# Supplementary material for: Ecophysiological adaptations shape distributions of closely related trees along a climatic moisture gradient
Source: Nat Commun. 2023 Nov 7;14:7173. doi: 10.1038/s41467-023-42352-w (PMC10630429; doi:10.1038/s41467-023-42352-w)
Supplement: Supplementary file 4 — Supplementary Data 1 [file 41467_2023_42352_MOESM4_ESM.xlsx]

## Sheet: Sheet1
Item	Trait	Predicted change	Citation(s)*	Rationale or trade-off†
		with P/Ep
1	Aarea	+	14	Maximize carbon gain for given supplies of water and N
2	Amass	+	3, 5, 6, 21	Maximize difference between photosynthesis associated with higher gs and root costs needed to sustain greater transpiration, and
				greater benefits of higher N at higher gs -> greater Amass in moister habitats
3	A/gs	-	14	Maximize carbon gain for given supplies of water and N
4	bark area/stem cross-section	-	28-30	Thicker bark increases fire tolerance in resprouting trees but reduces height growth -> thicker bark in drier/more seasonal fireswept
				habitats and thinner bark in moister, less fireswept, more crowded habitats; thin bark also favored in obligate reseeders (mostly in mesic sites)
5	bark density	-		Same argument as above, but for denser bark
6	basal area	+	6, 21	Maximizing competitive ability in moister, crowded sites favors faster growing trees with greater stem allocation and BA and low root allocation
7	ci	+	5, 9, 18	Maximizing whole-plant growth selects for reduced gs (and thus reduced transpirational costs) and lower ci (hence higher A) in moister areas
8	Cmass			No a priori prediction
9	Ciadaxial	+	3	Increased absorptance increases photosynthesis and transpiration; ∴ greater absorptance maximizes growth in moister habitats
10	conduit density	-	25	Efficiency-vulnerability trade-off + conduit cost -> narrower conduits maximize realized conductance per unit cost and plant growth in drier areas
11	cuticle thickness	-	31	Thicker cuticles reduce water loss and herbivory but are costly, and so should be favored in drier habitats where
				transpiration and tissue loss to herbivores are effectively more costlyA
12	DH (conduit HWD)	+	25	Efficiency-vulnerability trade-off + cost of building conduits -> narrower conduits maximize realized conductance per unit cost in drier areas
13	d13C	-	1-3, 5, 7, 14-18	Moister areas favor higher gs, resulting in more negative values of d13C due to greater discrimination against heavy CO2 by carboxylation vs. diffusion
14	dx/dy	+	26-27, 37	Moister areas favor thinner leaves (smaller dy) and greater gs and lower VPD (favoring small decline in vein spacing dx to reduce cost of veins) -> greater dx/dy
15	epidermal cell size	-	23-24, B	Moister areas favor higher gs and smaller stomata than can open/shut quickly in response to rapid changes in yleaf expected with high gs ->
				smaller epidermal cells via positive developmental correlation with guard cell length
16	gmin	+	1-3, 5, 7, 14-18, 31	Selection for thicker cuticles in drier sites (point 11) and/or positive correlation with gs -> lower gmin in drier sites
17	gs	+	1-3, 5, 7, 14-18	Maximizing photosynthesis for given daily water loss OR maximizing difference between photosynthesis and transpirational costs
18	height	+	6, 21	Competition favors greater height growth rate, high photosynthetic rates, and lower root allocation in moister, more crowded habitats
19	Jmax/leaf mass	+	3, 5, 6, 20, 21	Moister areas favor thinner leaves, higher gs -> greater optimal investment in N and Vcmax/leaf mass -> higher Jmax/leaf mass
				due to coupling of carboxylation and election transport capacityC
20	kleaf	+	D, E, F	Higher VLA and kleaf are favored by higher optimal gs in moister habitats; moister conditions -> higher photosynthesis, transpiration, and hydraulic conductance
21	Kstem	+	7, 17, 24	Hydraulic supply rate must equal transpiration rate, favoring increases in Kstem as gs increases toward moister sites; isometric partitioning of conductance between kleaf and Kstem
22	Kstem,theoetical/xylem area	+	7, 17, 24	Same argument
23	Kstem/total leaf area	+	7, 17, 24	Same argument
24	leaf area	+	1	Broader leaves are warmer, should photosynthesize faster but transpire more per unit area -> broader leaves in moister habitats
25	leaf thickness	-	19, 20	Thinner leaves increase photosynthesis per unit leaf mass but transpire more per unit mass, favoring thinner leaves in moister habitats
26	leaf mass/root mass	+	5, 6	Competition favors greater allocation to leaves vs. roots in moister, more crowded habitats
27	leaf mass/shoot mass	+	6, 33	Competition in moist, crowded sites favors greater allocation to leaves vs. stems at a given height, and narrower crowns with cheaper branches
28	number of trunks	-	32	Multi-stemmed woody plants have lower cost disadvantage in shorter plants in drier areas, and an edge in resprouting from underground reserves rapidly after fire
29	Narea	-	14, 15	Higher Narea results in higher drawdown of ci and higher photosynthetic rate pe unit water loss in drier areas
30	Nmass	+	3, 5, 6, 20, 21	Thinner leaves favored by moister habitats allow greater increments to photosynthesis with per unit leaf N -> greater optimal Nmass
31	NDVIadaxial	+	3, 4	Increased absorptance increases photosynthesis and transpiration; moister areas favor greater absorptance to reduce transpirational costs or photoinhibition
32	stomatal pore length	-	22	Smaller, more densely packed stomata are positively correlated with gs and are thus favored in moister habitats; they can open
				and close more rapidly, allowing better responses to rapidly changing yleaf in fast-transpiring plants with high gs
33	ymd	+	7	Moister areas allow greater yleaf; competition favors plants that run at higher yleaf and higher stomatal conductance
34	ypd	+	7	Same argument
35	reflectanceadaxial	-	3, 4	Increased absorptance increases photosynthesis and transpiration, so drier areas favor greater absorptance to reduce transpiration or photoinhibition
36	reflectance ratioadaxial/abaxial	-	3, 4	Greater absorptance on (more exposed) adaxial surface favored in moister areas, reducing ratio of absorptance by ad- vs abaxial surfaces
37	RGR for height	+	6, 21	Moister areas favor lower root allocation, higher photosynthetic rates, denser coverage, favoring greater rates of height growth
38	RGR for shoot mass	+	1, 6, 21	Moister areas favor lower root allocation, higher photosynthetic rates, denser coverage, favoring greater rates of stem + leaf growth
39	root mass/shoot mass	-	1, 5, 6	Moister, more crowded areas favor lower root allocation and higher allocation to stems and leaves
40	mass of shoot - lignotuber	+	1, 5, 6	Same argument as for greater shoot mass and RGR for shoot mass, plus reduced chance of fire selects against allocation to lignotubers
41	shoot mass/height	-	32, 33	Denser coverage in moister areas favors greater height growth and mechanically more efficient plants with narrower, less costly branches
42	SLA	+	19, 20	Same argument as for thinner leaves in moister areas; original model was cast in terms directly applicable to SLA
43	sPRIadaxial	+	3, 4	Increased absorptance increases photosynthesis and transpiration; ∴ moister areas favor greater absorptance
44	stomatal size	-	22-24	Moister areas favor higher gs; high absolute rates of transpiration select for smaller stomata that can open/close faster as
				water balance and conditions change
45	survival	+	1, 6, 21	Density-independent mortality due to drought should decrease in moister areas
46	total leaf area	+	1, 6	Moister areas select for heavier allocation to leaves and result in higher rates of whole-plant growth and greater total leaf area after a fixed time interval
47	total leaf area/basal area	+	G, H	Optimal leaf area/sapwood area increases toward moister habitats for trees of roughly the same height
48	total leaf area/stem mass	+	G, H	Ditto, plus allometry of stem diameter, sapwood area, and basal area, among saplings of roughly the same height
49	TLP	+	I, J, 38	More negative TLP increases drought tolerance but reflects greater osmotic potential, which should reduce photosynthesis due to MPS;
				it is also correlated with lower SLA (and thus, lower growth in moister areas),implying selection for less negative TLP in moister areas
50	Vcmax/leaf mass	+	3, 5, 6, 20, 21	Moister areas favor thinner leaves, higher gs -> greater optimal investment in N and carboxylation per unit leaf mass -> higher Vcmax/leaf mass
51	VLA	-	30, 31	Selection for higher gs in moister habitats -> greater VLA to match hydraulic supply to demand
52	WBI (water band index)adaxial	-	5	Moister habitats select for higher gs, Amass, and leaf water content -> decline in water band index
53	wood density	-	25, K	Efficiency-vulnerability trade-off + conduit cost -> densely packed, narrower conduits form denser wood and maximize realized conductance per unit cost in drier areas
_________________________________
	*Numerical references from text; lettered references below. Roman text indicates optimality model; italics indicate tradeoffs specified in reference which imply optimality model if transpirational costs are included.
	†Roman text indicates optimality model; italics indicate tradeoffs specified in reference which imply optimality model when transpirational costs are included.
Additional bibliography:
	A – Coley, P. D., J. P. Bryant, and F. S. Chapin. 1985. Resource availability and plant antiherbivore defense. Science 230, 895-899.
	B – Brodribb, T. J., G. J. Jordan, and R. J. Carpenter. 2013. Unified changes in cell size permit coordinated leaf evolution. New Phytol. 199, 599-570.
	C – Walker, A. P. et al. 2014. The relationship of leaf photosynthetic traits – Vcmax and Jmax – to leaf nitrogen, leaf phosphorus, and specific leaf area:
	a meta-analysis and modeling study. Ecol. Evol. 4, 3218-3235.
	D – Brodribb, T. J., T. S. Feild, and G. J. Jordan. 2007. Leaf maximum photosynthetic rate and venation are linked by hydraulics. Plant Physiol. 144, 1890-1898.
	E – Boyce, C. K., T. J. Brodribb, T. S. Feild, and M. A. Zwieniecki. 2009. Angiosperm leaf evolution was physiologically and environmentally
	transformative. Proc. R. Soc. B 276, 1771-1776.
	F – Wong, S. C., I. R. Cowan, and G. D. Farquhar. 1979. Stomatal conductance correlates with photosynthetic capacity. Nature 282, 424-426.
	G – McDowell, N. et al. 2002. The relationship between tree height and leaf area:sapwood area ratio. Ecophysiology 132, 12-20.
	H – Togashi, H. F. et al.. 2015. Morphological and moisture availability controls of the leaf area-to-sapwood area ratio: analyses of measurements on Australian trees. Ecol. Evol. 5, 1263-1270 (2015).
	I – Bartlett, M. K., C. Scoffoni, & L. Sack. 2011. The determinants of leaf turgor loss point and prediction of drought tolerance of species and biomes: a global meta-analysis. Ecol. Lett. 15, 393-405.
	J – Zhu, S. D. et al. 2018. Turgor loss point is correlated with drought tolerance and leaf carbon economics traits. Tree Physiol. 38, 658-663.
	K – Olson, M. et al. 2020. Xylem vessel-diameter–shoot-length scaling: ecological significance of porosity types and other traits. Ecol. Monogr. 20, e01410.
