# Supplementary material for: Ecophysiological adaptations shape distributions of closely related trees along a climatic moisture gradient
Source: Nat Commun. 2023 Nov 7;14:7173. doi: 10.1038/s41467-023-42352-w (PMC10630429; doi:10.1038/s41467-023-42352-w)
Supplement: Supplementary file 5 — Supplementary Data 2 [file 41467_2023_42352_MOESM5_ESM.xlsx]

## Sheet: Table 1
					Significance of observed responses to:
					Agreement (all)†		Agreement (significant responses only)
Trait	Predicted change with P/Ep	Site P/Ep	Species P/Ep	Site P/Ep x species P/Ep	Site P/Ep response	Species P/Ep response	Site P/Ep response	Species P/Ep response
Aarea	+	***			1	-1	1
Amass	+	***	**		1	1	1	1
A/gs	-	***	***		1	-1	1	-1
bark area/stem cross-section	-				-1	1
bark density	-	***	***		1	1	1	1
basal area	+	***	***	***	0.9	1	0.9	1
ci	+	***	***		1	-1	1	-1
Cmass	-		o		no prediction	no prediction	no prediction	no prediction
Ciadaxial	+		o		1	1
conduit density	-		***		1	1		1
cuticle thickness	-		***		1	1		1
DH (conduit HWD)	+		***		1	1		1
d13C	-	***			1	1	1
dx/dy	+	***	***		1	1	1	1
epidermal cell size	-	o			-1	1
gmin	+	***	***		1	-1	1	-1
gs	+	***	***		1	-1	1	-1
height	+	***	***	***	1	1	1	1
Jmax/leaf mass	+				1	1
kleaf	+	***	*		1	-1	1	-1
Kstem	+	***	***		1	1	1	1
Kstem,theoretical/xylem area	+		***		1	1		1
Kstem/total leaf area	+	*	***		1	1	1	1
leaf area	-	***			1	1	1
leaf thickness	-	**	***		1	1	1	1
leaf mass/root mass	+	**		**	0.9	0.5	0.9
leaf mass/shoot mass	+	***		***	0.9	-1	0.9
number of trunks	-		*		1	1		1
Narea	-	***	***		1	1	1	1
Nmass	+		*		-1	1		1
NDVIadaxial	+	o	*		1	1		1
stomatal pore length	-		**		1	1		1
ymd	+	**			1	1	1
ypd	+	**			1	1	1
reflectanceadaxial	-		o		1	1
reflectance ratioadaxial/abaxial	-	o			1	1
RGR for height	+	***	***	***	0.9	0.75	0.9	0.75
RGR for shoot mass	+	***	***	***	0.9	0.75	0.9	0.75
root mass/shoot mass	-			*	0.8	0.5
mass of shoot - lignotuber	+	***	***	***	0.9	1	0.9	1
shoot mass/height	-	***			1	1	1
SLA	+	***	***		1	1	1	1
sPRIadaxial	+	***	*		1	-1	1	-1
stomatal size	-				-1	1
survival	-	***		***	0.9	0.5	0.9
total leaf area	+	***	***	***	0.9	1	0.9	1
total leaf area/basal area	+	***	**		1	1	1	1
total leaf area/stem mass	+	***	**	**	1	1	1	1
TLP	+	***	*		1	1	1	1
Vcmax/leaf mass	+		o		1	1
VLA	-	***	***		1	1	1	1
WBI (water band index)adaxial	-		*		1	1		1
wood density	-	***	***		1	1	1	1
				Weighted agreements§	47	42	33.2	27.5
				% agreement	0.903846	0.807692	0.638462	0.528846
				Disagreements	4	6	0	6
†Complete agreement = 1; disagreement = -1; partial agreement = 0.9 - 0.5 (see Methods)
§Weighted agreements = sum of non-negative entries in column; % agreement = weighted agreements/52, where 52 = number of traits for which a priori predictions exist
o indicates P < 0.1; *, P < 0.05; **, P < 0.01, and ***, P < 0.001
