# Supplementary material for: Ecophysiological adaptations shape distributions of closely related trees along a climatic moisture gradient
Source: Nat Commun. 2023 Nov 7;14:7173. doi: 10.1038/s41467-023-42352-w (PMC10630429; doi:10.1038/s41467-023-42352-w)
Supplement: Supplementary file 7 — Source Data [file 41467_2023_42352_MOESM7_ESM.zip]

Archive with 30 entries (30 files):
- PCA data.csv
- __MACOSX/._PCA data.csv
- australia grid.csv
- __MACOSX/._australia grid.csv
- euc site colors.csv
- __MACOSX/._euc site colors.csv
- euc species colors.csv
- __MACOSX/._euc species colors.csv
- euc tree.tre
- __MACOSX/._euc tree.tre
- Fig 1bcd.csv
- __MACOSX/._Fig 1bcd.csv
- Fig 2,3,4,S2,S3,S4.csv
- __MACOSX/._Fig 2,3,4,S2,S3,S4.csv
- Fig 5,6,S5,S6.csv
- __MACOSX/._Fig 5,6,S5,S6.csv
- Fig S1.csv
- __MACOSX/._Fig S1.csv
- Fig S7.csv
- __MACOSX/._Fig S7.csv
- Fig S8.csv
- __MACOSX/._Fig S8.csv
- Fig S9,S10.csv
- __MACOSX/._Fig S9,S10.csv
- Fig S11.csv
- __MACOSX/._Fig S11.csv
- trait means.csv
- __MACOSX/._trait means.csv
- Source data file descriptions.pdf
- __MACOSX/._Source data file descriptions.pdf
