# Supplementary material for: Ecophysiological adaptations shape distributions of closely related trees along a climatic moisture gradient
Source: Nat Commun. 2023 Nov 7;14:7173. doi: 10.1038/s41467-023-42352-w (PMC10630429; doi:10.1038/s41467-023-42352-w)
Supplement: Supplementary file 7 — Source Data [file 41467_2023_42352_MOESM7_ESM.zip › PCA data.csv]

sp	site	basal.area	C.leaf	conduit.dens	conduit.HWD	cuticle.thick	d13C.leaf	dxdy	epiderm.size	Ci.leaf	gmin	height	Jmax.mass	kleaf	Ks.theo	Kstem/lvs.a	Kstem/xyl.a.r	leaf.size.area	leaf.gs/area	lvs/root.mass	leaf.A/area	leaf.A/mass	A/gs	leaf.P.md2	leaf.P.pd	leaf.thick.sect	lvs/basal.area	lvs.a/stem.m	lvs/shoot.mass	N.area	N.leaf	n.trunks	pore.length	rgr.height.plntg	rgr.shoot.plntg	root/shoot.mas	shoot.m/height	sla.lamina	ci.adax	ndvi.adax	spri.adax	refl.adax	refl.adax/abax	wbi.adax	stom.size	survival	TLP	brk/stm.a.tk	den.brk.trunk
ar	Hattah	0.303779557367121	-0.0105046639674281	1.18265616704008	-1.6384083815761	-1.34611658019731	0.937870370086549	-0.517018938757531	-0.0455772115734412	-0.80665943429358	-1.40072659746813	-0.800917853977478	-0.52605219258502	0.258762419997045	-1.58485568746773	-1.21796634890394	-1.1346172148673	-1.07166738303055	-1.11439981481201	0.0549219874991351	-1.08647585521687	-1.1847505820464	1.04732961212285	-0.692490870583718	-1.28656535031071	-0.0662581418124883	-0.869853753799931	-0.709777122915673	-0.00873541970323207	0.838213889074599	-0.203363572123395	1.23152897411742	0.787212830144208	-1.07495849196981	-0.22287252365404	-0.373476547913878	0.532767807972323	-0.737620018277871	-0.110053955125794	0.62848067945381	-1.03524776580137	-0.646306930277374	-0.387151360735167	-0.224941196571943	0.399742310084624	-1.50339686806512	0.320064256136836	0.070533141880963	1.22033388924173
du	Hattah	-0.0918739770527688	-0.777232376315595	0.885581369259921	-0.577396143053102	1.94460582838053	1.90188544741398	-1.32026303417174	0.111343186165199	-0.860761535617357	-0.593309057624424	-0.830373012295185	-1.73937245345924	-0.624977368730043	-0.274408253042952	-1.10169508254247	-1.52215730897785	-0.558868888526426	-0.70776232084814	0.366290806406454	-0.409278135979065	-0.98323160694683	0.947543235915621	-1.89663578552892	-2.06071803291326	2.2063802503115	-0.507384411592759	-0.779849430642734	0.677271855699519	1.2192729104105	-0.837044320292231	0.318409940804583	0.642629324771065	-0.905306791484577	-0.426938704090162	-0.45341878241144	1.321386943815	-1.43024045981897	-0.621930639272074	-1.30832398704223	0.214833810769746	0.959668087776231	0.864718001178815	1.10222122090199	0.601912131741608	0.189438354162553	-1.20471184829967	0.0150612410476754	1.76938143908425
mi	Hattah	-0.223401692832145	-0.757057535895039	0.647684295502268	-0.902876328717321	0.889091037169828	1.53010803114383	-1.13753385313935	-0.121137274120792	-1.10741539176621	-0.73920028891639	-0.821661909386115	-1.11639451386204	0.107800357744964	-0.875814166107102	-1.15548743302338	-1.37625605544063	-0.634249214104443	-0.83949948973121	0.0958456183647058	-0.374869120887503	-0.825998664697579	1.17746743951963	-0.898821998468929	-0.986964850402592	0.883333138475859	-0.532643888612933	-1.0308568147548	0.0104389598155794	1.10423534732362	-0.58538609344303	1.05612466877262	-0.153321083980609	-0.959474147361334	-1.15504894044352	-0.183469236988003	0.999525532146217	-1.0812013434755	-0.784030121352501	-1.26787383099638	0.0553519268047123	1.07099681149281	1.05716583795103	0.868866425615591	-0.803386640345775	0.125808236746777	-1.55812700014055	0.301276561936321	1.30735319037567
si	Hattah	-0.61662360639785	1.27308131397378	0.67327351374438	-1.11815595269968	0.16211156904285	1.57397870570569	-0.772603125642217	0.753565985030582	-0.69301261181198	-1.69771021519173	-0.8317609130338	-0.674591144969554	-0.462350558238904	-1.16272650983683	-1.38464930158707	-1.56805858405569	-1.56871095555061	-0.72123439269204	0.139003577792721	-0.0711292600691422	-0.713883283569544	1.11835094276955	-1.55127973424551	-1.54267125817387	0.638854135506062	-0.831814282783072	-1.50266722208639	-0.698355760879653	1.33438666839364	-0.4041316178442	0.687827103453531	-0.0426997026525896	-1.32131146466418	-1.74954582037708	-0.530240507849072	0.226691450705386	-1.2215077295728	-1.16566505420477	-1.56959843722738	-0.000617959223093578	1.38021537754473	1.06352629046734	0.0484670989048482	0.163083204643135	-0.140534633430382	-0.846820400719512	0.254112028565074	1.51103602022908
vi	Hattah	0.251032264791661	-0.259632591309999	0.559256929063122	-0.273674799816945	-0.763804261598466	0.676282010191395	0.379575301255197	-1.21566587041258	-1.19057540239393	-1.44014144838211	-0.4850384320236	-1.17509875150145	-2.24544847534844	-0.0455153270382652	-0.25839257058542	-0.287608526818894	-1.55447088024243	-1.40986190982785	-0.310026863172035	-1.2353083673328	-0.992187974608669	1.59305502396076	-0.938867516987102	-0.92178894692097	-1.2865706396426	-0.275285439451253	-0.868009262709967	-1.16425558505122	0.735991452279715	0.668103538079511	-1.02441700732606	-0.244652494190404	-1.84309871815549	-1.69782617665487	0.130785671064002	-0.00462583733037479	0.0589465677570077	-0.382292755825532	0.12118080388084	-0.686276581202687	-0.0649904907146777	0.446631498143103	-1.38806091956837	-0.988334327009284	-1.48648104608137	-0.329027792084741	1.02023068317415	0.89650785973771
ar	MtD	0.964740152739783	0.147073626674417	0.314698007454899	-0.88145543603323	0.647632674953638	0.00402024848422873	0.16086013347167	0.476203797433262	0.512140753013318	0.644106113537509	0.6536162666479	0.469753430814217	1.12577096137636	-1.04752892448523	-0.647480613625794	-0.232657623603973	-0.120432644153595	0.0815155279985144	0.323609602467229	-0.0393660626412384	-0.0877173540129813	-0.221812504796253	-0.289921637780935	-0.160948799670496	-0.0352229921166327	-0.454987572941015	-0.153784438382931	-0.166235734268445	-0.449062849000218	-0.883108495519726	0.590368779395378	0.283935973582023	0.397294562545994	-0.125353039231868	-0.242794716095602	-0.0811262518594119	-0.124497775620181	0.47013893211521	0.388261875591288	0.196203015807467	-0.489592904573573	-1.03018658965431	0.289809546766369	0.478876723997625	0.257963095994986	0.635373117766156	0.434741742372563	-0.520399593782843
di	MtD	0.958915095380624	0.040181889188716	0.573639280635143	-0.0744836770680195	0.208963432931887	-0.471335658960167	-0.0464823882039127	0.89170705573033	0.306962473256014	-0.226359345074525	0.581601147616902	-0.714875774977554	1.13194720398769	0.24302097739801	0.158659550899029	0.308695155077476	-0.00682571640959395	-0.242030292643509	0.999250768183239	-0.273445151823883	-0.283372425030332	0.109871664363254	-0.501038093600414	-0.366495372845566	-0.117204402825337	0.14890927472188	0.550650150071688	0.609457529850795	-1.16467320683832	-1.35495954507311	1.09725667956354	-0.100846367064878	0.431198794301508	0.3467624136224	-0.841890088825331	0.44995055637175	0.0951782807825649	-0.602561710352946	-0.778710185872311	-0.310340344969085	0.54718314827222	0.299227604198506	0.548482764503031	-0.318513736196201	0.62799670188997	0.859153820042593	-0.0679751060760778	-0.64797002997102
du	MtD	-0.323949920925575	-0.891849053440524	0.572314630477649	-0.633734077416284	-0.0461195653711457	-0.127342379973167	-0.840660935914366	0.010676844301832	0.643293237623008	1.15778903553996	-0.480584744322897	-0.618556249974608	0.762919391885771	-0.543406085928109	-1.09809953500644	-0.597315209982662	-0.299863252381442	0.708343658013412	0.33928922362378	0.747793173159486	0.108737229021487	-0.587458014738513	-0.862369218867207	-1.02551669232589	1.07241379582847	-0.42771355464169	-0.349384485738173	0.306971795467531	0.148598310497997	-0.551296214876667	0.626182670237605	0.215809959087933	-0.608935680696959	-1.11456174134355	-0.781574377601856	0.0254402274867971	-0.435885565192686	-0.733848388296759	-0.910263194170393	0.647560494927098	0.836666994674418	1.08782933113356	-0.110843509397805	0.298050514704135	0.16202845742962	0.405416529992408	0.027859719849539	0.0257641246143976
ma	MtD	0.464842071477181	1.05500421501915	0.0422458167974582	-0.374030162532108	0.907408915126143	-0.601548333308983	-0.221134798566436	0.22411403358501	0.638828509226641	-0.0756871041630802	0.211553597669312	0.179722649485302	-0.449510188604222	-0.499827326436571	0.183625878075691	0.554104681685021	-0.604799109604841	0.157044490894653	-0.49363967047384	-0.132863805066791	-0.168782053273844	-0.393452548136308	-0.484617048231121	-0.530275212718789	0.0353855369905432	-0.383342005968974	-0.2511199777302	-0.0279211702025373	-0.929574670867036	-1.28947006643966	0.776538787326574	0.673212988372097	0.300380287560074	-0.357315572603966	0.168957864183227	-0.0703213572067293	-0.0318756469633131	0.390504834939845	0.227587704611748	0.162914270251375	-0.274677434322181	-1.51702010544653	0.201484342056422	1.30533984853919	0.113167337166514	0.661298057821244	0.367177105317789	-0.754886143534426
mi	MtD	0.309619379528353	-1.17091842264551	0.0769003209183211	-0.629617919612338	-0.532521356080406	-0.408520122942908	-0.892136738571935	0.125705969787305	0.70307254043483	0.669023577357802	-0.262660699339912	-0.409548165148408	0.676453166293777	-0.837869745429998	-0.0651581601338876	-0.453449937760979	0.111924512014895	0.253833191504035	0.128201355071155	0.0391057407998687	-0.314682569162284	-0.469387069247627	-0.175978093947288	-0.331523757261493	0.263704354334186	-0.242717182322105	-0.297971425310576	0.361351919042048	-0.34936063621753	-1.23305409322779	0.999328096745947	-0.398227185748593	-0.585011383743222	-0.294115285117186	-0.297592807017367	0.45481731529699	-0.498408416555466	-0.386480475030884	-0.534397527522349	0.545009615010813	0.548508687605275	0.326959149704464	1.0616353496441	-0.753099029054862	0.62799670188997	-0.441954891619284	0.457090399303115	-0.212789074993179
ni	MtD	1.63693910120959	0.412635106990062	-1.36848013242661	1.19200069001299	-0.269804502849001	-0.410057008901693	0.555775702308074	-0.215980265012513	0.362875161275406	-0.60144659022717	1.68644218827	-0.163847963686476	-0.255755425391089	0.845132048191135	0.0332608909527153	0.0179380875832067	0.697603547612374	0.037317472005149	1.0830930287301	0.121437791830886	0.40119459684485	-0.0478614617684191	-0.231569141950149	-0.428684575179796	-0.832072542766036	1.29449548641908	1.0442515845293	0.700259688265984	-0.651645808689295	-0.250788818127376	-0.700441109988982	-0.692755973576459	1.02448682140994	0.970339897554368	-0.853424415808007	0.2505983334115	0.562036437457209	-0.352247565092957	-0.646561460145351	0.678376188559533	0.896351277676716	1.14038279791515	-0.181300155350108	-0.511046171029056	0.545767011691084	0.30946693445292	-0.8517445235219	-0.714632299308635
ob	MtD	0.967211622271147	0.422419228439935	-0.0557775259535447	0.227221956512039	-0.330052986037845	-0.248935154758518	1.22699023964742	0.250742215508671	0.319133995100431	0.239157298545251	0.910334881805726	0.0807902935201128	0.311752640817	0.285393072888201	0.868852210481055	0.464611357122158	0.312013391028273	0.275016044281998	0.101755535426605	0.462134042887374	0.319773623874789	-0.136248164730235	-0.48342492623151	-0.418172094337842	-0.692478223980652	-0.391608593845149	-0.0304602625302964	0.172518900367456	-0.700932325389734	-0.64761962443121	0.0185784409109796	0.57074428397641	0.685019591634045	-0.183130735208124	-0.0157114027918226	-0.167344154412306	0.236574838421017	0.439780165727236	0.239837740605782	-0.0415511906482167	-0.491795372665706	-0.962803932394763	0.0305520536013546	1.02580274121397	0.442979898942478	0.918452161335608	0.372655628787827	-0.899388972148505
re	MtD	1.59952013683025	0.722655380611362	-0.621692908887871	0.256577035846567	-0.653662616819838	0.0731122091049959	1.20821453240706	-0.0943654016174378	0.205983224140352	0.0338918744656439	2.08003831948911	1.32398131665186	0.211856539732435	-0.0163426248553151	-0.399823462187032	0.191249485132266	0.419141069875394	-0.0927377158766701	0.126575656076511	-0.0225061292507494	0.837182138276863	0.1302255383805	-0.124895138183092	-0.382555872610192	-0.854476212618283	0.470026221387829	0.496755542289117	-0.588923482186632	-1.15943075007213	0.103044756646113	-0.171244507241292	-0.586027602350858	1.48777929112612	1.37908316044877	-0.544174730893303	-1.07096559022046	1.33846568874703	0.149593522001063	0.919386891577405	-0.145119767996864	-0.712906514613503	-0.545871361971194	-0.572824623115838	-0.653563330429771	0.545767011691084	0.398454823305883	-1.02008771261083	-0.866634665150481
si	MtD	0.109239932462645	1.1060840262193	0.527307970868333	-0.933810132606231	-0.176130692694005	-0.5641129548787	-0.551798636466538	-0.290569196080924	0.89996310448211	0.345010144808748	-0.0819788202647206	0.892859895018046	1.06682366473433	-0.992223481709061	-0.225644836756601	-0.307858419447984	-1.11392889874503	0.599419475195661	-0.0755473715825588	0.79350225297491	0.14787113968999	-0.509392904066529	-0.259725479690042	-0.336163883157406	0.406232183544125	-0.618424517587889	-1.07932418481909	-0.958609371131115	-0.0724712989328206	-0.484394644656201	0.433101716985155	-0.177407724539808	-0.710056314345366	-0.716243657047016	-0.450152936310758	-0.961805552261869	-0.271513089751331	-0.861086713665821	-1.14453540721254	0.679125101254465	0.914798670707324	0.432004771297557	-0.0951355436415305	0.100139376230709	0.504652166591642	-0.166874535666173	0.770294468679595	-0.109082192552121
vi	MtD	1.18756907992052	0.608195453073752	-0.179311024335038	1.09814926824574	-0.380542698675617	-0.815772674390663	1.43256701329765	-0.826808457526931	0.754692734186604	-0.326222714741016	1.47390612289979	0.860586385758506	0.573996500377537	1.43398758568828	1.01091310657557	1.3464993595896	-0.934127603871133	0.400984617178104	-0.0165108945020052	0.326010185983796	0.757906899185809	-0.407457701939802	-0.133557294102866	-0.562284363193248	-1.07974793639178	0.523235270673416	0.326534450926633	-0.795233906534136	-0.492011797521627	0.568009590244969	-0.575110124627762	-0.457822776890589	0.510255467233947	0.240837832401667	-0.277192668935754	-0.805333355265282	1.01937695784843	-0.00848861862340737	0.544137717743776	-0.117654383402391	-0.501337251072807	-0.126747433170635	-1.04443120341302	-0.311758353913365	0.600586805157008	0.522412521800853	1.10140297261796	-0.957247084977878
ar	StA	0.717540875884424	0.641046463593208	0.455331009077872	-0.662817553533478	1.65345500963626	1.05990024983066	-0.0482462074260184	-0.0212704451369063	-0.619847320154319	-0.196061714846564	0.309975957950478	0.857097669502764	-0.514034588833624	-0.655159947894481	0.0060460243340458	-0.633213293277186	-0.369714496164875	-1.06168294574359	-0.00784685689814069	-1.06715835709513	-1.14571482756419	0.784270800529581	-1.70984152586175	-2.07527413437529	0.783551881121184	-0.697115104732926	-0.433201523618643	-0.193776012472873	0.940650072216158	-0.0200847004128567	0.50085168487632	0.314572198966359	-0.594943978142965	-1.11931594789485	0.0369777047235118	0.0114117698069899	-0.579978664986088	0.75034229722257	0.611404763854142	-0.211642285506439	-0.537768851463345	-0.509042819262902	0.291853474152364	0.135924212598918	-0.185034882893375	-0.470678294612147	-0.179664884537418	0.863156359949763
du	StA	0.324618284710466	-0.608685440137075	0.62329055438413	-0.788461580711828	1.62899805366856	0.784071632104466	-1.32447288681415	0.0627274239733527	-0.192276882147659	-0.952713144691188	-0.219472934329032	-0.0499816844068164	-0.547739670561805	-0.729870350480269	-1.40366121514107	-0.871076245103177	0.0211823755323053	-0.665393441626035	0.347533757075325	-0.552055155921153	-0.947082221652681	0.639662208637765	-1.99969662660324	-1.90414994973971	1.91122892080093	-0.235572677513822	-0.112041657307827	0.896959126467224	0.821012976747397	-0.805734913406657	0.841030750117755	0.928530210275229	-0.781953837267338	-0.871430578762102	-0.307606380120205	0.214038645633082	-1.10939894377899	-0.86723166328947	-1.8878308433077	0.527855097963666	1.71014296774403	0.720846657103834	0.709244364950424	0.493838646447743	0.518357114958123	-1.56650801904698	-0.769395630917832	1.85382384485553
ma	StA	0.547300135262828	0.539766282214411	-0.0746861392502979	0.291735235746	1.00267658028515	0.577837038269195	-0.777827789518597	-0.971183288513293	-0.241963294403195	0.212813750436999	-0.181759940967165	-0.426717590188628	-0.323983339010624	0.364560523271484	0.1187786337955	-0.331720597103867	-0.460059223437838	-1.11640220789104	-0.738686763565113	-1.29183404392831	-1.24933411990672	0.770257301215891	-2.36299081441291	-2.57482633059481	0.152391790675665	-0.582316457167322	-0.720912607169659	-0.479624285080523	0.075570293219774	-0.709890361334942	0.311834147370064	-0.168469181798446	-0.943718780017434	-0.895521221533954	0.672137824313182	0.0585231814225503	-0.485415127671372	-0.0198666834377876	-0.464297982252544	-0.18833028010628	0.264962993872044	0.0527124948332016	-0.300782058332323	0.293370930350738	-0.173742777549162	-0.262325138808852	-0.0418282519360294	1.02180004720406
mi	StA	0.762661284412583	-0.525159240111331	-0.38383368614459	0.634339377923516	1.10751122942502	0.754686064597953	-0.754463058466354	-0.585811314737384	-0.236364291179082	-0.713008869913119	0.181966226848055	-0.544172854045019	0.603628410415013	0.658485321280841	0.693417931115164	0.200225609057543	0.157876535246089	-0.273784372097028	0.626158929545056	0.0068789225522778	-0.445925071239283	0.438368740739528	-1.13955472233583	-1.01759237417327	1.33488198766349	-0.111370937436256	-0.167505193638104	0.639801276259741	0.35077671100972	-0.834896067777057	1.27866813941728	-0.470036393606051	-0.850616114286822	-0.81737832716658	-0.380795737768352	0.531620763337269	-0.746673053373673	-0.739284612938235	-1.49080280183264	0.0654937184124505	1.31058075196576	0.997649141068166	1.36072055903955	-0.910013748055735	0.546769812791071	-1.37885009797083	-0.266957812377806	0.994789779879674
ni	StA	1.37930690940993	0.469055110286225	-1.60151490267217	1.16049964666381	-0.473640080604264	1.44686683470627	0.0666006353713783	-0.263484800743663	-1.10412913015025	-1.05285178313034	0.79696756118035	1.09914647851488	-0.938378028577063	0.659649207906386	-0.240136008906484	0.0783404294779757	0.329887366663684	-1.07742118037451	-0.644751436162551	-0.837198722657255	-0.500294577375325	1.22475828908121	-1.2639899571185	-1.3028833318629	-0.199381331314362	0.66216892187298	0.346861041778962	-0.465737398647507	0.399155840533657	0.732962600427792	-0.523093065881377	-0.19118402375484	-0.547815221562132	-0.568102874362921	0.326327409082438	0.74785591265637	0.431761471404012	-0.328196609854329	-0.498092265348825	0.0705572775010228	0.750619050981676	0.506615186777424	-0.559233500069398	-0.0437145738042545	-0.687678341292195	-0.278287200583203	-0.87621598702013	0.611448064678305
ob	StA	1.0333108925638	0.422462610480352	-1.15384993527896	0.814364660040519	0.644016285133785	0.512295105011503	-0.285519520794423	-0.466665818579323	-0.780099985105638	0.331811849801306	0.25859041345421	-0.174264224435319	-0.891313592852566	0.44471286257467	1.57076813644162	0.462520905172369	0.11079009411651	-1.00884692318262	-0.270927693698638	-0.869193703653264	-0.839175596564064	1.00161747905371	-1.47659532699699	-1.5829335013349	0.42448851532904	-0.334094184192922	-0.270921343067833	-0.299694946302195	0.257345359193228	-0.068037396741109	0.734750462235947	-0.0795709815442933	-0.70567065508726	-0.5574371034661	0.355936323345617	0.243921695386671	-0.160286344040721	1.002130453802	0.836447047634347	-0.309201342833986	-0.923636903251848	-0.422189185019647	0.421778948253562	-0.0501682933368102	-0.816896425890444	-0.196398234120644	-0.327729172902274	0.540563777732002
re	StA	1.2391091361712	0.895817543146184	-0.67896315622429	0.211788734595757	-0.543808049899508	1.03376664144052	0.0241246948153275	-0.799986980975843	-1.10852277056637	-0.05802560612874	1.11058248715429	1.17363768603814	-0.796124641229198	-0.113969020149943	-0.159007176792693	-0.193908881185507	-0.371483367646836	-1.14862488484904	-0.751813175601228	-1.05588104914432	-0.587576296159743	1.18391749529411	-0.99381460728564	-1.24846685144003	-0.294322847155513	-0.222427889548328	-0.421325689505363	-1.23983914835791	0.362583846608895	0.770907090879594	-0.575110124627989	-0.158538797453243	-0.788454737666598	-0.904887810667105	0.194467289378584	-0.680507438984262	0.464137936552322	1.10336377418047	0.989401548200542	-0.83701033944779	-1.11073033497661	-0.0926504400864208	0.149897402373736	-1.20040809618026	-1.37292575961624	0.195884975174504	-1.51881455123867	0.368215980235943
si	StA	0.668073951018154	1.11252104443592	0.128703471714243	0.0561828124915337	0.733060955936526	0.383565576127599	-0.749613890640103	0.631835967392681	-0.454457537749639	-1.33875324104279	0.509661350491691	0.28107917344696	-0.793306015779933	0.156925309092594	0.553707838700029	-0.0316048087091076	-1.21878981227158	-0.564018911108042	-0.155329690892415	0.0989365039562775	-0.45747309370128	0.959814388343345	-1.25898324187051	-1.34473520982419	0.476072737532922	-0.391566629002723	-0.704930688842172	-0.533278343273833	0.38909576105804	-0.50221220214352	0.767716823502886	-0.0459535376633539	-0.620522374749044	-1.23648747728021	0.303945292290081	-0.546043847316661	-0.5985742893815	-0.739109899399027	-1.6578290116796	0.562498666540668	1.48059446728584	0.993187360248214	0.0975158607197605	0.188148718223692	0.299077941094428	-0.998366276368957	0.514167069583646	0.971992913232823
vi	StA	1.63990276303528	0.1239927068263	-1.21989566487646	0.995966596062999	-0.716588418107085	0.598139979361576	0.349271072706597	-0.655991107583366	-1.66908332795133	-1.06121222944529	1.33690152251708	1.47719182217065	-2.15031274786575	0.659796756570677	0.367713165921168	0.884686496612358	-0.970412603439712	-1.05647340275977	-0.464889239159476	-0.626568283355774	-0.0603405316303776	1.45301728602481	-1.42203895379384	-1.6695500664559	-1.30476766511774	0.409188520122122	0.0829786292202202	-1.27681094389766	0.122061418002886	0.824033313703637	-0.37646521265203	-0.623471254686509	-0.808822146603006	-0.767940027176564	0.672472850223215	-0.347468567092261	0.741237379619106	0.0756558896007936	0.250196834264158	-0.618883028892732	-0.050288760160394	0.46409233261889	-1.18310468921173	-0.346390107622814	0.408717528026276	-0.375271400049753	0.677943713580151	0.171281288903271
ar	Toolangi	0.629777242633086	0.99717333570034	0.454110661077766	-0.210905031834818	0.840839728371247	-0.525597082700396	-0.217367770587907	-0.103544307338439	0.623456395623604	1.14919631767671	0.900221303535942	0.781250975551711	0.612888839727339	-0.0210614788646581	0.252604086094698	-0.0391064839733644	0.0618636950396763	0.391249925354259	0.429365103241281	0.26440803368896	0.212524499628019	-0.460223632231206	0.318184337894536	0.556332495560855	0.539137826068645	-0.0426942775507293	0.191880168068813	0.243727079490754	-0.687802931341201	-0.763528982348899	-0.0334386178355024	0.683448369386338	0.500096028769121	-0.204710671216844	-0.0434963105802524	-0.57016666997579	0.106545441549832	0.409266813328792	0.761714013819892	0.0302100391878027	-0.821650723839342	-0.557240250900037	0.152528805886067	0.613568076099978	0.39117519411718	0.811983530635156	0.075390138328847	-1.06176996934583
di	Toolangi	1.00719058734493	-0.272142113816339	0.279623170475043	-0.11134661218116	-0.90021337727253	-1.06389715639233	0.790151420691245	0.619299683648569	0.684636441272369	0.343439033712571	0.956710465836115	-0.822589629582035	0.535142528301276	0.0130480987416831	0.06568285557114	0.770335233351534	0.177752852695107	0.0785507555933085	0.502336796363181	-0.224496731510605	-0.237975772510936	-0.550692198891996	-0.0473940834081532	0.0479671104206773	-0.981121545263522	0.07369040593186	0.406034029093317	0.353891369990393	-0.835668319262652	-0.739008302793574	1.24489636750416	-0.547547341836753	0.709088785528593	-0.12374167148073	-0.187420015856389	0.0207828522424139	0.285196981440808	-0.31921383646106	-0.755677085973673	0.781979606170475	1.065321217018	0.180870579655618	-0.501147454626126	-0.120340641727716	0.553989980710973	0.591800407690422	-0.289723112329162	-0.719560445612517
du	Toolangi	-0.593010194314339	-0.85858858174826	1.43122642238181	-1.00411336009942	-0.468978379838018	-0.735946332710171	-0.534022995935811	0.857923953297791	0.814658884074045	1.49458449964509	-0.580443955607266	-0.217614011439366	0.540251783273106	-0.543164119315975	-0.563829331943589	-0.354472541731411	-0.287785453305527	0.786137238044027	0.0333787249957425	0.528553418847696	-0.0242444344292532	-0.833001895448494	-0.48790882754829	-0.0892407228820048	0.58089956894969	-0.493167632390385	-0.599711950363761	-0.172607170956278	0.255617953127076	-0.41443576133679	0.508232888956919	0.418752462306134	-0.985095013675164	-1.93991649808368	-0.259284180992921	-0.576213734472582	-0.401817052078586	-0.343849864016908	-1.07420945180714	0.762211618513511	0.992666145065921	0.54605002132439	0.198330819569946	0.462702092325253	0.253504859779384	0.145181620289074	0.363562352896948	0.453977157099838
ma	Toolangi	1.05904925546851	1.13971953419341	0.352646668098259	0.344325010000193	0.52106643526995	-0.797419722479428	-0.0140192981340533	0.0455486145530358	0.793043478007818	0.905663911315605	0.912799138465141	-0.890806646069086	0.824767010205096	0.697422780341367	0.611147518008465	0.632216397582533	0.0657088032039042	0.66553044037455	0.153577074099076	0.360178028387888	-0.00950657574865848	-0.786999098436824	-0.220064656094064	0.0973828865739506	-0.224618366599134	0.168781863934596	0.347706802913825	0.604061488524214	-0.416999127136592	-0.87801411718461	0.476707287432841	0.416527546383463	0.940904251149277	0.794326621926075	-0.0952780395347474	-0.0655083805685658	-0.209846484233377	-0.108469809650256	-0.472287937269573	0.138946739483465	0.176661111246718	0.332696321036536	0.114529508847052	0.884555286906925	0.509585948003575	0.967717724098244	0.646498508636341	-1.077921011246
mi	Toolangi	0.0201906136170302	-0.96028945418512	0.0616781266046473	-0.183418369329411	-1.2954067564347	-0.77188914037049	0.0748541991843922	0.40356456569325	0.641233352058483	1.27972480033363	-0.320017121297951	-0.765558916390364	0.433020608753077	-0.220282571565258	0.295002374756587	0.287861278775108	0.548822797631573	0.292122875552392	0.110361673851088	0.074632875551606	-0.0801038546319584	-0.495171644130005	0.218238392402782	0.414272189912253	-0.284969390179958	0.124445958198955	-0.0941533276048135	0.371038663680918	-0.3722036580495	-0.627271627860694	1.15991294749067	-0.339423891989395	-0.870694501951448	-1.16600418669259	0.0574495508863322	0.0643426657986328	-0.0433626777498417	-0.307990065569645	-0.414115105144705	0.20357558776025	0.315409506093488	0.553099749342152	0.473971287666624	-0.254161056710404	0.548703786341045	-0.320372322207472	0.384712881669742	-0.426022737006349
ni	Toolangi	2.11133583710255	0.632069656368704	-1.29061777461729	1.71826198404692	0.190759926524515	-0.664041125627705	0.517497472673313	0.619208109200531	0.428520073942142	-0.251561501941205	2.40270157174822	0.146987820378263	-0.293445625437334	1.63160234213465	0.853836351777818	0.348611427852711	1.17130192589428	0.227487952090481	1.0113301231361	0.34457750897659	0.65586577924067	-0.209862006153404	-0.406622256033916	-0.245132811530675	-0.237740100694191	1.08207153919553	0.700634979978753	-0.0529128655867694	-0.46012901229786	0.183991237566905	-0.899086021965104	-0.204223924475946	1.05922180386688	1.43340473449427	-0.725736269041207	0.0322425967830126	0.720697708114988	0.12821687912258	-0.0822944840524587	0.538193698957656	0.409008788792002	0.264485452068527	-0.640301483910863	0.117841367604797	0.600586805157008	0.730722541493167	-1.34664785662921	-1.27328376535609
ob	Toolangi	1.58756812863667	0.365057845587927	-1.05844228496301	1.14914884785216	-0.240166179675475	-0.781048947411838	0.286076904272682	0.497690669843928	0.402604990724816	1.07887721468601	1.52291059829596	-0.357842989890469	0.351650540992551	0.97283311108572	1.09280132562395	0.759182402695984	0.637611797109614	0.546960312157951	0.684947418240455	0.599231701189577	0.627216919343573	-0.419890051090927	-0.42666319856196	-0.180741532304364	-0.467672617197832	0.175645516938836	0.378058298904565	-0.088501311908797	-0.513634223878739	0.110203350419624	0.467885323609299	0.314405146270985	1.2762297174902	0.908562011162417	-0.524063719765195	-0.0498298098413469	0.662960477220674	1.01254029280674	0.841250784288744	0.541503775431565	-0.72102860805959	-0.611022497285731	-0.602713527621089	0.989006235998716	0.504652166591588	0.821873379888684	0.35659295267601	-1.27614379415832
re	Toolangi	1.65545466201935	0.433528276547634	-1.18407066838765	1.42858176494628	-0.709462749625186	-0.37402232175512	1.87156733309387	0.367886612754648	0.59345478110644	0.383454297684034	2.19216368077756	0.543532192707835	-0.183793850186635	1.28923801347039	1.30931593627231	1.80170011838998	0.857831996917348	0.182705937341719	0.718497004722416	-0.00700360633096958	0.50252343838873	-0.366854896753068	-0.189388221558238	0.208699340524777	-0.964187976074265	0.402409921249703	0.366732358921155	-0.75087236949722	-0.582969913786665	0.348608752453572	-0.177820300676087	-0.310431826660408	0.856457399295039	0.469156362692445	-0.420773130486065	-0.620364051040127	0.909079383887571	0.97552582456311	1.04917981546269	0.0194920960582655	-1.40002034350002	-0.531629159972191	-1.21673538967715	-0.0850627712623407	0.600586805156974	0.567563091070318	-1.46012959208694	-1.29080436228613
si	Toolangi	0.0747073612639895	0.660754492838089	0.347483055341849	-0.525256182666669	-0.514147806962234	-0.957158070602719	0.108503686195382	0.685719257516575	0.75905215953011	1.48408512283603	0.122804097401389	1.03462399953929	0.0441154187913853	-0.527277644728991	-0.200601515385392	-0.0238394579801081	-0.978820002566067	0.388986860501435	-0.702512056539913	0.233663038325267	-0.125700213247285	-0.509166425700549	-0.0379013068895006	0.390397663865923	-0.00114765326549389	-0.274617703355662	-0.582095426317192	-0.392753392061723	0.221655368782886	-0.443471546827712	-0.199117168544352	-0.793425515545039	-0.522936752339461	-0.488293529345469	0.524686595688387	-0.979253031721134	-0.291911390063138	-0.232044551343188	-0.554091793457242	0.106425110182871	0.347698623414439	0.69849822727209	-1.05061733377414	0.0140048675154958	0.274051513642574	0.117978447373424	0.750967434895955	-0.47135693457616
vi	Toolangi	1.27219375365369	0.48340368613142	-0.704772287851131	1.08958894732066	-1.13494759348987	-0.771082450282771	1.37801270892088	-0.77195651844512	0.652608050455429	0.49320053302132	1.49687498752179	0.0582627590215168	0.693434752592964	1.10350628795045	1.37789766230627	1.43684577079476	-0.82902963530616	0.0254072516973717	-0.641229696448853	0.184932547555513	0.580609933076296	-0.176370230398772	0.357549115849082	0.37252334056609	-1.56595161415568	0.374306778244348	0.0366034727694738	-1.12350550616537	-0.47502573650227	0.733579408948209	-1.02441700732626	-0.713861464915263	-0.0837514396056349	0.025530315811352	0.747544957740686	-0.829262304793763	1.11223564636118	0.107729339682831	0.510111332614025	-0.0693712128153012	-0.359839500138422	0.148161745718195	-1.12318420221411	-0.554610267511435	0.627996701889934	1.01358845032137	1.16098242805048	-1.67597374612881
[truncated: 5 more columns]
