# Supplementary material for: Ecophysiological adaptations shape distributions of closely related trees along a climatic moisture gradient
Source: Nat Commun. 2023 Nov 7;14:7173. doi: 10.1038/s41467-023-42352-w (PMC10630429; doi:10.1038/s41467-023-42352-w)
Supplement: Supplementary file 7 — Source Data [file 41467_2023_42352_MOESM7_ESM.zip › australia grid.csv]

latitude	longitude	land	vic
-9.25	112	FALSE	FALSE
-9.25	112.25	FALSE	FALSE
-9.25	112.5	FALSE	FALSE
-9.25	112.75	FALSE	FALSE
-9.25	113	FALSE	FALSE
-9.25	113.25	FALSE	FALSE
-9.25	113.5	FALSE	FALSE
-9.25	113.75	FALSE	FALSE
-9.25	114	FALSE	FALSE
-9.25	114.25	FALSE	FALSE
-9.25	114.5	FALSE	FALSE
-9.25	114.75	FALSE	FALSE
-9.25	115	FALSE	FALSE
-9.25	115.25	FALSE	FALSE
-9.25	115.5	FALSE	FALSE
-9.25	115.75	FALSE	FALSE
-9.25	116	FALSE	FALSE
-9.25	116.25	FALSE	FALSE
-9.25	116.5	FALSE	FALSE
-9.25	116.75	FALSE	FALSE
-9.25	117	FALSE	FALSE
-9.25	117.25	FALSE	FALSE
-9.25	117.5	FALSE	FALSE
-9.25	117.75	FALSE	FALSE
-9.25	118	FALSE	FALSE
-9.25	118.25	FALSE	FALSE
-9.25	118.5	FALSE	FALSE
-9.25	118.75	FALSE	FALSE
-9.25	119	FALSE	FALSE
-9.25	119.25	FALSE	FALSE
-9.25	119.5	FALSE	FALSE
-9.25	119.75	FALSE	FALSE
-9.25	120	FALSE	FALSE
-9.25	120.25	FALSE	FALSE
-9.25	120.5	FALSE	FALSE
-9.25	120.75	FALSE	FALSE
-9.25	121	FALSE	FALSE
-9.25	121.25	FALSE	FALSE
-9.25	121.5	FALSE	FALSE
-9.25	121.75	FALSE	FALSE
-9.25	122	FALSE	FALSE
-9.25	122.25	FALSE	FALSE
-9.25	122.5	FALSE	FALSE
-9.25	122.75	FALSE	FALSE
-9.25	123	FALSE	FALSE
-9.25	123.25	FALSE	FALSE
-9.25	123.5	FALSE	FALSE
-9.25	123.75	FALSE	FALSE
-9.25	124	FALSE	FALSE
-9.25	124.25	FALSE	FALSE
-9.25	124.5	FALSE	FALSE
-9.25	124.75	FALSE	FALSE
-9.25	125	FALSE	FALSE
-9.25	125.25	FALSE	FALSE
-9.25	125.5	FALSE	FALSE
-9.25	125.75	FALSE	FALSE
-9.25	126	FALSE	FALSE
-9.25	126.25	FALSE	FALSE
-9.25	126.5	FALSE	FALSE
-9.25	126.75	FALSE	FALSE
-9.25	127	FALSE	FALSE
-9.25	127.25	FALSE	FALSE
-9.25	127.5	FALSE	FALSE
-9.25	127.75	FALSE	FALSE
-9.25	128	FALSE	FALSE
-9.25	128.25	FALSE	FALSE
-9.25	128.5	FALSE	FALSE
-9.25	128.75	FALSE	FALSE
-9.25	129	FALSE	FALSE
-9.25	129.25	FALSE	FALSE
-9.25	129.5	FALSE	FALSE
-9.25	129.75	FALSE	FALSE
-9.25	130	FALSE	FALSE
-9.25	130.25	FALSE	FALSE
-9.25	130.5	FALSE	FALSE
-9.25	130.75	FALSE	FALSE
-9.25	131	FALSE	FALSE
-9.25	131.25	FALSE	FALSE
-9.25	131.5	FALSE	FALSE
-9.25	131.75	FALSE	FALSE
-9.25	132	FALSE	FALSE
-9.25	132.25	FALSE	FALSE
-9.25	132.5	FALSE	FALSE
-9.25	132.75	FALSE	FALSE
-9.25	133	FALSE	FALSE
-9.25	133.25	FALSE	FALSE
-9.25	133.5	FALSE	FALSE
-9.25	133.75	FALSE	FALSE
-9.25	134	FALSE	FALSE
-9.25	134.25	FALSE	FALSE
-9.25	134.5	FALSE	FALSE
-9.25	134.75	FALSE	FALSE
-9.25	135	FALSE	FALSE
-9.25	135.25	FALSE	FALSE
-9.25	135.5	FALSE	FALSE
-9.25	135.75	FALSE	FALSE
-9.25	136	FALSE	FALSE
-9.25	136.25	FALSE	FALSE
-9.25	136.5	FALSE	FALSE
-9.25	136.75	FALSE	FALSE
-9.25	137	FALSE	FALSE
-9.25	137.25	FALSE	FALSE
-9.25	137.5	FALSE	FALSE
-9.25	137.75	FALSE	FALSE
-9.25	138	FALSE	FALSE
-9.25	138.25	FALSE	FALSE
-9.25	138.5	FALSE	FALSE
-9.25	138.75	FALSE	FALSE
-9.25	139	FALSE	FALSE
-9.25	139.25	FALSE	FALSE
-9.25	139.5	FALSE	FALSE
-9.25	139.75	FALSE	FALSE
-9.25	140	FALSE	FALSE
-9.25	140.25	FALSE	FALSE
-9.25	140.5	FALSE	FALSE
-9.25	140.75	FALSE	FALSE
-9.25	141	FALSE	FALSE
-9.25	141.25	FALSE	FALSE
-9.25	141.5	FALSE	FALSE
-9.25	141.75	FALSE	FALSE
-9.25	142	FALSE	FALSE
-9.25	142.25	FALSE	FALSE
-9.25	142.5	FALSE	FALSE
-9.25	142.75	FALSE	FALSE
-9.25	143	FALSE	FALSE
-9.25	143.25	FALSE	FALSE
-9.25	143.5	FALSE	FALSE
-9.25	143.75	FALSE	FALSE
-9.25	144	FALSE	FALSE
-9.25	144.25	FALSE	FALSE
-9.25	144.5	FALSE	FALSE
-9.25	144.75	FALSE	FALSE
-9.25	145	FALSE	FALSE
-9.25	145.25	FALSE	FALSE
-9.25	145.5	FALSE	FALSE
-9.25	145.75	FALSE	FALSE
-9.25	146	FALSE	FALSE
-9.25	146.25	FALSE	FALSE
-9.25	146.5	FALSE	FALSE
-9.25	146.75	FALSE	FALSE
-9.25	147	FALSE	FALSE
-9.25	147.25	FALSE	FALSE
-9.25	147.5	FALSE	FALSE
-9.25	147.75	FALSE	FALSE
-9.25	148	FALSE	FALSE
-9.25	148.25	FALSE	FALSE
-9.25	148.5	FALSE	FALSE
-9.25	148.75	FALSE	FALSE
-9.25	149	FALSE	FALSE
-9.25	149.25	FALSE	FALSE
-9.25	149.5	FALSE	FALSE
-9.25	149.75	FALSE	FALSE
-9.25	150	FALSE	FALSE
-9.25	150.25	FALSE	FALSE
-9.25	150.5	FALSE	FALSE
-9.25	150.75	FALSE	FALSE
-9.25	151	FALSE	FALSE
-9.25	151.25	FALSE	FALSE
-9.25	151.5	FALSE	FALSE
-9.25	151.75	FALSE	FALSE
-9.25	152	FALSE	FALSE
-9.25	152.25	FALSE	FALSE
-9.25	152.5	FALSE	FALSE
-9.25	152.75	FALSE	FALSE
-9.25	153	FALSE	FALSE
-9.25	153.25	FALSE	FALSE
-9.25	153.5	FALSE	FALSE
-9.25	153.75	FALSE	FALSE
-9.25	154	FALSE	FALSE
-9.25	154.25	FALSE	FALSE
-9.25	154.5	FALSE	FALSE
-9.25	154.75	FALSE	FALSE
-9.25	155	FALSE	FALSE
-9.25	155.25	FALSE	FALSE
-9.25	155.5	FALSE	FALSE
-9.25	155.75	FALSE	FALSE
-9.25	156	FALSE	FALSE
-9.25	156.25	FALSE	FALSE
-9.5	112	FALSE	FALSE
-9.5	112.25	FALSE	FALSE
-9.5	112.5	FALSE	FALSE
-9.5	112.75	FALSE	FALSE
-9.5	113	FALSE	FALSE
-9.5	113.25	FALSE	FALSE
-9.5	113.5	FALSE	FALSE
-9.5	113.75	FALSE	FALSE
-9.5	114	FALSE	FALSE
-9.5	114.25	FALSE	FALSE
-9.5	114.5	FALSE	FALSE
-9.5	114.75	FALSE	FALSE
-9.5	115	FALSE	FALSE
-9.5	115.25	FALSE	FALSE
-9.5	115.5	FALSE	FALSE
-9.5	115.75	FALSE	FALSE
-9.5	116	FALSE	FALSE
-9.5	116.25	FALSE	FALSE
-9.5	116.5	FALSE	FALSE
-9.5	116.75	FALSE	FALSE
-9.5	117	FALSE	FALSE
-9.5	117.25	FALSE	FALSE
-9.5	117.5	FALSE	FALSE
-9.5	117.75	FALSE	FALSE
-9.5	118	FALSE	FALSE
-9.5	118.25	FALSE	FALSE
-9.5	118.5	FALSE	FALSE
-9.5	118.75	FALSE	FALSE
-9.5	119	FALSE	FALSE
-9.5	119.25	FALSE	FALSE
-9.5	119.5	FALSE	FALSE
-9.5	119.75	FALSE	FALSE
-9.5	120	FALSE	FALSE
-9.5	120.25	FALSE	FALSE
-9.5	120.5	FALSE	FALSE
-9.5	120.75	FALSE	FALSE
-9.5	121	FALSE	FALSE
-9.5	121.25	FALSE	FALSE
-9.5	121.5	FALSE	FALSE
-9.5	121.75	FALSE	FALSE
-9.5	122	FALSE	FALSE
-9.5	122.25	FALSE	FALSE
-9.5	122.5	FALSE	FALSE
-9.5	122.75	FALSE	FALSE
-9.5	123	FALSE	FALSE
-9.5	123.25	FALSE	FALSE
-9.5	123.5	FALSE	FALSE
-9.5	123.75	FALSE	FALSE
-9.5	124	FALSE	FALSE
-9.5	124.25	FALSE	FALSE
-9.5	124.5	FALSE	FALSE
-9.5	124.75	FALSE	FALSE
-9.5	125	FALSE	FALSE
-9.5	125.25	FALSE	FALSE
-9.5	125.5	FALSE	FALSE
-9.5	125.75	FALSE	FALSE
-9.5	126	FALSE	FALSE
-9.5	126.25	FALSE	FALSE
-9.5	126.5	FALSE	FALSE
-9.5	126.75	FALSE	FALSE
-9.5	127	FALSE	FALSE
-9.5	127.25	FALSE	FALSE
-9.5	127.5	FALSE	FALSE
-9.5	127.75	FALSE	FALSE
-9.5	128	FALSE	FALSE
-9.5	128.25	FALSE	FALSE
-9.5	128.5	FALSE	FALSE
-9.5	128.75	FALSE	FALSE
-9.5	129	FALSE	FALSE
-9.5	129.25	FALSE	FALSE
-9.5	129.5	FALSE	FALSE
-9.5	129.75	FALSE	FALSE
-9.5	130	FALSE	FALSE
-9.5	130.25	FALSE	FALSE
-9.5	130.5	FALSE	FALSE
-9.5	130.75	FALSE	FALSE
-9.5	131	FALSE	FALSE
-9.5	131.25	FALSE	FALSE
-9.5	131.5	FALSE	FALSE
-9.5	131.75	FALSE	FALSE
-9.5	132	FALSE	FALSE
-9.5	132.25	FALSE	FALSE
-9.5	132.5	FALSE	FALSE
-9.5	132.75	FALSE	FALSE
-9.5	133	FALSE	FALSE
-9.5	133.25	FALSE	FALSE
-9.5	133.5	FALSE	FALSE
-9.5	133.75	FALSE	FALSE
-9.5	134	FALSE	FALSE
-9.5	134.25	FALSE	FALSE
-9.5	134.5	FALSE	FALSE
-9.5	134.75	FALSE	FALSE
-9.5	135	FALSE	FALSE
-9.5	135.25	FALSE	FALSE
-9.5	135.5	FALSE	FALSE
-9.5	135.75	FALSE	FALSE
-9.5	136	FALSE	FALSE
-9.5	136.25	FALSE	FALSE
-9.5	136.5	FALSE	FALSE
-9.5	136.75	FALSE	FALSE
-9.5	137	FALSE	FALSE
-9.5	137.25	FALSE	FALSE
-9.5	137.5	FALSE	FALSE
-9.5	137.75	FALSE	FALSE
-9.5	138	FALSE	FALSE
-9.5	138.25	FALSE	FALSE
-9.5	138.5	FALSE	FALSE
-9.5	138.75	FALSE	FALSE
-9.5	139	FALSE	FALSE
-9.5	139.25	FALSE	FALSE
-9.5	139.5	FALSE	FALSE
-9.5	139.75	FALSE	FALSE
-9.5	140	FALSE	FALSE
-9.5	140.25	FALSE	FALSE
-9.5	140.5	FALSE	FALSE
-9.5	140.75	FALSE	FALSE
-9.5	141	FALSE	FALSE
-9.5	141.25	FALSE	FALSE
-9.5	141.5	FALSE	FALSE
-9.5	141.75	FALSE	FALSE
-9.5	142	FALSE	FALSE
-9.5	142.25	FALSE	FALSE
-9.5	142.5	FALSE	FALSE
-9.5	142.75	FALSE	FALSE
-9.5	143	FALSE	FALSE
-9.5	143.25	FALSE	FALSE
-9.5	143.5	FALSE	FALSE
-9.5	143.75	FALSE	FALSE
-9.5	144	FALSE	FALSE
-9.5	144.25	FALSE	FALSE
-9.5	144.5	FALSE	FALSE
-9.5	144.75	FALSE	FALSE
-9.5	145	FALSE	FALSE
-9.5	145.25	FALSE	FALSE
-9.5	145.5	FALSE	FALSE
-9.5	145.75	FALSE	FALSE
-9.5	146	FALSE	FALSE
-9.5	146.25	FALSE	FALSE
-9.5	146.5	FALSE	FALSE
-9.5	146.75	FALSE	FALSE
-9.5	147	FALSE	FALSE
-9.5	147.25	FALSE	FALSE
-9.5	147.5	FALSE	FALSE
-9.5	147.75	FALSE	FALSE
-9.5	148	FALSE	FALSE
-9.5	148.25	FALSE	FALSE
-9.5	148.5	FALSE	FALSE
-9.5	148.75	FALSE	FALSE
-9.5	149	FALSE	FALSE
-9.5	149.25	FALSE	FALSE
-9.5	149.5	FALSE	FALSE
-9.5	149.75	FALSE	FALSE
-9.5	150	FALSE	FALSE
-9.5	150.25	FALSE	FALSE
-9.5	150.5	FALSE	FALSE
-9.5	150.75	FALSE	FALSE
-9.5	151	FALSE	FALSE
-9.5	151.25	FALSE	FALSE
-9.5	151.5	FALSE	FALSE
-9.5	151.75	FALSE	FALSE
-9.5	152	FALSE	FALSE
-9.5	152.25	FALSE	FALSE
-9.5	152.5	FALSE	FALSE
-9.5	152.75	FALSE	FALSE
-9.5	153	FALSE	FALSE
-9.5	153.25	FALSE	FALSE
-9.5	153.5	FALSE	FALSE
-9.5	153.75	FALSE	FALSE
-9.5	154	FALSE	FALSE
-9.5	154.25	FALSE	FALSE
-9.5	154.5	FALSE	FALSE
-9.5	154.75	FALSE	FALSE
-9.5	155	FALSE	FALSE
-9.5	155.25	FALSE	FALSE
-9.5	155.5	FALSE	FALSE
-9.5	155.75	FALSE	FALSE
-9.5	156	FALSE	FALSE
-9.5	156.25	FALSE	FALSE
-9.75	112	FALSE	FALSE
-9.75	112.25	FALSE	FALSE
-9.75	112.5	FALSE	FALSE
-9.75	112.75	FALSE	FALSE
-9.75	113	FALSE	FALSE
-9.75	113.25	FALSE	FALSE
-9.75	113.5	FALSE	FALSE
-9.75	113.75	FALSE	FALSE
-9.75	114	FALSE	FALSE
-9.75	114.25	FALSE	FALSE
-9.75	114.5	FALSE	FALSE
-9.75	114.75	FALSE	FALSE
-9.75	115	FALSE	FALSE
-9.75	115.25	FALSE	FALSE
-9.75	115.5	FALSE	FALSE
-9.75	115.75	FALSE	FALSE
-9.75	116	FALSE	FALSE
-9.75	116.25	FALSE	FALSE
-9.75	116.5	FALSE	FALSE
-9.75	116.75	FALSE	FALSE
-9.75	117	FALSE	FALSE
-9.75	117.25	FALSE	FALSE
-9.75	117.5	FALSE	FALSE
-9.75	117.75	FALSE	FALSE
-9.75	118	FALSE	FALSE
-9.75	118.25	FALSE	FALSE
-9.75	118.5	FALSE	FALSE
-9.75	118.75	FALSE	FALSE
-9.75	119	FALSE	FALSE
-9.75	119.25	FALSE	FALSE
-9.75	119.5	FALSE	FALSE
-9.75	119.75	FALSE	FALSE
-9.75	120	FALSE	FALSE
-9.75	120.25	FALSE	FALSE
-9.75	120.5	FALSE	FALSE
-9.75	120.75	FALSE	FALSE
-9.75	121	FALSE	FALSE
-9.75	121.25	FALSE	FALSE
-9.75	121.5	FALSE	FALSE
-9.75	121.75	FALSE	FALSE
-9.75	122	FALSE	FALSE
-9.75	122.25	FALSE	FALSE
-9.75	122.5	FALSE	FALSE
-9.75	122.75	FALSE	FALSE
-9.75	123	FALSE	FALSE
-9.75	123.25	FALSE	FALSE
-9.75	123.5	FALSE	FALSE
-9.75	123.75	FALSE	FALSE
-9.75	124	FALSE	FALSE
-9.75	124.25	FALSE	FALSE
-9.75	124.5	FALSE	FALSE
-9.75	124.75	FALSE	FALSE
-9.75	125	FALSE	FALSE
-9.75	125.25	FALSE	FALSE
-9.75	125.5	FALSE	FALSE
-9.75	125.75	FALSE	FALSE
-9.75	126	FALSE	FALSE
-9.75	126.25	FALSE	FALSE
-9.75	126.5	FALSE	FALSE
-9.75	126.75	FALSE	FALSE
-9.75	127	FALSE	FALSE
-9.75	127.25	FALSE	FALSE
-9.75	127.5	FALSE	FALSE
-9.75	127.75	FALSE	FALSE
-9.75	128	FALSE	FALSE
-9.75	128.25	FALSE	FALSE
-9.75	128.5	FALSE	FALSE
-9.75	128.75	FALSE	FALSE
-9.75	129	FALSE	FALSE
-9.75	129.25	FALSE	FALSE
-9.75	129.5	FALSE	FALSE
-9.75	129.75	FALSE	FALSE
-9.75	130	FALSE	FALSE
-9.75	130.25	FALSE	FALSE
-9.75	130.5	FALSE	FALSE
-9.75	130.75	FALSE	FALSE
-9.75	131	FALSE	FALSE
-9.75	131.25	FALSE	FALSE
-9.75	131.5	FALSE	FALSE
-9.75	131.75	FALSE	FALSE
-9.75	132	FALSE	FALSE
-9.75	132.25	FALSE	FALSE
-9.75	132.5	FALSE	FALSE
-9.75	132.75	FALSE	FALSE
-9.75	133	FALSE	FALSE
-9.75	133.25	FALSE	FALSE
-9.75	133.5	FALSE	FALSE
-9.75	133.75	FALSE	FALSE
-9.75	134	FALSE	FALSE
-9.75	134.25	FALSE	FALSE
-9.75	134.5	FALSE	FALSE
-9.75	134.75	FALSE	FALSE
-9.75	135	FALSE	FALSE
-9.75	135.25	FALSE	FALSE
-9.75	135.5	FALSE	FALSE
-9.75	135.75	FALSE	FALSE
-9.75	136	FALSE	FALSE
-9.75	136.25	FALSE	FALSE
-9.75	136.5	FALSE	FALSE
-9.75	136.75	FALSE	FALSE
-9.75	137	FALSE	FALSE
-9.75	137.25	FALSE	FALSE
-9.75	137.5	FALSE	FALSE
-9.75	137.75	FALSE	FALSE
-9.75	138	FALSE	FALSE
-9.75	138.25	FALSE	FALSE
-9.75	138.5	FALSE	FALSE
-9.75	138.75	FALSE	FALSE
-9.75	139	FALSE	FALSE
-9.75	139.25	FALSE	FALSE
-9.75	139.5	FALSE	FALSE
-9.75	139.75	FALSE	FALSE
-9.75	140	FALSE	FALSE
-9.75	140.25	FALSE	FALSE
-9.75	140.5	FALSE	FALSE
-9.75	140.75	FALSE	FALSE
-9.75	141	FALSE	FALSE
-9.75	141.25	FALSE	FALSE
-9.75	141.5	FALSE	FALSE
-9.75	141.75	FALSE	FALSE
-9.75	142	FALSE	FALSE
-9.75	142.25	FALSE	FALSE
-9.75	142.5	FALSE	FALSE
-9.75	142.75	FALSE	FALSE
-9.75	143	FALSE	FALSE
-9.75	143.25	FALSE	FALSE
-9.75	143.5	FALSE	FALSE
-9.75	143.75	FALSE	FALSE
-9.75	144	FALSE	FALSE
-9.75	144.25	FALSE	FALSE
-9.75	144.5	FALSE	FALSE
-9.75	144.75	FALSE	FALSE
-9.75	145	FALSE	FALSE
-9.75	145.25	FALSE	FALSE
-9.75	145.5	FALSE	FALSE
-9.75	145.75	FALSE	FALSE
-9.75	146	FALSE	FALSE
-9.75	146.25	FALSE	FALSE
-9.75	146.5	FALSE	FALSE
-9.75	146.75	FALSE	FALSE
-9.75	147	FALSE	FALSE
-9.75	147.25	FALSE	FALSE
-9.75	147.5	FALSE	FALSE
-9.75	147.75	FALSE	FALSE
-9.75	148	FALSE	FALSE
-9.75	148.25	FALSE	FALSE
-9.75	148.5	FALSE	FALSE
-9.75	148.75	FALSE	FALSE
-9.75	149	FALSE	FALSE
-9.75	149.25	FALSE	FALSE
-9.75	149.5	FALSE	FALSE
-9.75	149.75	FALSE	FALSE
-9.75	150	FALSE	FALSE
-9.75	150.25	FALSE	FALSE
-9.75	150.5	FALSE	FALSE
-9.75	150.75	FALSE	FALSE
-9.75	151	FALSE	FALSE
-9.75	151.25	FALSE	FALSE
-9.75	151.5	FALSE	FALSE
-9.75	151.75	FALSE	FALSE
-9.75	152	FALSE	FALSE
-9.75	152.25	FALSE	FALSE
-9.75	152.5	FALSE	FALSE
-9.75	152.75	FALSE	FALSE
-9.75	153	FALSE	FALSE
-9.75	153.25	FALSE	FALSE
-9.75	153.5	FALSE	FALSE
-9.75	153.75	FALSE	FALSE
-9.75	154	FALSE	FALSE
-9.75	154.25	FALSE	FALSE
-9.75	154.5	FALSE	FALSE
-9.75	154.75	FALSE	FALSE
-9.75	155	FALSE	FALSE
-9.75	155.25	FALSE	FALSE
-9.75	155.5	FALSE	FALSE
-9.75	155.75	FALSE	FALSE
-9.75	156	FALSE	FALSE
-9.75	156.25	FALSE	FALSE
-10	112	FALSE	FALSE
-10	112.25	FALSE	FALSE
-10	112.5	FALSE	FALSE
-10	112.75	FALSE	FALSE
-10	113	FALSE	FALSE
-10	113.25	FALSE	FALSE
-10	113.5	FALSE	FALSE
-10	113.75	FALSE	FALSE
-10	114	FALSE	FALSE
-10	114.25	FALSE	FALSE
-10	114.5	FALSE	FALSE
-10	114.75	FALSE	FALSE
-10	115	FALSE	FALSE
-10	115.25	FALSE	FALSE
-10	115.5	FALSE	FALSE
-10	115.75	FALSE	FALSE
-10	116	FALSE	FALSE
-10	116.25	FALSE	FALSE
-10	116.5	FALSE	FALSE
-10	116.75	FALSE	FALSE
-10	117	FALSE	FALSE
-10	117.25	FALSE	FALSE
-10	117.5	FALSE	FALSE
-10	117.75	FALSE	FALSE
-10	118	FALSE	FALSE
-10	118.25	FALSE	FALSE
-10	118.5	FALSE	FALSE
-10	118.75	FALSE	FALSE
-10	119	FALSE	FALSE
-10	119.25	FALSE	FALSE
-10	119.5	FALSE	FALSE
-10	119.75	FALSE	FALSE
-10	120	FALSE	FALSE
-10	120.25	FALSE	FALSE
-10	120.5	FALSE	FALSE
-10	120.75	FALSE	FALSE
-10	121	FALSE	FALSE
-10	121.25	FALSE	FALSE
-10	121.5	FALSE	FALSE
-10	121.75	FALSE	FALSE
-10	122	FALSE	FALSE
-10	122.25	FALSE	FALSE
-10	122.5	FALSE	FALSE
-10	122.75	FALSE	FALSE
-10	123	FALSE	FALSE
-10	123.25	FALSE	FALSE
-10	123.5	FALSE	FALSE
-10	123.75	FALSE	FALSE
-10	124	FALSE	FALSE
-10	124.25	FALSE	FALSE
-10	124.5	FALSE	FALSE
-10	124.75	FALSE	FALSE
-10	125	FALSE	FALSE
-10	125.25	FALSE	FALSE
-10	125.5	FALSE	FALSE
-10	125.75	FALSE	FALSE
-10	126	FALSE	FALSE
-10	126.25	FALSE	FALSE
-10	126.5	FALSE	FALSE
-10	126.75	FALSE	FALSE
-10	127	FALSE	FALSE
-10	127.25	FALSE	FALSE
-10	127.5	FALSE	FALSE
-10	127.75	FALSE	FALSE
-10	128	FALSE	FALSE
-10	128.25	FALSE	FALSE
-10	128.5	FALSE	FALSE
-10	128.75	FALSE	FALSE
-10	129	FALSE	FALSE
-10	129.25	FALSE	FALSE
-10	129.5	FALSE	FALSE
-10	129.75	FALSE	FALSE
-10	130	FALSE	FALSE
-10	130.25	FALSE	FALSE
-10	130.5	FALSE	FALSE
-10	130.75	FALSE	FALSE
-10	131	FALSE	FALSE
-10	131.25	FALSE	FALSE
-10	131.5	FALSE	FALSE
-10	131.75	FALSE	FALSE
-10	132	FALSE	FALSE
-10	132.25	FALSE	FALSE
-10	132.5	FALSE	FALSE
-10	132.75	FALSE	FALSE
-10	133	FALSE	FALSE
-10	133.25	FALSE	FALSE
-10	133.5	FALSE	FALSE
-10	133.75	FALSE	FALSE
-10	134	FALSE	FALSE
-10	134.25	FALSE	FALSE
-10	134.5	FALSE	FALSE
-10	134.75	FALSE	FALSE
-10	135	FALSE	FALSE
-10	135.25	FALSE	FALSE
-10	135.5	FALSE	FALSE
-10	135.75	FALSE	FALSE
-10	136	FALSE	FALSE
-10	136.25	FALSE	FALSE
-10	136.5	FALSE	FALSE
-10	136.75	FALSE	FALSE
-10	137	FALSE	FALSE
-10	137.25	FALSE	FALSE
-10	137.5	FALSE	FALSE
-10	137.75	FALSE	FALSE
-10	138	FALSE	FALSE
-10	138.25	FALSE	FALSE
-10	138.5	FALSE	FALSE
-10	138.75	FALSE	FALSE
-10	139	FALSE	FALSE
-10	139.25	FALSE	FALSE
-10	139.5	FALSE	FALSE
-10	139.75	FALSE	FALSE
-10	140	FALSE	FALSE
-10	140.25	FALSE	FALSE
-10	140.5	FALSE	FALSE
-10	140.75	FALSE	FALSE
-10	141	FALSE	FALSE
-10	141.25	FALSE	FALSE
-10	141.5	FALSE	FALSE
-10	141.75	FALSE	FALSE
-10	142	FALSE	FALSE
-10	142.25	FALSE	FALSE
-10	142.5	FALSE	FALSE
-10	142.75	FALSE	FALSE
-10	143	FALSE	FALSE
-10	143.25	FALSE	FALSE
-10	143.5	FALSE	FALSE
-10	143.75	FALSE	FALSE
-10	144	FALSE	FALSE
-10	144.25	FALSE	FALSE
-10	144.5	FALSE	FALSE
-10	144.75	FALSE	FALSE
-10	145	FALSE	FALSE
-10	145.25	FALSE	FALSE
-10	145.5	FALSE	FALSE
-10	145.75	FALSE	FALSE
-10	146	FALSE	FALSE
-10	146.25	FALSE	FALSE
-10	146.5	FALSE	FALSE
-10	146.75	FALSE	FALSE
-10	147	FALSE	FALSE
-10	147.25	FALSE	FALSE
-10	147.5	FALSE	FALSE
-10	147.75	FALSE	FALSE
-10	148	FALSE	FALSE
-10	148.25	FALSE	FALSE
-10	148.5	FALSE	FALSE
-10	148.75	FALSE	FALSE
-10	149	FALSE	FALSE
-10	149.25	FALSE	FALSE
-10	149.5	FALSE	FALSE
-10	149.75	FALSE	FALSE
-10	150	FALSE	FALSE
-10	150.25	FALSE	FALSE
-10	150.5	FALSE	FALSE
-10	150.75	FALSE	FALSE
-10	151	FALSE	FALSE
-10	151.25	FALSE	FALSE
-10	151.5	FALSE	FALSE
-10	151.75	FALSE	FALSE
-10	152	FALSE	FALSE
-10	152.25	FALSE	FALSE
-10	152.5	FALSE	FALSE
-10	152.75	FALSE	FALSE
-10	153	FALSE	FALSE
-10	153.25	FALSE	FALSE
-10	153.5	FALSE	FALSE
-10	153.75	FALSE	FALSE
-10	154	FALSE	FALSE
-10	154.25	FALSE	FALSE
-10	154.5	FALSE	FALSE
-10	154.75	FALSE	FALSE
-10	155	FALSE	FALSE
-10	155.25	FALSE	FALSE
-10	155.5	FALSE	FALSE
-10	155.75	FALSE	FALSE
-10	156	FALSE	FALSE
-10	156.25	FALSE	FALSE
-10.25	112	FALSE	FALSE
-10.25	112.25	FALSE	FALSE
-10.25	112.5	FALSE	FALSE
-10.25	112.75	FALSE	FALSE
-10.25	113	FALSE	FALSE
-10.25	113.25	FALSE	FALSE
-10.25	113.5	FALSE	FALSE
-10.25	113.75	FALSE	FALSE
-10.25	114	FALSE	FALSE
-10.25	114.25	FALSE	FALSE
-10.25	114.5	FALSE	FALSE
-10.25	114.75	FALSE	FALSE
-10.25	115	FALSE	FALSE
-10.25	115.25	FALSE	FALSE
-10.25	115.5	FALSE	FALSE
-10.25	115.75	FALSE	FALSE
-10.25	116	FALSE	FALSE
-10.25	116.25	FALSE	FALSE
-10.25	116.5	FALSE	FALSE
-10.25	116.75	FALSE	FALSE
-10.25	117	FALSE	FALSE
-10.25	117.25	FALSE	FALSE
-10.25	117.5	FALSE	FALSE
-10.25	117.75	FALSE	FALSE
-10.25	118	FALSE	FALSE
-10.25	118.25	FALSE	FALSE
-10.25	118.5	FALSE	FALSE
-10.25	118.75	FALSE	FALSE
-10.25	119	FALSE	FALSE
-10.25	119.25	FALSE	FALSE
-10.25	119.5	FALSE	FALSE
-10.25	119.75	FALSE	FALSE
-10.25	120	FALSE	FALSE
-10.25	120.25	FALSE	FALSE
-10.25	120.5	FALSE	FALSE
-10.25	120.75	FALSE	FALSE
-10.25	121	FALSE	FALSE
-10.25	121.25	FALSE	FALSE
-10.25	121.5	FALSE	FALSE
-10.25	121.75	FALSE	FALSE
-10.25	122	FALSE	FALSE
-10.25	122.25	FALSE	FALSE
-10.25	122.5	FALSE	FALSE
-10.25	122.75	FALSE	FALSE
-10.25	123	FALSE	FALSE
-10.25	123.25	FALSE	FALSE
-10.25	123.5	FALSE	FALSE
-10.25	123.75	FALSE	FALSE
-10.25	124	FALSE	FALSE
-10.25	124.25	FALSE	FALSE
-10.25	124.5	FALSE	FALSE
-10.25	124.75	FALSE	FALSE
-10.25	125	FALSE	FALSE
-10.25	125.25	FALSE	FALSE
-10.25	125.5	FALSE	FALSE
-10.25	125.75	FALSE	FALSE
-10.25	126	FALSE	FALSE
-10.25	126.25	FALSE	FALSE
-10.25	126.5	FALSE	FALSE
-10.25	126.75	FALSE	FALSE
-10.25	127	FALSE	FALSE
-10.25	127.25	FALSE	FALSE
-10.25	127.5	FALSE	FALSE
-10.25	127.75	FALSE	FALSE
-10.25	128	FALSE	FALSE
-10.25	128.25	FALSE	FALSE
-10.25	128.5	FALSE	FALSE
-10.25	128.75	FALSE	FALSE
-10.25	129	FALSE	FALSE
-10.25	129.25	FALSE	FALSE
-10.25	129.5	FALSE	FALSE
-10.25	129.75	FALSE	FALSE
-10.25	130	FALSE	FALSE
-10.25	130.25	FALSE	FALSE
-10.25	130.5	FALSE	FALSE
-10.25	130.75	FALSE	FALSE
-10.25	131	FALSE	FALSE
-10.25	131.25	FALSE	FALSE
-10.25	131.5	FALSE	FALSE
-10.25	131.75	FALSE	FALSE
-10.25	132	FALSE	FALSE
-10.25	132.25	FALSE	FALSE
-10.25	132.5	FALSE	FALSE
-10.25	132.75	FALSE	FALSE
-10.25	133	FALSE	FALSE
-10.25	133.25	FALSE	FALSE
-10.25	133.5	FALSE	FALSE
-10.25	133.75	FALSE	FALSE
-10.25	134	FALSE	FALSE
-10.25	134.25	FALSE	FALSE
-10.25	134.5	FALSE	FALSE
-10.25	134.75	FALSE	FALSE
-10.25	135	FALSE	FALSE
-10.25	135.25	FALSE	FALSE
-10.25	135.5	FALSE	FALSE
-10.25	135.75	FALSE	FALSE
-10.25	136	FALSE	FALSE
-10.25	136.25	FALSE	FALSE
-10.25	136.5	FALSE	FALSE
-10.25	136.75	FALSE	FALSE
-10.25	137	FALSE	FALSE
-10.25	137.25	FALSE	FALSE
-10.25	137.5	FALSE	FALSE
-10.25	137.75	FALSE	FALSE
-10.25	138	FALSE	FALSE
-10.25	138.25	FALSE	FALSE
-10.25	138.5	FALSE	FALSE
-10.25	138.75	FALSE	FALSE
-10.25	139	FALSE	FALSE
-10.25	139.25	FALSE	FALSE
-10.25	139.5	FALSE	FALSE
-10.25	139.75	FALSE	FALSE
-10.25	140	FALSE	FALSE
-10.25	140.25	FALSE	FALSE
-10.25	140.5	FALSE	FALSE
-10.25	140.75	FALSE	FALSE
-10.25	141	FALSE	FALSE
-10.25	141.25	FALSE	FALSE
-10.25	141.5	FALSE	FALSE
-10.25	141.75	FALSE	FALSE
-10.25	142	FALSE	FALSE
-10.25	142.25	TRUE	FALSE
-10.25	142.5	FALSE	FALSE
-10.25	142.75	FALSE	FALSE
-10.25	143	FALSE	FALSE
-10.25	143.25	FALSE	FALSE
-10.25	143.5	FALSE	FALSE
-10.25	143.75	FALSE	FALSE
-10.25	144	FALSE	FALSE
-10.25	144.25	FALSE	FALSE
-10.25	144.5	FALSE	FALSE
-10.25	144.75	FALSE	FALSE
-10.25	145	FALSE	FALSE
-10.25	145.25	FALSE	FALSE
-10.25	145.5	FALSE	FALSE
-10.25	145.75	FALSE	FALSE
-10.25	146	FALSE	FALSE
-10.25	146.25	FALSE	FALSE
-10.25	146.5	FALSE	FALSE
-10.25	146.75	FALSE	FALSE
-10.25	147	FALSE	FALSE
-10.25	147.25	FALSE	FALSE
-10.25	147.5	FALSE	FALSE
-10.25	147.75	FALSE	FALSE
-10.25	148	FALSE	FALSE
-10.25	148.25	FALSE	FALSE
-10.25	148.5	FALSE	FALSE
-10.25	148.75	FALSE	FALSE
-10.25	149	FALSE	FALSE
-10.25	149.25	FALSE	FALSE
-10.25	149.5	FALSE	FALSE
-10.25	149.75	FALSE	FALSE
-10.25	150	FALSE	FALSE
-10.25	150.25	FALSE	FALSE
-10.25	150.5	FALSE	FALSE
-10.25	150.75	FALSE	FALSE
-10.25	151	FALSE	FALSE
-10.25	151.25	FALSE	FALSE
-10.25	151.5	FALSE	FALSE
-10.25	151.75	FALSE	FALSE
-10.25	152	FALSE	FALSE
-10.25	152.25	FALSE	FALSE
-10.25	152.5	FALSE	FALSE
-10.25	152.75	FALSE	FALSE
-10.25	153	FALSE	FALSE
-10.25	153.25	FALSE	FALSE
-10.25	153.5	FALSE	FALSE
-10.25	153.75	FALSE	FALSE
-10.25	154	FALSE	FALSE
-10.25	154.25	FALSE	FALSE
-10.25	154.5	FALSE	FALSE
-10.25	154.75	FALSE	FALSE
-10.25	155	FALSE	FALSE
-10.25	155.25	FALSE	FALSE
-10.25	155.5	FALSE	FALSE
-10.25	155.75	FALSE	FALSE
-10.25	156	FALSE	FALSE
-10.25	156.25	FALSE	FALSE
-10.5	112	FALSE	FALSE
-10.5	112.25	FALSE	FALSE
-10.5	112.5	FALSE	FALSE
-10.5	112.75	FALSE	FALSE
-10.5	113	FALSE	FALSE
-10.5	113.25	FALSE	FALSE
-10.5	113.5	FALSE	FALSE
-10.5	113.75	FALSE	FALSE
-10.5	114	FALSE	FALSE
-10.5	114.25	FALSE	FALSE
-10.5	114.5	FALSE	FALSE
-10.5	114.75	FALSE	FALSE
-10.5	115	FALSE	FALSE
-10.5	115.25	FALSE	FALSE
-10.5	115.5	FALSE	FALSE
-10.5	115.75	FALSE	FALSE
-10.5	116	FALSE	FALSE
-10.5	116.25	FALSE	FALSE
-10.5	116.5	FALSE	FALSE
-10.5	116.75	FALSE	FALSE
-10.5	117	FALSE	FALSE
-10.5	117.25	FALSE	FALSE
-10.5	117.5	FALSE	FALSE
-10.5	117.75	FALSE	FALSE
-10.5	118	FALSE	FALSE
-10.5	118.25	FALSE	FALSE
-10.5	118.5	FALSE	FALSE
-10.5	118.75	FALSE	FALSE
-10.5	119	FALSE	FALSE
-10.5	119.25	FALSE	FALSE
-10.5	119.5	FALSE	FALSE
-10.5	119.75	FALSE	FALSE
-10.5	120	FALSE	FALSE
-10.5	120.25	FALSE	FALSE
-10.5	120.5	FALSE	FALSE
-10.5	120.75	FALSE	FALSE
-10.5	121	FALSE	FALSE
-10.5	121.25	FALSE	FALSE
-10.5	121.5	FALSE	FALSE
-10.5	121.75	FALSE	FALSE
-10.5	122	FALSE	FALSE
-10.5	122.25	FALSE	FALSE
-10.5	122.5	FALSE	FALSE
-10.5	122.75	FALSE	FALSE
-10.5	123	FALSE	FALSE
-10.5	123.25	FALSE	FALSE
-10.5	123.5	FALSE	FALSE
-10.5	123.75	FALSE	FALSE
-10.5	124	FALSE	FALSE
-10.5	124.25	FALSE	FALSE
-10.5	124.5	FALSE	FALSE
-10.5	124.75	FALSE	FALSE
-10.5	125	FALSE	FALSE
-10.5	125.25	FALSE	FALSE
-10.5	125.5	FALSE	FALSE
-10.5	125.75	FALSE	FALSE
-10.5	126	FALSE	FALSE
-10.5	126.25	FALSE	FALSE
-10.5	126.5	FALSE	FALSE
-10.5	126.75	FALSE	FALSE
-10.5	127	FALSE	FALSE
-10.5	127.25	FALSE	FALSE
-10.5	127.5	FALSE	FALSE
-10.5	127.75	FALSE	FALSE
-10.5	128	FALSE	FALSE
-10.5	128.25	FALSE	FALSE
-10.5	128.5	FALSE	FALSE
-10.5	128.75	FALSE	FALSE
-10.5	129	FALSE	FALSE
-10.5	129.25	FALSE	FALSE
-10.5	129.5	FALSE	FALSE
-10.5	129.75	FALSE	FALSE
-10.5	130	FALSE	FALSE
-10.5	130.25	FALSE	FALSE
-10.5	130.5	FALSE	FALSE
-10.5	130.75	FALSE	FALSE
-10.5	131	FALSE	FALSE
-10.5	131.25	FALSE	FALSE
-10.5	131.5	FALSE	FALSE
-10.5	131.75	FALSE	FALSE
-10.5	132	FALSE	FALSE
-10.5	132.25	FALSE	FALSE
-10.5	132.5	FALSE	FALSE
-10.5	132.75	FALSE	FALSE
-10.5	133	FALSE	FALSE
-10.5	133.25	FALSE	FALSE
-10.5	133.5	FALSE	FALSE
-10.5	133.75	FALSE	FALSE
-10.5	134	FALSE	FALSE
-10.5	134.25	FALSE	FALSE
-10.5	134.5	FALSE	FALSE
-10.5	134.75	FALSE	FALSE
-10.5	135	FALSE	FALSE
-10.5	135.25	FALSE	FALSE
-10.5	135.5	FALSE	FALSE
-10.5	135.75	FALSE	FALSE
-10.5	136	FALSE	FALSE
-10.5	136.25	FALSE	FALSE
-10.5	136.5	FALSE	FALSE
-10.5	136.75	FALSE	FALSE
-10.5	137	FALSE	FALSE
-10.5	137.25	FALSE	FALSE
-10.5	137.5	FALSE	FALSE
-10.5	137.75	FALSE	FALSE
-10.5	138	FALSE	FALSE
-10.5	138.25	FALSE	FALSE
-10.5	138.5	FALSE	FALSE
-10.5	138.75	FALSE	FALSE
-10.5	139	FALSE	FALSE
-10.5	139.25	FALSE	FALSE
-10.5	139.5	FALSE	FALSE
-10.5	139.75	FALSE	FALSE
-10.5	140	FALSE	FALSE
-10.5	140.25	FALSE	FALSE
-10.5	140.5	FALSE	FALSE
-10.5	140.75	FALSE	FALSE
-10.5	141	FALSE	FALSE
-10.5	141.25	FALSE	FALSE
-10.5	141.5	FALSE	FALSE
-10.5	141.75	FALSE	FALSE
-10.5	142	FALSE	FALSE
-10.5	142.25	FALSE	FALSE
-10.5	142.5	FALSE	FALSE
-10.5	142.75	FALSE	FALSE
-10.5	143	FALSE	FALSE
-10.5	143.25	FALSE	FALSE
-10.5	143.5	FALSE	FALSE
-10.5	143.75	FALSE	FALSE
-10.5	144	FALSE	FALSE
-10.5	144.25	FALSE	FALSE
-10.5	144.5	FALSE	FALSE
-10.5	144.75	FALSE	FALSE
-10.5	145	FALSE	FALSE
-10.5	145.25	FALSE	FALSE
-10.5	145.5	FALSE	FALSE
-10.5	145.75	FALSE	FALSE
-10.5	146	FALSE	FALSE
-10.5	146.25	FALSE	FALSE
-10.5	146.5	FALSE	FALSE
-10.5	146.75	FALSE	FALSE
-10.5	147	FALSE	FALSE
-10.5	147.25	FALSE	FALSE
-10.5	147.5	FALSE	FALSE
-10.5	147.75	FALSE	FALSE
-10.5	148	FALSE	FALSE
-10.5	148.25	FALSE	FALSE
-10.5	148.5	FALSE	FALSE
-10.5	148.75	FALSE	FALSE
-10.5	149	FALSE	FALSE
-10.5	149.25	FALSE	FALSE
-10.5	149.5	FALSE	FALSE
-10.5	149.75	FALSE	FALSE
-10.5	150	FALSE	FALSE
-10.5	150.25	FALSE	FALSE
-10.5	150.5	FALSE	FALSE
-10.5	150.75	FALSE	FALSE
-10.5	151	FALSE	FALSE
-10.5	151.25	FALSE	FALSE
-10.5	151.5	FALSE	FALSE
-10.5	151.75	FALSE	FALSE
-10.5	152	FALSE	FALSE
-10.5	152.25	FALSE	FALSE
-10.5	152.5	FALSE	FALSE
-10.5	152.75	FALSE	FALSE
-10.5	153	FALSE	FALSE
-10.5	153.25	FALSE	FALSE
-10.5	153.5	FALSE	FALSE
-10.5	153.75	FALSE	FALSE
-10.5	154	FALSE	FALSE
-10.5	154.25	FALSE	FALSE
-10.5	154.5	FALSE	FALSE
-10.5	154.75	FALSE	FALSE
-10.5	155	FALSE	FALSE
-10.5	155.25	FALSE	FALSE
-10.5	155.5	FALSE	FALSE
-10.5	155.75	FALSE	FALSE
-10.5	156	FALSE	FALSE
-10.5	156.25	FALSE	FALSE
-10.75	112	FALSE	FALSE
-10.75	112.25	FALSE	FALSE
-10.75	112.5	FALSE	FALSE
-10.75	112.75	FALSE	FALSE
-10.75	113	FALSE	FALSE
-10.75	113.25	FALSE	FALSE
-10.75	113.5	FALSE	FALSE
-10.75	113.75	FALSE	FALSE
-10.75	114	FALSE	FALSE
-10.75	114.25	FALSE	FALSE
-10.75	114.5	FALSE	FALSE
-10.75	114.75	FALSE	FALSE
-10.75	115	FALSE	FALSE
-10.75	115.25	FALSE	FALSE
-10.75	115.5	FALSE	FALSE
-10.75	115.75	FALSE	FALSE
-10.75	116	FALSE	FALSE
-10.75	116.25	FALSE	FALSE
-10.75	116.5	FALSE	FALSE
-10.75	116.75	FALSE	FALSE
-10.75	117	FALSE	FALSE
-10.75	117.25	FALSE	FALSE
-10.75	117.5	FALSE	FALSE
-10.75	117.75	FALSE	FALSE
-10.75	118	FALSE	FALSE
-10.75	118.25	FALSE	FALSE
-10.75	118.5	FALSE	FALSE
-10.75	118.75	FALSE	FALSE
-10.75	119	FALSE	FALSE
-10.75	119.25	FALSE	FALSE
-10.75	119.5	FALSE	FALSE
-10.75	119.75	FALSE	FALSE
-10.75	120	FALSE	FALSE
-10.75	120.25	FALSE	FALSE
-10.75	120.5	FALSE	FALSE
-10.75	120.75	FALSE	FALSE
-10.75	121	FALSE	FALSE
-10.75	121.25	FALSE	FALSE
-10.75	121.5	FALSE	FALSE
-10.75	121.75	FALSE	FALSE
-10.75	122	FALSE	FALSE
-10.75	122.25	FALSE	FALSE
-10.75	122.5	FALSE	FALSE
-10.75	122.75	FALSE	FALSE
-10.75	123	FALSE	FALSE
-10.75	123.25	FALSE	FALSE
-10.75	123.5	FALSE	FALSE
-10.75	123.75	FALSE	FALSE
-10.75	124	FALSE	FALSE
-10.75	124.25	FALSE	FALSE
-10.75	124.5	FALSE	FALSE
-10.75	124.75	FALSE	FALSE
-10.75	125	FALSE	FALSE
-10.75	125.25	FALSE	FALSE
-10.75	125.5	FALSE	FALSE
-10.75	125.75	FALSE	FALSE
-10.75	126	FALSE	FALSE
-10.75	126.25	FALSE	FALSE
-10.75	126.5	FALSE	FALSE
-10.75	126.75	FALSE	FALSE
-10.75	127	FALSE	FALSE
-10.75	127.25	FALSE	FALSE
-10.75	127.5	FALSE	FALSE
-10.75	127.75	FALSE	FALSE
-10.75	128	FALSE	FALSE
-10.75	128.25	FALSE	FALSE
-10.75	128.5	FALSE	FALSE
-10.75	128.75	FALSE	FALSE
-10.75	129	FALSE	FALSE
-10.75	129.25	FALSE	FALSE
-10.75	129.5	FALSE	FALSE
-10.75	129.75	FALSE	FALSE
-10.75	130	FALSE	FALSE
-10.75	130.25	FALSE	FALSE
-10.75	130.5	FALSE	FALSE
-10.75	130.75	FALSE	FALSE
-10.75	131	FALSE	FALSE
-10.75	131.25	FALSE	FALSE
-10.75	131.5	FALSE	FALSE
-10.75	131.75	FALSE	FALSE
-10.75	132	FALSE	FALSE
-10.75	132.25	FALSE	FALSE
-10.75	132.5	FALSE	FALSE
-10.75	132.75	FALSE	FALSE
-10.75	133	FALSE	FALSE
-10.75	133.25	FALSE	FALSE
-10.75	133.5	FALSE	FALSE
-10.75	133.75	FALSE	FALSE
-10.75	134	FALSE	FALSE
-10.75	134.25	FALSE	FALSE
-10.75	134.5	FALSE	FALSE
-10.75	134.75	FALSE	FALSE
-10.75	135	FALSE	FALSE
-10.75	135.25	FALSE	FALSE
-10.75	135.5	FALSE	FALSE
-10.75	135.75	FALSE	FALSE
-10.75	136	FALSE	FALSE
-10.75	136.25	FALSE	FALSE
-10.75	136.5	FALSE	FALSE
-10.75	136.75	FALSE	FALSE
-10.75	137	FALSE	FALSE
-10.75	137.25	FALSE	FALSE
-10.75	137.5	FALSE	FALSE
-10.75	137.75	FALSE	FALSE
-10.75	138	FALSE	FALSE
-10.75	138.25	FALSE	FALSE
-10.75	138.5	FALSE	FALSE
-10.75	138.75	FALSE	FALSE
-10.75	139	FALSE	FALSE
-10.75	139.25	FALSE	FALSE
-10.75	139.5	FALSE	FALSE
-10.75	139.75	FALSE	FALSE
-10.75	140	FALSE	FALSE
-10.75	140.25	FALSE	FALSE
-10.75	140.5	FALSE	FALSE
-10.75	140.75	FALSE	FALSE
-10.75	141	FALSE	FALSE
-10.75	141.25	FALSE	FALSE
-10.75	141.5	FALSE	FALSE
-10.75	141.75	FALSE	FALSE
-10.75	142	FALSE	FALSE
-10.75	142.25	FALSE	FALSE
-10.75	142.5	FALSE	FALSE
-10.75	142.75	FALSE	FALSE
-10.75	143	FALSE	FALSE
-10.75	143.25	FALSE	FALSE
-10.75	143.5	FALSE	FALSE
-10.75	143.75	FALSE	FALSE
-10.75	144	FALSE	FALSE
-10.75	144.25	FALSE	FALSE
-10.75	144.5	FALSE	FALSE
-10.75	144.75	FALSE	FALSE
-10.75	145	FALSE	FALSE
-10.75	145.25	FALSE	FALSE
-10.75	145.5	FALSE	FALSE
-10.75	145.75	FALSE	FALSE
-10.75	146	FALSE	FALSE
-10.75	146.25	FALSE	FALSE
-10.75	146.5	FALSE	FALSE
-10.75	146.75	FALSE	FALSE
-10.75	147	FALSE	FALSE
-10.75	147.25	FALSE	FALSE
-10.75	147.5	FALSE	FALSE
-10.75	147.75	FALSE	FALSE
-10.75	148	FALSE	FALSE
-10.75	148.25	FALSE	FALSE
-10.75	148.5	FALSE	FALSE
-10.75	148.75	FALSE	FALSE
-10.75	149	FALSE	FALSE
-10.75	149.25	FALSE	FALSE
-10.75	149.5	FALSE	FALSE
-10.75	149.75	FALSE	FALSE
-10.75	150	FALSE	FALSE
-10.75	150.25	FALSE	FALSE
-10.75	150.5	FALSE	FALSE
-10.75	150.75	FALSE	FALSE
-10.75	151	FALSE	FALSE
-10.75	151.25	FALSE	FALSE
-10.75	151.5	FALSE	FALSE
-10.75	151.75	FALSE	FALSE
-10.75	152	FALSE	FALSE
-10.75	152.25	FALSE	FALSE
-10.75	152.5	FALSE	FALSE
-10.75	152.75	FALSE	FALSE
-10.75	153	FALSE	FALSE
-10.75	153.25	FALSE	FALSE
-10.75	153.5	FALSE	FALSE
-10.75	153.75	FALSE	FALSE
-10.75	154	FALSE	FALSE
-10.75	154.25	FALSE	FALSE
-10.75	154.5	FALSE	FALSE
-10.75	154.75	FALSE	FALSE
-10.75	155	FALSE	FALSE
-10.75	155.25	FALSE	FALSE
-10.75	155.5	FALSE	FALSE
-10.75	155.75	FALSE	FALSE
-10.75	156	FALSE	FALSE
-10.75	156.25	FALSE	FALSE
-11	112	FALSE	FALSE
-11	112.25	FALSE	FALSE
-11	112.5	FALSE	FALSE
-11	112.75	FALSE	FALSE
-11	113	FALSE	FALSE
-11	113.25	FALSE	FALSE
-11	113.5	FALSE	FALSE
-11	113.75	FALSE	FALSE
-11	114	FALSE	FALSE
-11	114.25	FALSE	FALSE
-11	114.5	FALSE	FALSE
-11	114.75	FALSE	FALSE
-11	115	FALSE	FALSE
-11	115.25	FALSE	FALSE
-11	115.5	FALSE	FALSE
-11	115.75	FALSE	FALSE
-11	116	FALSE	FALSE
-11	116.25	FALSE	FALSE
-11	116.5	FALSE	FALSE
-11	116.75	FALSE	FALSE
-11	117	FALSE	FALSE
-11	117.25	FALSE	FALSE
-11	117.5	FALSE	FALSE
-11	117.75	FALSE	FALSE
-11	118	FALSE	FALSE
-11	118.25	FALSE	FALSE
-11	118.5	FALSE	FALSE
-11	118.75	FALSE	FALSE
-11	119	FALSE	FALSE
-11	119.25	FALSE	FALSE
-11	119.5	FALSE	FALSE
-11	119.75	FALSE	FALSE
-11	120	FALSE	FALSE
-11	120.25	FALSE	FALSE
-11	120.5	FALSE	FALSE
-11	120.75	FALSE	FALSE
-11	121	FALSE	FALSE
-11	121.25	FALSE	FALSE
-11	121.5	FALSE	FALSE
-11	121.75	FALSE	FALSE
-11	122	FALSE	FALSE
-11	122.25	FALSE	FALSE
-11	122.5	FALSE	FALSE
-11	122.75	FALSE	FALSE
-11	123	FALSE	FALSE
-11	123.25	FALSE	FALSE
-11	123.5	FALSE	FALSE
-11	123.75	FALSE	FALSE
-11	124	FALSE	FALSE
-11	124.25	FALSE	FALSE
-11	124.5	FALSE	FALSE
-11	124.75	FALSE	FALSE
-11	125	FALSE	FALSE
-11	125.25	FALSE	FALSE
-11	125.5	FALSE	FALSE
-11	125.75	FALSE	FALSE
-11	126	FALSE	FALSE
-11	126.25	FALSE	FALSE
-11	126.5	FALSE	FALSE
-11	126.75	FALSE	FALSE
-11	127	FALSE	FALSE
-11	127.25	FALSE	FALSE
-11	127.5	FALSE	FALSE
-11	127.75	FALSE	FALSE
-11	128	FALSE	FALSE
-11	128.25	FALSE	FALSE
-11	128.5	FALSE	FALSE
-11	128.75	FALSE	FALSE
-11	129	FALSE	FALSE
-11	129.25	FALSE	FALSE
-11	129.5	FALSE	FALSE
-11	129.75	FALSE	FALSE
-11	130	FALSE	FALSE
-11	130.25	FALSE	FALSE
-11	130.5	FALSE	FALSE
-11	130.75	FALSE	FALSE
-11	131	FALSE	FALSE
-11	131.25	FALSE	FALSE
-11	131.5	FALSE	FALSE
-11	131.75	FALSE	FALSE
-11	132	FALSE	FALSE
-11	132.25	FALSE	FALSE
-11	132.5	FALSE	FALSE
-11	132.75	FALSE	FALSE
-11	133	FALSE	FALSE
-11	133.25	FALSE	FALSE
-11	133.5	FALSE	FALSE
-11	133.75	FALSE	FALSE
-11	134	FALSE	FALSE
-11	134.25	FALSE	FALSE
-11	134.5	FALSE	FALSE
-11	134.75	FALSE	FALSE
-11	135	FALSE	FALSE
-11	135.25	FALSE	FALSE
-11	135.5	FALSE	FALSE
-11	135.75	FALSE	FALSE
-11	136	FALSE	FALSE
-11	136.25	FALSE	FALSE
-11	136.5	FALSE	FALSE
-11	136.75	FALSE	FALSE
-11	137	FALSE	FALSE
-11	137.25	FALSE	FALSE
-11	137.5	FALSE	FALSE
-11	137.75	FALSE	FALSE
-11	138	FALSE	FALSE
-11	138.25	FALSE	FALSE
-11	138.5	FALSE	FALSE
-11	138.75	FALSE	FALSE
-11	139	FALSE	FALSE
-11	139.25	FALSE	FALSE
-11	139.5	FALSE	FALSE
-11	139.75	FALSE	FALSE
-11	140	FALSE	FALSE
-11	140.25	FALSE	FALSE
-11	140.5	FALSE	FALSE
-11	140.75	FALSE	FALSE
-11	141	FALSE	FALSE
-11	141.25	FALSE	FALSE
-11	141.5	FALSE	FALSE
-11	141.75	FALSE	FALSE
-11	142	FALSE	FALSE
-11	142.25	TRUE	FALSE
-11	142.5	TRUE	FALSE
-11	142.75	FALSE	FALSE
-11	143	FALSE	FALSE
-11	143.25	FALSE	FALSE
-11	143.5	FALSE	FALSE
-11	143.75	FALSE	FALSE
-11	144	FALSE	FALSE
-11	144.25	FALSE	FALSE
-11	144.5	FALSE	FALSE
-11	144.75	FALSE	FALSE
-11	145	FALSE	FALSE
-11	145.25	FALSE	FALSE
-11	145.5	FALSE	FALSE
-11	145.75	FALSE	FALSE
-11	146	FALSE	FALSE
-11	146.25	FALSE	FALSE
-11	146.5	FALSE	FALSE
-11	146.75	FALSE	FALSE
-11	147	FALSE	FALSE
-11	147.25	FALSE	FALSE
-11	147.5	FALSE	FALSE
-11	147.75	FALSE	FALSE
-11	148	FALSE	FALSE
-11	148.25	FALSE	FALSE
-11	148.5	FALSE	FALSE
-11	148.75	FALSE	FALSE
-11	149	FALSE	FALSE
-11	149.25	FALSE	FALSE
-11	149.5	FALSE	FALSE
-11	149.75	FALSE	FALSE
-11	150	FALSE	FALSE
-11	150.25	FALSE	FALSE
-11	150.5	FALSE	FALSE
-11	150.75	FALSE	FALSE
-11	151	FALSE	FALSE
-11	151.25	FALSE	FALSE
-11	151.5	FALSE	FALSE
-11	151.75	FALSE	FALSE
-11	152	FALSE	FALSE
-11	152.25	FALSE	FALSE
-11	152.5	FALSE	FALSE
-11	152.75	FALSE	FALSE
-11	153	FALSE	FALSE
-11	153.25	FALSE	FALSE
-11	153.5	FALSE	FALSE
-11	153.75	FALSE	FALSE
-11	154	FALSE	FALSE
-11	154.25	FALSE	FALSE
-11	154.5	FALSE	FALSE
-11	154.75	FALSE	FALSE
-11	155	FALSE	FALSE
-11	155.25	FALSE	FALSE
-11	155.5	FALSE	FALSE
-11	155.75	FALSE	FALSE
-11	156	FALSE	FALSE
-11	156.25	FALSE	FALSE
-11.25	112	FALSE	FALSE
-11.25	112.25	FALSE	FALSE
-11.25	112.5	FALSE	FALSE
-11.25	112.75	FALSE	FALSE
-11.25	113	FALSE	FALSE
-11.25	113.25	FALSE	FALSE
-11.25	113.5	FALSE	FALSE
-11.25	113.75	FALSE	FALSE
-11.25	114	FALSE	FALSE
-11.25	114.25	FALSE	FALSE
-11.25	114.5	FALSE	FALSE
-11.25	114.75	FALSE	FALSE
-11.25	115	FALSE	FALSE
-11.25	115.25	FALSE	FALSE
-11.25	115.5	FALSE	FALSE
-11.25	115.75	FALSE	FALSE
-11.25	116	FALSE	FALSE
-11.25	116.25	FALSE	FALSE
-11.25	116.5	FALSE	FALSE
-11.25	116.75	FALSE	FALSE
-11.25	117	FALSE	FALSE
-11.25	117.25	FALSE	FALSE
-11.25	117.5	FALSE	FALSE
-11.25	117.75	FALSE	FALSE
-11.25	118	FALSE	FALSE
-11.25	118.25	FALSE	FALSE
-11.25	118.5	FALSE	FALSE
-11.25	118.75	FALSE	FALSE
-11.25	119	FALSE	FALSE
-11.25	119.25	FALSE	FALSE
-11.25	119.5	FALSE	FALSE
-11.25	119.75	FALSE	FALSE
-11.25	120	FALSE	FALSE
-11.25	120.25	FALSE	FALSE
-11.25	120.5	FALSE	FALSE
-11.25	120.75	FALSE	FALSE
-11.25	121	FALSE	FALSE
-11.25	121.25	FALSE	FALSE
-11.25	121.5	FALSE	FALSE
-11.25	121.75	FALSE	FALSE
-11.25	122	FALSE	FALSE
-11.25	122.25	FALSE	FALSE
-11.25	122.5	FALSE	FALSE
-11.25	122.75	FALSE	FALSE
-11.25	123	FALSE	FALSE
-11.25	123.25	FALSE	FALSE
-11.25	123.5	FALSE	FALSE
-11.25	123.75	FALSE	FALSE
-11.25	124	FALSE	FALSE
-11.25	124.25	FALSE	FALSE
-11.25	124.5	FALSE	FALSE
-11.25	124.75	FALSE	FALSE
-11.25	125	FALSE	FALSE
-11.25	125.25	FALSE	FALSE
-11.25	125.5	FALSE	FALSE
-11.25	125.75	FALSE	FALSE
-11.25	126	FALSE	FALSE
-11.25	126.25	FALSE	FALSE
-11.25	126.5	FALSE	FALSE
-11.25	126.75	FALSE	FALSE
-11.25	127	FALSE	FALSE
-11.25	127.25	FALSE	FALSE
-11.25	127.5	FALSE	FALSE
-11.25	127.75	FALSE	FALSE
-11.25	128	FALSE	FALSE
-11.25	128.25	FALSE	FALSE
-11.25	128.5	FALSE	FALSE
-11.25	128.75	FALSE	FALSE
-11.25	129	FALSE	FALSE
-11.25	129.25	FALSE	FALSE
-11.25	129.5	FALSE	FALSE
-11.25	129.75	FALSE	FALSE
-11.25	130	FALSE	FALSE
-11.25	130.25	FALSE	FALSE
-11.25	130.5	FALSE	FALSE
-11.25	130.75	FALSE	FALSE
-11.25	131	FALSE	FALSE
-11.25	131.25	FALSE	FALSE
-11.25	131.5	FALSE	FALSE
-11.25	131.75	FALSE	FALSE
-11.25	132	TRUE	FALSE
-11.25	132.25	TRUE	FALSE
-11.25	132.5	FALSE	FALSE
-11.25	132.75	FALSE	FALSE
-11.25	133	FALSE	FALSE
-11.25	133.25	FALSE	FALSE
-11.25	133.5	FALSE	FALSE
-11.25	133.75	FALSE	FALSE
-11.25	134	FALSE	FALSE
-11.25	134.25	FALSE	FALSE
-11.25	134.5	FALSE	FALSE
-11.25	134.75	FALSE	FALSE
-11.25	135	FALSE	FALSE
-11.25	135.25	FALSE	FALSE
-11.25	135.5	FALSE	FALSE
-11.25	135.75	FALSE	FALSE
-11.25	136	FALSE	FALSE
-11.25	136.25	FALSE	FALSE
-11.25	136.5	FALSE	FALSE
-11.25	136.75	FALSE	FALSE
-11.25	137	FALSE	FALSE
-11.25	137.25	FALSE	FALSE
-11.25	137.5	FALSE	FALSE
-11.25	137.75	FALSE	FALSE
-11.25	138	FALSE	FALSE
-11.25	138.25	FALSE	FALSE
-11.25	138.5	FALSE	FALSE
-11.25	138.75	FALSE	FALSE
-11.25	139	FALSE	FALSE
-11.25	139.25	FALSE	FALSE
-11.25	139.5	FALSE	FALSE
-11.25	139.75	FALSE	FALSE
-11.25	140	FALSE	FALSE
-11.25	140.25	FALSE	FALSE
-11.25	140.5	FALSE	FALSE
-11.25	140.75	FALSE	FALSE
-11.25	141	FALSE	FALSE
-11.25	141.25	FALSE	FALSE
-11.25	141.5	FALSE	FALSE
-11.25	141.75	FALSE	FALSE
-11.25	142	FALSE	FALSE
-11.25	142.25	TRUE	FALSE
-11.25	142.5	TRUE	FALSE
-11.25	142.75	TRUE	FALSE
-11.25	143	FALSE	FALSE
-11.25	143.25	FALSE	FALSE
-11.25	143.5	FALSE	FALSE
-11.25	143.75	FALSE	FALSE
-11.25	144	FALSE	FALSE
-11.25	144.25	FALSE	FALSE
-11.25	144.5	FALSE	FALSE
-11.25	144.75	FALSE	FALSE
-11.25	145	FALSE	FALSE
-11.25	145.25	FALSE	FALSE
-11.25	145.5	FALSE	FALSE
-11.25	145.75	FALSE	FALSE
-11.25	146	FALSE	FALSE
-11.25	146.25	FALSE	FALSE
-11.25	146.5	FALSE	FALSE
-11.25	146.75	FALSE	FALSE
-11.25	147	FALSE	FALSE
-11.25	147.25	FALSE	FALSE
-11.25	147.5	FALSE	FALSE
-11.25	147.75	FALSE	FALSE
-11.25	148	FALSE	FALSE
-11.25	148.25	FALSE	FALSE
-11.25	148.5	FALSE	FALSE
-11.25	148.75	FALSE	FALSE
-11.25	149	FALSE	FALSE
-11.25	149.25	FALSE	FALSE
-11.25	149.5	FALSE	FALSE
-11.25	149.75	FALSE	FALSE
-11.25	150	FALSE	FALSE
-11.25	150.25	FALSE	FALSE
-11.25	150.5	FALSE	FALSE
-11.25	150.75	FALSE	FALSE
-11.25	151	FALSE	FALSE
-11.25	151.25	FALSE	FALSE
-11.25	151.5	FALSE	FALSE
-11.25	151.75	FALSE	FALSE
-11.25	152	FALSE	FALSE
-11.25	152.25	FALSE	FALSE
-11.25	152.5	FALSE	FALSE
-11.25	152.75	FALSE	FALSE
-11.25	153	FALSE	FALSE
-11.25	153.25	FALSE	FALSE
-11.25	153.5	FALSE	FALSE
-11.25	153.75	FALSE	FALSE
-11.25	154	FALSE	FALSE
-11.25	154.25	FALSE	FALSE
-11.25	154.5	FALSE	FALSE
-11.25	154.75	FALSE	FALSE
-11.25	155	FALSE	FALSE
-11.25	155.25	FALSE	FALSE
-11.25	155.5	FALSE	FALSE
-11.25	155.75	FALSE	FALSE
-11.25	156	FALSE	FALSE
-11.25	156.25	FALSE	FALSE
-11.5	112	FALSE	FALSE
-11.5	112.25	FALSE	FALSE
-11.5	112.5	FALSE	FALSE
-11.5	112.75	FALSE	FALSE
-11.5	113	FALSE	FALSE
-11.5	113.25	FALSE	FALSE
-11.5	113.5	FALSE	FALSE
-11.5	113.75	FALSE	FALSE
-11.5	114	FALSE	FALSE
-11.5	114.25	FALSE	FALSE
-11.5	114.5	FALSE	FALSE
-11.5	114.75	FALSE	FALSE
-11.5	115	FALSE	FALSE
-11.5	115.25	FALSE	FALSE
-11.5	115.5	FALSE	FALSE
-11.5	115.75	FALSE	FALSE
-11.5	116	FALSE	FALSE
-11.5	116.25	FALSE	FALSE
-11.5	116.5	FALSE	FALSE
-11.5	116.75	FALSE	FALSE
-11.5	117	FALSE	FALSE
-11.5	117.25	FALSE	FALSE
-11.5	117.5	FALSE	FALSE
-11.5	117.75	FALSE	FALSE
-11.5	118	FALSE	FALSE
-11.5	118.25	FALSE	FALSE
-11.5	118.5	FALSE	FALSE
-11.5	118.75	FALSE	FALSE
-11.5	119	FALSE	FALSE
-11.5	119.25	FALSE	FALSE
-11.5	119.5	FALSE	FALSE
-11.5	119.75	FALSE	FALSE
-11.5	120	FALSE	FALSE
-11.5	120.25	FALSE	FALSE
-11.5	120.5	FALSE	FALSE
-11.5	120.75	FALSE	FALSE
-11.5	121	FALSE	FALSE
-11.5	121.25	FALSE	FALSE
-11.5	121.5	FALSE	FALSE
-11.5	121.75	FALSE	FALSE
-11.5	122	FALSE	FALSE
-11.5	122.25	FALSE	FALSE
-11.5	122.5	FALSE	FALSE
-11.5	122.75	FALSE	FALSE
-11.5	123	FALSE	FALSE
-11.5	123.25	FALSE	FALSE
-11.5	123.5	FALSE	FALSE
-11.5	123.75	FALSE	FALSE
-11.5	124	FALSE	FALSE
-11.5	124.25	FALSE	FALSE
-11.5	124.5	FALSE	FALSE
-11.5	124.75	FALSE	FALSE
-11.5	125	FALSE	FALSE
-11.5	125.25	FALSE	FALSE
-11.5	125.5	FALSE	FALSE
-11.5	125.75	FALSE	FALSE
-11.5	126	FALSE	FALSE
-11.5	126.25	FALSE	FALSE
-11.5	126.5	FALSE	FALSE
-11.5	126.75	FALSE	FALSE
-11.5	127	FALSE	FALSE
-11.5	127.25	FALSE	FALSE
-11.5	127.5	FALSE	FALSE
-11.5	127.75	FALSE	FALSE
-11.5	128	FALSE	FALSE
-11.5	128.25	FALSE	FALSE
-11.5	128.5	FALSE	FALSE
-11.5	128.75	FALSE	FALSE
-11.5	129	FALSE	FALSE
-11.5	129.25	FALSE	FALSE
-11.5	129.5	FALSE	FALSE
-11.5	129.75	FALSE	FALSE
-11.5	130	FALSE	FALSE
-11.5	130.25	TRUE	FALSE
-11.5	130.5	TRUE	FALSE
-11.5	130.75	TRUE	FALSE
-11.5	131	TRUE	FALSE
-11.5	131.25	TRUE	FALSE
-11.5	131.5	TRUE	FALSE
-11.5	131.75	FALSE	FALSE
-11.5	132	FALSE	FALSE
-11.5	132.25	FALSE	FALSE
-11.5	132.5	FALSE	FALSE
-11.5	132.75	TRUE	FALSE
-11.5	133	TRUE	FALSE
-11.5	133.25	FALSE	FALSE
-11.5	133.5	FALSE	FALSE
-11.5	133.75	FALSE	FALSE
-11.5	134	FALSE	FALSE
-11.5	134.25	FALSE	FALSE
-11.5	134.5	FALSE	FALSE
-11.5	134.75	FALSE	FALSE
-11.5	135	FALSE	FALSE
-11.5	135.25	FALSE	FALSE
-11.5	135.5	FALSE	FALSE
-11.5	135.75	FALSE	FALSE
-11.5	136	FALSE	FALSE
-11.5	136.25	FALSE	FALSE
-11.5	136.5	FALSE	FALSE
-11.5	136.75	FALSE	FALSE
-11.5	137	FALSE	FALSE
-11.5	137.25	FALSE	FALSE
-11.5	137.5	FALSE	FALSE
-11.5	137.75	FALSE	FALSE
-11.5	138	FALSE	FALSE
-11.5	138.25	FALSE	FALSE
-11.5	138.5	FALSE	FALSE
-11.5	138.75	FALSE	FALSE
-11.5	139	FALSE	FALSE
-11.5	139.25	FALSE	FALSE
-11.5	139.5	FALSE	FALSE
-11.5	139.75	FALSE	FALSE
-11.5	140	FALSE	FALSE
-11.5	140.25	FALSE	FALSE
-11.5	140.5	FALSE	FALSE
-11.5	140.75	FALSE	FALSE
-11.5	141	FALSE	FALSE
-11.5	141.25	FALSE	FALSE
-11.5	141.5	FALSE	FALSE
-11.5	141.75	FALSE	FALSE
-11.5	142	FALSE	FALSE
-11.5	142.25	TRUE	FALSE
-11.5	142.5	TRUE	FALSE
-11.5	142.75	TRUE	FALSE
-11.5	143	FALSE	FALSE
-11.5	143.25	FALSE	FALSE
-11.5	143.5	FALSE	FALSE
-11.5	143.75	FALSE	FALSE
-11.5	144	FALSE	FALSE
-11.5	144.25	FALSE	FALSE
-11.5	144.5	FALSE	FALSE
-11.5	144.75	FALSE	FALSE
-11.5	145	FALSE	FALSE
-11.5	145.25	FALSE	FALSE
-11.5	145.5	FALSE	FALSE
-11.5	145.75	FALSE	FALSE
-11.5	146	FALSE	FALSE
-11.5	146.25	FALSE	FALSE
-11.5	146.5	FALSE	FALSE
-11.5	146.75	FALSE	FALSE
-11.5	147	FALSE	FALSE
-11.5	147.25	FALSE	FALSE
-11.5	147.5	FALSE	FALSE
-11.5	147.75	FALSE	FALSE
-11.5	148	FALSE	FALSE
-11.5	148.25	FALSE	FALSE
-11.5	148.5	FALSE	FALSE
-11.5	148.75	FALSE	FALSE
-11.5	149	FALSE	FALSE
-11.5	149.25	FALSE	FALSE
-11.5	149.5	FALSE	FALSE
-11.5	149.75	FALSE	FALSE
-11.5	150	FALSE	FALSE
-11.5	150.25	FALSE	FALSE
-11.5	150.5	FALSE	FALSE
-11.5	150.75	FALSE	FALSE
-11.5	151	FALSE	FALSE
-11.5	151.25	FALSE	FALSE
-11.5	151.5	FALSE	FALSE
-11.5	151.75	FALSE	FALSE
-11.5	152	FALSE	FALSE
-11.5	152.25	FALSE	FALSE
-11.5	152.5	FALSE	FALSE
-11.5	152.75	FALSE	FALSE
-11.5	153	FALSE	FALSE
-11.5	153.25	FALSE	FALSE
-11.5	153.5	FALSE	FALSE
-11.5	153.75	FALSE	FALSE
-11.5	154	FALSE	FALSE
-11.5	154.25	FALSE	FALSE
-11.5	154.5	FALSE	FALSE
-11.5	154.75	FALSE	FALSE
-11.5	155	FALSE	FALSE
-11.5	155.25	FALSE	FALSE
-11.5	155.5	FALSE	FALSE
-11.5	155.75	FALSE	FALSE
-11.5	156	FALSE	FALSE
-11.5	156.25	FALSE	FALSE
-11.75	112	FALSE	FALSE
-11.75	112.25	FALSE	FALSE
-11.75	112.5	FALSE	FALSE
-11.75	112.75	FALSE	FALSE
-11.75	113	FALSE	FALSE
-11.75	113.25	FALSE	FALSE
-11.75	113.5	FALSE	FALSE
-11.75	113.75	FALSE	FALSE
-11.75	114	FALSE	FALSE
-11.75	114.25	FALSE	FALSE
-11.75	114.5	FALSE	FALSE
-11.75	114.75	FALSE	FALSE
-11.75	115	FALSE	FALSE
-11.75	115.25	FALSE	FALSE
-11.75	115.5	FALSE	FALSE
-11.75	115.75	FALSE	FALSE
-11.75	116	FALSE	FALSE
-11.75	116.25	FALSE	FALSE
-11.75	116.5	FALSE	FALSE
-11.75	116.75	FALSE	FALSE
-11.75	117	FALSE	FALSE
-11.75	117.25	FALSE	FALSE
-11.75	117.5	FALSE	FALSE
-11.75	117.75	FALSE	FALSE
-11.75	118	FALSE	FALSE
-11.75	118.25	FALSE	FALSE
-11.75	118.5	FALSE	FALSE
-11.75	118.75	FALSE	FALSE
-11.75	119	FALSE	FALSE
-11.75	119.25	FALSE	FALSE
-11.75	119.5	FALSE	FALSE
-11.75	119.75	FALSE	FALSE
-11.75	120	FALSE	FALSE
-11.75	120.25	FALSE	FALSE
-11.75	120.5	FALSE	FALSE
-11.75	120.75	FALSE	FALSE
-11.75	121	FALSE	FALSE
-11.75	121.25	FALSE	FALSE
-11.75	121.5	FALSE	FALSE
-11.75	121.75	FALSE	FALSE
-11.75	122	FALSE	FALSE
-11.75	122.25	FALSE	FALSE
-11.75	122.5	FALSE	FALSE
-11.75	122.75	FALSE	FALSE
-11.75	123	FALSE	FALSE
-11.75	123.25	FALSE	FALSE
-11.75	123.5	FALSE	FALSE
-11.75	123.75	FALSE	FALSE
-11.75	124	FALSE	FALSE
-11.75	124.25	FALSE	FALSE
-11.75	124.5	FALSE	FALSE
-11.75	124.75	FALSE	FALSE
-11.75	125	FALSE	FALSE
-11.75	125.25	FALSE	FALSE
-11.75	125.5	FALSE	FALSE
-11.75	125.75	FALSE	FALSE
-11.75	126	FALSE	FALSE
-11.75	126.25	FALSE	FALSE
-11.75	126.5	FALSE	FALSE
-11.75	126.75	FALSE	FALSE
-11.75	127	FALSE	FALSE
-11.75	127.25	FALSE	FALSE
-11.75	127.5	FALSE	FALSE
-11.75	127.75	FALSE	FALSE
-11.75	128	FALSE	FALSE
-11.75	128.25	FALSE	FALSE
-11.75	128.5	FALSE	FALSE
-11.75	128.75	FALSE	FALSE
-11.75	129	FALSE	FALSE
-11.75	129.25	FALSE	FALSE
-11.75	129.5	FALSE	FALSE
-11.75	129.75	FALSE	FALSE
-11.75	130	FALSE	FALSE
-11.75	130.25	TRUE	FALSE
-11.75	130.5	TRUE	FALSE
-11.75	130.75	TRUE	FALSE
-11.75	131	TRUE	FALSE
-11.75	131.25	TRUE	FALSE
-11.75	131.5	FALSE	FALSE
-11.75	131.75	FALSE	FALSE
-11.75	132	FALSE	FALSE
-11.75	132.25	FALSE	FALSE
-11.75	132.5	FALSE	FALSE
-11.75	132.75	TRUE	FALSE
-11.75	133	TRUE	FALSE
-11.75	133.25	FALSE	FALSE
-11.75	133.5	FALSE	FALSE
-11.75	133.75	FALSE	FALSE
-11.75	134	FALSE	FALSE
-11.75	134.25	FALSE	FALSE
-11.75	134.5	FALSE	FALSE
-11.75	134.75	FALSE	FALSE
-11.75	135	FALSE	FALSE
-11.75	135.25	FALSE	FALSE
-11.75	135.5	FALSE	FALSE
-11.75	135.75	FALSE	FALSE
-11.75	136	FALSE	FALSE
-11.75	136.25	FALSE	FALSE
-11.75	136.5	FALSE	FALSE
-11.75	136.75	FALSE	FALSE
-11.75	137	FALSE	FALSE
-11.75	137.25	FALSE	FALSE
-11.75	137.5	FALSE	FALSE
-11.75	137.75	FALSE	FALSE
-11.75	138	FALSE	FALSE
-11.75	138.25	FALSE	FALSE
-11.75	138.5	FALSE	FALSE
-11.75	138.75	FALSE	FALSE
-11.75	139	FALSE	FALSE
-11.75	139.25	FALSE	FALSE
-11.75	139.5	FALSE	FALSE
-11.75	139.75	FALSE	FALSE
-11.75	140	FALSE	FALSE
-11.75	140.25	FALSE	FALSE
-11.75	140.5	FALSE	FALSE
-11.75	140.75	FALSE	FALSE
-11.75	141	FALSE	FALSE
-11.75	141.25	FALSE	FALSE
-11.75	141.5	FALSE	FALSE
-11.75	141.75	FALSE	FALSE
-11.75	142	FALSE	FALSE
-11.75	142.25	TRUE	FALSE
-11.75	142.5	TRUE	FALSE
-11.75	142.75	TRUE	FALSE
-11.75	143	FALSE	FALSE
-11.75	143.25	FALSE	FALSE
-11.75	143.5	FALSE	FALSE
-11.75	143.75	FALSE	FALSE
-11.75	144	FALSE	FALSE
-11.75	144.25	FALSE	FALSE
-11.75	144.5	FALSE	FALSE
-11.75	144.75	FALSE	FALSE
-11.75	145	FALSE	FALSE
-11.75	145.25	FALSE	FALSE
-11.75	145.5	FALSE	FALSE
-11.75	145.75	FALSE	FALSE
-11.75	146	FALSE	FALSE
-11.75	146.25	FALSE	FALSE
-11.75	146.5	FALSE	FALSE
-11.75	146.75	FALSE	FALSE
-11.75	147	FALSE	FALSE
-11.75	147.25	FALSE	FALSE
-11.75	147.5	FALSE	FALSE
-11.75	147.75	FALSE	FALSE
-11.75	148	FALSE	FALSE
-11.75	148.25	FALSE	FALSE
-11.75	148.5	FALSE	FALSE
-11.75	148.75	FALSE	FALSE
-11.75	149	FALSE	FALSE
-11.75	149.25	FALSE	FALSE
-11.75	149.5	FALSE	FALSE
-11.75	149.75	FALSE	FALSE
-11.75	150	FALSE	FALSE
-11.75	150.25	FALSE	FALSE
-11.75	150.5	FALSE	FALSE
-11.75	150.75	FALSE	FALSE
-11.75	151	FALSE	FALSE
-11.75	151.25	FALSE	FALSE
-11.75	151.5	FALSE	FALSE
-11.75	151.75	FALSE	FALSE
-11.75	152	FALSE	FALSE
-11.75	152.25	FALSE	FALSE
-11.75	152.5	FALSE	FALSE
-11.75	152.75	FALSE	FALSE
-11.75	153	FALSE	FALSE
-11.75	153.25	FALSE	FALSE
-11.75	153.5	FALSE	FALSE
-11.75	153.75	FALSE	FALSE
-11.75	154	FALSE	FALSE
-11.75	154.25	FALSE	FALSE
-11.75	154.5	FALSE	FALSE
-11.75	154.75	FALSE	FALSE
-11.75	155	FALSE	FALSE
-11.75	155.25	FALSE	FALSE
-11.75	155.5	FALSE	FALSE
-11.75	155.75	FALSE	FALSE
-11.75	156	FALSE	FALSE
-11.75	156.25	FALSE	FALSE
-12	112	FALSE	FALSE
-12	112.25	FALSE	FALSE
-12	112.5	FALSE	FALSE
-12	112.75	FALSE	FALSE
-12	113	FALSE	FALSE
-12	113.25	FALSE	FALSE
-12	113.5	FALSE	FALSE
-12	113.75	FALSE	FALSE
-12	114	FALSE	FALSE
-12	114.25	FALSE	FALSE
-12	114.5	FALSE	FALSE
-12	114.75	FALSE	FALSE
-12	115	FALSE	FALSE
-12	115.25	FALSE	FALSE
-12	115.5	FALSE	FALSE
-12	115.75	FALSE	FALSE
-12	116	FALSE	FALSE
-12	116.25	FALSE	FALSE
-12	116.5	FALSE	FALSE
-12	116.75	FALSE	FALSE
-12	117	FALSE	FALSE
-12	117.25	FALSE	FALSE
-12	117.5	FALSE	FALSE
-12	117.75	FALSE	FALSE
-12	118	FALSE	FALSE
-12	118.25	FALSE	FALSE
-12	118.5	FALSE	FALSE
-12	118.75	FALSE	FALSE
-12	119	FALSE	FALSE
-12	119.25	FALSE	FALSE
-12	119.5	FALSE	FALSE
-12	119.75	FALSE	FALSE
-12	120	FALSE	FALSE
-12	120.25	FALSE	FALSE
-12	120.5	FALSE	FALSE
-12	120.75	FALSE	FALSE
-12	121	FALSE	FALSE
-12	121.25	FALSE	FALSE
-12	121.5	FALSE	FALSE
-12	121.75	FALSE	FALSE
-12	122	FALSE	FALSE
[truncated: 23,277 more rows]
