# Supplementary material for: Ecophysiological adaptations shape distributions of closely related trees along a climatic moisture gradient
Source: Nat Commun. 2023 Nov 7;14:7173. doi: 10.1038/s41467-023-42352-w (PMC10630429; doi:10.1038/s41467-023-42352-w)
Supplement: Supplementary file 7 — Source Data [file 41467_2023_42352_MOESM7_ESM.zip › euc site colors.csv]

site	col	col2	osite	bsite	ssite	lsite	stpch
Hattah	#C1905F	black	Hattah	Hattah	Hattah	H	24
StA	#E9D4A4	grey30	Bealiba	Bealiba	St. Arnaud	B	23
MtD	#A6DCD4	grey80	Mt. Disappointment	Mt. Disap.	Mt. Disappointment	M	22
Toolangi	#4DAA9C	white	Toolangi	Toolangi	Toolangi	T	21
