# Supplementary material for: Ecophysiological adaptations shape distributions of closely related trees along a climatic moisture gradient
Source: Nat Commun. 2023 Nov 7;14:7173. doi: 10.1038/s41467-023-42352-w (PMC10630429; doi:10.1038/s41467-023-42352-w)
Supplement: Supplementary file 7 — Source Data [file 41467_2023_42352_MOESM7_ESM.zip › euc species colors.csv]

sp	R	G	B	col	col2	species	ispecies	igspecies	subg	isubg	pch	pch2	P1	P2	ocol	sgcol
du	245	0	5	#E31A1C	#F50005	dumosa	italic(dumosa)	italic(E.~dumosa)	Symphyomyrtus	italic(Symphyomyrtus)	22	15	T	T		#BEAED4
ar	247	74	55	#ED7B8C	#F74A37	arenacea	italic(arenacea)	italic(E.~arenacea)	Eucalyptus	italic(Eucalyptus)	21	19	T	T	#FB9A99	#7FC97F
mi	250	147	8	#FF7F00	#FA9308	microcarpa	italic(microcarpa)	italic(E.~microcarpa)	Symphyomyrtus	italic(Symphyomyrtus)	22	15	T	T		#BEAED4
si	254	208	9	#EAD64A	#FED009	sideroxylon	italic(sideroxylon)	italic(E.~sideroxylon)	Symphyomyrtus	italic(Symphyomyrtus)	22	15	F	T	#FDBF6F	#BEAED4
tr	254	208	9	#FFFF99	#FED009	tricarpa	italic(tricarpa)	italic(E.~tricarpa)	Symphyomyrtus	italic(Symphyomyrtus)	22	15	T	F		#BEAED4
ma	130	228	44	#33A02C	#82E42C	macrorhyncha	italic(macrorhyncha)	italic(E.~macrorhyncha)	Eucalyptus	italic(Eucalyptus)	21	19	T	T		#7FC97F
vi	51	199	38	#B2DF8A	#33C726	viminalis	italic(viminalis)	italic(E.~viminalis)	Symphyomyrtus	italic(Symphyomyrtus)	22	15	T	T		#BEAED4
di	118	194	248	#1F78B4	#76C2F8	dives	italic(dives)	italic(E.~dives)	Eucalyptus	italic(Eucalyptus)	21	19	F	T		#7FC97F
ob	26	110	233	#A6CEE3	#1A6EE9	obliqua	italic(obliqua)	italic(E.~obliqua)	Eucalyptus	italic(Eucalyptus)	21	19	T	T		#7FC97F
ni	133	16	193	#6A3D9A	#8510C1	nitens	italic(nitens)	italic(E.~nitens)	Symphyomyrtus	italic(Symphyomyrtus)	22	15	T	T		#BEAED4
re	190	91	245	#CAB2D6	#BE5BF5	regnans	italic(regnans)	italic(E.~regnans)	Eucalyptus	italic(Eucalyptus)	21	19	T	T		#7FC97F
