# Supplementary material for: Ecophysiological adaptations shape distributions of closely related trees along a climatic moisture gradient
Source: Nat Commun. 2023 Nov 7;14:7173. doi: 10.1038/s41467-023-42352-w (PMC10630429; doi:10.1038/s41467-023-42352-w)
Supplement: Supplementary file 7 — Source Data [file 41467_2023_42352_MOESM7_ESM.zip › euc tree.tre]

((regnans:12.411896,(arenacea:11.591123,(macrorhyncha:6.475891,(dives:2.668554,obliqua:2.668554):3.807337):5.115231):0.820773):39.607932,((viminalis:0.247244,nitens:0.247243):4.072378,((sideroxylon:0.494066,(microcarpa:0.211428,tricarpa:0.211428):0.282638):3.085754,dumosa:3.57982):0.739802):47.700206)Eucalyptus;
