# Supplementary material for: Ecophysiological adaptations shape distributions of closely related trees along a climatic moisture gradient
Source: Nat Commun. 2023 Nov 7;14:7173. doi: 10.1038/s41467-023-42352-w (PMC10630429; doi:10.1038/s41467-023-42352-w)
Supplement: Supplementary file 7 — Source Data [file 41467_2023_42352_MOESM7_ESM.zip › Fig 1bcd.csv]

genus	species	latitude	longitude	P.Ep	latitude.units	longitude.units	P.Ep.units	source
Eucalyptus	obliqua	-43.5	146.5	1.7464516625	degrees N	degrees E	mm mm-1	ala.org.au
Eucalyptus	regnans	-43.5	146.75	1.6701000589	degrees N	degrees E	mm mm-1	ala.org.au
Eucalyptus	obliqua	-43.5	146.75	1.6701000589	degrees N	degrees E	mm mm-1	ala.org.au
Eucalyptus	obliqua	-43.25	146.25	2.4629274454	degrees N	degrees E	mm mm-1	ala.org.au
Eucalyptus	regnans	-43.25	146.25	2.4629274454	degrees N	degrees E	mm mm-1	ala.org.au
Eucalyptus	obliqua	-43.25	146.5	2.1036349575	degrees N	degrees E	mm mm-1	ala.org.au
Eucalyptus	regnans	-43.25	146.5	2.1036349575	degrees N	degrees E	mm mm-1	ala.org.au
Eucalyptus	obliqua	-43.25	146.75	1.7872322562	degrees N	degrees E	mm mm-1	ala.org.au
Eucalyptus	regnans	-43.25	146.75	1.7872322562	degrees N	degrees E	mm mm-1	ala.org.au
Eucalyptus	regnans	-43.25	147	1.1098042764	degrees N	degrees E	mm mm-1	ala.org.au
Eucalyptus	viminalis	-43.25	147	1.1098042764	degrees N	degrees E	mm mm-1	ala.org.au
Eucalyptus	obliqua	-43.25	147	1.1098042764	degrees N	degrees E	mm mm-1	ala.org.au
Eucalyptus	obliqua	-43	146.25	2.4826952959	degrees N	degrees E	mm mm-1	ala.org.au
Eucalyptus	obliqua	-43	146.5	2.0222603688	degrees N	degrees E	mm mm-1	ala.org.au
Eucalyptus	viminalis	-43	146.5	2.0222603688	degrees N	degrees E	mm mm-1	ala.org.au
Eucalyptus	obliqua	-43	146.75	1.4922714173	degrees N	degrees E	mm mm-1	ala.org.au
Eucalyptus	regnans	-43	146.75	1.4922714173	degrees N	degrees E	mm mm-1	ala.org.au
Eucalyptus	viminalis	-43	146.75	1.4922714173	degrees N	degrees E	mm mm-1	ala.org.au
Eucalyptus	obliqua	-43	147	0.8705745792	degrees N	degrees E	mm mm-1	ala.org.au
Eucalyptus	regnans	-43	147	0.8705745792	degrees N	degrees E	mm mm-1	ala.org.au
Eucalyptus	viminalis	-43	147	0.8705745792	degrees N	degrees E	mm mm-1	ala.org.au
Eucalyptus	obliqua	-43	147.25	0.6904587651	degrees N	degrees E	mm mm-1	ala.org.au
Eucalyptus	viminalis	-43	147.25	0.6904587651	degrees N	degrees E	mm mm-1	ala.org.au
Eucalyptus	regnans	-43	147.25	0.6904587651	degrees N	degrees E	mm mm-1	ala.org.au
Eucalyptus	dumosa	-43	147.25	0.6904587651	degrees N	degrees E	mm mm-1	ala.org.au
Eucalyptus	obliqua	-42.75	146	3.118784012	degrees N	degrees E	mm mm-1	ala.org.au
Eucalyptus	viminalis	-42.75	146	3.118784012	degrees N	degrees E	mm mm-1	ala.org.au
Eucalyptus	obliqua	-42.75	146.25	2.3863609474	degrees N	degrees E	mm mm-1	ala.org.au
Eucalyptus	regnans	-42.75	146.25	2.3863609474	degrees N	degrees E	mm mm-1	ala.org.au
Eucalyptus	obliqua	-42.75	146.5	1.6699465217	degrees N	degrees E	mm mm-1	ala.org.au
Eucalyptus	regnans	-42.75	146.5	1.6699465217	degrees N	degrees E	mm mm-1	ala.org.au
Eucalyptus	viminalis	-42.75	146.5	1.6699465217	degrees N	degrees E	mm mm-1	ala.org.au
Eucalyptus	regnans	-42.75	146.75	1.2191925863	degrees N	degrees E	mm mm-1	ala.org.au
Eucalyptus	viminalis	-42.75	146.75	1.2191925863	degrees N	degrees E	mm mm-1	ala.org.au
Eucalyptus	obliqua	-42.75	146.75	1.2191925863	degrees N	degrees E	mm mm-1	ala.org.au
Eucalyptus	obliqua	-42.75	147	0.6657882654	degrees N	degrees E	mm mm-1	ala.org.au
Eucalyptus	viminalis	-42.75	147	0.6657882654	degrees N	degrees E	mm mm-1	ala.org.au
Eucalyptus	regnans	-42.75	147	0.6657882654	degrees N	degrees E	mm mm-1	ala.org.au
Eucalyptus	viminalis	-42.75	147.25	0.5764242482	degrees N	degrees E	mm mm-1	ala.org.au
Eucalyptus	obliqua	-42.75	147.25	0.5764242482	degrees N	degrees E	mm mm-1	ala.org.au
Eucalyptus	regnans	-42.75	147.25	0.5764242482	degrees N	degrees E	mm mm-1	ala.org.au
Eucalyptus	viminalis	-42.75	147.5	0.4995378108	degrees N	degrees E	mm mm-1	ala.org.au
Eucalyptus	obliqua	-42.75	147.5	0.4995378108	degrees N	degrees E	mm mm-1	ala.org.au
Eucalyptus	obliqua	-42.75	147.75	0.6933694826	degrees N	degrees E	mm mm-1	ala.org.au
Eucalyptus	viminalis	-42.75	147.75	0.6933694826	degrees N	degrees E	mm mm-1	ala.org.au
Eucalyptus	regnans	-42.75	147.75	0.6933694826	degrees N	degrees E	mm mm-1	ala.org.au
Eucalyptus	obliqua	-42.5	145.75	2.82499902	degrees N	degrees E	mm mm-1	ala.org.au
Eucalyptus	obliqua	-42.5	146.25	2.2174951574	degrees N	degrees E	mm mm-1	ala.org.au
Eucalyptus	viminalis	-42.5	146.5	1.5233234527	degrees N	degrees E	mm mm-1	ala.org.au
Eucalyptus	regnans	-42.5	146.5	1.5233234527	degrees N	degrees E	mm mm-1	ala.org.au
Eucalyptus	obliqua	-42.5	146.5	1.5233234527	degrees N	degrees E	mm mm-1	ala.org.au
Eucalyptus	obliqua	-42.5	146.75	0.7678707801	degrees N	degrees E	mm mm-1	ala.org.au
Eucalyptus	viminalis	-42.5	146.75	0.7678707801	degrees N	degrees E	mm mm-1	ala.org.au
Eucalyptus	regnans	-42.5	146.75	0.7678707801	degrees N	degrees E	mm mm-1	ala.org.au
Eucalyptus	viminalis	-42.5	147	0.7398788747	degrees N	degrees E	mm mm-1	ala.org.au
Eucalyptus	obliqua	-42.5	147	0.7398788747	degrees N	degrees E	mm mm-1	ala.org.au
Eucalyptus	viminalis	-42.5	147.25	0.6835684001	degrees N	degrees E	mm mm-1	ala.org.au
Eucalyptus	obliqua	-42.5	147.25	0.6835684001	degrees N	degrees E	mm mm-1	ala.org.au
Eucalyptus	regnans	-42.5	147.25	0.6835684001	degrees N	degrees E	mm mm-1	ala.org.au
Eucalyptus	viminalis	-42.5	147.5	0.7327252469	degrees N	degrees E	mm mm-1	ala.org.au
Eucalyptus	obliqua	-42.5	147.5	0.7327252469	degrees N	degrees E	mm mm-1	ala.org.au
Eucalyptus	regnans	-42.5	147.5	0.7327252469	degrees N	degrees E	mm mm-1	ala.org.au
Eucalyptus	viminalis	-42.5	147.75	0.6339516318	degrees N	degrees E	mm mm-1	ala.org.au
Eucalyptus	regnans	-42.5	147.75	0.6339516318	degrees N	degrees E	mm mm-1	ala.org.au
Eucalyptus	obliqua	-42.5	147.75	0.6339516318	degrees N	degrees E	mm mm-1	ala.org.au
Eucalyptus	viminalis	-42.5	148	0.6022676934	degrees N	degrees E	mm mm-1	ala.org.au
Eucalyptus	nitens	-42.5	148	0.6022676934	degrees N	degrees E	mm mm-1	ala.org.au
Eucalyptus	obliqua	-42.5	148	0.6022676934	degrees N	degrees E	mm mm-1	ala.org.au
Eucalyptus	regnans	-42.5	148	0.6022676934	degrees N	degrees E	mm mm-1	ala.org.au
Eucalyptus	viminalis	-42.25	145.5	3.3902286251	degrees N	degrees E	mm mm-1	ala.org.au
Eucalyptus	obliqua	-42.25	146	2.7281279398	degrees N	degrees E	mm mm-1	ala.org.au
Eucalyptus	obliqua	-42.25	146.25	1.9406112106	degrees N	degrees E	mm mm-1	ala.org.au
Eucalyptus	viminalis	-42.25	146.25	1.9406112106	degrees N	degrees E	mm mm-1	ala.org.au
Eucalyptus	regnans	-42.25	146.25	1.9406112106	degrees N	degrees E	mm mm-1	ala.org.au
Eucalyptus	regnans	-42.25	146.5	1.2463134899	degrees N	degrees E	mm mm-1	ala.org.au
Eucalyptus	obliqua	-42.25	146.5	1.2463134899	degrees N	degrees E	mm mm-1	ala.org.au
Eucalyptus	viminalis	-42.25	146.5	1.2463134899	degrees N	degrees E	mm mm-1	ala.org.au
Eucalyptus	obliqua	-42.25	146.75	0.7272281576	degrees N	degrees E	mm mm-1	ala.org.au
Eucalyptus	viminalis	-42.25	146.75	0.7272281576	degrees N	degrees E	mm mm-1	ala.org.au
Eucalyptus	regnans	-42.25	146.75	0.7272281576	degrees N	degrees E	mm mm-1	ala.org.au
Eucalyptus	viminalis	-42.25	147	0.6608401137	degrees N	degrees E	mm mm-1	ala.org.au
Eucalyptus	viminalis	-42.25	147.25	0.5895665735	degrees N	degrees E	mm mm-1	ala.org.au
Eucalyptus	obliqua	-42.25	147.5	0.5027652086	degrees N	degrees E	mm mm-1	ala.org.au
Eucalyptus	viminalis	-42.25	147.5	0.5027652086	degrees N	degrees E	mm mm-1	ala.org.au
Eucalyptus	viminalis	-42.25	147.75	0.6533443182	degrees N	degrees E	mm mm-1	ala.org.au
Eucalyptus	obliqua	-42.25	147.75	0.6533443182	degrees N	degrees E	mm mm-1	ala.org.au
Eucalyptus	regnans	-42.25	147.75	0.6533443182	degrees N	degrees E	mm mm-1	ala.org.au
Eucalyptus	viminalis	-42.25	148	0.5661513362	degrees N	degrees E	mm mm-1	ala.org.au
Eucalyptus	obliqua	-42.25	148	0.5661513362	degrees N	degrees E	mm mm-1	ala.org.au
Eucalyptus	regnans	-42.25	148	0.5661513362	degrees N	degrees E	mm mm-1	ala.org.au
Eucalyptus	viminalis	-42	145.25	2.1075932227	degrees N	degrees E	mm mm-1	ala.org.au
Eucalyptus	obliqua	-42	145.75	3.1270066272	degrees N	degrees E	mm mm-1	ala.org.au
Eucalyptus	regnans	-42	146	2.3996448432	degrees N	degrees E	mm mm-1	ala.org.au
Eucalyptus	viminalis	-42	146	2.3996448432	degrees N	degrees E	mm mm-1	ala.org.au
Eucalyptus	obliqua	-42	146	2.3996448432	degrees N	degrees E	mm mm-1	ala.org.au
Eucalyptus	obliqua	-42	146.25	1.6266263505	degrees N	degrees E	mm mm-1	ala.org.au
Eucalyptus	viminalis	-42	146.25	1.6266263505	degrees N	degrees E	mm mm-1	ala.org.au
Eucalyptus	obliqua	-42	146.5	1.1747400039	degrees N	degrees E	mm mm-1	ala.org.au
Eucalyptus	obliqua	-42	146.75	0.9645184649	degrees N	degrees E	mm mm-1	ala.org.au
Eucalyptus	viminalis	-42	147	0.7596159204	degrees N	degrees E	mm mm-1	ala.org.au
Eucalyptus	obliqua	-42	147	0.7596159204	degrees N	degrees E	mm mm-1	ala.org.au
Eucalyptus	viminalis	-42	147.25	0.5114925113	degrees N	degrees E	mm mm-1	ala.org.au
Eucalyptus	obliqua	-42	147.25	0.5114925113	degrees N	degrees E	mm mm-1	ala.org.au
Eucalyptus	viminalis	-42	147.5	0.4720699665	degrees N	degrees E	mm mm-1	ala.org.au
Eucalyptus	obliqua	-42	147.5	0.4720699665	degrees N	degrees E	mm mm-1	ala.org.au
Eucalyptus	viminalis	-42	147.75	0.778615542	degrees N	degrees E	mm mm-1	ala.org.au
Eucalyptus	obliqua	-42	147.75	0.778615542	degrees N	degrees E	mm mm-1	ala.org.au
Eucalyptus	obliqua	-42	148	0.5881213061	degrees N	degrees E	mm mm-1	ala.org.au
Eucalyptus	viminalis	-42	148	0.5881213061	degrees N	degrees E	mm mm-1	ala.org.au
Eucalyptus	viminalis	-42	148.25	0.7060169207	degrees N	degrees E	mm mm-1	ala.org.au
Eucalyptus	obliqua	-42	148.25	0.7060169207	degrees N	degrees E	mm mm-1	ala.org.au
Eucalyptus	obliqua	-41.75	145	1.5714642055	degrees N	degrees E	mm mm-1	ala.org.au
Eucalyptus	obliqua	-41.75	145.25	2.2105765708	degrees N	degrees E	mm mm-1	ala.org.au
Eucalyptus	obliqua	-41.75	145.5	2.4360929032	degrees N	degrees E	mm mm-1	ala.org.au
Eucalyptus	viminalis	-41.75	145.5	2.4360929032	degrees N	degrees E	mm mm-1	ala.org.au
Eucalyptus	regnans	-41.75	145.5	2.4360929032	degrees N	degrees E	mm mm-1	ala.org.au
Eucalyptus	obliqua	-41.75	145.75	2.6779545779	degrees N	degrees E	mm mm-1	ala.org.au
Eucalyptus	obliqua	-41.75	146	2.2144857176	degrees N	degrees E	mm mm-1	ala.org.au
Eucalyptus	viminalis	-41.75	146	2.2144857176	degrees N	degrees E	mm mm-1	ala.org.au
Eucalyptus	regnans	-41.75	146	2.2144857176	degrees N	degrees E	mm mm-1	ala.org.au
Eucalyptus	viminalis	-41.75	146.25	1.3473449081	degrees N	degrees E	mm mm-1	ala.org.au
Eucalyptus	obliqua	-41.75	146.25	1.3473449081	degrees N	degrees E	mm mm-1	ala.org.au
Eucalyptus	obliqua	-41.75	146.5	1.0284969375	degrees N	degrees E	mm mm-1	ala.org.au
Eucalyptus	viminalis	-41.75	146.5	1.0284969375	degrees N	degrees E	mm mm-1	ala.org.au
Eucalyptus	obliqua	-41.75	146.75	0.9522679132	degrees N	degrees E	mm mm-1	ala.org.au
Eucalyptus	viminalis	-41.75	146.75	0.9522679132	degrees N	degrees E	mm mm-1	ala.org.au
Eucalyptus	regnans	-41.75	146.75	0.9522679132	degrees N	degrees E	mm mm-1	ala.org.au
Eucalyptus	viminalis	-41.75	147	0.5975404807	degrees N	degrees E	mm mm-1	ala.org.au
Eucalyptus	obliqua	-41.75	147	0.5975404807	degrees N	degrees E	mm mm-1	ala.org.au
Eucalyptus	viminalis	-41.75	147.25	0.5315614618	degrees N	degrees E	mm mm-1	ala.org.au
Eucalyptus	obliqua	-41.75	147.25	0.5315614618	degrees N	degrees E	mm mm-1	ala.org.au
Eucalyptus	regnans	-41.75	147.25	0.5315614618	degrees N	degrees E	mm mm-1	ala.org.au
Eucalyptus	viminalis	-41.75	147.5	0.5811133665	degrees N	degrees E	mm mm-1	ala.org.au
Eucalyptus	obliqua	-41.75	147.5	0.5811133665	degrees N	degrees E	mm mm-1	ala.org.au
Eucalyptus	viminalis	-41.75	147.75	0.6130395162	degrees N	degrees E	mm mm-1	ala.org.au
Eucalyptus	obliqua	-41.75	147.75	0.6130395162	degrees N	degrees E	mm mm-1	ala.org.au
Eucalyptus	viminalis	-41.75	148	0.6892764491	degrees N	degrees E	mm mm-1	ala.org.au
Eucalyptus	obliqua	-41.75	148	0.6892764491	degrees N	degrees E	mm mm-1	ala.org.au
Eucalyptus	regnans	-41.75	148	0.6892764491	degrees N	degrees E	mm mm-1	ala.org.au
Eucalyptus	viminalis	-41.75	148.25	0.6678963207	degrees N	degrees E	mm mm-1	ala.org.au
Eucalyptus	obliqua	-41.75	148.25	0.6678963207	degrees N	degrees E	mm mm-1	ala.org.au
Eucalyptus	regnans	-41.75	148.25	0.6678963207	degrees N	degrees E	mm mm-1	ala.org.au
Eucalyptus	obliqua	-41.5	145	1.888911254	degrees N	degrees E	mm mm-1	ala.org.au
Eucalyptus	obliqua	-41.5	145.25	2.1040333446	degrees N	degrees E	mm mm-1	ala.org.au
Eucalyptus	obliqua	-41.5	145.5	2.2360377163	degrees N	degrees E	mm mm-1	ala.org.au
Eucalyptus	obliqua	-41.5	145.75	2.2025581372	degrees N	degrees E	mm mm-1	ala.org.au
Eucalyptus	obliqua	-41.5	146	2.0706310872	degrees N	degrees E	mm mm-1	ala.org.au
Eucalyptus	viminalis	-41.5	146	2.0706310872	degrees N	degrees E	mm mm-1	ala.org.au
Eucalyptus	regnans	-41.5	146	2.0706310872	degrees N	degrees E	mm mm-1	ala.org.au
Eucalyptus	obliqua	-41.5	146.25	1.2886154787	degrees N	degrees E	mm mm-1	ala.org.au
Eucalyptus	viminalis	-41.5	146.25	1.2886154787	degrees N	degrees E	mm mm-1	ala.org.au
Eucalyptus	regnans	-41.5	146.25	1.2886154787	degrees N	degrees E	mm mm-1	ala.org.au
Eucalyptus	viminalis	-41.5	146.5	0.9838260104	degrees N	degrees E	mm mm-1	ala.org.au
Eucalyptus	obliqua	-41.5	146.5	0.9838260104	degrees N	degrees E	mm mm-1	ala.org.au
Eucalyptus	regnans	-41.5	146.5	0.9838260104	degrees N	degrees E	mm mm-1	ala.org.au
Eucalyptus	viminalis	-41.5	146.75	0.8264023125	degrees N	degrees E	mm mm-1	ala.org.au
Eucalyptus	obliqua	-41.5	146.75	0.8264023125	degrees N	degrees E	mm mm-1	ala.org.au
Eucalyptus	regnans	-41.5	146.75	0.8264023125	degrees N	degrees E	mm mm-1	ala.org.au
Eucalyptus	viminalis	-41.5	147	0.6376927908	degrees N	degrees E	mm mm-1	ala.org.au
Eucalyptus	obliqua	-41.5	147	0.6376927908	degrees N	degrees E	mm mm-1	ala.org.au
Eucalyptus	obliqua	-41.5	147.25	0.598033909	degrees N	degrees E	mm mm-1	ala.org.au
Eucalyptus	viminalis	-41.5	147.25	0.598033909	degrees N	degrees E	mm mm-1	ala.org.au
Eucalyptus	regnans	-41.5	147.25	0.598033909	degrees N	degrees E	mm mm-1	ala.org.au
Eucalyptus	viminalis	-41.5	147.5	0.8390939909	degrees N	degrees E	mm mm-1	ala.org.au
Eucalyptus	regnans	-41.5	147.5	0.8390939909	degrees N	degrees E	mm mm-1	ala.org.au
Eucalyptus	obliqua	-41.5	147.5	0.8390939909	degrees N	degrees E	mm mm-1	ala.org.au
Eucalyptus	obliqua	-41.5	147.75	0.8746038932	degrees N	degrees E	mm mm-1	ala.org.au
Eucalyptus	viminalis	-41.5	147.75	0.8746038932	degrees N	degrees E	mm mm-1	ala.org.au
Eucalyptus	regnans	-41.5	147.75	0.8746038932	degrees N	degrees E	mm mm-1	ala.org.au
Eucalyptus	obliqua	-41.5	148	0.7844341466	degrees N	degrees E	mm mm-1	ala.org.au
Eucalyptus	viminalis	-41.5	148	0.7844341466	degrees N	degrees E	mm mm-1	ala.org.au
Eucalyptus	regnans	-41.5	148	0.7844341466	degrees N	degrees E	mm mm-1	ala.org.au
Eucalyptus	nitens	-41.5	148	0.7844341466	degrees N	degrees E	mm mm-1	ala.org.au
Eucalyptus	viminalis	-41.5	148.25	0.6776842125	degrees N	degrees E	mm mm-1	ala.org.au
Eucalyptus	obliqua	-41.5	148.25	0.6776842125	degrees N	degrees E	mm mm-1	ala.org.au
Eucalyptus	obliqua	-41.25	144.75	1.3916789198	degrees N	degrees E	mm mm-1	ala.org.au
Eucalyptus	obliqua	-41.25	145	1.602743416	degrees N	degrees E	mm mm-1	ala.org.au
Eucalyptus	obliqua	-41.25	145.25	1.8676709225	degrees N	degrees E	mm mm-1	ala.org.au
Eucalyptus	obliqua	-41.25	145.5	1.686889316	degrees N	degrees E	mm mm-1	ala.org.au
Eucalyptus	viminalis	-41.25	145.5	1.686889316	degrees N	degrees E	mm mm-1	ala.org.au
Eucalyptus	nitens	-41.25	145.5	1.686889316	degrees N	degrees E	mm mm-1	ala.org.au
Eucalyptus	obliqua	-41.25	145.75	1.5717785399	degrees N	degrees E	mm mm-1	ala.org.au
Eucalyptus	viminalis	-41.25	145.75	1.5717785399	degrees N	degrees E	mm mm-1	ala.org.au
Eucalyptus	regnans	-41.25	145.75	1.5717785399	degrees N	degrees E	mm mm-1	ala.org.au
Eucalyptus	viminalis	-41.25	146	1.1517122632	degrees N	degrees E	mm mm-1	ala.org.au
Eucalyptus	regnans	-41.25	146	1.1517122632	degrees N	degrees E	mm mm-1	ala.org.au
Eucalyptus	obliqua	-41.25	146	1.1517122632	degrees N	degrees E	mm mm-1	ala.org.au
Eucalyptus	viminalis	-41.25	146.25	0.9733673298	degrees N	degrees E	mm mm-1	ala.org.au
Eucalyptus	obliqua	-41.25	146.25	0.9733673298	degrees N	degrees E	mm mm-1	ala.org.au
Eucalyptus	regnans	-41.25	146.25	0.9733673298	degrees N	degrees E	mm mm-1	ala.org.au
Eucalyptus	obliqua	-41.25	146.5	0.8617026086	degrees N	degrees E	mm mm-1	ala.org.au
Eucalyptus	viminalis	-41.25	146.5	0.8617026086	degrees N	degrees E	mm mm-1	ala.org.au
Eucalyptus	viminalis	-41.25	146.75	0.9200934249	degrees N	degrees E	mm mm-1	ala.org.au
Eucalyptus	obliqua	-41.25	146.75	0.9200934249	degrees N	degrees E	mm mm-1	ala.org.au
Eucalyptus	regnans	-41.25	146.75	0.9200934249	degrees N	degrees E	mm mm-1	ala.org.au
Eucalyptus	viminalis	-41.25	147	0.7682244796	degrees N	degrees E	mm mm-1	ala.org.au
Eucalyptus	obliqua	-41.25	147	0.7682244796	degrees N	degrees E	mm mm-1	ala.org.au
Eucalyptus	regnans	-41.25	147	0.7682244796	degrees N	degrees E	mm mm-1	ala.org.au
Eucalyptus	obliqua	-41.25	147.25	0.9785738258	degrees N	degrees E	mm mm-1	ala.org.au
Eucalyptus	viminalis	-41.25	147.25	0.9785738258	degrees N	degrees E	mm mm-1	ala.org.au
Eucalyptus	regnans	-41.25	147.25	0.9785738258	degrees N	degrees E	mm mm-1	ala.org.au
Eucalyptus	nitens	-41.25	147.25	0.9785738258	degrees N	degrees E	mm mm-1	ala.org.au
Eucalyptus	viminalis	-41.25	147.5	0.9998296254	degrees N	degrees E	mm mm-1	ala.org.au
Eucalyptus	obliqua	-41.25	147.5	0.9998296254	degrees N	degrees E	mm mm-1	ala.org.au
Eucalyptus	regnans	-41.25	147.5	0.9998296254	degrees N	degrees E	mm mm-1	ala.org.au
Eucalyptus	regnans	-41.25	147.75	1.05571579	degrees N	degrees E	mm mm-1	ala.org.au
Eucalyptus	obliqua	-41.25	147.75	1.05571579	degrees N	degrees E	mm mm-1	ala.org.au
Eucalyptus	viminalis	-41.25	147.75	1.05571579	degrees N	degrees E	mm mm-1	ala.org.au
Eucalyptus	regnans	-41.25	148	1.0603688321	degrees N	degrees E	mm mm-1	ala.org.au
Eucalyptus	obliqua	-41.25	148	1.0603688321	degrees N	degrees E	mm mm-1	ala.org.au
Eucalyptus	viminalis	-41.25	148	1.0603688321	degrees N	degrees E	mm mm-1	ala.org.au
Eucalyptus	viminalis	-41.25	148.25	0.7958980638	degrees N	degrees E	mm mm-1	ala.org.au
Eucalyptus	obliqua	-41.25	148.25	0.7958980638	degrees N	degrees E	mm mm-1	ala.org.au
Eucalyptus	regnans	-41.25	148.25	0.7958980638	degrees N	degrees E	mm mm-1	ala.org.au
Eucalyptus	viminalis	-41	144.75	1.292870886	degrees N	degrees E	mm mm-1	ala.org.au
Eucalyptus	obliqua	-41	144.75	1.292870886	degrees N	degrees E	mm mm-1	ala.org.au
Eucalyptus	obliqua	-41	145	1.2951997233	degrees N	degrees E	mm mm-1	ala.org.au
Eucalyptus	regnans	-41	145	1.2951997233	degrees N	degrees E	mm mm-1	ala.org.au
Eucalyptus	viminalis	-41	145	1.2951997233	degrees N	degrees E	mm mm-1	ala.org.au
Eucalyptus	obliqua	-41	145.25	1.386480065	degrees N	degrees E	mm mm-1	ala.org.au
Eucalyptus	regnans	-41	145.25	1.386480065	degrees N	degrees E	mm mm-1	ala.org.au
Eucalyptus	viminalis	-41	145.25	1.386480065	degrees N	degrees E	mm mm-1	ala.org.au
Eucalyptus	obliqua	-41	145.5	1.4494892838	degrees N	degrees E	mm mm-1	ala.org.au
Eucalyptus	viminalis	-41	145.5	1.4494892838	degrees N	degrees E	mm mm-1	ala.org.au
Eucalyptus	regnans	-41	145.5	1.4494892838	degrees N	degrees E	mm mm-1	ala.org.au
Eucalyptus	obliqua	-41	145.75	1.0914420147	degrees N	degrees E	mm mm-1	ala.org.au
Eucalyptus	viminalis	-41	145.75	1.0914420147	degrees N	degrees E	mm mm-1	ala.org.au
Eucalyptus	regnans	-41	145.75	1.0914420147	degrees N	degrees E	mm mm-1	ala.org.au
Eucalyptus	nitens	-41	145.75	1.0914420147	degrees N	degrees E	mm mm-1	ala.org.au
Eucalyptus	obliqua	-41	147	0.7395492613	degrees N	degrees E	mm mm-1	ala.org.au
Eucalyptus	viminalis	-41	147	0.7395492613	degrees N	degrees E	mm mm-1	ala.org.au
Eucalyptus	viminalis	-41	147.25	0.7466151927	degrees N	degrees E	mm mm-1	ala.org.au
Eucalyptus	obliqua	-41	147.25	0.7466151927	degrees N	degrees E	mm mm-1	ala.org.au
Eucalyptus	viminalis	-41	147.5	0.6944637609	degrees N	degrees E	mm mm-1	ala.org.au
Eucalyptus	regnans	-41	147.5	0.6944637609	degrees N	degrees E	mm mm-1	ala.org.au
Eucalyptus	obliqua	-41	147.5	0.6944637609	degrees N	degrees E	mm mm-1	ala.org.au
Eucalyptus	regnans	-41	147.75	0.8964284701	degrees N	degrees E	mm mm-1	ala.org.au
Eucalyptus	obliqua	-41	147.75	0.8964284701	degrees N	degrees E	mm mm-1	ala.org.au
Eucalyptus	viminalis	-41	147.75	0.8964284701	degrees N	degrees E	mm mm-1	ala.org.au
Eucalyptus	nitens	-41	147.75	0.8964284701	degrees N	degrees E	mm mm-1	ala.org.au
Eucalyptus	obliqua	-41	148	0.9105419022	degrees N	degrees E	mm mm-1	ala.org.au
Eucalyptus	viminalis	-41	148	0.9105419022	degrees N	degrees E	mm mm-1	ala.org.au
Eucalyptus	regnans	-41	148	0.9105419022	degrees N	degrees E	mm mm-1	ala.org.au
Eucalyptus	obliqua	-41	148.25	0.7868314346	degrees N	degrees E	mm mm-1	ala.org.au
Eucalyptus	viminalis	-41	148.25	0.7868314346	degrees N	degrees E	mm mm-1	ala.org.au
Eucalyptus	regnans	-41	148.25	0.7868314346	degrees N	degrees E	mm mm-1	ala.org.au
Eucalyptus	obliqua	-40.75	144.75	1.0248481064	degrees N	degrees E	mm mm-1	ala.org.au
Eucalyptus	viminalis	-40.75	144.75	1.0248481064	degrees N	degrees E	mm mm-1	ala.org.au
Eucalyptus	viminalis	-40.75	145	1.0874123779	degrees N	degrees E	mm mm-1	ala.org.au
Eucalyptus	obliqua	-40.75	145	1.0874123779	degrees N	degrees E	mm mm-1	ala.org.au
Eucalyptus	viminalis	-40.25	148.25	0.6535525976	degrees N	degrees E	mm mm-1	ala.org.au
Eucalyptus	obliqua	-40.25	148.25	0.6535525976	degrees N	degrees E	mm mm-1	ala.org.au
Eucalyptus	viminalis	-40	144	0.9649030723	degrees N	degrees E	mm mm-1	ala.org.au
Eucalyptus	obliqua	-40	144	0.9649030723	degrees N	degrees E	mm mm-1	ala.org.au
Eucalyptus	viminalis	-40	148	0.7197018378	degrees N	degrees E	mm mm-1	ala.org.au
Eucalyptus	viminalis	-40	148.25	0.6708017459	degrees N	degrees E	mm mm-1	ala.org.au
Eucalyptus	viminalis	-39.75	144	0.8417237554	degrees N	degrees E	mm mm-1	ala.org.au
Eucalyptus	obliqua	-38.75	143.25	0.8604952333	degrees N	degrees E	mm mm-1	ala.org.au
Eucalyptus	viminalis	-38.75	143.25	0.8604952333	degrees N	degrees E	mm mm-1	ala.org.au
Eucalyptus	regnans	-38.75	143.25	0.8604952333	degrees N	degrees E	mm mm-1	ala.org.au
Eucalyptus	obliqua	-38.75	143.5	0.8120312261	degrees N	degrees E	mm mm-1	ala.org.au
Eucalyptus	viminalis	-38.75	143.5	0.8120312261	degrees N	degrees E	mm mm-1	ala.org.au
Eucalyptus	regnans	-38.75	143.5	0.8120312261	degrees N	degrees E	mm mm-1	ala.org.au
Eucalyptus	obliqua	-38.75	146	0.9372177055	degrees N	degrees E	mm mm-1	ala.org.au
Eucalyptus	viminalis	-38.75	146	0.9372177055	degrees N	degrees E	mm mm-1	ala.org.au
Eucalyptus	dives	-38.75	146	0.9372177055	degrees N	degrees E	mm mm-1	ala.org.au
Eucalyptus	macrorhyncha	-38.75	146	0.9372177055	degrees N	degrees E	mm mm-1	ala.org.au
Eucalyptus	viminalis	-38.75	146.5	0.7691514009	degrees N	degrees E	mm mm-1	ala.org.au
Eucalyptus	obliqua	-38.75	146.5	0.7691514009	degrees N	degrees E	mm mm-1	ala.org.au
Eucalyptus	macrorhyncha	-38.75	146.5	0.7691514009	degrees N	degrees E	mm mm-1	ala.org.au
Eucalyptus	viminalis	-38.5	142.75	0.702665063	degrees N	degrees E	mm mm-1	ala.org.au
Eucalyptus	obliqua	-38.5	142.75	0.702665063	degrees N	degrees E	mm mm-1	ala.org.au
Eucalyptus	obliqua	-38.5	143	0.7685363269	degrees N	degrees E	mm mm-1	ala.org.au
Eucalyptus	viminalis	-38.5	143	0.7685363269	degrees N	degrees E	mm mm-1	ala.org.au
Eucalyptus	macrorhyncha	-38.5	143	0.7685363269	degrees N	degrees E	mm mm-1	ala.org.au
Eucalyptus	obliqua	-38.5	143.25	0.7597773999	degrees N	degrees E	mm mm-1	ala.org.au
Eucalyptus	viminalis	-38.5	143.25	0.7597773999	degrees N	degrees E	mm mm-1	ala.org.au
Eucalyptus	regnans	-38.5	143.25	0.7597773999	degrees N	degrees E	mm mm-1	ala.org.au
Eucalyptus	obliqua	-38.5	143.5	0.7310856393	degrees N	degrees E	mm mm-1	ala.org.au
Eucalyptus	viminalis	-38.5	143.5	0.7310856393	degrees N	degrees E	mm mm-1	ala.org.au
Eucalyptus	regnans	-38.5	143.5	0.7310856393	degrees N	degrees E	mm mm-1	ala.org.au
Eucalyptus	obliqua	-38.5	143.75	0.8430792175	degrees N	degrees E	mm mm-1	ala.org.au
Eucalyptus	viminalis	-38.5	143.75	0.8430792175	degrees N	degrees E	mm mm-1	ala.org.au
Eucalyptus	regnans	-38.5	143.75	0.8430792175	degrees N	degrees E	mm mm-1	ala.org.au
Eucalyptus	viminalis	-38.5	144	0.5431925705	degrees N	degrees E	mm mm-1	ala.org.au
Eucalyptus	obliqua	-38.5	144	0.5431925705	degrees N	degrees E	mm mm-1	ala.org.au
Eucalyptus	regnans	-38.5	144	0.5431925705	degrees N	degrees E	mm mm-1	ala.org.au
Eucalyptus	sideroxylon	-38.5	144	0.5431925705	degrees N	degrees E	mm mm-1	ala.org.au
Eucalyptus	obliqua	-38.5	145.5	0.8540881713	degrees N	degrees E	mm mm-1	ala.org.au
Eucalyptus	viminalis	-38.5	145.5	0.8540881713	degrees N	degrees E	mm mm-1	ala.org.au
Eucalyptus	obliqua	-38.5	145.75	0.8728879552	degrees N	degrees E	mm mm-1	ala.org.au
Eucalyptus	viminalis	-38.5	145.75	0.8728879552	degrees N	degrees E	mm mm-1	ala.org.au
Eucalyptus	regnans	-38.5	145.75	0.8728879552	degrees N	degrees E	mm mm-1	ala.org.au
Eucalyptus	obliqua	-38.5	146	0.9446245048	degrees N	degrees E	mm mm-1	ala.org.au
Eucalyptus	viminalis	-38.5	146	0.9446245048	degrees N	degrees E	mm mm-1	ala.org.au
Eucalyptus	regnans	-38.5	146	0.9446245048	degrees N	degrees E	mm mm-1	ala.org.au
Eucalyptus	regnans	-38.5	146.25	1.1406808873	degrees N	degrees E	mm mm-1	ala.org.au
Eucalyptus	obliqua	-38.5	146.25	1.1406808873	degrees N	degrees E	mm mm-1	ala.org.au
Eucalyptus	nitens	-38.5	146.25	1.1406808873	degrees N	degrees E	mm mm-1	ala.org.au
Eucalyptus	viminalis	-38.5	146.25	1.1406808873	degrees N	degrees E	mm mm-1	ala.org.au
Eucalyptus	dives	-38.5	146.25	1.1406808873	degrees N	degrees E	mm mm-1	ala.org.au
Eucalyptus	regnans	-38.5	146.5	0.8927018193	degrees N	degrees E	mm mm-1	ala.org.au
Eucalyptus	obliqua	-38.5	146.5	0.8927018193	degrees N	degrees E	mm mm-1	ala.org.au
Eucalyptus	nitens	-38.5	146.5	0.8927018193	degrees N	degrees E	mm mm-1	ala.org.au
Eucalyptus	viminalis	-38.5	146.5	0.8927018193	degrees N	degrees E	mm mm-1	ala.org.au
Eucalyptus	obliqua	-38.5	146.75	0.6380494934	degrees N	degrees E	mm mm-1	ala.org.au
Eucalyptus	viminalis	-38.5	146.75	0.6380494934	degrees N	degrees E	mm mm-1	ala.org.au
Eucalyptus	regnans	-38.5	146.75	0.6380494934	degrees N	degrees E	mm mm-1	ala.org.au
Eucalyptus	microcarpa	-38.5	146.75	0.6380494934	degrees N	degrees E	mm mm-1	ala.org.au
Eucalyptus	viminalis	-38.5	147	0.5500021451	degrees N	degrees E	mm mm-1	ala.org.au
Eucalyptus	obliqua	-38.5	147	0.5500021451	degrees N	degrees E	mm mm-1	ala.org.au
Eucalyptus	obliqua	-38.25	141.5	0.6892806083	degrees N	degrees E	mm mm-1	ala.org.au
Eucalyptus	viminalis	-38.25	141.5	0.6892806083	degrees N	degrees E	mm mm-1	ala.org.au
Eucalyptus	obliqua	-38.25	141.75	0.5894839845	degrees N	degrees E	mm mm-1	ala.org.au
Eucalyptus	viminalis	-38.25	141.75	0.5894839845	degrees N	degrees E	mm mm-1	ala.org.au
Eucalyptus	viminalis	-38.25	142	0.575894048	degrees N	degrees E	mm mm-1	ala.org.au
Eucalyptus	obliqua	-38.25	142	0.575894048	degrees N	degrees E	mm mm-1	ala.org.au
Eucalyptus	obliqua	-38.25	142.25	0.5895940179	degrees N	degrees E	mm mm-1	ala.org.au
Eucalyptus	viminalis	-38.25	142.25	0.5895940179	degrees N	degrees E	mm mm-1	ala.org.au
Eucalyptus	obliqua	-38.25	142.5	0.5933252865	degrees N	degrees E	mm mm-1	ala.org.au
Eucalyptus	viminalis	-38.25	142.5	0.5933252865	degrees N	degrees E	mm mm-1	ala.org.au
Eucalyptus	obliqua	-38.25	142.75	0.6240372222	degrees N	degrees E	mm mm-1	ala.org.au
Eucalyptus	viminalis	-38.25	142.75	0.6240372222	degrees N	degrees E	mm mm-1	ala.org.au
Eucalyptus	obliqua	-38.25	143	0.6648465345	degrees N	degrees E	mm mm-1	ala.org.au
Eucalyptus	viminalis	-38.25	143	0.6648465345	degrees N	degrees E	mm mm-1	ala.org.au
Eucalyptus	viminalis	-38.25	143.25	0.627342733	degrees N	degrees E	mm mm-1	ala.org.au
Eucalyptus	obliqua	-38.25	143.25	0.627342733	degrees N	degrees E	mm mm-1	ala.org.au
Eucalyptus	viminalis	-38.25	143.5	0.53898024	degrees N	degrees E	mm mm-1	ala.org.au
Eucalyptus	obliqua	-38.25	143.5	0.53898024	degrees N	degrees E	mm mm-1	ala.org.au
Eucalyptus	viminalis	-38.25	143.75	0.5295592474	degrees N	degrees E	mm mm-1	ala.org.au
Eucalyptus	obliqua	-38.25	144	0.5172910775	degrees N	degrees E	mm mm-1	ala.org.au
Eucalyptus	viminalis	-38.25	144	0.5172910775	degrees N	degrees E	mm mm-1	ala.org.au
Eucalyptus	dives	-38.25	144	0.5172910775	degrees N	degrees E	mm mm-1	ala.org.au
Eucalyptus	obliqua	-38.25	144.25	0.4715625267	degrees N	degrees E	mm mm-1	ala.org.au
Eucalyptus	viminalis	-38.25	144.25	0.4715625267	degrees N	degrees E	mm mm-1	ala.org.au
Eucalyptus	dives	-38.25	144.25	0.4715625267	degrees N	degrees E	mm mm-1	ala.org.au
Eucalyptus	macrorhyncha	-38.25	144.25	0.4715625267	degrees N	degrees E	mm mm-1	ala.org.au
Eucalyptus	viminalis	-38.25	144.5	0.4779260341	degrees N	degrees E	mm mm-1	ala.org.au
Eucalyptus	obliqua	-38.25	145.5	0.7349825766	degrees N	degrees E	mm mm-1	ala.org.au
Eucalyptus	viminalis	-38.25	145.5	0.7349825766	degrees N	degrees E	mm mm-1	ala.org.au
Eucalyptus	obliqua	-38.25	145.75	0.8970777826	degrees N	degrees E	mm mm-1	ala.org.au
Eucalyptus	viminalis	-38.25	145.75	0.8970777826	degrees N	degrees E	mm mm-1	ala.org.au
Eucalyptus	obliqua	-38.25	146	1.1371518271	degrees N	degrees E	mm mm-1	ala.org.au
Eucalyptus	regnans	-38.25	146	1.1371518271	degrees N	degrees E	mm mm-1	ala.org.au
Eucalyptus	viminalis	-38.25	146	1.1371518271	degrees N	degrees E	mm mm-1	ala.org.au
Eucalyptus	obliqua	-38.25	146.25	0.9636659535	degrees N	degrees E	mm mm-1	ala.org.au
Eucalyptus	viminalis	-38.25	146.25	0.9636659535	degrees N	degrees E	mm mm-1	ala.org.au
Eucalyptus	dives	-38.25	146.25	0.9636659535	degrees N	degrees E	mm mm-1	ala.org.au
Eucalyptus	regnans	-38.25	146.25	0.9636659535	degrees N	degrees E	mm mm-1	ala.org.au
Eucalyptus	viminalis	-38.25	146.5	0.7690296523	degrees N	degrees E	mm mm-1	ala.org.au
Eucalyptus	obliqua	-38.25	146.5	0.7690296523	degrees N	degrees E	mm mm-1	ala.org.au
Eucalyptus	regnans	-38.25	146.5	0.7690296523	degrees N	degrees E	mm mm-1	ala.org.au
Eucalyptus	viminalis	-38.25	146.75	0.6526144049	degrees N	degrees E	mm mm-1	ala.org.au
Eucalyptus	obliqua	-38.25	146.75	0.6526144049	degrees N	degrees E	mm mm-1	ala.org.au
Eucalyptus	regnans	-38.25	146.75	0.6526144049	degrees N	degrees E	mm mm-1	ala.org.au
Eucalyptus	viminalis	-38.25	147	0.5497670479	degrees N	degrees E	mm mm-1	ala.org.au
Eucalyptus	obliqua	-38.25	147	0.5497670479	degrees N	degrees E	mm mm-1	ala.org.au
Eucalyptus	dives	-38.25	147	0.5497670479	degrees N	degrees E	mm mm-1	ala.org.au
Eucalyptus	viminalis	-38.25	147.25	0.5203118588	degrees N	degrees E	mm mm-1	ala.org.au
Eucalyptus	obliqua	-38	140.75	0.6157860621	degrees N	degrees E	mm mm-1	ala.org.au
Eucalyptus	arenacea	-38	140.75	0.6157860621	degrees N	degrees E	mm mm-1	ala.org.au
Eucalyptus	viminalis	-38	140.75	0.6157860621	degrees N	degrees E	mm mm-1	ala.org.au
Eucalyptus	obliqua	-38	141	0.6680119119	degrees N	degrees E	mm mm-1	ala.org.au
Eucalyptus	viminalis	-38	141	0.6680119119	degrees N	degrees E	mm mm-1	ala.org.au
Eucalyptus	arenacea	-38	141	0.6680119119	degrees N	degrees E	mm mm-1	ala.org.au
Eucalyptus	obliqua	-38	141.25	0.6506035624	degrees N	degrees E	mm mm-1	ala.org.au
Eucalyptus	viminalis	-38	141.25	0.6506035624	degrees N	degrees E	mm mm-1	ala.org.au
Eucalyptus	obliqua	-38	141.5	0.6466581491	degrees N	degrees E	mm mm-1	ala.org.au
Eucalyptus	viminalis	-38	141.5	0.6466581491	degrees N	degrees E	mm mm-1	ala.org.au
Eucalyptus	obliqua	-38	141.75	0.5914128714	degrees N	degrees E	mm mm-1	ala.org.au
Eucalyptus	viminalis	-38	141.75	0.5914128714	degrees N	degrees E	mm mm-1	ala.org.au
Eucalyptus	dives	-38	141.75	0.5914128714	degrees N	degrees E	mm mm-1	ala.org.au
Eucalyptus	viminalis	-38	142	0.5553750715	degrees N	degrees E	mm mm-1	ala.org.au
Eucalyptus	viminalis	-38	142.25	0.5657019037	degrees N	degrees E	mm mm-1	ala.org.au
Eucalyptus	viminalis	-38	142.5	0.5252362009	degrees N	degrees E	mm mm-1	ala.org.au
Eucalyptus	obliqua	-38	142.75	0.5067779591	degrees N	degrees E	mm mm-1	ala.org.au
Eucalyptus	viminalis	-38	142.75	0.5067779591	degrees N	degrees E	mm mm-1	ala.org.au
Eucalyptus	obliqua	-38	143	0.5138173041	degrees N	degrees E	mm mm-1	ala.org.au
Eucalyptus	viminalis	-38	143.75	0.4652508256	degrees N	degrees E	mm mm-1	ala.org.au
Eucalyptus	viminalis	-38	144	0.4737030982	degrees N	degrees E	mm mm-1	ala.org.au
Eucalyptus	obliqua	-38	144	0.4737030982	degrees N	degrees E	mm mm-1	ala.org.au
Eucalyptus	macrorhyncha	-38	144	0.4737030982	degrees N	degrees E	mm mm-1	ala.org.au
Eucalyptus	obliqua	-38	144.25	0.4490367056	degrees N	degrees E	mm mm-1	ala.org.au
Eucalyptus	viminalis	-38	144.25	0.4490367056	degrees N	degrees E	mm mm-1	ala.org.au
Eucalyptus	microcarpa	-38	144.25	0.4490367056	degrees N	degrees E	mm mm-1	ala.org.au
Eucalyptus	macrorhyncha	-38	144.25	0.4490367056	degrees N	degrees E	mm mm-1	ala.org.au
Eucalyptus	dives	-38	144.25	0.4490367056	degrees N	degrees E	mm mm-1	ala.org.au
Eucalyptus	macrorhyncha	-38	144.5	0.4128104925	degrees N	degrees E	mm mm-1	ala.org.au
Eucalyptus	viminalis	-38	144.5	0.4128104925	degrees N	degrees E	mm mm-1	ala.org.au
Eucalyptus	obliqua	-38	144.5	0.4128104925	degrees N	degrees E	mm mm-1	ala.org.au
Eucalyptus	microcarpa	-38	144.5	0.4128104925	degrees N	degrees E	mm mm-1	ala.org.au
Eucalyptus	viminalis	-38	145.25	0.6837224336	degrees N	degrees E	mm mm-1	ala.org.au
Eucalyptus	obliqua	-38	145.25	0.6837224336	degrees N	degrees E	mm mm-1	ala.org.au
Eucalyptus	dives	-38	145.25	0.6837224336	degrees N	degrees E	mm mm-1	ala.org.au
Eucalyptus	macrorhyncha	-38	145.25	0.6837224336	degrees N	degrees E	mm mm-1	ala.org.au
Eucalyptus	microcarpa	-38	145.25	0.6837224336	degrees N	degrees E	mm mm-1	ala.org.au
Eucalyptus	regnans	-38	145.25	0.6837224336	degrees N	degrees E	mm mm-1	ala.org.au
Eucalyptus	dives	-38	145.5	0.8774046749	degrees N	degrees E	mm mm-1	ala.org.au
Eucalyptus	obliqua	-38	145.5	0.8774046749	degrees N	degrees E	mm mm-1	ala.org.au
Eucalyptus	viminalis	-38	145.5	0.8774046749	degrees N	degrees E	mm mm-1	ala.org.au
Eucalyptus	macrorhyncha	-38	145.5	0.8774046749	degrees N	degrees E	mm mm-1	ala.org.au
Eucalyptus	regnans	-38	145.5	0.8774046749	degrees N	degrees E	mm mm-1	ala.org.au
Eucalyptus	obliqua	-38	145.75	0.841543514	degrees N	degrees E	mm mm-1	ala.org.au
Eucalyptus	viminalis	-38	145.75	0.841543514	degrees N	degrees E	mm mm-1	ala.org.au
Eucalyptus	regnans	-38	145.75	0.841543514	degrees N	degrees E	mm mm-1	ala.org.au
Eucalyptus	dives	-38	145.75	0.841543514	degrees N	degrees E	mm mm-1	ala.org.au
Eucalyptus	nitens	-38	145.75	0.841543514	degrees N	degrees E	mm mm-1	ala.org.au
Eucalyptus	viminalis	-38	146	0.9873869283	degrees N	degrees E	mm mm-1	ala.org.au
Eucalyptus	obliqua	-38	146	0.9873869283	degrees N	degrees E	mm mm-1	ala.org.au
Eucalyptus	regnans	-38	146	0.9873869283	degrees N	degrees E	mm mm-1	ala.org.au
Eucalyptus	dives	-38	146	0.9873869283	degrees N	degrees E	mm mm-1	ala.org.au
Eucalyptus	viminalis	-38	146.25	0.9885474275	degrees N	degrees E	mm mm-1	ala.org.au
Eucalyptus	obliqua	-38	146.25	0.9885474275	degrees N	degrees E	mm mm-1	ala.org.au
Eucalyptus	regnans	-38	146.25	0.9885474275	degrees N	degrees E	mm mm-1	ala.org.au
Eucalyptus	dives	-38	146.25	0.9885474275	degrees N	degrees E	mm mm-1	ala.org.au
Eucalyptus	nitens	-38	146.25	0.9885474275	degrees N	degrees E	mm mm-1	ala.org.au
Eucalyptus	obliqua	-38	146.5	0.8695730208	degrees N	degrees E	mm mm-1	ala.org.au
Eucalyptus	viminalis	-38	146.5	0.8695730208	degrees N	degrees E	mm mm-1	ala.org.au
Eucalyptus	dives	-38	146.5	0.8695730208	degrees N	degrees E	mm mm-1	ala.org.au
Eucalyptus	regnans	-38	146.5	0.8695730208	degrees N	degrees E	mm mm-1	ala.org.au
Eucalyptus	macrorhyncha	-38	146.5	0.8695730208	degrees N	degrees E	mm mm-1	ala.org.au
Eucalyptus	sideroxylon	-38	146.5	0.8695730208	degrees N	degrees E	mm mm-1	ala.org.au
Eucalyptus	viminalis	-38	146.75	0.5568939632	degrees N	degrees E	mm mm-1	ala.org.au
Eucalyptus	macrorhyncha	-38	146.75	0.5568939632	degrees N	degrees E	mm mm-1	ala.org.au
Eucalyptus	dives	-38	146.75	0.5568939632	degrees N	degrees E	mm mm-1	ala.org.au
Eucalyptus	obliqua	-38	146.75	0.5568939632	degrees N	degrees E	mm mm-1	ala.org.au
Eucalyptus	nitens	-38	146.75	0.5568939632	degrees N	degrees E	mm mm-1	ala.org.au
Eucalyptus	viminalis	-38	147	0.5183753071	degrees N	degrees E	mm mm-1	ala.org.au
Eucalyptus	viminalis	-38	147.25	0.5217776538	degrees N	degrees E	mm mm-1	ala.org.au
Eucalyptus	obliqua	-38	147.25	0.5217776538	degrees N	degrees E	mm mm-1	ala.org.au
Eucalyptus	viminalis	-38	147.5	0.523975095	degrees N	degrees E	mm mm-1	ala.org.au
Eucalyptus	dives	-38	147.5	0.523975095	degrees N	degrees E	mm mm-1	ala.org.au
Eucalyptus	macrorhyncha	-38	147.5	0.523975095	degrees N	degrees E	mm mm-1	ala.org.au
Eucalyptus	viminalis	-37.75	140.5	0.6398230451	degrees N	degrees E	mm mm-1	ala.org.au
Eucalyptus	arenacea	-37.75	140.5	0.6398230451	degrees N	degrees E	mm mm-1	ala.org.au
Eucalyptus	obliqua	-37.75	140.5	0.6398230451	degrees N	degrees E	mm mm-1	ala.org.au
Eucalyptus	obliqua	-37.75	140.75	0.5973955159	degrees N	degrees E	mm mm-1	ala.org.au
Eucalyptus	viminalis	-37.75	140.75	0.5973955159	degrees N	degrees E	mm mm-1	ala.org.au
Eucalyptus	arenacea	-37.75	140.75	0.5973955159	degrees N	degrees E	mm mm-1	ala.org.au
Eucalyptus	viminalis	-37.75	141	0.5696346942	degrees N	degrees E	mm mm-1	ala.org.au
Eucalyptus	obliqua	-37.75	141	0.5696346942	degrees N	degrees E	mm mm-1	ala.org.au
Eucalyptus	viminalis	-37.75	141.25	0.5397410482	degrees N	degrees E	mm mm-1	ala.org.au
Eucalyptus	obliqua	-37.75	141.5	0.5622883758	degrees N	degrees E	mm mm-1	ala.org.au
Eucalyptus	viminalis	-37.75	141.5	0.5622883758	degrees N	degrees E	mm mm-1	ala.org.au
Eucalyptus	viminalis	-37.75	141.75	0.5263639692	degrees N	degrees E	mm mm-1	ala.org.au
Eucalyptus	obliqua	-37.75	141.75	0.5263639692	degrees N	degrees E	mm mm-1	ala.org.au
Eucalyptus	viminalis	-37.75	142	0.5136816395	degrees N	degrees E	mm mm-1	ala.org.au
Eucalyptus	obliqua	-37.75	142.25	0.5109427545	degrees N	degrees E	mm mm-1	ala.org.au
Eucalyptus	viminalis	-37.75	142.25	0.5109427545	degrees N	degrees E	mm mm-1	ala.org.au
Eucalyptus	microcarpa	-37.75	142.5	0.4968522405	degrees N	degrees E	mm mm-1	ala.org.au
Eucalyptus	viminalis	-37.75	142.75	0.4520003754	degrees N	degrees E	mm mm-1	ala.org.au
Eucalyptus	macrorhyncha	-37.75	142.75	0.4520003754	degrees N	degrees E	mm mm-1	ala.org.au
Eucalyptus	viminalis	-37.75	143.25	0.5058555628	degrees N	degrees E	mm mm-1	ala.org.au
Eucalyptus	viminalis	-37.75	143.5	0.5038112998	degrees N	degrees E	mm mm-1	ala.org.au
Eucalyptus	obliqua	-37.75	143.5	0.5038112998	degrees N	degrees E	mm mm-1	ala.org.au
Eucalyptus	dives	-37.75	143.5	0.5038112998	degrees N	degrees E	mm mm-1	ala.org.au
Eucalyptus	macrorhyncha	-37.75	143.5	0.5038112998	degrees N	degrees E	mm mm-1	ala.org.au
Eucalyptus	obliqua	-37.75	143.75	0.5917352677	degrees N	degrees E	mm mm-1	ala.org.au
Eucalyptus	dives	-37.75	143.75	0.5917352677	degrees N	degrees E	mm mm-1	ala.org.au
Eucalyptus	macrorhyncha	-37.75	143.75	0.5917352677	degrees N	degrees E	mm mm-1	ala.org.au
Eucalyptus	viminalis	-37.75	143.75	0.5917352677	degrees N	degrees E	mm mm-1	ala.org.au
Eucalyptus	obliqua	-37.75	144	0.5871853066	degrees N	degrees E	mm mm-1	ala.org.au
Eucalyptus	viminalis	-37.75	144	0.5871853066	degrees N	degrees E	mm mm-1	ala.org.au
Eucalyptus	dives	-37.75	144	0.5871853066	degrees N	degrees E	mm mm-1	ala.org.au
Eucalyptus	macrorhyncha	-37.75	144	0.5871853066	degrees N	degrees E	mm mm-1	ala.org.au
Eucalyptus	obliqua	-37.75	144.25	0.5987976144	degrees N	degrees E	mm mm-1	ala.org.au
Eucalyptus	macrorhyncha	-37.75	144.25	0.5987976144	degrees N	degrees E	mm mm-1	ala.org.au
Eucalyptus	microcarpa	-37.75	144.25	0.5987976144	degrees N	degrees E	mm mm-1	ala.org.au
Eucalyptus	viminalis	-37.75	144.25	0.5987976144	degrees N	degrees E	mm mm-1	ala.org.au
Eucalyptus	dives	-37.75	144.25	0.5987976144	degrees N	degrees E	mm mm-1	ala.org.au
Eucalyptus	sideroxylon	-37.75	144.25	0.5987976144	degrees N	degrees E	mm mm-1	ala.org.au
Eucalyptus	microcarpa	-37.75	144.5	0.4171184791	degrees N	degrees E	mm mm-1	ala.org.au
Eucalyptus	viminalis	-37.75	144.5	0.4171184791	degrees N	degrees E	mm mm-1	ala.org.au
Eucalyptus	macrorhyncha	-37.75	144.5	0.4171184791	degrees N	degrees E	mm mm-1	ala.org.au
Eucalyptus	sideroxylon	-37.75	144.5	0.4171184791	degrees N	degrees E	mm mm-1	ala.org.au
Eucalyptus	viminalis	-37.75	144.75	0.4380926728	degrees N	degrees E	mm mm-1	ala.org.au
Eucalyptus	microcarpa	-37.75	144.75	0.4380926728	degrees N	degrees E	mm mm-1	ala.org.au
Eucalyptus	sideroxylon	-37.75	144.75	0.4380926728	degrees N	degrees E	mm mm-1	ala.org.au
Eucalyptus	viminalis	-37.75	145	0.5728399829	degrees N	degrees E	mm mm-1	ala.org.au
Eucalyptus	macrorhyncha	-37.75	145	0.5728399829	degrees N	degrees E	mm mm-1	ala.org.au
Eucalyptus	obliqua	-37.75	145	0.5728399829	degrees N	degrees E	mm mm-1	ala.org.au
Eucalyptus	microcarpa	-37.75	145	0.5728399829	degrees N	degrees E	mm mm-1	ala.org.au
Eucalyptus	regnans	-37.75	145	0.5728399829	degrees N	degrees E	mm mm-1	ala.org.au
Eucalyptus	dives	-37.75	145	0.5728399829	degrees N	degrees E	mm mm-1	ala.org.au
Eucalyptus	sideroxylon	-37.75	145	0.5728399829	degrees N	degrees E	mm mm-1	ala.org.au
Eucalyptus	arenacea	-37.75	145	0.5728399829	degrees N	degrees E	mm mm-1	ala.org.au
Eucalyptus	macrorhyncha	-37.75	145.25	0.7680440589	degrees N	degrees E	mm mm-1	ala.org.au
Eucalyptus	viminalis	-37.75	145.25	0.7680440589	degrees N	degrees E	mm mm-1	ala.org.au
Eucalyptus	obliqua	-37.75	145.25	0.7680440589	degrees N	degrees E	mm mm-1	ala.org.au
Eucalyptus	regnans	-37.75	145.25	0.7680440589	degrees N	degrees E	mm mm-1	ala.org.au
Eucalyptus	dives	-37.75	145.25	0.7680440589	degrees N	degrees E	mm mm-1	ala.org.au
Eucalyptus	sideroxylon	-37.75	145.25	0.7680440589	degrees N	degrees E	mm mm-1	ala.org.au
Eucalyptus	microcarpa	-37.75	145.25	0.7680440589	degrees N	degrees E	mm mm-1	ala.org.au
Eucalyptus	obliqua	-37.75	145.5	0.9033415874	degrees N	degrees E	mm mm-1	ala.org.au
Eucalyptus	macrorhyncha	-37.75	145.5	0.9033415874	degrees N	degrees E	mm mm-1	ala.org.au
Eucalyptus	regnans	-37.75	145.5	0.9033415874	degrees N	degrees E	mm mm-1	ala.org.au
Eucalyptus	viminalis	-37.75	145.5	0.9033415874	degrees N	degrees E	mm mm-1	ala.org.au
Eucalyptus	dives	-37.75	145.5	0.9033415874	degrees N	degrees E	mm mm-1	ala.org.au
Eucalyptus	nitens	-37.75	145.5	0.9033415874	degrees N	degrees E	mm mm-1	ala.org.au
Eucalyptus	regnans	-37.75	145.75	1.2508947745	degrees N	degrees E	mm mm-1	ala.org.au
Eucalyptus	nitens	-37.75	145.75	1.2508947745	degrees N	degrees E	mm mm-1	ala.org.au
Eucalyptus	viminalis	-37.75	145.75	1.2508947745	degrees N	degrees E	mm mm-1	ala.org.au
Eucalyptus	dives	-37.75	145.75	1.2508947745	degrees N	degrees E	mm mm-1	ala.org.au
Eucalyptus	obliqua	-37.75	145.75	1.2508947745	degrees N	degrees E	mm mm-1	ala.org.au
Eucalyptus	macrorhyncha	-37.75	145.75	1.2508947745	degrees N	degrees E	mm mm-1	ala.org.au
Eucalyptus	microcarpa	-37.75	145.75	1.2508947745	degrees N	degrees E	mm mm-1	ala.org.au
Eucalyptus	regnans	-37.75	146	1.3845703625	degrees N	degrees E	mm mm-1	ala.org.au
Eucalyptus	nitens	-37.75	146	1.3845703625	degrees N	degrees E	mm mm-1	ala.org.au
Eucalyptus	obliqua	-37.75	146	1.3845703625	degrees N	degrees E	mm mm-1	ala.org.au
Eucalyptus	dives	-37.75	146	1.3845703625	degrees N	degrees E	mm mm-1	ala.org.au
Eucalyptus	viminalis	-37.75	146	1.3845703625	degrees N	degrees E	mm mm-1	ala.org.au
Eucalyptus	macrorhyncha	-37.75	146	1.3845703625	degrees N	degrees E	mm mm-1	ala.org.au
Eucalyptus	dives	-37.75	146.25	1.219008833	degrees N	degrees E	mm mm-1	ala.org.au
Eucalyptus	obliqua	-37.75	146.25	1.219008833	degrees N	degrees E	mm mm-1	ala.org.au
Eucalyptus	regnans	-37.75	146.25	1.219008833	degrees N	degrees E	mm mm-1	ala.org.au
Eucalyptus	nitens	-37.75	146.25	1.219008833	degrees N	degrees E	mm mm-1	ala.org.au
Eucalyptus	viminalis	-37.75	146.25	1.219008833	degrees N	degrees E	mm mm-1	ala.org.au
Eucalyptus	microcarpa	-37.75	146.25	1.219008833	degrees N	degrees E	mm mm-1	ala.org.au
Eucalyptus	obliqua	-37.75	146.5	0.952079566	degrees N	degrees E	mm mm-1	ala.org.au
Eucalyptus	dives	-37.75	146.5	0.952079566	degrees N	degrees E	mm mm-1	ala.org.au
Eucalyptus	nitens	-37.75	146.5	0.952079566	degrees N	degrees E	mm mm-1	ala.org.au
Eucalyptus	viminalis	-37.75	146.5	0.952079566	degrees N	degrees E	mm mm-1	ala.org.au
Eucalyptus	regnans	-37.75	146.5	0.952079566	degrees N	degrees E	mm mm-1	ala.org.au
Eucalyptus	macrorhyncha	-37.75	146.5	0.952079566	degrees N	degrees E	mm mm-1	ala.org.au
Eucalyptus	microcarpa	-37.75	146.5	0.952079566	degrees N	degrees E	mm mm-1	ala.org.au
Eucalyptus	macrorhyncha	-37.75	146.75	0.6981938411	degrees N	degrees E	mm mm-1	ala.org.au
Eucalyptus	dives	-37.75	146.75	0.6981938411	degrees N	degrees E	mm mm-1	ala.org.au
Eucalyptus	viminalis	-37.75	146.75	0.6981938411	degrees N	degrees E	mm mm-1	ala.org.au
Eucalyptus	obliqua	-37.75	146.75	0.6981938411	degrees N	degrees E	mm mm-1	ala.org.au
Eucalyptus	nitens	-37.75	146.75	0.6981938411	degrees N	degrees E	mm mm-1	ala.org.au
Eucalyptus	macrorhyncha	-37.75	147	0.5736625165	degrees N	degrees E	mm mm-1	ala.org.au
Eucalyptus	viminalis	-37.75	147	0.5736625165	degrees N	degrees E	mm mm-1	ala.org.au
Eucalyptus	obliqua	-37.75	147	0.5736625165	degrees N	degrees E	mm mm-1	ala.org.au
Eucalyptus	dives	-37.75	147	0.5736625165	degrees N	degrees E	mm mm-1	ala.org.au
Eucalyptus	macrorhyncha	-37.75	147.25	0.5703484821	degrees N	degrees E	mm mm-1	ala.org.au
Eucalyptus	viminalis	-37.75	147.25	0.5703484821	degrees N	degrees E	mm mm-1	ala.org.au
Eucalyptus	obliqua	-37.75	147.25	0.5703484821	degrees N	degrees E	mm mm-1	ala.org.au
Eucalyptus	dives	-37.75	147.25	0.5703484821	degrees N	degrees E	mm mm-1	ala.org.au
Eucalyptus	microcarpa	-37.75	147.25	0.5703484821	degrees N	degrees E	mm mm-1	ala.org.au
Eucalyptus	macrorhyncha	-37.75	147.5	0.5722658635	degrees N	degrees E	mm mm-1	ala.org.au
Eucalyptus	obliqua	-37.75	147.5	0.5722658635	degrees N	degrees E	mm mm-1	ala.org.au
Eucalyptus	viminalis	-37.75	147.5	0.5722658635	degrees N	degrees E	mm mm-1	ala.org.au
Eucalyptus	dives	-37.75	147.5	0.5722658635	degrees N	degrees E	mm mm-1	ala.org.au
Eucalyptus	macrorhyncha	-37.75	147.75	0.595086845	degrees N	degrees E	mm mm-1	ala.org.au
Eucalyptus	viminalis	-37.75	147.75	0.595086845	degrees N	degrees E	mm mm-1	ala.org.au
Eucalyptus	obliqua	-37.75	147.75	0.595086845	degrees N	degrees E	mm mm-1	ala.org.au
Eucalyptus	dives	-37.75	147.75	0.595086845	degrees N	degrees E	mm mm-1	ala.org.au
Eucalyptus	sideroxylon	-37.75	147.75	0.595086845	degrees N	degrees E	mm mm-1	ala.org.au
Eucalyptus	macrorhyncha	-37.75	148	0.6609874446	degrees N	degrees E	mm mm-1	ala.org.au
Eucalyptus	viminalis	-37.75	148	0.6609874446	degrees N	degrees E	mm mm-1	ala.org.au
Eucalyptus	obliqua	-37.75	148	0.6609874446	degrees N	degrees E	mm mm-1	ala.org.au
Eucalyptus	dives	-37.75	148	0.6609874446	degrees N	degrees E	mm mm-1	ala.org.au
Eucalyptus	macrorhyncha	-37.75	148.25	0.7384792025	degrees N	degrees E	mm mm-1	ala.org.au
Eucalyptus	obliqua	-37.75	148.25	0.7384792025	degrees N	degrees E	mm mm-1	ala.org.au
Eucalyptus	dives	-37.75	148.25	0.7384792025	degrees N	degrees E	mm mm-1	ala.org.au
Eucalyptus	viminalis	-37.75	148.25	0.7384792025	degrees N	degrees E	mm mm-1	ala.org.au
Eucalyptus	obliqua	-37.75	148.5	0.8037634409	degrees N	degrees E	mm mm-1	ala.org.au
Eucalyptus	macrorhyncha	-37.75	148.5	0.8037634409	degrees N	degrees E	mm mm-1	ala.org.au
Eucalyptus	viminalis	-37.75	148.5	0.8037634409	degrees N	degrees E	mm mm-1	ala.org.au
Eucalyptus	dives	-37.75	148.5	0.8037634409	degrees N	degrees E	mm mm-1	ala.org.au
Eucalyptus	obliqua	-37.75	148.75	0.9166925878	degrees N	degrees E	mm mm-1	ala.org.au
Eucalyptus	viminalis	-37.75	148.75	0.9166925878	degrees N	degrees E	mm mm-1	ala.org.au
Eucalyptus	macrorhyncha	-37.75	148.75	0.9166925878	degrees N	degrees E	mm mm-1	ala.org.au
Eucalyptus	viminalis	-37.75	149	0.8867113252	degrees N	degrees E	mm mm-1	ala.org.au
Eucalyptus	obliqua	-37.75	149	0.8867113252	degrees N	degrees E	mm mm-1	ala.org.au
Eucalyptus	obliqua	-37.75	149.25	0.8909962959	degrees N	degrees E	mm mm-1	ala.org.au
Eucalyptus	viminalis	-37.75	149.25	0.8909962959	degrees N	degrees E	mm mm-1	ala.org.au
Eucalyptus	viminalis	-37.5	140.25	0.5928979579	degrees N	degrees E	mm mm-1	ala.org.au
Eucalyptus	obliqua	-37.5	140.25	0.5928979579	degrees N	degrees E	mm mm-1	ala.org.au
Eucalyptus	obliqua	-37.5	140.5	0.5853149088	degrees N	degrees E	mm mm-1	ala.org.au
Eucalyptus	viminalis	-37.5	140.5	0.5853149088	degrees N	degrees E	mm mm-1	ala.org.au
Eucalyptus	arenacea	-37.5	140.5	0.5853149088	degrees N	degrees E	mm mm-1	ala.org.au
Eucalyptus	arenacea	-37.5	140.75	0.5411114598	degrees N	degrees E	mm mm-1	ala.org.au
Eucalyptus	viminalis	-37.5	140.75	0.5411114598	degrees N	degrees E	mm mm-1	ala.org.au
Eucalyptus	obliqua	-37.5	140.75	0.5411114598	degrees N	degrees E	mm mm-1	ala.org.au
Eucalyptus	arenacea	-37.5	141	0.5046390586	degrees N	degrees E	mm mm-1	ala.org.au
Eucalyptus	viminalis	-37.5	141	0.5046390586	degrees N	degrees E	mm mm-1	ala.org.au
Eucalyptus	viminalis	-37.5	141.25	0.5065447373	degrees N	degrees E	mm mm-1	ala.org.au
Eucalyptus	microcarpa	-37.5	141.25	0.5065447373	degrees N	degrees E	mm mm-1	ala.org.au
Eucalyptus	viminalis	-37.5	141.5	0.4998435661	degrees N	degrees E	mm mm-1	ala.org.au
Eucalyptus	viminalis	-37.5	141.75	0.4646229234	degrees N	degrees E	mm mm-1	ala.org.au
Eucalyptus	obliqua	-37.5	141.75	0.4646229234	degrees N	degrees E	mm mm-1	ala.org.au
Eucalyptus	regnans	-37.5	141.75	0.4646229234	degrees N	degrees E	mm mm-1	ala.org.au
Eucalyptus	macrorhyncha	-37.5	141.75	0.4646229234	degrees N	degrees E	mm mm-1	ala.org.au
Eucalyptus	viminalis	-37.5	142	0.4706889174	degrees N	degrees E	mm mm-1	ala.org.au
Eucalyptus	obliqua	-37.5	142	0.4706889174	degrees N	degrees E	mm mm-1	ala.org.au
Eucalyptus	arenacea	-37.5	142	0.4706889174	degrees N	degrees E	mm mm-1	ala.org.au
Eucalyptus	microcarpa	-37.5	142	0.4706889174	degrees N	degrees E	mm mm-1	ala.org.au
Eucalyptus	obliqua	-37.5	142.25	0.4690722039	degrees N	degrees E	mm mm-1	ala.org.au
Eucalyptus	viminalis	-37.5	142.25	0.4690722039	degrees N	degrees E	mm mm-1	ala.org.au
Eucalyptus	obliqua	-37.5	142.5	0.4547428075	degrees N	degrees E	mm mm-1	ala.org.au
Eucalyptus	viminalis	-37.5	142.5	0.4547428075	degrees N	degrees E	mm mm-1	ala.org.au
Eucalyptus	microcarpa	-37.5	142.5	0.4547428075	degrees N	degrees E	mm mm-1	ala.org.au
Eucalyptus	microcarpa	-37.5	142.75	0.4455682151	degrees N	degrees E	mm mm-1	ala.org.au
Eucalyptus	macrorhyncha	-37.5	143	0.4702710329	degrees N	degrees E	mm mm-1	ala.org.au
Eucalyptus	obliqua	-37.5	143	0.4702710329	degrees N	degrees E	mm mm-1	ala.org.au
Eucalyptus	dives	-37.5	143.25	0.4958980778	degrees N	degrees E	mm mm-1	ala.org.au
Eucalyptus	macrorhyncha	-37.5	143.25	0.4958980778	degrees N	degrees E	mm mm-1	ala.org.au
Eucalyptus	obliqua	-37.5	143.25	0.4958980778	degrees N	degrees E	mm mm-1	ala.org.au
Eucalyptus	dives	-37.5	143.5	0.5218735906	degrees N	degrees E	mm mm-1	ala.org.au
Eucalyptus	macrorhyncha	-37.5	143.5	0.5218735906	degrees N	degrees E	mm mm-1	ala.org.au
Eucalyptus	obliqua	-37.5	143.5	0.5218735906	degrees N	degrees E	mm mm-1	ala.org.au
Eucalyptus	viminalis	-37.5	143.5	0.5218735906	degrees N	degrees E	mm mm-1	ala.org.au
Eucalyptus	dives	-37.5	143.75	0.5509308554	degrees N	degrees E	mm mm-1	ala.org.au
Eucalyptus	obliqua	-37.5	143.75	0.5509308554	degrees N	degrees E	mm mm-1	ala.org.au
Eucalyptus	macrorhyncha	-37.5	143.75	0.5509308554	degrees N	degrees E	mm mm-1	ala.org.au
Eucalyptus	viminalis	-37.5	143.75	0.5509308554	degrees N	degrees E	mm mm-1	ala.org.au
Eucalyptus	viminalis	-37.5	144	0.7534966578	degrees N	degrees E	mm mm-1	ala.org.au
Eucalyptus	obliqua	-37.5	144	0.7534966578	degrees N	degrees E	mm mm-1	ala.org.au
Eucalyptus	dives	-37.5	144	0.7534966578	degrees N	degrees E	mm mm-1	ala.org.au
Eucalyptus	macrorhyncha	-37.5	144	0.7534966578	degrees N	degrees E	mm mm-1	ala.org.au
Eucalyptus	microcarpa	-37.5	144	0.7534966578	degrees N	degrees E	mm mm-1	ala.org.au
Eucalyptus	nitens	-37.5	144	0.7534966578	degrees N	degrees E	mm mm-1	ala.org.au
Eucalyptus	viminalis	-37.5	144.25	0.8127042695	degrees N	degrees E	mm mm-1	ala.org.au
Eucalyptus	obliqua	-37.5	144.25	0.8127042695	degrees N	degrees E	mm mm-1	ala.org.au
Eucalyptus	dives	-37.5	144.25	0.8127042695	degrees N	degrees E	mm mm-1	ala.org.au
Eucalyptus	macrorhyncha	-37.5	144.25	0.8127042695	degrees N	degrees E	mm mm-1	ala.org.au
Eucalyptus	microcarpa	-37.5	144.25	0.8127042695	degrees N	degrees E	mm mm-1	ala.org.au
Eucalyptus	microcarpa	-37.5	144.5	0.6107665357	degrees N	degrees E	mm mm-1	ala.org.au
Eucalyptus	obliqua	-37.5	144.5	0.6107665357	degrees N	degrees E	mm mm-1	ala.org.au
Eucalyptus	viminalis	-37.5	144.5	0.6107665357	degrees N	degrees E	mm mm-1	ala.org.au
Eucalyptus	dives	-37.5	144.5	0.6107665357	degrees N	degrees E	mm mm-1	ala.org.au
Eucalyptus	macrorhyncha	-37.5	144.5	0.6107665357	degrees N	degrees E	mm mm-1	ala.org.au
Eucalyptus	regnans	-37.5	144.5	0.6107665357	degrees N	degrees E	mm mm-1	ala.org.au
Eucalyptus	sideroxylon	-37.5	144.5	0.6107665357	degrees N	degrees E	mm mm-1	ala.org.au
Eucalyptus	dives	-37.5	144.75	0.4991391429	degrees N	degrees E	mm mm-1	ala.org.au
Eucalyptus	obliqua	-37.5	144.75	0.4991391429	degrees N	degrees E	mm mm-1	ala.org.au
Eucalyptus	viminalis	-37.5	144.75	0.4991391429	degrees N	degrees E	mm mm-1	ala.org.au
Eucalyptus	microcarpa	-37.5	144.75	0.4991391429	degrees N	degrees E	mm mm-1	ala.org.au
Eucalyptus	regnans	-37.5	144.75	0.4991391429	degrees N	degrees E	mm mm-1	ala.org.au
Eucalyptus	macrorhyncha	-37.5	144.75	0.4991391429	degrees N	degrees E	mm mm-1	ala.org.au
Eucalyptus	dives	-37.5	145	0.5880087921	degrees N	degrees E	mm mm-1	ala.org.au
Eucalyptus	obliqua	-37.5	145	0.5880087921	degrees N	degrees E	mm mm-1	ala.org.au
Eucalyptus	viminalis	-37.5	145	0.5880087921	degrees N	degrees E	mm mm-1	ala.org.au
Eucalyptus	macrorhyncha	-37.5	145	0.5880087921	degrees N	degrees E	mm mm-1	ala.org.au
Eucalyptus	microcarpa	-37.5	145	0.5880087921	degrees N	degrees E	mm mm-1	ala.org.au
Eucalyptus	regnans	-37.5	145	0.5880087921	degrees N	degrees E	mm mm-1	ala.org.au
Eucalyptus	obliqua	-37.5	145.25	0.8444547472	degrees N	degrees E	mm mm-1	ala.org.au
Eucalyptus	regnans	-37.5	145.25	0.8444547472	degrees N	degrees E	mm mm-1	ala.org.au
Eucalyptus	dives	-37.5	145.25	0.8444547472	degrees N	degrees E	mm mm-1	ala.org.au
Eucalyptus	macrorhyncha	-37.5	145.25	0.8444547472	degrees N	degrees E	mm mm-1	ala.org.au
Eucalyptus	viminalis	-37.5	145.25	0.8444547472	degrees N	degrees E	mm mm-1	ala.org.au
Eucalyptus	microcarpa	-37.5	145.25	0.8444547472	degrees N	degrees E	mm mm-1	ala.org.au
Eucalyptus	obliqua	-37.5	145.5	1.2802263689	degrees N	degrees E	mm mm-1	ala.org.au
Eucalyptus	macrorhyncha	-37.5	145.5	1.2802263689	degrees N	degrees E	mm mm-1	ala.org.au
Eucalyptus	dives	-37.5	145.5	1.2802263689	degrees N	degrees E	mm mm-1	ala.org.au
Eucalyptus	regnans	-37.5	145.5	1.2802263689	degrees N	degrees E	mm mm-1	ala.org.au
Eucalyptus	nitens	-37.5	145.5	1.2802263689	degrees N	degrees E	mm mm-1	ala.org.au
Eucalyptus	viminalis	-37.5	145.5	1.2802263689	degrees N	degrees E	mm mm-1	ala.org.au
Eucalyptus	dives	-37.5	145.75	1.3099144655	degrees N	degrees E	mm mm-1	ala.org.au
Eucalyptus	macrorhyncha	-37.5	145.75	1.3099144655	degrees N	degrees E	mm mm-1	ala.org.au
Eucalyptus	nitens	-37.5	145.75	1.3099144655	degrees N	degrees E	mm mm-1	ala.org.au
Eucalyptus	regnans	-37.5	145.75	1.3099144655	degrees N	degrees E	mm mm-1	ala.org.au
Eucalyptus	obliqua	-37.5	145.75	1.3099144655	degrees N	degrees E	mm mm-1	ala.org.au
Eucalyptus	viminalis	-37.5	145.75	1.3099144655	degrees N	degrees E	mm mm-1	ala.org.au
Eucalyptus	dives	-37.5	146	1.3470273451	degrees N	degrees E	mm mm-1	ala.org.au
Eucalyptus	viminalis	-37.5	146	1.3470273451	degrees N	degrees E	mm mm-1	ala.org.au
Eucalyptus	obliqua	-37.5	146	1.3470273451	degrees N	degrees E	mm mm-1	ala.org.au
Eucalyptus	regnans	-37.5	146	1.3470273451	degrees N	degrees E	mm mm-1	ala.org.au
Eucalyptus	nitens	-37.5	146	1.3470273451	degrees N	degrees E	mm mm-1	ala.org.au
Eucalyptus	dives	-37.5	146.25	1.2791516814	degrees N	degrees E	mm mm-1	ala.org.au
Eucalyptus	nitens	-37.5	146.25	1.2791516814	degrees N	degrees E	mm mm-1	ala.org.au
Eucalyptus	obliqua	-37.5	146.25	1.2791516814	degrees N	degrees E	mm mm-1	ala.org.au
Eucalyptus	viminalis	-37.5	146.25	1.2791516814	degrees N	degrees E	mm mm-1	ala.org.au
Eucalyptus	regnans	-37.5	146.25	1.2791516814	degrees N	degrees E	mm mm-1	ala.org.au
Eucalyptus	macrorhyncha	-37.5	146.25	1.2791516814	degrees N	degrees E	mm mm-1	ala.org.au
Eucalyptus	macrorhyncha	-37.5	146.5	0.890625	degrees N	degrees E	mm mm-1	ala.org.au
Eucalyptus	viminalis	-37.5	146.5	0.890625	degrees N	degrees E	mm mm-1	ala.org.au
Eucalyptus	dives	-37.5	146.5	0.890625	degrees N	degrees E	mm mm-1	ala.org.au
Eucalyptus	obliqua	-37.5	146.5	0.890625	degrees N	degrees E	mm mm-1	ala.org.au
Eucalyptus	nitens	-37.5	146.5	0.890625	degrees N	degrees E	mm mm-1	ala.org.au
Eucalyptus	regnans	-37.5	146.5	0.890625	degrees N	degrees E	mm mm-1	ala.org.au
Eucalyptus	obliqua	-37.5	146.75	0.8459051724	degrees N	degrees E	mm mm-1	ala.org.au
Eucalyptus	dives	-37.5	146.75	0.8459051724	degrees N	degrees E	mm mm-1	ala.org.au
Eucalyptus	macrorhyncha	-37.5	146.75	0.8459051724	degrees N	degrees E	mm mm-1	ala.org.au
Eucalyptus	viminalis	-37.5	146.75	0.8459051724	degrees N	degrees E	mm mm-1	ala.org.au
Eucalyptus	nitens	-37.5	146.75	0.8459051724	degrees N	degrees E	mm mm-1	ala.org.au
Eucalyptus	regnans	-37.5	146.75	0.8459051724	degrees N	degrees E	mm mm-1	ala.org.au
Eucalyptus	dives	-37.5	147	0.9137972968	degrees N	degrees E	mm mm-1	ala.org.au
Eucalyptus	viminalis	-37.5	147	0.9137972968	degrees N	degrees E	mm mm-1	ala.org.au
Eucalyptus	obliqua	-37.5	147	0.9137972968	degrees N	degrees E	mm mm-1	ala.org.au
Eucalyptus	macrorhyncha	-37.5	147	0.9137972968	degrees N	degrees E	mm mm-1	ala.org.au
Eucalyptus	nitens	-37.5	147	0.9137972968	degrees N	degrees E	mm mm-1	ala.org.au
Eucalyptus	regnans	-37.5	147	0.9137972968	degrees N	degrees E	mm mm-1	ala.org.au
Eucalyptus	microcarpa	-37.5	147	0.9137972968	degrees N	degrees E	mm mm-1	ala.org.au
Eucalyptus	macrorhyncha	-37.5	147.25	0.6014114243	degrees N	degrees E	mm mm-1	ala.org.au
Eucalyptus	viminalis	-37.5	147.25	0.6014114243	degrees N	degrees E	mm mm-1	ala.org.au
Eucalyptus	dives	-37.5	147.25	0.6014114243	degrees N	degrees E	mm mm-1	ala.org.au
Eucalyptus	regnans	-37.5	147.25	0.6014114243	degrees N	degrees E	mm mm-1	ala.org.au
Eucalyptus	obliqua	-37.5	147.25	0.6014114243	degrees N	degrees E	mm mm-1	ala.org.au
Eucalyptus	viminalis	-37.5	147.5	0.6166053643	degrees N	degrees E	mm mm-1	ala.org.au
Eucalyptus	dives	-37.5	147.5	0.6166053643	degrees N	degrees E	mm mm-1	ala.org.au
Eucalyptus	macrorhyncha	-37.5	147.5	0.6166053643	degrees N	degrees E	mm mm-1	ala.org.au
Eucalyptus	obliqua	-37.5	147.5	0.6166053643	degrees N	degrees E	mm mm-1	ala.org.au
Eucalyptus	regnans	-37.5	147.5	0.6166053643	degrees N	degrees E	mm mm-1	ala.org.au
Eucalyptus	obliqua	-37.5	147.75	0.6118467477	degrees N	degrees E	mm mm-1	ala.org.au
Eucalyptus	dives	-37.5	147.75	0.6118467477	degrees N	degrees E	mm mm-1	ala.org.au
Eucalyptus	macrorhyncha	-37.5	147.75	0.6118467477	degrees N	degrees E	mm mm-1	ala.org.au
Eucalyptus	viminalis	-37.5	147.75	0.6118467477	degrees N	degrees E	mm mm-1	ala.org.au
Eucalyptus	microcarpa	-37.5	147.75	0.6118467477	degrees N	degrees E	mm mm-1	ala.org.au
Eucalyptus	macrorhyncha	-37.5	148	0.6725657705	degrees N	degrees E	mm mm-1	ala.org.au
Eucalyptus	dives	-37.5	148	0.6725657705	degrees N	degrees E	mm mm-1	ala.org.au
Eucalyptus	obliqua	-37.5	148	0.6725657705	degrees N	degrees E	mm mm-1	ala.org.au
Eucalyptus	regnans	-37.5	148	0.6725657705	degrees N	degrees E	mm mm-1	ala.org.au
Eucalyptus	viminalis	-37.5	148	0.6725657705	degrees N	degrees E	mm mm-1	ala.org.au
Eucalyptus	viminalis	-37.5	148.25	0.7342464796	degrees N	degrees E	mm mm-1	ala.org.au
Eucalyptus	macrorhyncha	-37.5	148.25	0.7342464796	degrees N	degrees E	mm mm-1	ala.org.au
Eucalyptus	dives	-37.5	148.25	0.7342464796	degrees N	degrees E	mm mm-1	ala.org.au
Eucalyptus	obliqua	-37.5	148.25	0.7342464796	degrees N	degrees E	mm mm-1	ala.org.au
Eucalyptus	regnans	-37.5	148.25	0.7342464796	degrees N	degrees E	mm mm-1	ala.org.au
Eucalyptus	viminalis	-37.5	148.5	0.8802407006	degrees N	degrees E	mm mm-1	ala.org.au
Eucalyptus	macrorhyncha	-37.5	148.5	0.8802407006	degrees N	degrees E	mm mm-1	ala.org.au
Eucalyptus	obliqua	-37.5	148.5	0.8802407006	degrees N	degrees E	mm mm-1	ala.org.au
Eucalyptus	dives	-37.5	148.5	0.8802407006	degrees N	degrees E	mm mm-1	ala.org.au
Eucalyptus	obliqua	-37.5	148.75	1.0120850042	degrees N	degrees E	mm mm-1	ala.org.au
Eucalyptus	viminalis	-37.5	148.75	1.0120850042	degrees N	degrees E	mm mm-1	ala.org.au
Eucalyptus	macrorhyncha	-37.5	148.75	1.0120850042	degrees N	degrees E	mm mm-1	ala.org.au
Eucalyptus	obliqua	-37.5	149	1.009382608	degrees N	degrees E	mm mm-1	ala.org.au
Eucalyptus	viminalis	-37.5	149	1.009382608	degrees N	degrees E	mm mm-1	ala.org.au
Eucalyptus	dives	-37.5	149	1.009382608	degrees N	degrees E	mm mm-1	ala.org.au
Eucalyptus	macrorhyncha	-37.5	149	1.009382608	degrees N	degrees E	mm mm-1	ala.org.au
Eucalyptus	obliqua	-37.5	149.25	0.8910962097	degrees N	degrees E	mm mm-1	ala.org.au
Eucalyptus	viminalis	-37.5	149.25	0.8910962097	degrees N	degrees E	mm mm-1	ala.org.au
Eucalyptus	nitens	-37.5	149.25	0.8910962097	degrees N	degrees E	mm mm-1	ala.org.au
Eucalyptus	macrorhyncha	-37.5	149.25	0.8910962097	degrees N	degrees E	mm mm-1	ala.org.au
Eucalyptus	obliqua	-37.5	149.5	0.8612237327	degrees N	degrees E	mm mm-1	ala.org.au
Eucalyptus	viminalis	-37.5	149.5	0.8612237327	degrees N	degrees E	mm mm-1	ala.org.au
Eucalyptus	nitens	-37.5	149.5	0.8612237327	degrees N	degrees E	mm mm-1	ala.org.au
Eucalyptus	obliqua	-37.5	149.75	0.8414499098	degrees N	degrees E	mm mm-1	ala.org.au
Eucalyptus	viminalis	-37.5	149.75	0.8414499098	degrees N	degrees E	mm mm-1	ala.org.au
Eucalyptus	obliqua	-37.25	140	0.5240446234	degrees N	degrees E	mm mm-1	ala.org.au
Eucalyptus	viminalis	-37.25	140	0.5240446234	degrees N	degrees E	mm mm-1	ala.org.au
Eucalyptus	viminalis	-37.25	140.25	0.5108623506	degrees N	degrees E	mm mm-1	ala.org.au
Eucalyptus	obliqua	-37.25	140.25	0.5108623506	degrees N	degrees E	mm mm-1	ala.org.au
Eucalyptus	arenacea	-37.25	140.25	0.5108623506	degrees N	degrees E	mm mm-1	ala.org.au
Eucalyptus	viminalis	-37.25	140.5	0.4851264636	degrees N	degrees E	mm mm-1	ala.org.au
Eucalyptus	obliqua	-37.25	140.5	0.4851264636	degrees N	degrees E	mm mm-1	ala.org.au
Eucalyptus	arenacea	-37.25	140.5	0.4851264636	degrees N	degrees E	mm mm-1	ala.org.au
Eucalyptus	viminalis	-37.25	140.75	0.4664545098	degrees N	degrees E	mm mm-1	ala.org.au
Eucalyptus	arenacea	-37.25	140.75	0.4664545098	degrees N	degrees E	mm mm-1	ala.org.au
Eucalyptus	viminalis	-37.25	141	0.4858077816	degrees N	degrees E	mm mm-1	ala.org.au
Eucalyptus	arenacea	-37.25	141	0.4858077816	degrees N	degrees E	mm mm-1	ala.org.au
Eucalyptus	viminalis	-37.25	141.25	0.464207183	degrees N	degrees E	mm mm-1	ala.org.au
Eucalyptus	arenacea	-37.25	141.25	0.464207183	degrees N	degrees E	mm mm-1	ala.org.au
Eucalyptus	viminalis	-37.25	141.5	0.4664004268	degrees N	degrees E	mm mm-1	ala.org.au
Eucalyptus	arenacea	-37.25	141.5	0.4664004268	degrees N	degrees E	mm mm-1	ala.org.au
Eucalyptus	viminalis	-37.25	141.75	0.4624957344	degrees N	degrees E	mm mm-1	ala.org.au
Eucalyptus	arenacea	-37.25	141.75	0.4624957344	degrees N	degrees E	mm mm-1	ala.org.au
Eucalyptus	obliqua	-37.25	142	0.4540934219	degrees N	degrees E	mm mm-1	ala.org.au
Eucalyptus	viminalis	-37.25	142	0.4540934219	degrees N	degrees E	mm mm-1	ala.org.au
Eucalyptus	microcarpa	-37.25	142	0.4540934219	degrees N	degrees E	mm mm-1	ala.org.au
Eucalyptus	arenacea	-37.25	142	0.4540934219	degrees N	degrees E	mm mm-1	ala.org.au
Eucalyptus	arenacea	-37.25	142.25	0.5080776991	degrees N	degrees E	mm mm-1	ala.org.au
Eucalyptus	viminalis	-37.25	142.25	0.5080776991	degrees N	degrees E	mm mm-1	ala.org.au
Eucalyptus	obliqua	-37.25	142.25	0.5080776991	degrees N	degrees E	mm mm-1	ala.org.au
Eucalyptus	microcarpa	-37.25	142.25	0.5080776991	degrees N	degrees E	mm mm-1	ala.org.au
Eucalyptus	obliqua	-37.25	142.5	0.6763077014	degrees N	degrees E	mm mm-1	ala.org.au
Eucalyptus	viminalis	-37.25	142.5	0.6763077014	degrees N	degrees E	mm mm-1	ala.org.au
Eucalyptus	macrorhyncha	-37.25	142.5	0.6763077014	degrees N	degrees E	mm mm-1	ala.org.au
Eucalyptus	dives	-37.25	142.5	0.6763077014	degrees N	degrees E	mm mm-1	ala.org.au
Eucalyptus	obliqua	-37.25	142.75	0.4661096332	degrees N	degrees E	mm mm-1	ala.org.au
Eucalyptus	viminalis	-37.25	142.75	0.4661096332	degrees N	degrees E	mm mm-1	ala.org.au
Eucalyptus	macrorhyncha	-37.25	142.75	0.4661096332	degrees N	degrees E	mm mm-1	ala.org.au
Eucalyptus	microcarpa	-37.25	142.75	0.4661096332	degrees N	degrees E	mm mm-1	ala.org.au
Eucalyptus	macrorhyncha	-37.25	143	0.4793747681	degrees N	degrees E	mm mm-1	ala.org.au
Eucalyptus	viminalis	-37.25	143	0.4793747681	degrees N	degrees E	mm mm-1	ala.org.au
Eucalyptus	obliqua	-37.25	143	0.4793747681	degrees N	degrees E	mm mm-1	ala.org.au
Eucalyptus	dumosa	-37.25	143	0.4793747681	degrees N	degrees E	mm mm-1	ala.org.au
Eucalyptus	dives	-37.25	143	0.4793747681	degrees N	degrees E	mm mm-1	ala.org.au
Eucalyptus	viminalis	-37.25	143.25	0.6223223661	degrees N	degrees E	mm mm-1	ala.org.au
Eucalyptus	obliqua	-37.25	143.25	0.6223223661	degrees N	degrees E	mm mm-1	ala.org.au
Eucalyptus	dives	-37.25	143.25	0.6223223661	degrees N	degrees E	mm mm-1	ala.org.au
Eucalyptus	macrorhyncha	-37.25	143.25	0.6223223661	degrees N	degrees E	mm mm-1	ala.org.au
Eucalyptus	microcarpa	-37.25	143.25	0.6223223661	degrees N	degrees E	mm mm-1	ala.org.au
Eucalyptus	dives	-37.25	143.5	0.4873739917	degrees N	degrees E	mm mm-1	ala.org.au
Eucalyptus	macrorhyncha	-37.25	143.5	0.4873739917	degrees N	degrees E	mm mm-1	ala.org.au
Eucalyptus	obliqua	-37.25	143.5	0.4873739917	degrees N	degrees E	mm mm-1	ala.org.au
Eucalyptus	microcarpa	-37.25	143.5	0.4873739917	degrees N	degrees E	mm mm-1	ala.org.au
Eucalyptus	viminalis	-37.25	143.5	0.4873739917	degrees N	degrees E	mm mm-1	ala.org.au
Eucalyptus	microcarpa	-37.25	143.75	0.4655188547	degrees N	degrees E	mm mm-1	ala.org.au
Eucalyptus	viminalis	-37.25	143.75	0.4655188547	degrees N	degrees E	mm mm-1	ala.org.au
Eucalyptus	obliqua	-37.25	143.75	0.4655188547	degrees N	degrees E	mm mm-1	ala.org.au
Eucalyptus	dives	-37.25	143.75	0.4655188547	degrees N	degrees E	mm mm-1	ala.org.au
Eucalyptus	macrorhyncha	-37.25	143.75	0.4655188547	degrees N	degrees E	mm mm-1	ala.org.au
Eucalyptus	dives	-37.25	144	0.5337286879	degrees N	degrees E	mm mm-1	ala.org.au
Eucalyptus	viminalis	-37.25	144	0.5337286879	degrees N	degrees E	mm mm-1	ala.org.au
Eucalyptus	obliqua	-37.25	144	0.5337286879	degrees N	degrees E	mm mm-1	ala.org.au
Eucalyptus	microcarpa	-37.25	144	0.5337286879	degrees N	degrees E	mm mm-1	ala.org.au
Eucalyptus	macrorhyncha	-37.25	144	0.5337286879	degrees N	degrees E	mm mm-1	ala.org.au
Eucalyptus	viminalis	-37.25	144.25	0.6921007201	degrees N	degrees E	mm mm-1	ala.org.au
Eucalyptus	obliqua	-37.25	144.25	0.6921007201	degrees N	degrees E	mm mm-1	ala.org.au
Eucalyptus	dives	-37.25	144.25	0.6921007201	degrees N	degrees E	mm mm-1	ala.org.au
Eucalyptus	macrorhyncha	-37.25	144.25	0.6921007201	degrees N	degrees E	mm mm-1	ala.org.au
Eucalyptus	microcarpa	-37.25	144.25	0.6921007201	degrees N	degrees E	mm mm-1	ala.org.au
Eucalyptus	obliqua	-37.25	144.5	0.6292281107	degrees N	degrees E	mm mm-1	ala.org.au
Eucalyptus	viminalis	-37.25	144.5	0.6292281107	degrees N	degrees E	mm mm-1	ala.org.au
Eucalyptus	dives	-37.25	144.5	0.6292281107	degrees N	degrees E	mm mm-1	ala.org.au
Eucalyptus	macrorhyncha	-37.25	144.5	0.6292281107	degrees N	degrees E	mm mm-1	ala.org.au
Eucalyptus	microcarpa	-37.25	144.5	0.6292281107	degrees N	degrees E	mm mm-1	ala.org.au
Eucalyptus	regnans	-37.25	144.5	0.6292281107	degrees N	degrees E	mm mm-1	ala.org.au
Eucalyptus	viminalis	-37.25	144.75	0.6125383808	degrees N	degrees E	mm mm-1	ala.org.au
Eucalyptus	dives	-37.25	144.75	0.6125383808	degrees N	degrees E	mm mm-1	ala.org.au
Eucalyptus	obliqua	-37.25	144.75	0.6125383808	degrees N	degrees E	mm mm-1	ala.org.au
Eucalyptus	microcarpa	-37.25	144.75	0.6125383808	degrees N	degrees E	mm mm-1	ala.org.au
Eucalyptus	regnans	-37.25	144.75	0.6125383808	degrees N	degrees E	mm mm-1	ala.org.au
Eucalyptus	macrorhyncha	-37.25	144.75	0.6125383808	degrees N	degrees E	mm mm-1	ala.org.au
Eucalyptus	macrorhyncha	-37.25	145	0.6016000506	degrees N	degrees E	mm mm-1	ala.org.au
Eucalyptus	obliqua	-37.25	145	0.6016000506	degrees N	degrees E	mm mm-1	ala.org.au
Eucalyptus	viminalis	-37.25	145	0.6016000506	degrees N	degrees E	mm mm-1	ala.org.au
Eucalyptus	microcarpa	-37.25	145	0.6016000506	degrees N	degrees E	mm mm-1	ala.org.au
Eucalyptus	dives	-37.25	145	0.6016000506	degrees N	degrees E	mm mm-1	ala.org.au
Eucalyptus	obliqua	-37.25	145.25	0.6769999673	degrees N	degrees E	mm mm-1	ala.org.au
Eucalyptus	viminalis	-37.25	145.25	0.6769999673	degrees N	degrees E	mm mm-1	ala.org.au
Eucalyptus	macrorhyncha	-37.25	145.25	0.6769999673	degrees N	degrees E	mm mm-1	ala.org.au
Eucalyptus	dives	-37.25	145.25	0.6769999673	degrees N	degrees E	mm mm-1	ala.org.au
Eucalyptus	regnans	-37.25	145.25	0.6769999673	degrees N	degrees E	mm mm-1	ala.org.au
Eucalyptus	dives	-37.25	145.5	0.8193234413	degrees N	degrees E	mm mm-1	ala.org.au
Eucalyptus	obliqua	-37.25	145.5	0.8193234413	degrees N	degrees E	mm mm-1	ala.org.au
Eucalyptus	viminalis	-37.25	145.5	0.8193234413	degrees N	degrees E	mm mm-1	ala.org.au
Eucalyptus	macrorhyncha	-37.25	145.5	0.8193234413	degrees N	degrees E	mm mm-1	ala.org.au
Eucalyptus	regnans	-37.25	145.5	0.8193234413	degrees N	degrees E	mm mm-1	ala.org.au
Eucalyptus	microcarpa	-37.25	145.5	0.8193234413	degrees N	degrees E	mm mm-1	ala.org.au
Eucalyptus	obliqua	-37.25	145.75	0.7983397359	degrees N	degrees E	mm mm-1	ala.org.au
Eucalyptus	viminalis	-37.25	145.75	0.7983397359	degrees N	degrees E	mm mm-1	ala.org.au
Eucalyptus	regnans	-37.25	145.75	0.7983397359	degrees N	degrees E	mm mm-1	ala.org.au
Eucalyptus	macrorhyncha	-37.25	145.75	0.7983397359	degrees N	degrees E	mm mm-1	ala.org.au
Eucalyptus	dives	-37.25	145.75	0.7983397359	degrees N	degrees E	mm mm-1	ala.org.au
Eucalyptus	microcarpa	-37.25	145.75	0.7983397359	degrees N	degrees E	mm mm-1	ala.org.au
Eucalyptus	nitens	-37.25	145.75	0.7983397359	degrees N	degrees E	mm mm-1	ala.org.au
Eucalyptus	macrorhyncha	-37.25	146	1.0782599241	degrees N	degrees E	mm mm-1	ala.org.au
Eucalyptus	dives	-37.25	146	1.0782599241	degrees N	degrees E	mm mm-1	ala.org.au
Eucalyptus	obliqua	-37.25	146	1.0782599241	degrees N	degrees E	mm mm-1	ala.org.au
Eucalyptus	viminalis	-37.25	146	1.0782599241	degrees N	degrees E	mm mm-1	ala.org.au
Eucalyptus	regnans	-37.25	146	1.0782599241	degrees N	degrees E	mm mm-1	ala.org.au
Eucalyptus	nitens	-37.25	146	1.0782599241	degrees N	degrees E	mm mm-1	ala.org.au
Eucalyptus	dives	-37.25	146.25	1.2089334398	degrees N	degrees E	mm mm-1	ala.org.au
Eucalyptus	regnans	-37.25	146.25	1.2089334398	degrees N	degrees E	mm mm-1	ala.org.au
Eucalyptus	macrorhyncha	-37.25	146.25	1.2089334398	degrees N	degrees E	mm mm-1	ala.org.au
Eucalyptus	obliqua	-37.25	146.25	1.2089334398	degrees N	degrees E	mm mm-1	ala.org.au
Eucalyptus	viminalis	-37.25	146.25	1.2089334398	degrees N	degrees E	mm mm-1	ala.org.au
Eucalyptus	dives	-37.25	146.5	1.1692788528	degrees N	degrees E	mm mm-1	ala.org.au
Eucalyptus	viminalis	-37.25	146.5	1.1692788528	degrees N	degrees E	mm mm-1	ala.org.au
Eucalyptus	macrorhyncha	-37.25	146.5	1.1692788528	degrees N	degrees E	mm mm-1	ala.org.au
Eucalyptus	obliqua	-37.25	146.5	1.1692788528	degrees N	degrees E	mm mm-1	ala.org.au
Eucalyptus	regnans	-37.25	146.5	1.1692788528	degrees N	degrees E	mm mm-1	ala.org.au
Eucalyptus	viminalis	-37.25	146.75	1.1331367409	degrees N	degrees E	mm mm-1	ala.org.au
Eucalyptus	obliqua	-37.25	146.75	1.1331367409	degrees N	degrees E	mm mm-1	ala.org.au
Eucalyptus	dives	-37.25	146.75	1.1331367409	degrees N	degrees E	mm mm-1	ala.org.au
Eucalyptus	macrorhyncha	-37.25	146.75	1.1331367409	degrees N	degrees E	mm mm-1	ala.org.au
Eucalyptus	regnans	-37.25	146.75	1.1331367409	degrees N	degrees E	mm mm-1	ala.org.au
Eucalyptus	dives	-37.25	147	0.758622534	degrees N	degrees E	mm mm-1	ala.org.au
Eucalyptus	obliqua	-37.25	147	0.758622534	degrees N	degrees E	mm mm-1	ala.org.au
Eucalyptus	macrorhyncha	-37.25	147	0.758622534	degrees N	degrees E	mm mm-1	ala.org.au
Eucalyptus	viminalis	-37.25	147	0.758622534	degrees N	degrees E	mm mm-1	ala.org.au
Eucalyptus	macrorhyncha	-37.25	147.25	0.7035830619	degrees N	degrees E	mm mm-1	ala.org.au
Eucalyptus	obliqua	-37.25	147.25	0.7035830619	degrees N	degrees E	mm mm-1	ala.org.au
Eucalyptus	regnans	-37.25	147.25	0.7035830619	degrees N	degrees E	mm mm-1	ala.org.au
Eucalyptus	dives	-37.25	147.25	0.7035830619	degrees N	degrees E	mm mm-1	ala.org.au
Eucalyptus	viminalis	-37.25	147.25	0.7035830619	degrees N	degrees E	mm mm-1	ala.org.au
Eucalyptus	macrorhyncha	-37.25	147.5	0.8039078618	degrees N	degrees E	mm mm-1	ala.org.au
Eucalyptus	dives	-37.25	147.5	0.8039078618	degrees N	degrees E	mm mm-1	ala.org.au
Eucalyptus	obliqua	-37.25	147.5	0.8039078618	degrees N	degrees E	mm mm-1	ala.org.au
Eucalyptus	regnans	-37.25	147.5	0.8039078618	degrees N	degrees E	mm mm-1	ala.org.au
Eucalyptus	viminalis	-37.25	147.5	0.8039078618	degrees N	degrees E	mm mm-1	ala.org.au
Eucalyptus	macrorhyncha	-37.25	147.75	0.5481224254	degrees N	degrees E	mm mm-1	ala.org.au
Eucalyptus	obliqua	-37.25	147.75	0.5481224254	degrees N	degrees E	mm mm-1	ala.org.au
Eucalyptus	viminalis	-37.25	147.75	0.5481224254	degrees N	degrees E	mm mm-1	ala.org.au
Eucalyptus	dives	-37.25	147.75	0.5481224254	degrees N	degrees E	mm mm-1	ala.org.au
Eucalyptus	regnans	-37.25	147.75	0.5481224254	degrees N	degrees E	mm mm-1	ala.org.au
Eucalyptus	macrorhyncha	-37.25	148	0.6463583017	degrees N	degrees E	mm mm-1	ala.org.au
Eucalyptus	dives	-37.25	148	0.6463583017	degrees N	degrees E	mm mm-1	ala.org.au
Eucalyptus	obliqua	-37.25	148	0.6463583017	degrees N	degrees E	mm mm-1	ala.org.au
Eucalyptus	viminalis	-37.25	148	0.6463583017	degrees N	degrees E	mm mm-1	ala.org.au
Eucalyptus	obliqua	-37.25	148.25	0.653709781	degrees N	degrees E	mm mm-1	ala.org.au
Eucalyptus	macrorhyncha	-37.25	148.25	0.653709781	degrees N	degrees E	mm mm-1	ala.org.au
Eucalyptus	viminalis	-37.25	148.25	0.653709781	degrees N	degrees E	mm mm-1	ala.org.au
Eucalyptus	regnans	-37.25	148.25	0.653709781	degrees N	degrees E	mm mm-1	ala.org.au
Eucalyptus	dives	-37.25	148.25	0.653709781	degrees N	degrees E	mm mm-1	ala.org.au
Eucalyptus	obliqua	-37.25	148.5	0.7162952708	degrees N	degrees E	mm mm-1	ala.org.au
Eucalyptus	regnans	-37.25	148.5	0.7162952708	degrees N	degrees E	mm mm-1	ala.org.au
Eucalyptus	dives	-37.25	148.5	0.7162952708	degrees N	degrees E	mm mm-1	ala.org.au
Eucalyptus	viminalis	-37.25	148.5	0.7162952708	degrees N	degrees E	mm mm-1	ala.org.au
Eucalyptus	macrorhyncha	-37.25	148.5	0.7162952708	degrees N	degrees E	mm mm-1	ala.org.au
Eucalyptus	obliqua	-37.25	148.75	0.7499977572	degrees N	degrees E	mm mm-1	ala.org.au
Eucalyptus	viminalis	-37.25	148.75	0.7499977572	degrees N	degrees E	mm mm-1	ala.org.au
Eucalyptus	macrorhyncha	-37.25	148.75	0.7499977572	degrees N	degrees E	mm mm-1	ala.org.au
Eucalyptus	dives	-37.25	148.75	0.7499977572	degrees N	degrees E	mm mm-1	ala.org.au
Eucalyptus	regnans	-37.25	148.75	0.7499977572	degrees N	degrees E	mm mm-1	ala.org.au
Eucalyptus	nitens	-37.25	148.75	0.7499977572	degrees N	degrees E	mm mm-1	ala.org.au
Eucalyptus	viminalis	-37.25	149	0.7858982328	degrees N	degrees E	mm mm-1	ala.org.au
Eucalyptus	obliqua	-37.25	149	0.7858982328	degrees N	degrees E	mm mm-1	ala.org.au
Eucalyptus	regnans	-37.25	149	0.7858982328	degrees N	degrees E	mm mm-1	ala.org.au
Eucalyptus	dives	-37.25	149	0.7858982328	degrees N	degrees E	mm mm-1	ala.org.au
Eucalyptus	nitens	-37.25	149	0.7858982328	degrees N	degrees E	mm mm-1	ala.org.au
Eucalyptus	obliqua	-37.25	149.25	0.761563347	degrees N	degrees E	mm mm-1	ala.org.au
Eucalyptus	macrorhyncha	-37.25	149.25	0.761563347	degrees N	degrees E	mm mm-1	ala.org.au
Eucalyptus	dives	-37.25	149.25	0.761563347	degrees N	degrees E	mm mm-1	ala.org.au
Eucalyptus	viminalis	-37.25	149.25	0.761563347	degrees N	degrees E	mm mm-1	ala.org.au
Eucalyptus	nitens	-37.25	149.25	0.761563347	degrees N	degrees E	mm mm-1	ala.org.au
Eucalyptus	viminalis	-37.25	149.5	0.7909506951	degrees N	degrees E	mm mm-1	ala.org.au
Eucalyptus	obliqua	-37.25	149.5	0.7909506951	degrees N	degrees E	mm mm-1	ala.org.au
Eucalyptus	dives	-37.25	149.5	0.7909506951	degrees N	degrees E	mm mm-1	ala.org.au
Eucalyptus	obliqua	-37.25	149.75	0.7771954493	degrees N	degrees E	mm mm-1	ala.org.au
Eucalyptus	viminalis	-37.25	149.75	0.7771954493	degrees N	degrees E	mm mm-1	ala.org.au
Eucalyptus	macrorhyncha	-37.25	149.75	0.7771954493	degrees N	degrees E	mm mm-1	ala.org.au
Eucalyptus	viminalis	-37.25	150	0.7101072204	degrees N	degrees E	mm mm-1	ala.org.au
Eucalyptus	obliqua	-37.25	150	0.7101072204	degrees N	degrees E	mm mm-1	ala.org.au
Eucalyptus	sideroxylon	-37.25	150	0.7101072204	degrees N	degrees E	mm mm-1	ala.org.au
Eucalyptus	obliqua	-37	139.75	0.4692775391	degrees N	degrees E	mm mm-1	ala.org.au
Eucalyptus	viminalis	-37	139.75	0.4692775391	degrees N	degrees E	mm mm-1	ala.org.au
Eucalyptus	arenacea	-37	139.75	0.4692775391	degrees N	degrees E	mm mm-1	ala.org.au
Eucalyptus	viminalis	-37	140	0.4463720845	degrees N	degrees E	mm mm-1	ala.org.au
Eucalyptus	obliqua	-37	140	0.4463720845	degrees N	degrees E	mm mm-1	ala.org.au
Eucalyptus	arenacea	-37	140	0.4463720845	degrees N	degrees E	mm mm-1	ala.org.au
Eucalyptus	arenacea	-37	140.25	0.4353802251	degrees N	degrees E	mm mm-1	ala.org.au
Eucalyptus	viminalis	-37	140.25	0.4353802251	degrees N	degrees E	mm mm-1	ala.org.au
Eucalyptus	obliqua	-37	140.25	0.4353802251	degrees N	degrees E	mm mm-1	ala.org.au
Eucalyptus	viminalis	-37	140.5	0.4190719361	degrees N	degrees E	mm mm-1	ala.org.au
Eucalyptus	arenacea	-37	140.5	0.4190719361	degrees N	degrees E	mm mm-1	ala.org.au
Eucalyptus	obliqua	-37	140.5	0.4190719361	degrees N	degrees E	mm mm-1	ala.org.au
Eucalyptus	microcarpa	-37	140.75	0.4182278201	degrees N	degrees E	mm mm-1	ala.org.au
Eucalyptus	arenacea	-37	140.75	0.4182278201	degrees N	degrees E	mm mm-1	ala.org.au
Eucalyptus	viminalis	-37	140.75	0.4182278201	degrees N	degrees E	mm mm-1	ala.org.au
Eucalyptus	obliqua	-37	140.75	0.4182278201	degrees N	degrees E	mm mm-1	ala.org.au
Eucalyptus	microcarpa	-37	141	0.4210787901	degrees N	degrees E	mm mm-1	ala.org.au
Eucalyptus	viminalis	-37	141	0.4210787901	degrees N	degrees E	mm mm-1	ala.org.au
Eucalyptus	arenacea	-37	141	0.4210787901	degrees N	degrees E	mm mm-1	ala.org.au
Eucalyptus	viminalis	-37	141.25	0.4093231648	degrees N	degrees E	mm mm-1	ala.org.au
Eucalyptus	arenacea	-37	141.25	0.4093231648	degrees N	degrees E	mm mm-1	ala.org.au
Eucalyptus	microcarpa	-37	141.25	0.4093231648	degrees N	degrees E	mm mm-1	ala.org.au
Eucalyptus	microcarpa	-37	141.5	0.4058853374	degrees N	degrees E	mm mm-1	ala.org.au
Eucalyptus	viminalis	-37	141.5	0.4058853374	degrees N	degrees E	mm mm-1	ala.org.au
Eucalyptus	arenacea	-37	141.5	0.4058853374	degrees N	degrees E	mm mm-1	ala.org.au
Eucalyptus	microcarpa	-37	141.75	0.3805952398	degrees N	degrees E	mm mm-1	ala.org.au
Eucalyptus	obliqua	-37	141.75	0.3805952398	degrees N	degrees E	mm mm-1	ala.org.au
Eucalyptus	viminalis	-37	141.75	0.3805952398	degrees N	degrees E	mm mm-1	ala.org.au
Eucalyptus	arenacea	-37	141.75	0.3805952398	degrees N	degrees E	mm mm-1	ala.org.au
Eucalyptus	microcarpa	-37	142	0.4011824324	degrees N	degrees E	mm mm-1	ala.org.au
Eucalyptus	obliqua	-37	142	0.4011824324	degrees N	degrees E	mm mm-1	ala.org.au
Eucalyptus	viminalis	-37	142	0.4011824324	degrees N	degrees E	mm mm-1	ala.org.au
Eucalyptus	arenacea	-37	142	0.4011824324	degrees N	degrees E	mm mm-1	ala.org.au
Eucalyptus	viminalis	-37	142.25	0.4209392473	degrees N	degrees E	mm mm-1	ala.org.au
Eucalyptus	microcarpa	-37	142.25	0.4209392473	degrees N	degrees E	mm mm-1	ala.org.au
Eucalyptus	obliqua	-37	142.25	0.4209392473	degrees N	degrees E	mm mm-1	ala.org.au
Eucalyptus	arenacea	-37	142.25	0.4209392473	degrees N	degrees E	mm mm-1	ala.org.au
Eucalyptus	obliqua	-37	142.5	0.4275490287	degrees N	degrees E	mm mm-1	ala.org.au
Eucalyptus	microcarpa	-37	142.5	0.4275490287	degrees N	degrees E	mm mm-1	ala.org.au
Eucalyptus	macrorhyncha	-37	142.5	0.4275490287	degrees N	degrees E	mm mm-1	ala.org.au
Eucalyptus	arenacea	-37	142.5	0.4275490287	degrees N	degrees E	mm mm-1	ala.org.au
Eucalyptus	viminalis	-37	142.5	0.4275490287	degrees N	degrees E	mm mm-1	ala.org.au
Eucalyptus	macrorhyncha	-37	142.75	0.4230588745	degrees N	degrees E	mm mm-1	ala.org.au
Eucalyptus	microcarpa	-37	142.75	0.4230588745	degrees N	degrees E	mm mm-1	ala.org.au
Eucalyptus	dumosa	-37	142.75	0.4230588745	degrees N	degrees E	mm mm-1	ala.org.au
Eucalyptus	obliqua	-37	142.75	0.4230588745	degrees N	degrees E	mm mm-1	ala.org.au
Eucalyptus	microcarpa	-37	143	0.4049202176	degrees N	degrees E	mm mm-1	ala.org.au
Eucalyptus	macrorhyncha	-37	143	0.4049202176	degrees N	degrees E	mm mm-1	ala.org.au
Eucalyptus	dumosa	-37	143	0.4049202176	degrees N	degrees E	mm mm-1	ala.org.au
Eucalyptus	macrorhyncha	-37	143.25	0.4939014546	degrees N	degrees E	mm mm-1	ala.org.au
Eucalyptus	viminalis	-37	143.25	0.4939014546	degrees N	degrees E	mm mm-1	ala.org.au
Eucalyptus	microcarpa	-37	143.25	0.4939014546	degrees N	degrees E	mm mm-1	ala.org.au
Eucalyptus	obliqua	-37	143.25	0.4939014546	degrees N	degrees E	mm mm-1	ala.org.au
Eucalyptus	dives	-37	143.25	0.4939014546	degrees N	degrees E	mm mm-1	ala.org.au
Eucalyptus	dumosa	-37	143.25	0.4939014546	degrees N	degrees E	mm mm-1	ala.org.au
Eucalyptus	microcarpa	-37	143.5	0.4273409486	degrees N	degrees E	mm mm-1	ala.org.au
Eucalyptus	macrorhyncha	-37	143.5	0.4273409486	degrees N	degrees E	mm mm-1	ala.org.au
Eucalyptus	dives	-37	143.5	0.4273409486	degrees N	degrees E	mm mm-1	ala.org.au
Eucalyptus	microcarpa	-37	143.75	0.4121257207	degrees N	degrees E	mm mm-1	ala.org.au
Eucalyptus	macrorhyncha	-37	143.75	0.4121257207	degrees N	degrees E	mm mm-1	ala.org.au
Eucalyptus	viminalis	-37	143.75	0.4121257207	degrees N	degrees E	mm mm-1	ala.org.au
Eucalyptus	dives	-37	143.75	0.4121257207	degrees N	degrees E	mm mm-1	ala.org.au
Eucalyptus	obliqua	-37	143.75	0.4121257207	degrees N	degrees E	mm mm-1	ala.org.au
Eucalyptus	viminalis	-37	144	0.4231374861	degrees N	degrees E	mm mm-1	ala.org.au
Eucalyptus	microcarpa	-37	144	0.4231374861	degrees N	degrees E	mm mm-1	ala.org.au
Eucalyptus	macrorhyncha	-37	144	0.4231374861	degrees N	degrees E	mm mm-1	ala.org.au
Eucalyptus	obliqua	-37	144	0.4231374861	degrees N	degrees E	mm mm-1	ala.org.au
Eucalyptus	dives	-37	144	0.4231374861	degrees N	degrees E	mm mm-1	ala.org.au
Eucalyptus	regnans	-37	144	0.4231374861	degrees N	degrees E	mm mm-1	ala.org.au
Eucalyptus	macrorhyncha	-37	144.25	0.552308875	degrees N	degrees E	mm mm-1	ala.org.au
Eucalyptus	microcarpa	-37	144.25	0.552308875	degrees N	degrees E	mm mm-1	ala.org.au
Eucalyptus	viminalis	-37	144.25	0.552308875	degrees N	degrees E	mm mm-1	ala.org.au
Eucalyptus	obliqua	-37	144.25	0.552308875	degrees N	degrees E	mm mm-1	ala.org.au
Eucalyptus	dives	-37	144.25	0.552308875	degrees N	degrees E	mm mm-1	ala.org.au
Eucalyptus	microcarpa	-37	144.5	0.4655604632	degrees N	degrees E	mm mm-1	ala.org.au
Eucalyptus	dives	-37	144.5	0.4655604632	degrees N	degrees E	mm mm-1	ala.org.au
Eucalyptus	macrorhyncha	-37	144.5	0.4655604632	degrees N	degrees E	mm mm-1	ala.org.au
Eucalyptus	obliqua	-37	144.5	0.4655604632	degrees N	degrees E	mm mm-1	ala.org.au
Eucalyptus	viminalis	-37	144.5	0.4655604632	degrees N	degrees E	mm mm-1	ala.org.au
Eucalyptus	macrorhyncha	-37	144.75	0.5022413457	degrees N	degrees E	mm mm-1	ala.org.au
Eucalyptus	microcarpa	-37	144.75	0.5022413457	degrees N	degrees E	mm mm-1	ala.org.au
Eucalyptus	obliqua	-37	144.75	0.5022413457	degrees N	degrees E	mm mm-1	ala.org.au
Eucalyptus	sideroxylon	-37	144.75	0.5022413457	degrees N	degrees E	mm mm-1	ala.org.au
Eucalyptus	dives	-37	144.75	0.5022413457	degrees N	degrees E	mm mm-1	ala.org.au
Eucalyptus	viminalis	-37	144.75	0.5022413457	degrees N	degrees E	mm mm-1	ala.org.au
Eucalyptus	macrorhyncha	-37	145	0.4846009662	degrees N	degrees E	mm mm-1	ala.org.au
Eucalyptus	microcarpa	-37	145	0.4846009662	degrees N	degrees E	mm mm-1	ala.org.au
Eucalyptus	viminalis	-37	145	0.4846009662	degrees N	degrees E	mm mm-1	ala.org.au
Eucalyptus	macrorhyncha	-37	145.25	0.5518096688	degrees N	degrees E	mm mm-1	ala.org.au
Eucalyptus	microcarpa	-37	145.25	0.5518096688	degrees N	degrees E	mm mm-1	ala.org.au
Eucalyptus	obliqua	-37	145.25	0.5518096688	degrees N	degrees E	mm mm-1	ala.org.au
Eucalyptus	dives	-37	145.25	0.5518096688	degrees N	degrees E	mm mm-1	ala.org.au
Eucalyptus	viminalis	-37	145.25	0.5518096688	degrees N	degrees E	mm mm-1	ala.org.au
Eucalyptus	obliqua	-37	145.5	0.8220872878	degrees N	degrees E	mm mm-1	ala.org.au
Eucalyptus	dives	-37	145.5	0.8220872878	degrees N	degrees E	mm mm-1	ala.org.au
Eucalyptus	macrorhyncha	-37	145.5	0.8220872878	degrees N	degrees E	mm mm-1	ala.org.au
Eucalyptus	viminalis	-37	145.5	0.8220872878	degrees N	degrees E	mm mm-1	ala.org.au
Eucalyptus	microcarpa	-37	145.5	0.8220872878	degrees N	degrees E	mm mm-1	ala.org.au
Eucalyptus	dives	-37	145.75	0.68633718	degrees N	degrees E	mm mm-1	ala.org.au
Eucalyptus	macrorhyncha	-37	145.75	0.68633718	degrees N	degrees E	mm mm-1	ala.org.au
Eucalyptus	obliqua	-37	145.75	0.68633718	degrees N	degrees E	mm mm-1	ala.org.au
Eucalyptus	microcarpa	-37	145.75	0.68633718	degrees N	degrees E	mm mm-1	ala.org.au
Eucalyptus	viminalis	-37	145.75	0.68633718	degrees N	degrees E	mm mm-1	ala.org.au
Eucalyptus	dives	-37	146	0.8488379107	degrees N	degrees E	mm mm-1	ala.org.au
Eucalyptus	regnans	-37	146	0.8488379107	degrees N	degrees E	mm mm-1	ala.org.au
Eucalyptus	nitens	-37	146	0.8488379107	degrees N	degrees E	mm mm-1	ala.org.au
Eucalyptus	macrorhyncha	-37	146	0.8488379107	degrees N	degrees E	mm mm-1	ala.org.au
Eucalyptus	obliqua	-37	146	0.8488379107	degrees N	degrees E	mm mm-1	ala.org.au
Eucalyptus	viminalis	-37	146	0.8488379107	degrees N	degrees E	mm mm-1	ala.org.au
Eucalyptus	viminalis	-37	146.25	1.1733492115	degrees N	degrees E	mm mm-1	ala.org.au
Eucalyptus	dives	-37	146.25	1.1733492115	degrees N	degrees E	mm mm-1	ala.org.au
Eucalyptus	obliqua	-37	146.25	1.1733492115	degrees N	degrees E	mm mm-1	ala.org.au
Eucalyptus	macrorhyncha	-37	146.25	1.1733492115	degrees N	degrees E	mm mm-1	ala.org.au
Eucalyptus	microcarpa	-37	146.5	1.1590515566	degrees N	degrees E	mm mm-1	ala.org.au
Eucalyptus	dives	-37	146.5	1.1590515566	degrees N	degrees E	mm mm-1	ala.org.au
Eucalyptus	obliqua	-37	146.5	1.1590515566	degrees N	degrees E	mm mm-1	ala.org.au
Eucalyptus	macrorhyncha	-37	146.5	1.1590515566	degrees N	degrees E	mm mm-1	ala.org.au
Eucalyptus	viminalis	-37	146.5	1.1590515566	degrees N	degrees E	mm mm-1	ala.org.au
Eucalyptus	viminalis	-37	146.75	1.0020891611	degrees N	degrees E	mm mm-1	ala.org.au
Eucalyptus	dives	-37	146.75	1.0020891611	degrees N	degrees E	mm mm-1	ala.org.au
Eucalyptus	obliqua	-37	146.75	1.0020891611	degrees N	degrees E	mm mm-1	ala.org.au
Eucalyptus	viminalis	-37	147	1.1502357763	degrees N	degrees E	mm mm-1	ala.org.au
Eucalyptus	dives	-37	147	1.1502357763	degrees N	degrees E	mm mm-1	ala.org.au
Eucalyptus	macrorhyncha	-37	147	1.1502357763	degrees N	degrees E	mm mm-1	ala.org.au
Eucalyptus	obliqua	-37	147	1.1502357763	degrees N	degrees E	mm mm-1	ala.org.au
Eucalyptus	viminalis	-37	147.25	1.1588245583	degrees N	degrees E	mm mm-1	ala.org.au
Eucalyptus	dives	-37	147.25	1.1588245583	degrees N	degrees E	mm mm-1	ala.org.au
Eucalyptus	macrorhyncha	-37	147.25	1.1588245583	degrees N	degrees E	mm mm-1	ala.org.au
Eucalyptus	dives	-37	147.5	0.7910263327	degrees N	degrees E	mm mm-1	ala.org.au
Eucalyptus	macrorhyncha	-37	147.5	0.7910263327	degrees N	degrees E	mm mm-1	ala.org.au
Eucalyptus	viminalis	-37	147.5	0.7910263327	degrees N	degrees E	mm mm-1	ala.org.au
Eucalyptus	viminalis	-37	147.75	0.6880793951	degrees N	degrees E	mm mm-1	ala.org.au
Eucalyptus	macrorhyncha	-37	147.75	0.6880793951	degrees N	degrees E	mm mm-1	ala.org.au
Eucalyptus	dives	-37	147.75	0.6880793951	degrees N	degrees E	mm mm-1	ala.org.au
Eucalyptus	obliqua	-37	147.75	0.6880793951	degrees N	degrees E	mm mm-1	ala.org.au
Eucalyptus	dives	-37	148	1.022300748	degrees N	degrees E	mm mm-1	ala.org.au
Eucalyptus	macrorhyncha	-37	148	1.022300748	degrees N	degrees E	mm mm-1	ala.org.au
Eucalyptus	obliqua	-37	148	1.022300748	degrees N	degrees E	mm mm-1	ala.org.au
Eucalyptus	viminalis	-37	148	1.022300748	degrees N	degrees E	mm mm-1	ala.org.au
Eucalyptus	regnans	-37	148	1.022300748	degrees N	degrees E	mm mm-1	ala.org.au
Eucalyptus	viminalis	-37	148.25	0.6604785588	degrees N	degrees E	mm mm-1	ala.org.au
Eucalyptus	dives	-37	148.25	0.6604785588	degrees N	degrees E	mm mm-1	ala.org.au
Eucalyptus	macrorhyncha	-37	148.25	0.6604785588	degrees N	degrees E	mm mm-1	ala.org.au
Eucalyptus	obliqua	-37	148.25	0.6604785588	degrees N	degrees E	mm mm-1	ala.org.au
Eucalyptus	obliqua	-37	148.5	0.59887146	degrees N	degrees E	mm mm-1	ala.org.au
Eucalyptus	viminalis	-37	148.5	0.59887146	degrees N	degrees E	mm mm-1	ala.org.au
Eucalyptus	macrorhyncha	-37	148.5	0.59887146	degrees N	degrees E	mm mm-1	ala.org.au
Eucalyptus	dives	-37	148.5	0.59887146	degrees N	degrees E	mm mm-1	ala.org.au
Eucalyptus	regnans	-37	148.5	0.59887146	degrees N	degrees E	mm mm-1	ala.org.au
Eucalyptus	macrorhyncha	-37	148.75	0.6139004604	degrees N	degrees E	mm mm-1	ala.org.au
Eucalyptus	dives	-37	148.75	0.6139004604	degrees N	degrees E	mm mm-1	ala.org.au
Eucalyptus	viminalis	-37	148.75	0.6139004604	degrees N	degrees E	mm mm-1	ala.org.au
Eucalyptus	obliqua	-37	148.75	0.6139004604	degrees N	degrees E	mm mm-1	ala.org.au
Eucalyptus	obliqua	-37	149	0.5401674001	degrees N	degrees E	mm mm-1	ala.org.au
Eucalyptus	macrorhyncha	-37	149	0.5401674001	degrees N	degrees E	mm mm-1	ala.org.au
Eucalyptus	dives	-37	149	0.5401674001	degrees N	degrees E	mm mm-1	ala.org.au
Eucalyptus	viminalis	-37	149	0.5401674001	degrees N	degrees E	mm mm-1	ala.org.au
Eucalyptus	dives	-37	149.25	0.6148116023	degrees N	degrees E	mm mm-1	ala.org.au
Eucalyptus	viminalis	-37	149.25	0.6148116023	degrees N	degrees E	mm mm-1	ala.org.au
Eucalyptus	obliqua	-37	149.25	0.6148116023	degrees N	degrees E	mm mm-1	ala.org.au
Eucalyptus	macrorhyncha	-37	149.25	0.6148116023	degrees N	degrees E	mm mm-1	ala.org.au
Eucalyptus	nitens	-37	149.25	0.6148116023	degrees N	degrees E	mm mm-1	ala.org.au
Eucalyptus	obliqua	-37	149.5	0.6959193439	degrees N	degrees E	mm mm-1	ala.org.au
Eucalyptus	viminalis	-37	149.5	0.6959193439	degrees N	degrees E	mm mm-1	ala.org.au
Eucalyptus	nitens	-37	149.5	0.6959193439	degrees N	degrees E	mm mm-1	ala.org.au
Eucalyptus	dives	-37	149.5	0.6959193439	degrees N	degrees E	mm mm-1	ala.org.au
Eucalyptus	viminalis	-37	149.75	0.7374948326	degrees N	degrees E	mm mm-1	ala.org.au
Eucalyptus	obliqua	-37	149.75	0.7374948326	degrees N	degrees E	mm mm-1	ala.org.au
Eucalyptus	sideroxylon	-37	149.75	0.7374948326	degrees N	degrees E	mm mm-1	ala.org.au
Eucalyptus	viminalis	-36.75	140	0.3871052979	degrees N	degrees E	mm mm-1	ala.org.au
Eucalyptus	arenacea	-36.75	140	0.3871052979	degrees N	degrees E	mm mm-1	ala.org.au
Eucalyptus	obliqua	-36.75	140	0.3871052979	degrees N	degrees E	mm mm-1	ala.org.au
Eucalyptus	viminalis	-36.75	140.25	0.3714577904	degrees N	degrees E	mm mm-1	ala.org.au
Eucalyptus	arenacea	-36.75	140.25	0.3714577904	degrees N	degrees E	mm mm-1	ala.org.au
Eucalyptus	arenacea	-36.75	140.5	0.3644863516	degrees N	degrees E	mm mm-1	ala.org.au
Eucalyptus	viminalis	-36.75	140.5	0.3644863516	degrees N	degrees E	mm mm-1	ala.org.au
Eucalyptus	obliqua	-36.75	140.5	0.3644863516	degrees N	degrees E	mm mm-1	ala.org.au
Eucalyptus	arenacea	-36.75	140.75	0.3705124982	degrees N	degrees E	mm mm-1	ala.org.au
Eucalyptus	viminalis	-36.75	140.75	0.3705124982	degrees N	degrees E	mm mm-1	ala.org.au
Eucalyptus	microcarpa	-36.75	140.75	0.3705124982	degrees N	degrees E	mm mm-1	ala.org.au
Eucalyptus	obliqua	-36.75	140.75	0.3705124982	degrees N	degrees E	mm mm-1	ala.org.au
Eucalyptus	arenacea	-36.75	141	0.3729411921	degrees N	degrees E	mm mm-1	ala.org.au
Eucalyptus	viminalis	-36.75	141	0.3729411921	degrees N	degrees E	mm mm-1	ala.org.au
Eucalyptus	microcarpa	-36.75	141	0.3729411921	degrees N	degrees E	mm mm-1	ala.org.au
Eucalyptus	obliqua	-36.75	141	0.3729411921	degrees N	degrees E	mm mm-1	ala.org.au
Eucalyptus	microcarpa	-36.75	141.25	0.3649975356	degrees N	degrees E	mm mm-1	ala.org.au
Eucalyptus	viminalis	-36.75	141.25	0.3649975356	degrees N	degrees E	mm mm-1	ala.org.au
Eucalyptus	arenacea	-36.75	141.25	0.3649975356	degrees N	degrees E	mm mm-1	ala.org.au
Eucalyptus	arenacea	-36.75	141.5	0.3368871361	degrees N	degrees E	mm mm-1	ala.org.au
Eucalyptus	viminalis	-36.75	141.5	0.3368871361	degrees N	degrees E	mm mm-1	ala.org.au
Eucalyptus	microcarpa	-36.75	141.5	0.3368871361	degrees N	degrees E	mm mm-1	ala.org.au
Eucalyptus	microcarpa	-36.75	141.75	0.308246946	degrees N	degrees E	mm mm-1	ala.org.au
Eucalyptus	arenacea	-36.75	141.75	0.308246946	degrees N	degrees E	mm mm-1	ala.org.au
Eucalyptus	dumosa	-36.75	141.75	0.308246946	degrees N	degrees E	mm mm-1	ala.org.au
Eucalyptus	viminalis	-36.75	141.75	0.308246946	degrees N	degrees E	mm mm-1	ala.org.au
Eucalyptus	dumosa	-36.75	142	0.3052839679	degrees N	degrees E	mm mm-1	ala.org.au
Eucalyptus	microcarpa	-36.75	142	0.3052839679	degrees N	degrees E	mm mm-1	ala.org.au
Eucalyptus	viminalis	-36.75	142	0.3052839679	degrees N	degrees E	mm mm-1	ala.org.au
Eucalyptus	microcarpa	-36.75	142.25	0.3210207648	degrees N	degrees E	mm mm-1	ala.org.au
Eucalyptus	viminalis	-36.75	142.25	0.3210207648	degrees N	degrees E	mm mm-1	ala.org.au
Eucalyptus	microcarpa	-36.75	142.5	0.3368778544	degrees N	degrees E	mm mm-1	ala.org.au
Eucalyptus	obliqua	-36.75	142.5	0.3368778544	degrees N	degrees E	mm mm-1	ala.org.au
Eucalyptus	viminalis	-36.75	142.5	0.3368778544	degrees N	degrees E	mm mm-1	ala.org.au
Eucalyptus	microcarpa	-36.75	142.75	0.3535504087	degrees N	degrees E	mm mm-1	ala.org.au
Eucalyptus	microcarpa	-36.75	143	0.3642834125	degrees N	degrees E	mm mm-1	ala.org.au
Eucalyptus	macrorhyncha	-36.75	143	0.3642834125	degrees N	degrees E	mm mm-1	ala.org.au
Eucalyptus	microcarpa	-36.75	143.25	0.4033708261	degrees N	degrees E	mm mm-1	ala.org.au
Eucalyptus	macrorhyncha	-36.75	143.25	0.4033708261	degrees N	degrees E	mm mm-1	ala.org.au
Eucalyptus	obliqua	-36.75	143.25	0.4033708261	degrees N	degrees E	mm mm-1	ala.org.au
Eucalyptus	viminalis	-36.75	143.25	0.4033708261	degrees N	degrees E	mm mm-1	ala.org.au
Eucalyptus	microcarpa	-36.75	143.5	0.3806828233	degrees N	degrees E	mm mm-1	ala.org.au
Eucalyptus	macrorhyncha	-36.75	143.5	0.3806828233	degrees N	degrees E	mm mm-1	ala.org.au
Eucalyptus	obliqua	-36.75	143.5	0.3806828233	degrees N	degrees E	mm mm-1	ala.org.au
Eucalyptus	dives	-36.75	143.5	0.3806828233	degrees N	degrees E	mm mm-1	ala.org.au
Eucalyptus	microcarpa	-36.75	143.75	0.3792389702	degrees N	degrees E	mm mm-1	ala.org.au
Eucalyptus	obliqua	-36.75	143.75	0.3792389702	degrees N	degrees E	mm mm-1	ala.org.au
Eucalyptus	macrorhyncha	-36.75	143.75	0.3792389702	degrees N	degrees E	mm mm-1	ala.org.au
Eucalyptus	microcarpa	-36.75	144	0.363834948	degrees N	degrees E	mm mm-1	ala.org.au
Eucalyptus	macrorhyncha	-36.75	144	0.363834948	degrees N	degrees E	mm mm-1	ala.org.au
Eucalyptus	dives	-36.75	144	0.363834948	degrees N	degrees E	mm mm-1	ala.org.au
Eucalyptus	obliqua	-36.75	144	0.363834948	degrees N	degrees E	mm mm-1	ala.org.au
Eucalyptus	macrorhyncha	-36.75	144.25	0.4336888353	degrees N	degrees E	mm mm-1	ala.org.au
Eucalyptus	microcarpa	-36.75	144.25	0.4336888353	degrees N	degrees E	mm mm-1	ala.org.au
Eucalyptus	viminalis	-36.75	144.25	0.4336888353	degrees N	degrees E	mm mm-1	ala.org.au
Eucalyptus	sideroxylon	-36.75	144.25	0.4336888353	degrees N	degrees E	mm mm-1	ala.org.au
Eucalyptus	microcarpa	-36.75	144.5	0.3832421864	degrees N	degrees E	mm mm-1	ala.org.au
Eucalyptus	macrorhyncha	-36.75	144.5	0.3832421864	degrees N	degrees E	mm mm-1	ala.org.au
Eucalyptus	macrorhyncha	-36.75	144.75	0.4112708126	degrees N	degrees E	mm mm-1	ala.org.au
Eucalyptus	microcarpa	-36.75	144.75	0.4112708126	degrees N	degrees E	mm mm-1	ala.org.au
Eucalyptus	microcarpa	-36.75	145	0.4313080607	degrees N	degrees E	mm mm-1	ala.org.au
Eucalyptus	macrorhyncha	-36.75	145	0.4313080607	degrees N	degrees E	mm mm-1	ala.org.au
Eucalyptus	microcarpa	-36.75	145.25	0.4349142355	degrees N	degrees E	mm mm-1	ala.org.au
Eucalyptus	macrorhyncha	-36.75	145.25	0.4349142355	degrees N	degrees E	mm mm-1	ala.org.au
Eucalyptus	sideroxylon	-36.75	145.25	0.4349142355	degrees N	degrees E	mm mm-1	ala.org.au
Eucalyptus	microcarpa	-36.75	145.5	0.5146997331	degrees N	degrees E	mm mm-1	ala.org.au
Eucalyptus	macrorhyncha	-36.75	145.5	0.5146997331	degrees N	degrees E	mm mm-1	ala.org.au
Eucalyptus	sideroxylon	-36.75	145.5	0.5146997331	degrees N	degrees E	mm mm-1	ala.org.au
Eucalyptus	obliqua	-36.75	145.5	0.5146997331	degrees N	degrees E	mm mm-1	ala.org.au
Eucalyptus	macrorhyncha	-36.75	145.75	0.8471526909	degrees N	degrees E	mm mm-1	ala.org.au
Eucalyptus	dives	-36.75	145.75	0.8471526909	degrees N	degrees E	mm mm-1	ala.org.au
Eucalyptus	obliqua	-36.75	145.75	0.8471526909	degrees N	degrees E	mm mm-1	ala.org.au
Eucalyptus	viminalis	-36.75	145.75	0.8471526909	degrees N	degrees E	mm mm-1	ala.org.au
Eucalyptus	microcarpa	-36.75	145.75	0.8471526909	degrees N	degrees E	mm mm-1	ala.org.au
Eucalyptus	macrorhyncha	-36.75	146	0.7185197052	degrees N	degrees E	mm mm-1	ala.org.au
Eucalyptus	microcarpa	-36.75	146	0.7185197052	degrees N	degrees E	mm mm-1	ala.org.au
Eucalyptus	viminalis	-36.75	146	0.7185197052	degrees N	degrees E	mm mm-1	ala.org.au
Eucalyptus	obliqua	-36.75	146	0.7185197052	degrees N	degrees E	mm mm-1	ala.org.au
Eucalyptus	dives	-36.75	146	0.7185197052	degrees N	degrees E	mm mm-1	ala.org.au
Eucalyptus	macrorhyncha	-36.75	146.25	1.0059639876	degrees N	degrees E	mm mm-1	ala.org.au
Eucalyptus	viminalis	-36.75	146.25	1.0059639876	degrees N	degrees E	mm mm-1	ala.org.au
Eucalyptus	dives	-36.75	146.25	1.0059639876	degrees N	degrees E	mm mm-1	ala.org.au
Eucalyptus	obliqua	-36.75	146.25	1.0059639876	degrees N	degrees E	mm mm-1	ala.org.au
Eucalyptus	microcarpa	-36.75	146.25	1.0059639876	degrees N	degrees E	mm mm-1	ala.org.au
Eucalyptus	dives	-36.75	146.5	1.0700228227	degrees N	degrees E	mm mm-1	ala.org.au
Eucalyptus	macrorhyncha	-36.75	146.5	1.0700228227	degrees N	degrees E	mm mm-1	ala.org.au
Eucalyptus	viminalis	-36.75	146.5	1.0700228227	degrees N	degrees E	mm mm-1	ala.org.au
Eucalyptus	obliqua	-36.75	146.5	1.0700228227	degrees N	degrees E	mm mm-1	ala.org.au
Eucalyptus	microcarpa	-36.75	146.5	1.0700228227	degrees N	degrees E	mm mm-1	ala.org.au
Eucalyptus	dives	-36.75	146.75	1.24432501	degrees N	degrees E	mm mm-1	ala.org.au
Eucalyptus	viminalis	-36.75	146.75	1.24432501	degrees N	degrees E	mm mm-1	ala.org.au
Eucalyptus	macrorhyncha	-36.75	146.75	1.24432501	degrees N	degrees E	mm mm-1	ala.org.au
Eucalyptus	obliqua	-36.75	146.75	1.24432501	degrees N	degrees E	mm mm-1	ala.org.au
Eucalyptus	dives	-36.75	147	0.983061101	degrees N	degrees E	mm mm-1	ala.org.au
Eucalyptus	viminalis	-36.75	147	0.983061101	degrees N	degrees E	mm mm-1	ala.org.au
Eucalyptus	macrorhyncha	-36.75	147	0.983061101	degrees N	degrees E	mm mm-1	ala.org.au
Eucalyptus	regnans	-36.75	147	0.983061101	degrees N	degrees E	mm mm-1	ala.org.au
Eucalyptus	dives	-36.75	147.25	1.165901817	degrees N	degrees E	mm mm-1	ala.org.au
Eucalyptus	viminalis	-36.75	147.25	1.165901817	degrees N	degrees E	mm mm-1	ala.org.au
Eucalyptus	microcarpa	-36.75	147.25	1.165901817	degrees N	degrees E	mm mm-1	ala.org.au
Eucalyptus	obliqua	-36.75	147.25	1.165901817	degrees N	degrees E	mm mm-1	ala.org.au
Eucalyptus	dives	-36.75	147.5	0.9663365659	degrees N	degrees E	mm mm-1	ala.org.au
Eucalyptus	viminalis	-36.75	147.5	0.9663365659	degrees N	degrees E	mm mm-1	ala.org.au
Eucalyptus	macrorhyncha	-36.75	147.5	0.9663365659	degrees N	degrees E	mm mm-1	ala.org.au
Eucalyptus	obliqua	-36.75	147.5	0.9663365659	degrees N	degrees E	mm mm-1	ala.org.au
Eucalyptus	viminalis	-36.75	147.75	0.96805505	degrees N	degrees E	mm mm-1	ala.org.au
Eucalyptus	dives	-36.75	147.75	0.96805505	degrees N	degrees E	mm mm-1	ala.org.au
Eucalyptus	macrorhyncha	-36.75	147.75	0.96805505	degrees N	degrees E	mm mm-1	ala.org.au
Eucalyptus	dives	-36.75	148	1.1592755185	degrees N	degrees E	mm mm-1	ala.org.au
Eucalyptus	viminalis	-36.75	148	1.1592755185	degrees N	degrees E	mm mm-1	ala.org.au
Eucalyptus	macrorhyncha	-36.75	148	1.1592755185	degrees N	degrees E	mm mm-1	ala.org.au
Eucalyptus	dives	-36.75	148.25	0.9719108067	degrees N	degrees E	mm mm-1	ala.org.au
Eucalyptus	macrorhyncha	-36.75	148.25	0.9719108067	degrees N	degrees E	mm mm-1	ala.org.au
Eucalyptus	viminalis	-36.75	148.25	0.9719108067	degrees N	degrees E	mm mm-1	ala.org.au
Eucalyptus	dives	-36.75	148.5	0.5736171414	degrees N	degrees E	mm mm-1	ala.org.au
Eucalyptus	viminalis	-36.75	148.5	0.5736171414	degrees N	degrees E	mm mm-1	ala.org.au
Eucalyptus	viminalis	-36.75	148.75	0.5193161326	degrees N	degrees E	mm mm-1	ala.org.au
Eucalyptus	dives	-36.75	148.75	0.5193161326	degrees N	degrees E	mm mm-1	ala.org.au
Eucalyptus	macrorhyncha	-36.75	148.75	0.5193161326	degrees N	degrees E	mm mm-1	ala.org.au
Eucalyptus	dives	-36.75	149	0.4881962921	degrees N	degrees E	mm mm-1	ala.org.au
Eucalyptus	viminalis	-36.75	149	0.4881962921	degrees N	degrees E	mm mm-1	ala.org.au
Eucalyptus	dives	-36.75	149.25	0.5730872283	degrees N	degrees E	mm mm-1	ala.org.au
Eucalyptus	viminalis	-36.75	149.25	0.5730872283	degrees N	degrees E	mm mm-1	ala.org.au
Eucalyptus	obliqua	-36.75	149.25	0.5730872283	degrees N	degrees E	mm mm-1	ala.org.au
Eucalyptus	obliqua	-36.75	149.5	0.6784040038	degrees N	degrees E	mm mm-1	ala.org.au
Eucalyptus	viminalis	-36.75	149.5	0.6784040038	degrees N	degrees E	mm mm-1	ala.org.au
Eucalyptus	dives	-36.75	149.5	0.6784040038	degrees N	degrees E	mm mm-1	ala.org.au
Eucalyptus	nitens	-36.75	149.5	0.6784040038	degrees N	degrees E	mm mm-1	ala.org.au
Eucalyptus	nitens	-36.75	149.75	0.6545274806	degrees N	degrees E	mm mm-1	ala.org.au
Eucalyptus	obliqua	-36.75	149.75	0.6545274806	degrees N	degrees E	mm mm-1	ala.org.au
Eucalyptus	macrorhyncha	-36.75	149.75	0.6545274806	degrees N	degrees E	mm mm-1	ala.org.au
Eucalyptus	dives	-36.75	149.75	0.6545274806	degrees N	degrees E	mm mm-1	ala.org.au
Eucalyptus	viminalis	-36.75	149.75	0.6545274806	degrees N	degrees E	mm mm-1	ala.org.au
Eucalyptus	viminalis	-36.5	140	0.3411689962	degrees N	degrees E	mm mm-1	ala.org.au
Eucalyptus	arenacea	-36.5	140	0.3411689962	degrees N	degrees E	mm mm-1	ala.org.au
Eucalyptus	arenacea	-36.5	140.25	0.3381566032	degrees N	degrees E	mm mm-1	ala.org.au
Eucalyptus	viminalis	-36.5	140.25	0.3381566032	degrees N	degrees E	mm mm-1	ala.org.au
Eucalyptus	arenacea	-36.5	140.5	0.3462884976	degrees N	degrees E	mm mm-1	ala.org.au
Eucalyptus	viminalis	-36.5	140.5	0.3462884976	degrees N	degrees E	mm mm-1	ala.org.au
Eucalyptus	arenacea	-36.5	140.75	0.3297136965	degrees N	degrees E	mm mm-1	ala.org.au
Eucalyptus	microcarpa	-36.5	140.75	0.3297136965	degrees N	degrees E	mm mm-1	ala.org.au
Eucalyptus	viminalis	-36.5	140.75	0.3297136965	degrees N	degrees E	mm mm-1	ala.org.au
Eucalyptus	microcarpa	-36.5	141	0.3184265381	degrees N	degrees E	mm mm-1	ala.org.au
Eucalyptus	dumosa	-36.5	141	0.3184265381	degrees N	degrees E	mm mm-1	ala.org.au
Eucalyptus	arenacea	-36.5	141	0.3184265381	degrees N	degrees E	mm mm-1	ala.org.au
Eucalyptus	viminalis	-36.5	141	0.3184265381	degrees N	degrees E	mm mm-1	ala.org.au
Eucalyptus	arenacea	-36.5	141.25	0.304926978	degrees N	degrees E	mm mm-1	ala.org.au
Eucalyptus	dumosa	-36.5	141.25	0.304926978	degrees N	degrees E	mm mm-1	ala.org.au
Eucalyptus	microcarpa	-36.5	141.25	0.304926978	degrees N	degrees E	mm mm-1	ala.org.au
Eucalyptus	viminalis	-36.5	141.25	0.304926978	degrees N	degrees E	mm mm-1	ala.org.au
Eucalyptus	arenacea	-36.5	141.5	0.290516438	degrees N	degrees E	mm mm-1	ala.org.au
Eucalyptus	dumosa	-36.5	141.5	0.290516438	degrees N	degrees E	mm mm-1	ala.org.au
Eucalyptus	microcarpa	-36.5	141.5	0.290516438	degrees N	degrees E	mm mm-1	ala.org.au
Eucalyptus	viminalis	-36.5	141.5	0.290516438	degrees N	degrees E	mm mm-1	ala.org.au
Eucalyptus	dumosa	-36.5	141.75	0.2783746512	degrees N	degrees E	mm mm-1	ala.org.au
Eucalyptus	arenacea	-36.5	141.75	0.2783746512	degrees N	degrees E	mm mm-1	ala.org.au
Eucalyptus	microcarpa	-36.5	141.75	0.2783746512	degrees N	degrees E	mm mm-1	ala.org.au
Eucalyptus	viminalis	-36.5	141.75	0.2783746512	degrees N	degrees E	mm mm-1	ala.org.au
Eucalyptus	viminalis	-36.5	142	0.2607930421	degrees N	degrees E	mm mm-1	ala.org.au
Eucalyptus	dumosa	-36.5	142	0.2607930421	degrees N	degrees E	mm mm-1	ala.org.au
Eucalyptus	arenacea	-36.5	142	0.2607930421	degrees N	degrees E	mm mm-1	ala.org.au
Eucalyptus	microcarpa	-36.5	142	0.2607930421	degrees N	degrees E	mm mm-1	ala.org.au
Eucalyptus	microcarpa	-36.5	142.25	0.2803405523	degrees N	degrees E	mm mm-1	ala.org.au
Eucalyptus	dumosa	-36.5	142.25	0.2803405523	degrees N	degrees E	mm mm-1	ala.org.au
Eucalyptus	obliqua	-36.5	142.25	0.2803405523	degrees N	degrees E	mm mm-1	ala.org.au
Eucalyptus	dumosa	-36.5	142.5	0.2708747352	degrees N	degrees E	mm mm-1	ala.org.au
Eucalyptus	microcarpa	-36.5	142.75	0.2856477012	degrees N	degrees E	mm mm-1	ala.org.au
Eucalyptus	dumosa	-36.5	143	0.2995607791	degrees N	degrees E	mm mm-1	ala.org.au
Eucalyptus	microcarpa	-36.5	143	0.2995607791	degrees N	degrees E	mm mm-1	ala.org.au
Eucalyptus	microcarpa	-36.5	143.25	0.3256421064	degrees N	degrees E	mm mm-1	ala.org.au
Eucalyptus	macrorhyncha	-36.5	143.5	0.3361733402	degrees N	degrees E	mm mm-1	ala.org.au
Eucalyptus	microcarpa	-36.5	143.5	0.3361733402	degrees N	degrees E	mm mm-1	ala.org.au
Eucalyptus	obliqua	-36.5	143.5	0.3361733402	degrees N	degrees E	mm mm-1	ala.org.au
Eucalyptus	microcarpa	-36.5	143.75	0.3233898305	degrees N	degrees E	mm mm-1	ala.org.au
Eucalyptus	macrorhyncha	-36.5	143.75	0.3233898305	degrees N	degrees E	mm mm-1	ala.org.au
Eucalyptus	dumosa	-36.5	143.75	0.3233898305	degrees N	degrees E	mm mm-1	ala.org.au
Eucalyptus	microcarpa	-36.5	144	0.309595435	degrees N	degrees E	mm mm-1	ala.org.au
Eucalyptus	microcarpa	-36.5	144.25	0.3097264867	degrees N	degrees E	mm mm-1	ala.org.au
Eucalyptus	dumosa	-36.5	144.25	0.3097264867	degrees N	degrees E	mm mm-1	ala.org.au
Eucalyptus	macrorhyncha	-36.5	144.25	0.3097264867	degrees N	degrees E	mm mm-1	ala.org.au
Eucalyptus	microcarpa	-36.5	144.5	0.3397318401	degrees N	degrees E	mm mm-1	ala.org.au
Eucalyptus	macrorhyncha	-36.5	144.5	0.3397318401	degrees N	degrees E	mm mm-1	ala.org.au
Eucalyptus	obliqua	-36.5	144.5	0.3397318401	degrees N	degrees E	mm mm-1	ala.org.au
Eucalyptus	sideroxylon	-36.5	144.5	0.3397318401	degrees N	degrees E	mm mm-1	ala.org.au
Eucalyptus	microcarpa	-36.5	144.75	0.3771217314	degrees N	degrees E	mm mm-1	ala.org.au
Eucalyptus	microcarpa	-36.5	145	0.3623262574	degrees N	degrees E	mm mm-1	ala.org.au
Eucalyptus	macrorhyncha	-36.5	145	0.3623262574	degrees N	degrees E	mm mm-1	ala.org.au
Eucalyptus	dumosa	-36.5	145	0.3623262574	degrees N	degrees E	mm mm-1	ala.org.au
Eucalyptus	microcarpa	-36.5	145.25	0.378388136	degrees N	degrees E	mm mm-1	ala.org.au
Eucalyptus	microcarpa	-36.5	145.5	0.4014070523	degrees N	degrees E	mm mm-1	ala.org.au
Eucalyptus	macrorhyncha	-36.5	145.5	0.4014070523	degrees N	degrees E	mm mm-1	ala.org.au
Eucalyptus	microcarpa	-36.5	145.75	0.4771123824	degrees N	degrees E	mm mm-1	ala.org.au
Eucalyptus	macrorhyncha	-36.5	145.75	0.4771123824	degrees N	degrees E	mm mm-1	ala.org.au
Eucalyptus	sideroxylon	-36.5	146	0.5491984072	degrees N	degrees E	mm mm-1	ala.org.au
Eucalyptus	macrorhyncha	-36.5	146	0.5491984072	degrees N	degrees E	mm mm-1	ala.org.au
Eucalyptus	microcarpa	-36.5	146	0.5491984072	degrees N	degrees E	mm mm-1	ala.org.au
Eucalyptus	dives	-36.5	146	0.5491984072	degrees N	degrees E	mm mm-1	ala.org.au
Eucalyptus	macrorhyncha	-36.5	146.25	0.5485686728	degrees N	degrees E	mm mm-1	ala.org.au
Eucalyptus	sideroxylon	-36.5	146.25	0.5485686728	degrees N	degrees E	mm mm-1	ala.org.au
Eucalyptus	dives	-36.5	146.25	0.5485686728	degrees N	degrees E	mm mm-1	ala.org.au
Eucalyptus	microcarpa	-36.5	146.25	0.5485686728	degrees N	degrees E	mm mm-1	ala.org.au
Eucalyptus	obliqua	-36.5	146.25	0.5485686728	degrees N	degrees E	mm mm-1	ala.org.au
Eucalyptus	viminalis	-36.5	146.25	0.5485686728	degrees N	degrees E	mm mm-1	ala.org.au
Eucalyptus	macrorhyncha	-36.5	146.5	0.6320541761	degrees N	degrees E	mm mm-1	ala.org.au
Eucalyptus	microcarpa	-36.5	146.5	0.6320541761	degrees N	degrees E	mm mm-1	ala.org.au
Eucalyptus	dives	-36.5	146.5	0.6320541761	degrees N	degrees E	mm mm-1	ala.org.au
Eucalyptus	obliqua	-36.5	146.5	0.6320541761	degrees N	degrees E	mm mm-1	ala.org.au
Eucalyptus	viminalis	-36.5	146.5	0.6320541761	degrees N	degrees E	mm mm-1	ala.org.au
Eucalyptus	dives	-36.5	146.75	0.8311926178	degrees N	degrees E	mm mm-1	ala.org.au
Eucalyptus	macrorhyncha	-36.5	146.75	0.8311926178	degrees N	degrees E	mm mm-1	ala.org.au
Eucalyptus	viminalis	-36.5	146.75	0.8311926178	degrees N	degrees E	mm mm-1	ala.org.au
Eucalyptus	microcarpa	-36.5	146.75	0.8311926178	degrees N	degrees E	mm mm-1	ala.org.au
Eucalyptus	obliqua	-36.5	146.75	0.8311926178	degrees N	degrees E	mm mm-1	ala.org.au
Eucalyptus	dives	-36.5	147	0.9005811982	degrees N	degrees E	mm mm-1	ala.org.au
Eucalyptus	macrorhyncha	-36.5	147	0.9005811982	degrees N	degrees E	mm mm-1	ala.org.au
Eucalyptus	viminalis	-36.5	147	0.9005811982	degrees N	degrees E	mm mm-1	ala.org.au
Eucalyptus	obliqua	-36.5	147	0.9005811982	degrees N	degrees E	mm mm-1	ala.org.au
Eucalyptus	microcarpa	-36.5	147	0.9005811982	degrees N	degrees E	mm mm-1	ala.org.au
Eucalyptus	dives	-36.5	147.25	0.9333752104	degrees N	degrees E	mm mm-1	ala.org.au
Eucalyptus	macrorhyncha	-36.5	147.25	0.9333752104	degrees N	degrees E	mm mm-1	ala.org.au
Eucalyptus	viminalis	-36.5	147.25	0.9333752104	degrees N	degrees E	mm mm-1	ala.org.au
Eucalyptus	dives	-36.5	147.5	0.8848242732	degrees N	degrees E	mm mm-1	ala.org.au
Eucalyptus	macrorhyncha	-36.5	147.5	0.8848242732	degrees N	degrees E	mm mm-1	ala.org.au
Eucalyptus	viminalis	-36.5	147.5	0.8848242732	degrees N	degrees E	mm mm-1	ala.org.au
Eucalyptus	obliqua	-36.5	147.5	0.8848242732	degrees N	degrees E	mm mm-1	ala.org.au
Eucalyptus	dives	-36.5	147.75	0.9648745157	degrees N	degrees E	mm mm-1	ala.org.au
Eucalyptus	microcarpa	-36.5	147.75	0.9648745157	degrees N	degrees E	mm mm-1	ala.org.au
Eucalyptus	macrorhyncha	-36.5	147.75	0.9648745157	degrees N	degrees E	mm mm-1	ala.org.au
Eucalyptus	viminalis	-36.5	147.75	0.9648745157	degrees N	degrees E	mm mm-1	ala.org.au
Eucalyptus	dives	-36.5	148	1.2577752992	degrees N	degrees E	mm mm-1	ala.org.au
Eucalyptus	viminalis	-36.5	148	1.2577752992	degrees N	degrees E	mm mm-1	ala.org.au
Eucalyptus	obliqua	-36.5	148	1.2577752992	degrees N	degrees E	mm mm-1	ala.org.au
Eucalyptus	macrorhyncha	-36.5	148.25	1.5082904022	degrees N	degrees E	mm mm-1	ala.org.au
Eucalyptus	dives	-36.5	148.25	1.5082904022	degrees N	degrees E	mm mm-1	ala.org.au
Eucalyptus	viminalis	-36.5	148.25	1.5082904022	degrees N	degrees E	mm mm-1	ala.org.au
Eucalyptus	dives	-36.5	148.5	0.8133958845	degrees N	degrees E	mm mm-1	ala.org.au
Eucalyptus	viminalis	-36.5	148.5	0.8133958845	degrees N	degrees E	mm mm-1	ala.org.au
Eucalyptus	viminalis	-36.5	148.75	0.5079142113	degrees N	degrees E	mm mm-1	ala.org.au
Eucalyptus	dives	-36.5	148.75	0.5079142113	degrees N	degrees E	mm mm-1	ala.org.au
Eucalyptus	viminalis	-36.5	149	0.4557523222	degrees N	degrees E	mm mm-1	ala.org.au
Eucalyptus	dives	-36.5	149	0.4557523222	degrees N	degrees E	mm mm-1	ala.org.au
Eucalyptus	viminalis	-36.5	149.25	0.6683816988	degrees N	degrees E	mm mm-1	ala.org.au
Eucalyptus	nitens	-36.5	149.25	0.6683816988	degrees N	degrees E	mm mm-1	ala.org.au
Eucalyptus	dives	-36.5	149.25	0.6683816988	degrees N	degrees E	mm mm-1	ala.org.au
Eucalyptus	obliqua	-36.5	149.25	0.6683816988	degrees N	degrees E	mm mm-1	ala.org.au
Eucalyptus	nitens	-36.5	149.5	0.7602508593	degrees N	degrees E	mm mm-1	ala.org.au
Eucalyptus	viminalis	-36.5	149.5	0.7602508593	degrees N	degrees E	mm mm-1	ala.org.au
Eucalyptus	dives	-36.5	149.5	0.7602508593	degrees N	degrees E	mm mm-1	ala.org.au
Eucalyptus	obliqua	-36.5	149.5	0.7602508593	degrees N	degrees E	mm mm-1	ala.org.au
Eucalyptus	viminalis	-36.5	149.75	0.649903051	degrees N	degrees E	mm mm-1	ala.org.au
Eucalyptus	obliqua	-36.5	149.75	0.649903051	degrees N	degrees E	mm mm-1	ala.org.au
Eucalyptus	obliqua	-36.5	150	0.7126495291	degrees N	degrees E	mm mm-1	ala.org.au
Eucalyptus	viminalis	-36.5	150	0.7126495291	degrees N	degrees E	mm mm-1	ala.org.au
Eucalyptus	dives	-36.5	150	0.7126495291	degrees N	degrees E	mm mm-1	ala.org.au
Eucalyptus	arenacea	-36.25	139.75	0.3349813469	degrees N	degrees E	mm mm-1	ala.org.au
Eucalyptus	arenacea	-36.25	140	0.3180147864	degrees N	degrees E	mm mm-1	ala.org.au
Eucalyptus	arenacea	-36.25	140.25	0.3055348094	degrees N	degrees E	mm mm-1	ala.org.au
Eucalyptus	obliqua	-36.25	140.25	0.3055348094	degrees N	degrees E	mm mm-1	ala.org.au
Eucalyptus	viminalis	-36.25	140.5	0.299298155	degrees N	degrees E	mm mm-1	ala.org.au
Eucalyptus	microcarpa	-36.25	140.5	0.299298155	degrees N	degrees E	mm mm-1	ala.org.au
Eucalyptus	arenacea	-36.25	140.5	0.299298155	degrees N	degrees E	mm mm-1	ala.org.au
Eucalyptus	dumosa	-36.25	140.5	0.299298155	degrees N	degrees E	mm mm-1	ala.org.au
Eucalyptus	microcarpa	-36.25	140.75	0.291109169	degrees N	degrees E	mm mm-1	ala.org.au
Eucalyptus	arenacea	-36.25	140.75	0.291109169	degrees N	degrees E	mm mm-1	ala.org.au
Eucalyptus	dumosa	-36.25	140.75	0.291109169	degrees N	degrees E	mm mm-1	ala.org.au
Eucalyptus	dumosa	-36.25	141	0.2770237263	degrees N	degrees E	mm mm-1	ala.org.au
Eucalyptus	arenacea	-36.25	141	0.2770237263	degrees N	degrees E	mm mm-1	ala.org.au
Eucalyptus	microcarpa	-36.25	141	0.2770237263	degrees N	degrees E	mm mm-1	ala.org.au
Eucalyptus	microcarpa	-36.25	141.25	0.2641474253	degrees N	degrees E	mm mm-1	ala.org.au
Eucalyptus	dumosa	-36.25	141.25	0.2641474253	degrees N	degrees E	mm mm-1	ala.org.au
Eucalyptus	arenacea	-36.25	141.25	0.2641474253	degrees N	degrees E	mm mm-1	ala.org.au
Eucalyptus	dumosa	-36.25	141.5	0.2562008715	degrees N	degrees E	mm mm-1	ala.org.au
Eucalyptus	arenacea	-36.25	141.5	0.2562008715	degrees N	degrees E	mm mm-1	ala.org.au
Eucalyptus	microcarpa	-36.25	141.5	0.2562008715	degrees N	degrees E	mm mm-1	ala.org.au
Eucalyptus	dumosa	-36.25	141.75	0.2496785854	degrees N	degrees E	mm mm-1	ala.org.au
Eucalyptus	microcarpa	-36.25	141.75	0.2496785854	degrees N	degrees E	mm mm-1	ala.org.au
Eucalyptus	viminalis	-36.25	141.75	0.2496785854	degrees N	degrees E	mm mm-1	ala.org.au
Eucalyptus	dumosa	-36.25	142	0.2404518258	degrees N	degrees E	mm mm-1	ala.org.au
Eucalyptus	dumosa	-36.25	142.25	0.254846466	degrees N	degrees E	mm mm-1	ala.org.au
Eucalyptus	microcarpa	-36.25	142.25	0.254846466	degrees N	degrees E	mm mm-1	ala.org.au
Eucalyptus	dumosa	-36.25	142.5	0.2454758235	degrees N	degrees E	mm mm-1	ala.org.au
Eucalyptus	microcarpa	-36.25	142.5	0.2454758235	degrees N	degrees E	mm mm-1	ala.org.au
Eucalyptus	dumosa	-36.25	142.75	0.2595880087	degrees N	degrees E	mm mm-1	ala.org.au
Eucalyptus	microcarpa	-36.25	143	0.2618929439	degrees N	degrees E	mm mm-1	ala.org.au
Eucalyptus	dumosa	-36.25	143	0.2618929439	degrees N	degrees E	mm mm-1	ala.org.au
Eucalyptus	microcarpa	-36.25	143.25	0.2778015496	degrees N	degrees E	mm mm-1	ala.org.au
Eucalyptus	dumosa	-36.25	143.25	0.2778015496	degrees N	degrees E	mm mm-1	ala.org.au
Eucalyptus	microcarpa	-36.25	143.5	0.292838294	degrees N	degrees E	mm mm-1	ala.org.au
Eucalyptus	dumosa	-36.25	143.5	0.292838294	degrees N	degrees E	mm mm-1	ala.org.au
Eucalyptus	macrorhyncha	-36.25	143.5	0.292838294	degrees N	degrees E	mm mm-1	ala.org.au
Eucalyptus	microcarpa	-36.25	143.75	0.2797740938	degrees N	degrees E	mm mm-1	ala.org.au
Eucalyptus	dumosa	-36.25	143.75	0.2797740938	degrees N	degrees E	mm mm-1	ala.org.au
Eucalyptus	microcarpa	-36.25	144	0.2690369379	degrees N	degrees E	mm mm-1	ala.org.au
Eucalyptus	dumosa	-36.25	144	0.2690369379	degrees N	degrees E	mm mm-1	ala.org.au
Eucalyptus	microcarpa	-36.25	144.25	0.2715382066	degrees N	degrees E	mm mm-1	ala.org.au
Eucalyptus	microcarpa	-36.25	144.5	0.2848167806	degrees N	degrees E	mm mm-1	ala.org.au
Eucalyptus	microcarpa	-36.25	144.75	0.2967967743	degrees N	degrees E	mm mm-1	ala.org.au
Eucalyptus	microcarpa	-36.25	145	0.2979776387	degrees N	degrees E	mm mm-1	ala.org.au
Eucalyptus	microcarpa	-36.25	145.25	0.323052982	degrees N	degrees E	mm mm-1	ala.org.au
Eucalyptus	microcarpa	-36.25	145.5	0.3446367981	degrees N	degrees E	mm mm-1	ala.org.au
Eucalyptus	sideroxylon	-36.25	145.5	0.3446367981	degrees N	degrees E	mm mm-1	ala.org.au
Eucalyptus	microcarpa	-36.25	145.75	0.3620907867	degrees N	degrees E	mm mm-1	ala.org.au
Eucalyptus	microcarpa	-36.25	146	0.426420199	degrees N	degrees E	mm mm-1	ala.org.au
Eucalyptus	sideroxylon	-36.25	146	0.426420199	degrees N	degrees E	mm mm-1	ala.org.au
Eucalyptus	macrorhyncha	-36.25	146	0.426420199	degrees N	degrees E	mm mm-1	ala.org.au
Eucalyptus	microcarpa	-36.25	146.25	0.4360181651	degrees N	degrees E	mm mm-1	ala.org.au
Eucalyptus	sideroxylon	-36.25	146.25	0.4360181651	degrees N	degrees E	mm mm-1	ala.org.au
Eucalyptus	macrorhyncha	-36.25	146.25	0.4360181651	degrees N	degrees E	mm mm-1	ala.org.au
Eucalyptus	dives	-36.25	146.25	0.4360181651	degrees N	degrees E	mm mm-1	ala.org.au
Eucalyptus	viminalis	-36.25	146.25	0.4360181651	degrees N	degrees E	mm mm-1	ala.org.au
Eucalyptus	macrorhyncha	-36.25	146.5	0.5516031852	degrees N	degrees E	mm mm-1	ala.org.au
Eucalyptus	sideroxylon	-36.25	146.5	0.5516031852	degrees N	degrees E	mm mm-1	ala.org.au
Eucalyptus	microcarpa	-36.25	146.5	0.5516031852	degrees N	degrees E	mm mm-1	ala.org.au
Eucalyptus	dives	-36.25	146.5	0.5516031852	degrees N	degrees E	mm mm-1	ala.org.au
Eucalyptus	macrorhyncha	-36.25	146.75	0.683363097	degrees N	degrees E	mm mm-1	ala.org.au
Eucalyptus	sideroxylon	-36.25	146.75	0.683363097	degrees N	degrees E	mm mm-1	ala.org.au
Eucalyptus	dives	-36.25	146.75	0.683363097	degrees N	degrees E	mm mm-1	ala.org.au
Eucalyptus	microcarpa	-36.25	146.75	0.683363097	degrees N	degrees E	mm mm-1	ala.org.au
Eucalyptus	viminalis	-36.25	146.75	0.683363097	degrees N	degrees E	mm mm-1	ala.org.au
Eucalyptus	obliqua	-36.25	146.75	0.683363097	degrees N	degrees E	mm mm-1	ala.org.au
Eucalyptus	macrorhyncha	-36.25	147	0.6365996872	degrees N	degrees E	mm mm-1	ala.org.au
Eucalyptus	dives	-36.25	147	0.6365996872	degrees N	degrees E	mm mm-1	ala.org.au
Eucalyptus	sideroxylon	-36.25	147	0.6365996872	degrees N	degrees E	mm mm-1	ala.org.au
Eucalyptus	microcarpa	-36.25	147	0.6365996872	degrees N	degrees E	mm mm-1	ala.org.au
Eucalyptus	dives	-36.25	147.25	0.7518396076	degrees N	degrees E	mm mm-1	ala.org.au
Eucalyptus	macrorhyncha	-36.25	147.25	0.7518396076	degrees N	degrees E	mm mm-1	ala.org.au
Eucalyptus	dives	-36.25	147.5	0.9849609807	degrees N	degrees E	mm mm-1	ala.org.au
Eucalyptus	obliqua	-36.25	147.5	0.9849609807	degrees N	degrees E	mm mm-1	ala.org.au
Eucalyptus	macrorhyncha	-36.25	147.5	0.9849609807	degrees N	degrees E	mm mm-1	ala.org.au
Eucalyptus	viminalis	-36.25	147.5	0.9849609807	degrees N	degrees E	mm mm-1	ala.org.au
Eucalyptus	microcarpa	-36.25	147.5	0.9849609807	degrees N	degrees E	mm mm-1	ala.org.au
Eucalyptus	viminalis	-36.25	147.75	0.9394342192	degrees N	degrees E	mm mm-1	ala.org.au
Eucalyptus	dives	-36.25	147.75	0.9394342192	degrees N	degrees E	mm mm-1	ala.org.au
Eucalyptus	macrorhyncha	-36.25	147.75	0.9394342192	degrees N	degrees E	mm mm-1	ala.org.au
Eucalyptus	macrorhyncha	-36.25	148	0.7954905525	degrees N	degrees E	mm mm-1	ala.org.au
Eucalyptus	dives	-36.25	148	0.7954905525	degrees N	degrees E	mm mm-1	ala.org.au
Eucalyptus	viminalis	-36.25	148	0.7954905525	degrees N	degrees E	mm mm-1	ala.org.au
Eucalyptus	macrorhyncha	-36.25	148.25	1.3077299495	degrees N	degrees E	mm mm-1	ala.org.au
Eucalyptus	dives	-36.25	148.25	1.3077299495	degrees N	degrees E	mm mm-1	ala.org.au
Eucalyptus	viminalis	-36.25	148.25	1.3077299495	degrees N	degrees E	mm mm-1	ala.org.au
Eucalyptus	viminalis	-36.25	148.5	1.0650597936	degrees N	degrees E	mm mm-1	ala.org.au
Eucalyptus	dives	-36.25	148.5	1.0650597936	degrees N	degrees E	mm mm-1	ala.org.au
Eucalyptus	dives	-36.25	148.75	0.514621048	degrees N	degrees E	mm mm-1	ala.org.au
Eucalyptus	viminalis	-36.25	148.75	0.514621048	degrees N	degrees E	mm mm-1	ala.org.au
Eucalyptus	viminalis	-36.25	149	0.4393518962	degrees N	degrees E	mm mm-1	ala.org.au
Eucalyptus	dives	-36.25	149	0.4393518962	degrees N	degrees E	mm mm-1	ala.org.au
Eucalyptus	dives	-36.25	149.25	0.4752029752	degrees N	degrees E	mm mm-1	ala.org.au
Eucalyptus	obliqua	-36.25	149.25	0.4752029752	degrees N	degrees E	mm mm-1	ala.org.au
Eucalyptus	viminalis	-36.25	149.25	0.4752029752	degrees N	degrees E	mm mm-1	ala.org.au
Eucalyptus	sideroxylon	-36.25	149.25	0.4752029752	degrees N	degrees E	mm mm-1	ala.org.au
Eucalyptus	nitens	-36.25	149.25	0.4752029752	degrees N	degrees E	mm mm-1	ala.org.au
Eucalyptus	macrorhyncha	-36.25	149.25	0.4752029752	degrees N	degrees E	mm mm-1	ala.org.au
Eucalyptus	dives	-36.25	149.5	0.6680500403	degrees N	degrees E	mm mm-1	ala.org.au
Eucalyptus	viminalis	-36.25	149.5	0.6680500403	degrees N	degrees E	mm mm-1	ala.org.au
Eucalyptus	nitens	-36.25	149.5	0.6680500403	degrees N	degrees E	mm mm-1	ala.org.au
Eucalyptus	macrorhyncha	-36.25	149.5	0.6680500403	degrees N	degrees E	mm mm-1	ala.org.au
Eucalyptus	viminalis	-36.25	149.75	0.6612698436	degrees N	degrees E	mm mm-1	ala.org.au
Eucalyptus	dives	-36.25	149.75	0.6612698436	degrees N	degrees E	mm mm-1	ala.org.au
Eucalyptus	nitens	-36.25	149.75	0.6612698436	degrees N	degrees E	mm mm-1	ala.org.au
Eucalyptus	viminalis	-36.25	150	0.7015241748	degrees N	degrees E	mm mm-1	ala.org.au
Eucalyptus	obliqua	-36.25	150	0.7015241748	degrees N	degrees E	mm mm-1	ala.org.au
Eucalyptus	obliqua	-36	136.75	0.4408584799	degrees N	degrees E	mm mm-1	ala.org.au
Eucalyptus	viminalis	-36	136.75	0.4408584799	degrees N	degrees E	mm mm-1	ala.org.au
Eucalyptus	arenacea	-36	136.75	0.4408584799	degrees N	degrees E	mm mm-1	ala.org.au
Eucalyptus	obliqua	-36	137	0.4005521298	degrees N	degrees E	mm mm-1	ala.org.au
Eucalyptus	arenacea	-36	137	0.4005521298	degrees N	degrees E	mm mm-1	ala.org.au
Eucalyptus	viminalis	-36	137	0.4005521298	degrees N	degrees E	mm mm-1	ala.org.au
Eucalyptus	viminalis	-36	137.5	0.3666139509	degrees N	degrees E	mm mm-1	ala.org.au
Eucalyptus	arenacea	-36	139.75	0.3318780743	degrees N	degrees E	mm mm-1	ala.org.au
Eucalyptus	dumosa	-36	140	0.3110942153	degrees N	degrees E	mm mm-1	ala.org.au
Eucalyptus	arenacea	-36	140	0.3110942153	degrees N	degrees E	mm mm-1	ala.org.au
Eucalyptus	viminalis	-36	140	0.3110942153	degrees N	degrees E	mm mm-1	ala.org.au
Eucalyptus	dumosa	-36	140.25	0.284938775	degrees N	degrees E	mm mm-1	ala.org.au
Eucalyptus	arenacea	-36	140.25	0.284938775	degrees N	degrees E	mm mm-1	ala.org.au
Eucalyptus	viminalis	-36	140.25	0.284938775	degrees N	degrees E	mm mm-1	ala.org.au
Eucalyptus	arenacea	-36	140.5	0.2759045382	degrees N	degrees E	mm mm-1	ala.org.au
Eucalyptus	dumosa	-36	140.5	0.2759045382	degrees N	degrees E	mm mm-1	ala.org.au
Eucalyptus	viminalis	-36	140.5	0.2759045382	degrees N	degrees E	mm mm-1	ala.org.au
Eucalyptus	microcarpa	-36	140.5	0.2759045382	degrees N	degrees E	mm mm-1	ala.org.au
Eucalyptus	arenacea	-36	140.75	0.2685323443	degrees N	degrees E	mm mm-1	ala.org.au
Eucalyptus	dumosa	-36	140.75	0.2685323443	degrees N	degrees E	mm mm-1	ala.org.au
Eucalyptus	dumosa	-36	141	0.2582115516	degrees N	degrees E	mm mm-1	ala.org.au
Eucalyptus	arenacea	-36	141	0.2582115516	degrees N	degrees E	mm mm-1	ala.org.au
Eucalyptus	dumosa	-36	141.25	0.2484563274	degrees N	degrees E	mm mm-1	ala.org.au
Eucalyptus	arenacea	-36	141.25	0.2484563274	degrees N	degrees E	mm mm-1	ala.org.au
Eucalyptus	arenacea	-36	141.5	0.2356729945	degrees N	degrees E	mm mm-1	ala.org.au
Eucalyptus	dumosa	-36	141.5	0.2356729945	degrees N	degrees E	mm mm-1	ala.org.au
Eucalyptus	microcarpa	-36	141.5	0.2356729945	degrees N	degrees E	mm mm-1	ala.org.au
Eucalyptus	dumosa	-36	141.75	0.2412418062	degrees N	degrees E	mm mm-1	ala.org.au
Eucalyptus	dumosa	-36	142	0.2407579509	degrees N	degrees E	mm mm-1	ala.org.au
Eucalyptus	dumosa	-36	142.25	0.2351121812	degrees N	degrees E	mm mm-1	ala.org.au
Eucalyptus	dumosa	-36	142.5	0.2379955066	degrees N	degrees E	mm mm-1	ala.org.au
Eucalyptus	dumosa	-36	142.75	0.2509892305	degrees N	degrees E	mm mm-1	ala.org.au
Eucalyptus	dumosa	-36	143	0.237131737	degrees N	degrees E	mm mm-1	ala.org.au
Eucalyptus	microcarpa	-36	143.25	0.2454685219	degrees N	degrees E	mm mm-1	ala.org.au
Eucalyptus	dumosa	-36	143.25	0.2454685219	degrees N	degrees E	mm mm-1	ala.org.au
Eucalyptus	dumosa	-36	143.5	0.2517886006	degrees N	degrees E	mm mm-1	ala.org.au
Eucalyptus	microcarpa	-36	143.5	0.2517886006	degrees N	degrees E	mm mm-1	ala.org.au
Eucalyptus	microcarpa	-36	143.75	0.2468884421	degrees N	degrees E	mm mm-1	ala.org.au
Eucalyptus	dumosa	-36	143.75	0.2468884421	degrees N	degrees E	mm mm-1	ala.org.au
Eucalyptus	sideroxylon	-36	144	0.2446460394	degrees N	degrees E	mm mm-1	ala.org.au
Eucalyptus	microcarpa	-36	144	0.2446460394	degrees N	degrees E	mm mm-1	ala.org.au
Eucalyptus	microcarpa	-36	144.25	0.2454047062	degrees N	degrees E	mm mm-1	ala.org.au
Eucalyptus	microcarpa	-36	144.5	0.2514653738	degrees N	degrees E	mm mm-1	ala.org.au
Eucalyptus	microcarpa	-36	144.75	0.2661578474	degrees N	degrees E	mm mm-1	ala.org.au
Eucalyptus	microcarpa	-36	145	0.2660440539	degrees N	degrees E	mm mm-1	ala.org.au
Eucalyptus	microcarpa	-36	145.25	0.2713265128	degrees N	degrees E	mm mm-1	ala.org.au
Eucalyptus	microcarpa	-36	145.5	0.2905749097	degrees N	degrees E	mm mm-1	ala.org.au
Eucalyptus	microcarpa	-36	145.75	0.3078472364	degrees N	degrees E	mm mm-1	ala.org.au
Eucalyptus	macrorhyncha	-36	145.75	0.3078472364	degrees N	degrees E	mm mm-1	ala.org.au
Eucalyptus	sideroxylon	-36	146	0.3390572022	degrees N	degrees E	mm mm-1	ala.org.au
Eucalyptus	microcarpa	-36	146	0.3390572022	degrees N	degrees E	mm mm-1	ala.org.au
Eucalyptus	macrorhyncha	-36	146	0.3390572022	degrees N	degrees E	mm mm-1	ala.org.au
Eucalyptus	dives	-36	146	0.3390572022	degrees N	degrees E	mm mm-1	ala.org.au
Eucalyptus	microcarpa	-36	146.25	0.3659955664	degrees N	degrees E	mm mm-1	ala.org.au
Eucalyptus	macrorhyncha	-36	146.5	0.389792836	degrees N	degrees E	mm mm-1	ala.org.au
Eucalyptus	sideroxylon	-36	146.5	0.389792836	degrees N	degrees E	mm mm-1	ala.org.au
Eucalyptus	microcarpa	-36	146.5	0.389792836	degrees N	degrees E	mm mm-1	ala.org.au
Eucalyptus	viminalis	-36	146.5	0.389792836	degrees N	degrees E	mm mm-1	ala.org.au
Eucalyptus	microcarpa	-36	146.75	0.4300076715	degrees N	degrees E	mm mm-1	ala.org.au
Eucalyptus	macrorhyncha	-36	146.75	0.4300076715	degrees N	degrees E	mm mm-1	ala.org.au
Eucalyptus	sideroxylon	-36	146.75	0.4300076715	degrees N	degrees E	mm mm-1	ala.org.au
Eucalyptus	macrorhyncha	-36	147	0.5097946987	degrees N	degrees E	mm mm-1	ala.org.au
Eucalyptus	microcarpa	-36	147	0.5097946987	degrees N	degrees E	mm mm-1	ala.org.au
Eucalyptus	dives	-36	147	0.5097946987	degrees N	degrees E	mm mm-1	ala.org.au
Eucalyptus	sideroxylon	-36	147	0.5097946987	degrees N	degrees E	mm mm-1	ala.org.au
Eucalyptus	viminalis	-36	147	0.5097946987	degrees N	degrees E	mm mm-1	ala.org.au
Eucalyptus	macrorhyncha	-36	147.25	0.593418579	degrees N	degrees E	mm mm-1	ala.org.au
Eucalyptus	dives	-36	147.25	0.593418579	degrees N	degrees E	mm mm-1	ala.org.au
Eucalyptus	viminalis	-36	147.25	0.593418579	degrees N	degrees E	mm mm-1	ala.org.au
Eucalyptus	macrorhyncha	-36	147.5	0.6519539885	degrees N	degrees E	mm mm-1	ala.org.au
Eucalyptus	dives	-36	147.5	0.6519539885	degrees N	degrees E	mm mm-1	ala.org.au
Eucalyptus	viminalis	-36	147.5	0.6519539885	degrees N	degrees E	mm mm-1	ala.org.au
Eucalyptus	microcarpa	-36	147.5	0.6519539885	degrees N	degrees E	mm mm-1	ala.org.au
Eucalyptus	dives	-36	147.75	0.7204532135	degrees N	degrees E	mm mm-1	ala.org.au
Eucalyptus	macrorhyncha	-36	147.75	0.7204532135	degrees N	degrees E	mm mm-1	ala.org.au
Eucalyptus	viminalis	-36	147.75	0.7204532135	degrees N	degrees E	mm mm-1	ala.org.au
Eucalyptus	dives	-36	148	0.7495320467	degrees N	degrees E	mm mm-1	ala.org.au
Eucalyptus	macrorhyncha	-36	148	0.7495320467	degrees N	degrees E	mm mm-1	ala.org.au
Eucalyptus	viminalis	-36	148	0.7495320467	degrees N	degrees E	mm mm-1	ala.org.au
Eucalyptus	viminalis	-36	148.25	1.3453393309	degrees N	degrees E	mm mm-1	ala.org.au
Eucalyptus	dives	-36	148.25	1.3453393309	degrees N	degrees E	mm mm-1	ala.org.au
Eucalyptus	macrorhyncha	-36	148.25	1.3453393309	degrees N	degrees E	mm mm-1	ala.org.au
Eucalyptus	macrorhyncha	-36	148.75	0.5441440868	degrees N	degrees E	mm mm-1	ala.org.au
Eucalyptus	dives	-36	148.75	0.5441440868	degrees N	degrees E	mm mm-1	ala.org.au
Eucalyptus	nitens	-36	149	0.529352242	degrees N	degrees E	mm mm-1	ala.org.au
Eucalyptus	viminalis	-36	149	0.529352242	degrees N	degrees E	mm mm-1	ala.org.au
Eucalyptus	dives	-36	149	0.529352242	degrees N	degrees E	mm mm-1	ala.org.au
Eucalyptus	macrorhyncha	-36	149.25	0.4526120233	degrees N	degrees E	mm mm-1	ala.org.au
Eucalyptus	viminalis	-36	149.25	0.4526120233	degrees N	degrees E	mm mm-1	ala.org.au
Eucalyptus	dives	-36	149.25	0.4526120233	degrees N	degrees E	mm mm-1	ala.org.au
Eucalyptus	nitens	-36	149.5	0.619496283	degrees N	degrees E	mm mm-1	ala.org.au
Eucalyptus	dives	-36	149.5	0.619496283	degrees N	degrees E	mm mm-1	ala.org.au
Eucalyptus	viminalis	-36	149.5	0.619496283	degrees N	degrees E	mm mm-1	ala.org.au
Eucalyptus	macrorhyncha	-36	149.5	0.619496283	degrees N	degrees E	mm mm-1	ala.org.au
Eucalyptus	viminalis	-36	149.75	0.6053369617	degrees N	degrees E	mm mm-1	ala.org.au
Eucalyptus	obliqua	-36	149.75	0.6053369617	degrees N	degrees E	mm mm-1	ala.org.au
Eucalyptus	dives	-36	149.75	0.6053369617	degrees N	degrees E	mm mm-1	ala.org.au
Eucalyptus	nitens	-36	149.75	0.6053369617	degrees N	degrees E	mm mm-1	ala.org.au
Eucalyptus	viminalis	-36	150	0.6725744463	degrees N	degrees E	mm mm-1	ala.org.au
Eucalyptus	dives	-36	150	0.6725744463	degrees N	degrees E	mm mm-1	ala.org.au
Eucalyptus	obliqua	-36	150	0.6725744463	degrees N	degrees E	mm mm-1	ala.org.au
Eucalyptus	nitens	-36	150	0.6725744463	degrees N	degrees E	mm mm-1	ala.org.au
Eucalyptus	obliqua	-35.75	137	0.4839539418	degrees N	degrees E	mm mm-1	ala.org.au
Eucalyptus	viminalis	-35.75	137	0.4839539418	degrees N	degrees E	mm mm-1	ala.org.au
Eucalyptus	arenacea	-35.75	137	0.4839539418	degrees N	degrees E	mm mm-1	ala.org.au
Eucalyptus	obliqua	-35.75	137.25	0.4308311983	degrees N	degrees E	mm mm-1	ala.org.au
Eucalyptus	viminalis	-35.75	137.25	0.4308311983	degrees N	degrees E	mm mm-1	ala.org.au
Eucalyptus	obliqua	-35.75	137.5	0.3425124063	degrees N	degrees E	mm mm-1	ala.org.au
Eucalyptus	dumosa	-35.75	137.5	0.3425124063	degrees N	degrees E	mm mm-1	ala.org.au
Eucalyptus	viminalis	-35.75	137.5	0.3425124063	degrees N	degrees E	mm mm-1	ala.org.au
Eucalyptus	arenacea	-35.75	139.5	0.3308295143	degrees N	degrees E	mm mm-1	ala.org.au
Eucalyptus	arenacea	-35.75	139.75	0.3230878441	degrees N	degrees E	mm mm-1	ala.org.au
Eucalyptus	dumosa	-35.75	139.75	0.3230878441	degrees N	degrees E	mm mm-1	ala.org.au
Eucalyptus	viminalis	-35.75	139.75	0.3230878441	degrees N	degrees E	mm mm-1	ala.org.au
Eucalyptus	viminalis	-35.75	140	0.2921952118	degrees N	degrees E	mm mm-1	ala.org.au
Eucalyptus	dumosa	-35.75	140	0.2921952118	degrees N	degrees E	mm mm-1	ala.org.au
Eucalyptus	arenacea	-35.75	140	0.2921952118	degrees N	degrees E	mm mm-1	ala.org.au
Eucalyptus	arenacea	-35.75	140.25	0.2583822602	degrees N	degrees E	mm mm-1	ala.org.au
Eucalyptus	dumosa	-35.75	140.25	0.2583822602	degrees N	degrees E	mm mm-1	ala.org.au
Eucalyptus	viminalis	-35.75	140.25	0.2583822602	degrees N	degrees E	mm mm-1	ala.org.au
Eucalyptus	dumosa	-35.75	140.5	0.2502188676	degrees N	degrees E	mm mm-1	ala.org.au
Eucalyptus	arenacea	-35.75	140.5	0.2502188676	degrees N	degrees E	mm mm-1	ala.org.au
Eucalyptus	viminalis	-35.75	140.5	0.2502188676	degrees N	degrees E	mm mm-1	ala.org.au
Eucalyptus	arenacea	-35.75	140.75	0.2396471828	degrees N	degrees E	mm mm-1	ala.org.au
Eucalyptus	dumosa	-35.75	140.75	0.2396471828	degrees N	degrees E	mm mm-1	ala.org.au
Eucalyptus	dumosa	-35.75	141	0.2317407822	degrees N	degrees E	mm mm-1	ala.org.au
Eucalyptus	arenacea	-35.75	141	0.2317407822	degrees N	degrees E	mm mm-1	ala.org.au
Eucalyptus	microcarpa	-35.75	141	0.2317407822	degrees N	degrees E	mm mm-1	ala.org.au
Eucalyptus	dumosa	-35.75	141.25	0.2242528901	degrees N	degrees E	mm mm-1	ala.org.au
Eucalyptus	arenacea	-35.75	141.25	0.2242528901	degrees N	degrees E	mm mm-1	ala.org.au
Eucalyptus	arenacea	-35.75	141.5	0.216847068	degrees N	degrees E	mm mm-1	ala.org.au
Eucalyptus	dumosa	-35.75	141.5	0.216847068	degrees N	degrees E	mm mm-1	ala.org.au
Eucalyptus	dumosa	-35.75	141.75	0.2204900469	degrees N	degrees E	mm mm-1	ala.org.au
Eucalyptus	microcarpa	-35.75	141.75	0.2204900469	degrees N	degrees E	mm mm-1	ala.org.au
Eucalyptus	dumosa	-35.75	142	0.2272784987	degrees N	degrees E	mm mm-1	ala.org.au
Eucalyptus	dumosa	-35.75	142.25	0.2294452595	degrees N	degrees E	mm mm-1	ala.org.au
Eucalyptus	dumosa	-35.75	142.5	0.2381123238	degrees N	degrees E	mm mm-1	ala.org.au
Eucalyptus	dumosa	-35.75	142.75	0.2399391374	degrees N	degrees E	mm mm-1	ala.org.au
Eucalyptus	microcarpa	-35.75	142.75	0.2399391374	degrees N	degrees E	mm mm-1	ala.org.au
Eucalyptus	dumosa	-35.75	143	0.2355962125	degrees N	degrees E	mm mm-1	ala.org.au
Eucalyptus	dumosa	-35.75	143.25	0.2362090038	degrees N	degrees E	mm mm-1	ala.org.au
Eucalyptus	dumosa	-35.75	143.5	0.2378165933	degrees N	degrees E	mm mm-1	ala.org.au
Eucalyptus	dumosa	-35.75	143.75	0.2402528199	degrees N	degrees E	mm mm-1	ala.org.au
Eucalyptus	microcarpa	-35.75	144	0.2368690222	degrees N	degrees E	mm mm-1	ala.org.au
Eucalyptus	dumosa	-35.75	144	0.2368690222	degrees N	degrees E	mm mm-1	ala.org.au
Eucalyptus	microcarpa	-35.75	144.25	0.2333480852	degrees N	degrees E	mm mm-1	ala.org.au
Eucalyptus	macrorhyncha	-35.75	144.25	0.2333480852	degrees N	degrees E	mm mm-1	ala.org.au
Eucalyptus	microcarpa	-35.75	144.5	0.2331680064	degrees N	degrees E	mm mm-1	ala.org.au
Eucalyptus	microcarpa	-35.75	145	0.251811531	degrees N	degrees E	mm mm-1	ala.org.au
Eucalyptus	microcarpa	-35.75	145.25	0.2558720875	degrees N	degrees E	mm mm-1	ala.org.au
Eucalyptus	microcarpa	-35.75	145.5	0.2737286262	degrees N	degrees E	mm mm-1	ala.org.au
Eucalyptus	sideroxylon	-35.75	145.75	0.2865035088	degrees N	degrees E	mm mm-1	ala.org.au
Eucalyptus	microcarpa	-35.75	145.75	0.2865035088	degrees N	degrees E	mm mm-1	ala.org.au
Eucalyptus	microcarpa	-35.75	146	0.2888465031	degrees N	degrees E	mm mm-1	ala.org.au
Eucalyptus	macrorhyncha	-35.75	146.25	0.3024230727	degrees N	degrees E	mm mm-1	ala.org.au
Eucalyptus	sideroxylon	-35.75	146.25	0.3024230727	degrees N	degrees E	mm mm-1	ala.org.au
Eucalyptus	microcarpa	-35.75	146.25	0.3024230727	degrees N	degrees E	mm mm-1	ala.org.au
Eucalyptus	microcarpa	-35.75	146.5	0.33012551	degrees N	degrees E	mm mm-1	ala.org.au
Eucalyptus	microcarpa	-35.75	146.75	0.3628290517	degrees N	degrees E	mm mm-1	ala.org.au
Eucalyptus	macrorhyncha	-35.75	147	0.4428916539	degrees N	degrees E	mm mm-1	ala.org.au
Eucalyptus	microcarpa	-35.75	147	0.4428916539	degrees N	degrees E	mm mm-1	ala.org.au
Eucalyptus	viminalis	-35.75	147	0.4428916539	degrees N	degrees E	mm mm-1	ala.org.au
Eucalyptus	sideroxylon	-35.75	147	0.4428916539	degrees N	degrees E	mm mm-1	ala.org.au
Eucalyptus	macrorhyncha	-35.75	147.25	0.5109978541	degrees N	degrees E	mm mm-1	ala.org.au
Eucalyptus	microcarpa	-35.75	147.25	0.5109978541	degrees N	degrees E	mm mm-1	ala.org.au
Eucalyptus	dives	-35.75	147.25	0.5109978541	degrees N	degrees E	mm mm-1	ala.org.au
Eucalyptus	macrorhyncha	-35.75	147.5	0.5361197544	degrees N	degrees E	mm mm-1	ala.org.au
Eucalyptus	dives	-35.75	147.5	0.5361197544	degrees N	degrees E	mm mm-1	ala.org.au
Eucalyptus	macrorhyncha	-35.75	147.75	0.7091517511	degrees N	degrees E	mm mm-1	ala.org.au
Eucalyptus	dives	-35.75	147.75	0.7091517511	degrees N	degrees E	mm mm-1	ala.org.au
Eucalyptus	viminalis	-35.75	147.75	0.7091517511	degrees N	degrees E	mm mm-1	ala.org.au
Eucalyptus	viminalis	-35.75	148	0.8595543971	degrees N	degrees E	mm mm-1	ala.org.au
Eucalyptus	dives	-35.75	148	0.8595543971	degrees N	degrees E	mm mm-1	ala.org.au
Eucalyptus	macrorhyncha	-35.75	148	0.8595543971	degrees N	degrees E	mm mm-1	ala.org.au
Eucalyptus	viminalis	-35.75	148.25	1.1224017	degrees N	degrees E	mm mm-1	ala.org.au
Eucalyptus	dives	-35.75	148.25	1.1224017	degrees N	degrees E	mm mm-1	ala.org.au
Eucalyptus	macrorhyncha	-35.75	148.25	1.1224017	degrees N	degrees E	mm mm-1	ala.org.au
Eucalyptus	obliqua	-35.75	148.25	1.1224017	degrees N	degrees E	mm mm-1	ala.org.au
Eucalyptus	viminalis	-35.75	148.5	1.0527321665	degrees N	degrees E	mm mm-1	ala.org.au
Eucalyptus	dives	-35.75	148.5	1.0527321665	degrees N	degrees E	mm mm-1	ala.org.au
Eucalyptus	macrorhyncha	-35.75	148.5	1.0527321665	degrees N	degrees E	mm mm-1	ala.org.au
Eucalyptus	dives	-35.75	148.75	0.7364956616	degrees N	degrees E	mm mm-1	ala.org.au
Eucalyptus	viminalis	-35.75	148.75	0.7364956616	degrees N	degrees E	mm mm-1	ala.org.au
Eucalyptus	macrorhyncha	-35.75	148.75	0.7364956616	degrees N	degrees E	mm mm-1	ala.org.au
Eucalyptus	viminalis	-35.75	149	0.5740111024	degrees N	degrees E	mm mm-1	ala.org.au
Eucalyptus	dives	-35.75	149	0.5740111024	degrees N	degrees E	mm mm-1	ala.org.au
Eucalyptus	macrorhyncha	-35.75	149	0.5740111024	degrees N	degrees E	mm mm-1	ala.org.au
Eucalyptus	dives	-35.75	149.25	0.5334643354	degrees N	degrees E	mm mm-1	ala.org.au
Eucalyptus	viminalis	-35.75	149.25	0.5334643354	degrees N	degrees E	mm mm-1	ala.org.au
Eucalyptus	macrorhyncha	-35.75	149.25	0.5334643354	degrees N	degrees E	mm mm-1	ala.org.au
Eucalyptus	nitens	-35.75	149.5	0.6111561092	degrees N	degrees E	mm mm-1	ala.org.au
Eucalyptus	obliqua	-35.75	149.5	0.6111561092	degrees N	degrees E	mm mm-1	ala.org.au
Eucalyptus	viminalis	-35.75	149.5	0.6111561092	degrees N	degrees E	mm mm-1	ala.org.au
Eucalyptus	dives	-35.75	149.5	0.6111561092	degrees N	degrees E	mm mm-1	ala.org.au
Eucalyptus	viminalis	-35.75	149.75	0.5422423199	degrees N	degrees E	mm mm-1	ala.org.au
Eucalyptus	dives	-35.75	149.75	0.5422423199	degrees N	degrees E	mm mm-1	ala.org.au
Eucalyptus	obliqua	-35.75	149.75	0.5422423199	degrees N	degrees E	mm mm-1	ala.org.au
Eucalyptus	viminalis	-35.75	150	0.651907653	degrees N	degrees E	mm mm-1	ala.org.au
Eucalyptus	obliqua	-35.75	150	0.651907653	degrees N	degrees E	mm mm-1	ala.org.au
Eucalyptus	obliqua	-35.5	138.25	0.4679923195	degrees N	degrees E	mm mm-1	ala.org.au
Eucalyptus	viminalis	-35.5	138.25	0.4679923195	degrees N	degrees E	mm mm-1	ala.org.au
Eucalyptus	arenacea	-35.5	138.25	0.4679923195	degrees N	degrees E	mm mm-1	ala.org.au
Eucalyptus	obliqua	-35.5	138.5	0.4221867309	degrees N	degrees E	mm mm-1	ala.org.au
Eucalyptus	viminalis	-35.5	138.5	0.4221867309	degrees N	degrees E	mm mm-1	ala.org.au
Eucalyptus	viminalis	-35.5	138.75	0.31832861	degrees N	degrees E	mm mm-1	ala.org.au
Eucalyptus	obliqua	-35.5	138.75	0.31832861	degrees N	degrees E	mm mm-1	ala.org.au
Eucalyptus	arenacea	-35.5	138.75	0.31832861	degrees N	degrees E	mm mm-1	ala.org.au
Eucalyptus	regnans	-35.5	138.75	0.31832861	degrees N	degrees E	mm mm-1	ala.org.au
Eucalyptus	viminalis	-35.5	139	0.2635422199	degrees N	degrees E	mm mm-1	ala.org.au
Eucalyptus	dumosa	-35.5	139.5	0.3013367671	degrees N	degrees E	mm mm-1	ala.org.au
Eucalyptus	dumosa	-35.5	139.75	0.2783338715	degrees N	degrees E	mm mm-1	ala.org.au
Eucalyptus	viminalis	-35.5	139.75	0.2783338715	degrees N	degrees E	mm mm-1	ala.org.au
Eucalyptus	arenacea	-35.5	140	0.2502242864	degrees N	degrees E	mm mm-1	ala.org.au
Eucalyptus	dumosa	-35.5	140	0.2502242864	degrees N	degrees E	mm mm-1	ala.org.au
Eucalyptus	viminalis	-35.5	140	0.2502242864	degrees N	degrees E	mm mm-1	ala.org.au
Eucalyptus	dumosa	-35.5	140.25	0.2345196933	degrees N	degrees E	mm mm-1	ala.org.au
Eucalyptus	arenacea	-35.5	140.25	0.2345196933	degrees N	degrees E	mm mm-1	ala.org.au
Eucalyptus	viminalis	-35.5	140.25	0.2345196933	degrees N	degrees E	mm mm-1	ala.org.au
Eucalyptus	dumosa	-35.5	140.5	0.2249430682	degrees N	degrees E	mm mm-1	ala.org.au
Eucalyptus	arenacea	-35.5	140.5	0.2249430682	degrees N	degrees E	mm mm-1	ala.org.au
Eucalyptus	dumosa	-35.5	140.75	0.2188000603	degrees N	degrees E	mm mm-1	ala.org.au
Eucalyptus	arenacea	-35.5	140.75	0.2188000603	degrees N	degrees E	mm mm-1	ala.org.au
Eucalyptus	arenacea	-35.5	141	0.2102177174	degrees N	degrees E	mm mm-1	ala.org.au
Eucalyptus	dumosa	-35.5	141	0.2102177174	degrees N	degrees E	mm mm-1	ala.org.au
Eucalyptus	dumosa	-35.5	141.25	0.205461911	degrees N	degrees E	mm mm-1	ala.org.au
Eucalyptus	arenacea	-35.5	141.25	0.205461911	degrees N	degrees E	mm mm-1	ala.org.au
Eucalyptus	dumosa	-35.5	141.5	0.2015779305	degrees N	degrees E	mm mm-1	ala.org.au
Eucalyptus	arenacea	-35.5	141.5	0.2015779305	degrees N	degrees E	mm mm-1	ala.org.au
Eucalyptus	dumosa	-35.5	141.75	0.197854837	degrees N	degrees E	mm mm-1	ala.org.au
Eucalyptus	microcarpa	-35.5	141.75	0.197854837	degrees N	degrees E	mm mm-1	ala.org.au
Eucalyptus	dumosa	-35.5	142	0.1979900253	degrees N	degrees E	mm mm-1	ala.org.au
Eucalyptus	dumosa	-35.5	142.25	0.2212856311	degrees N	degrees E	mm mm-1	ala.org.au
Eucalyptus	dumosa	-35.5	142.5	0.2273007709	degrees N	degrees E	mm mm-1	ala.org.au
Eucalyptus	dumosa	-35.5	142.75	0.2272890087	degrees N	degrees E	mm mm-1	ala.org.au
Eucalyptus	dumosa	-35.5	143	0.2182447523	degrees N	degrees E	mm mm-1	ala.org.au
Eucalyptus	dumosa	-35.5	143.25	0.2252669259	degrees N	degrees E	mm mm-1	ala.org.au
Eucalyptus	dumosa	-35.5	143.5	0.2199515382	degrees N	degrees E	mm mm-1	ala.org.au
Eucalyptus	dumosa	-35.5	143.75	0.2147590487	degrees N	degrees E	mm mm-1	ala.org.au
Eucalyptus	microcarpa	-35.5	144.5	0.2179205704	degrees N	degrees E	mm mm-1	ala.org.au
Eucalyptus	microcarpa	-35.5	144.75	0.2267028663	degrees N	degrees E	mm mm-1	ala.org.au
Eucalyptus	microcarpa	-35.5	145	0.2288114516	degrees N	degrees E	mm mm-1	ala.org.au
Eucalyptus	microcarpa	-35.5	145.25	0.2319977585	degrees N	degrees E	mm mm-1	ala.org.au
Eucalyptus	microcarpa	-35.5	145.5	0.239627979	degrees N	degrees E	mm mm-1	ala.org.au
Eucalyptus	microcarpa	-35.5	145.75	0.2495628308	degrees N	degrees E	mm mm-1	ala.org.au
Eucalyptus	microcarpa	-35.5	146	0.2609771689	degrees N	degrees E	mm mm-1	ala.org.au
Eucalyptus	microcarpa	-35.5	146.25	0.2688410293	degrees N	degrees E	mm mm-1	ala.org.au
Eucalyptus	sideroxylon	-35.5	146.25	0.2688410293	degrees N	degrees E	mm mm-1	ala.org.au
Eucalyptus	microcarpa	-35.5	146.5	0.2973836189	degrees N	degrees E	mm mm-1	ala.org.au
Eucalyptus	microcarpa	-35.5	146.75	0.3358188745	degrees N	degrees E	mm mm-1	ala.org.au
Eucalyptus	microcarpa	-35.5	147	0.3804304613	degrees N	degrees E	mm mm-1	ala.org.au
Eucalyptus	macrorhyncha	-35.5	147	0.3804304613	degrees N	degrees E	mm mm-1	ala.org.au
Eucalyptus	sideroxylon	-35.5	147	0.3804304613	degrees N	degrees E	mm mm-1	ala.org.au
Eucalyptus	microcarpa	-35.5	147.25	0.4394819004	degrees N	degrees E	mm mm-1	ala.org.au
Eucalyptus	macrorhyncha	-35.5	147.25	0.4394819004	degrees N	degrees E	mm mm-1	ala.org.au
Eucalyptus	sideroxylon	-35.5	147.25	0.4394819004	degrees N	degrees E	mm mm-1	ala.org.au
Eucalyptus	sideroxylon	-35.5	147.5	0.4890789774	degrees N	degrees E	mm mm-1	ala.org.au
Eucalyptus	macrorhyncha	-35.5	147.5	0.4890789774	degrees N	degrees E	mm mm-1	ala.org.au
Eucalyptus	microcarpa	-35.5	147.5	0.4890789774	degrees N	degrees E	mm mm-1	ala.org.au
Eucalyptus	sideroxylon	-35.5	147.75	0.5665702734	degrees N	degrees E	mm mm-1	ala.org.au
Eucalyptus	dives	-35.5	147.75	0.5665702734	degrees N	degrees E	mm mm-1	ala.org.au
Eucalyptus	macrorhyncha	-35.5	147.75	0.5665702734	degrees N	degrees E	mm mm-1	ala.org.au
Eucalyptus	microcarpa	-35.5	147.75	0.5665702734	degrees N	degrees E	mm mm-1	ala.org.au
Eucalyptus	macrorhyncha	-35.5	148	0.8307534689	degrees N	degrees E	mm mm-1	ala.org.au
Eucalyptus	viminalis	-35.5	148	0.8307534689	degrees N	degrees E	mm mm-1	ala.org.au
Eucalyptus	dives	-35.5	148	0.8307534689	degrees N	degrees E	mm mm-1	ala.org.au
Eucalyptus	dives	-35.5	148.25	0.8082853138	degrees N	degrees E	mm mm-1	ala.org.au
Eucalyptus	viminalis	-35.5	148.25	0.8082853138	degrees N	degrees E	mm mm-1	ala.org.au
Eucalyptus	macrorhyncha	-35.5	148.25	0.8082853138	degrees N	degrees E	mm mm-1	ala.org.au
Eucalyptus	dives	-35.5	148.5	0.9425556858	degrees N	degrees E	mm mm-1	ala.org.au
Eucalyptus	viminalis	-35.5	148.5	0.9425556858	degrees N	degrees E	mm mm-1	ala.org.au
Eucalyptus	macrorhyncha	-35.5	148.5	0.9425556858	degrees N	degrees E	mm mm-1	ala.org.au
Eucalyptus	viminalis	-35.5	148.75	0.76350837	degrees N	degrees E	mm mm-1	ala.org.au
Eucalyptus	dives	-35.5	148.75	0.76350837	degrees N	degrees E	mm mm-1	ala.org.au
Eucalyptus	macrorhyncha	-35.5	149	0.6063081852	degrees N	degrees E	mm mm-1	ala.org.au
Eucalyptus	dives	-35.5	149	0.6063081852	degrees N	degrees E	mm mm-1	ala.org.au
Eucalyptus	sideroxylon	-35.5	149	0.6063081852	degrees N	degrees E	mm mm-1	ala.org.au
Eucalyptus	viminalis	-35.5	149	0.6063081852	degrees N	degrees E	mm mm-1	ala.org.au
Eucalyptus	viminalis	-35.5	149.25	0.4949713383	degrees N	degrees E	mm mm-1	ala.org.au
Eucalyptus	dives	-35.5	149.25	0.4949713383	degrees N	degrees E	mm mm-1	ala.org.au
Eucalyptus	macrorhyncha	-35.5	149.25	0.4949713383	degrees N	degrees E	mm mm-1	ala.org.au
Eucalyptus	viminalis	-35.5	149.5	0.5743488603	degrees N	degrees E	mm mm-1	ala.org.au
Eucalyptus	obliqua	-35.5	149.5	0.5743488603	degrees N	degrees E	mm mm-1	ala.org.au
Eucalyptus	dives	-35.5	149.5	0.5743488603	degrees N	degrees E	mm mm-1	ala.org.au
Eucalyptus	macrorhyncha	-35.5	149.5	0.5743488603	degrees N	degrees E	mm mm-1	ala.org.au
Eucalyptus	nitens	-35.5	149.5	0.5743488603	degrees N	degrees E	mm mm-1	ala.org.au
Eucalyptus	dives	-35.5	149.75	0.4983377855	degrees N	degrees E	mm mm-1	ala.org.au
Eucalyptus	viminalis	-35.5	149.75	0.4983377855	degrees N	degrees E	mm mm-1	ala.org.au
Eucalyptus	obliqua	-35.5	149.75	0.4983377855	degrees N	degrees E	mm mm-1	ala.org.au
Eucalyptus	macrorhyncha	-35.5	149.75	0.4983377855	degrees N	degrees E	mm mm-1	ala.org.au
Eucalyptus	viminalis	-35.5	150	0.5709698137	degrees N	degrees E	mm mm-1	ala.org.au
Eucalyptus	obliqua	-35.5	150	0.5709698137	degrees N	degrees E	mm mm-1	ala.org.au
Eucalyptus	dives	-35.5	150	0.5709698137	degrees N	degrees E	mm mm-1	ala.org.au
Eucalyptus	macrorhyncha	-35.5	150	0.5709698137	degrees N	degrees E	mm mm-1	ala.org.au
Eucalyptus	obliqua	-35.5	150.25	0.7047326714	degrees N	degrees E	mm mm-1	ala.org.au
Eucalyptus	obliqua	-35.25	138.5	0.344975467	degrees N	degrees E	mm mm-1	ala.org.au
Eucalyptus	arenacea	-35.25	138.5	0.344975467	degrees N	degrees E	mm mm-1	ala.org.au
Eucalyptus	viminalis	-35.25	138.5	0.344975467	degrees N	degrees E	mm mm-1	ala.org.au
Eucalyptus	microcarpa	-35.25	138.5	0.344975467	degrees N	degrees E	mm mm-1	ala.org.au
Eucalyptus	obliqua	-35.25	138.75	0.4410958555	degrees N	degrees E	mm mm-1	ala.org.au
Eucalyptus	viminalis	-35.25	138.75	0.4410958555	degrees N	degrees E	mm mm-1	ala.org.au
Eucalyptus	arenacea	-35.25	138.75	0.4410958555	degrees N	degrees E	mm mm-1	ala.org.au
Eucalyptus	microcarpa	-35.25	138.75	0.4410958555	degrees N	degrees E	mm mm-1	ala.org.au
Eucalyptus	sideroxylon	-35.25	138.75	0.4410958555	degrees N	degrees E	mm mm-1	ala.org.au
Eucalyptus	viminalis	-35.25	139	0.2557808403	degrees N	degrees E	mm mm-1	ala.org.au
Eucalyptus	dumosa	-35.25	139	0.2557808403	degrees N	degrees E	mm mm-1	ala.org.au
Eucalyptus	dumosa	-35.25	139.25	0.2432442951	degrees N	degrees E	mm mm-1	ala.org.au
Eucalyptus	dumosa	-35.25	139.5	0.2450854261	degrees N	degrees E	mm mm-1	ala.org.au
Eucalyptus	dumosa	-35.25	139.75	0.2286886867	degrees N	degrees E	mm mm-1	ala.org.au
Eucalyptus	dumosa	-35.25	140	0.222401941	degrees N	degrees E	mm mm-1	ala.org.au
Eucalyptus	dumosa	-35.25	140.25	0.2056997328	degrees N	degrees E	mm mm-1	ala.org.au
Eucalyptus	dumosa	-35.25	140.5	0.1968681037	degrees N	degrees E	mm mm-1	ala.org.au
Eucalyptus	dumosa	-35.25	140.75	0.1896025761	degrees N	degrees E	mm mm-1	ala.org.au
Eucalyptus	dumosa	-35.25	141	0.1902047275	degrees N	degrees E	mm mm-1	ala.org.au
Eucalyptus	dumosa	-35.25	141.25	0.1878599712	degrees N	degrees E	mm mm-1	ala.org.au
Eucalyptus	arenacea	-35.25	141.25	0.1878599712	degrees N	degrees E	mm mm-1	ala.org.au
Eucalyptus	dumosa	-35.25	141.5	0.1941408975	degrees N	degrees E	mm mm-1	ala.org.au
Eucalyptus	dumosa	-35.25	141.75	0.2010277394	degrees N	degrees E	mm mm-1	ala.org.au
Eucalyptus	dumosa	-35.25	142	0.1999697016	degrees N	degrees E	mm mm-1	ala.org.au
Eucalyptus	dumosa	-35.25	142.25	0.2073769584	degrees N	degrees E	mm mm-1	ala.org.au
Eucalyptus	dumosa	-35.25	142.5	0.206188128	degrees N	degrees E	mm mm-1	ala.org.au
Eucalyptus	dumosa	-35.25	142.75	0.2065500558	degrees N	degrees E	mm mm-1	ala.org.au
Eucalyptus	dumosa	-35.25	143	0.2023896611	degrees N	degrees E	mm mm-1	ala.org.au
Eucalyptus	dumosa	-35.25	143.25	0.2105811092	degrees N	degrees E	mm mm-1	ala.org.au
Eucalyptus	dumosa	-35.25	143.5	0.2074845111	degrees N	degrees E	mm mm-1	ala.org.au
Eucalyptus	microcarpa	-35.25	143.5	0.2074845111	degrees N	degrees E	mm mm-1	ala.org.au
Eucalyptus	dumosa	-35.25	143.75	0.2000560157	degrees N	degrees E	mm mm-1	ala.org.au
Eucalyptus	microcarpa	-35.25	144.25	0.1969956802	degrees N	degrees E	mm mm-1	ala.org.au
Eucalyptus	microcarpa	-35.25	145.25	0.2172280192	degrees N	degrees E	mm mm-1	ala.org.au
Eucalyptus	microcarpa	-35.25	145.75	0.2341853491	degrees N	degrees E	mm mm-1	ala.org.au
Eucalyptus	microcarpa	-35.25	146.25	0.2597783381	degrees N	degrees E	mm mm-1	ala.org.au
Eucalyptus	microcarpa	-35.25	146.5	0.2691106068	degrees N	degrees E	mm mm-1	ala.org.au
Eucalyptus	microcarpa	-35.25	146.75	0.3014191578	degrees N	degrees E	mm mm-1	ala.org.au
Eucalyptus	microcarpa	-35.25	147	0.3219857741	degrees N	degrees E	mm mm-1	ala.org.au
Eucalyptus	macrorhyncha	-35.25	147	0.3219857741	degrees N	degrees E	mm mm-1	ala.org.au
Eucalyptus	microcarpa	-35.25	147.25	0.3749192758	degrees N	degrees E	mm mm-1	ala.org.au
Eucalyptus	macrorhyncha	-35.25	147.25	0.3749192758	degrees N	degrees E	mm mm-1	ala.org.au
Eucalyptus	sideroxylon	-35.25	147.25	0.3749192758	degrees N	degrees E	mm mm-1	ala.org.au
Eucalyptus	microcarpa	-35.25	147.5	0.3996524761	degrees N	degrees E	mm mm-1	ala.org.au
Eucalyptus	sideroxylon	-35.25	147.5	0.3996524761	degrees N	degrees E	mm mm-1	ala.org.au
Eucalyptus	macrorhyncha	-35.25	147.5	0.3996524761	degrees N	degrees E	mm mm-1	ala.org.au
Eucalyptus	viminalis	-35.25	147.5	0.3996524761	degrees N	degrees E	mm mm-1	ala.org.au
Eucalyptus	macrorhyncha	-35.25	147.75	0.4782132633	degrees N	degrees E	mm mm-1	ala.org.au
Eucalyptus	sideroxylon	-35.25	147.75	0.4782132633	degrees N	degrees E	mm mm-1	ala.org.au
Eucalyptus	microcarpa	-35.25	147.75	0.4782132633	degrees N	degrees E	mm mm-1	ala.org.au
Eucalyptus	dives	-35.25	147.75	0.4782132633	degrees N	degrees E	mm mm-1	ala.org.au
Eucalyptus	macrorhyncha	-35.25	148	0.6135889597	degrees N	degrees E	mm mm-1	ala.org.au
Eucalyptus	sideroxylon	-35.25	148	0.6135889597	degrees N	degrees E	mm mm-1	ala.org.au
Eucalyptus	dives	-35.25	148	0.6135889597	degrees N	degrees E	mm mm-1	ala.org.au
Eucalyptus	macrorhyncha	-35.25	148.25	0.6762784102	degrees N	degrees E	mm mm-1	ala.org.au
Eucalyptus	sideroxylon	-35.25	148.25	0.6762784102	degrees N	degrees E	mm mm-1	ala.org.au
Eucalyptus	viminalis	-35.25	148.25	0.6762784102	degrees N	degrees E	mm mm-1	ala.org.au
Eucalyptus	dives	-35.25	148.25	0.6762784102	degrees N	degrees E	mm mm-1	ala.org.au
Eucalyptus	microcarpa	-35.25	148.25	0.6762784102	degrees N	degrees E	mm mm-1	ala.org.au
Eucalyptus	viminalis	-35.25	148.5	0.9452894368	degrees N	degrees E	mm mm-1	ala.org.au
Eucalyptus	dives	-35.25	148.5	0.9452894368	degrees N	degrees E	mm mm-1	ala.org.au
Eucalyptus	macrorhyncha	-35.25	148.5	0.9452894368	degrees N	degrees E	mm mm-1	ala.org.au
Eucalyptus	dives	-35.25	148.75	0.8058993943	degrees N	degrees E	mm mm-1	ala.org.au
Eucalyptus	viminalis	-35.25	148.75	0.8058993943	degrees N	degrees E	mm mm-1	ala.org.au
Eucalyptus	macrorhyncha	-35.25	148.75	0.8058993943	degrees N	degrees E	mm mm-1	ala.org.au
Eucalyptus	macrorhyncha	-35.25	149	0.5271712551	degrees N	degrees E	mm mm-1	ala.org.au
Eucalyptus	dives	-35.25	149	0.5271712551	degrees N	degrees E	mm mm-1	ala.org.au
Eucalyptus	sideroxylon	-35.25	149	0.5271712551	degrees N	degrees E	mm mm-1	ala.org.au
Eucalyptus	viminalis	-35.25	149	0.5271712551	degrees N	degrees E	mm mm-1	ala.org.au
Eucalyptus	arenacea	-35.25	149	0.5271712551	degrees N	degrees E	mm mm-1	ala.org.au
Eucalyptus	dumosa	-35.25	149	0.5271712551	degrees N	degrees E	mm mm-1	ala.org.au
Eucalyptus	regnans	-35.25	149	0.5271712551	degrees N	degrees E	mm mm-1	ala.org.au
Eucalyptus	microcarpa	-35.25	149	0.5271712551	degrees N	degrees E	mm mm-1	ala.org.au
Eucalyptus	nitens	-35.25	149	0.5271712551	degrees N	degrees E	mm mm-1	ala.org.au
Eucalyptus	obliqua	-35.25	149	0.5271712551	degrees N	degrees E	mm mm-1	ala.org.au
Eucalyptus	dives	-35.25	149.25	0.4923925012	degrees N	degrees E	mm mm-1	ala.org.au
Eucalyptus	sideroxylon	-35.25	149.25	0.4923925012	degrees N	degrees E	mm mm-1	ala.org.au
Eucalyptus	macrorhyncha	-35.25	149.25	0.4923925012	degrees N	degrees E	mm mm-1	ala.org.au
Eucalyptus	viminalis	-35.25	149.25	0.4923925012	degrees N	degrees E	mm mm-1	ala.org.au
Eucalyptus	microcarpa	-35.25	149.25	0.4923925012	degrees N	degrees E	mm mm-1	ala.org.au
Eucalyptus	nitens	-35.25	149.25	0.4923925012	degrees N	degrees E	mm mm-1	ala.org.au
Eucalyptus	viminalis	-35.25	149.5	0.4878015777	degrees N	degrees E	mm mm-1	ala.org.au
Eucalyptus	dives	-35.25	149.5	0.4878015777	degrees N	degrees E	mm mm-1	ala.org.au
Eucalyptus	macrorhyncha	-35.25	149.5	0.4878015777	degrees N	degrees E	mm mm-1	ala.org.au
Eucalyptus	obliqua	-35.25	149.5	0.4878015777	degrees N	degrees E	mm mm-1	ala.org.au
Eucalyptus	dives	-35.25	149.75	0.4690175282	degrees N	degrees E	mm mm-1	ala.org.au
Eucalyptus	viminalis	-35.25	149.75	0.4690175282	degrees N	degrees E	mm mm-1	ala.org.au
Eucalyptus	macrorhyncha	-35.25	149.75	0.4690175282	degrees N	degrees E	mm mm-1	ala.org.au
Eucalyptus	viminalis	-35.25	150	0.515702221	degrees N	degrees E	mm mm-1	ala.org.au
Eucalyptus	dives	-35.25	150	0.515702221	degrees N	degrees E	mm mm-1	ala.org.au
Eucalyptus	macrorhyncha	-35.25	150	0.515702221	degrees N	degrees E	mm mm-1	ala.org.au
Eucalyptus	obliqua	-35.25	150	0.515702221	degrees N	degrees E	mm mm-1	ala.org.au
Eucalyptus	dives	-35.25	150.25	0.6388634625	degrees N	degrees E	mm mm-1	ala.org.au
Eucalyptus	viminalis	-35.25	150.25	0.6388634625	degrees N	degrees E	mm mm-1	ala.org.au
Eucalyptus	obliqua	-35.25	150.25	0.6388634625	degrees N	degrees E	mm mm-1	ala.org.au
Eucalyptus	obliqua	-35.25	150.5	0.7407184003	degrees N	degrees E	mm mm-1	ala.org.au
Eucalyptus	dumosa	-35	137.25	0.2793777603	degrees N	degrees E	mm mm-1	ala.org.au
Eucalyptus	obliqua	-35	138.75	0.564194897	degrees N	degrees E	mm mm-1	ala.org.au
Eucalyptus	microcarpa	-35	138.75	0.564194897	degrees N	degrees E	mm mm-1	ala.org.au
Eucalyptus	viminalis	-35	138.75	0.564194897	degrees N	degrees E	mm mm-1	ala.org.au
Eucalyptus	arenacea	-35	138.75	0.564194897	degrees N	degrees E	mm mm-1	ala.org.au
Eucalyptus	sideroxylon	-35	138.75	0.564194897	degrees N	degrees E	mm mm-1	ala.org.au
Eucalyptus	viminalis	-35	139	0.2978829701	degrees N	degrees E	mm mm-1	ala.org.au
Eucalyptus	obliqua	-35	139	0.2978829701	degrees N	degrees E	mm mm-1	ala.org.au
Eucalyptus	microcarpa	-35	139	0.2978829701	degrees N	degrees E	mm mm-1	ala.org.au
Eucalyptus	dumosa	-35	139	0.2978829701	degrees N	degrees E	mm mm-1	ala.org.au
Eucalyptus	dumosa	-35	139.25	0.2208853033	degrees N	degrees E	mm mm-1	ala.org.au
Eucalyptus	dumosa	-35	139.5	0.2209236475	degrees N	degrees E	mm mm-1	ala.org.au
Eucalyptus	dumosa	-35	139.75	0.2013829484	degrees N	degrees E	mm mm-1	ala.org.au
Eucalyptus	dumosa	-35	140	0.1797660259	degrees N	degrees E	mm mm-1	ala.org.au
Eucalyptus	dumosa	-35	140.25	0.1714087993	degrees N	degrees E	mm mm-1	ala.org.au
Eucalyptus	dumosa	-35	140.5	0.1683307463	degrees N	degrees E	mm mm-1	ala.org.au
Eucalyptus	dumosa	-35	140.75	0.1675915825	degrees N	degrees E	mm mm-1	ala.org.au
Eucalyptus	dumosa	-35	141	0.1587897645	degrees N	degrees E	mm mm-1	ala.org.au
Eucalyptus	dumosa	-35	141.25	0.1627965813	degrees N	degrees E	mm mm-1	ala.org.au
Eucalyptus	dumosa	-35	141.5	0.1754859611	degrees N	degrees E	mm mm-1	ala.org.au
Eucalyptus	microcarpa	-35	141.5	0.1754859611	degrees N	degrees E	mm mm-1	ala.org.au
Eucalyptus	dumosa	-35	141.75	0.1915106474	degrees N	degrees E	mm mm-1	ala.org.au
Eucalyptus	microcarpa	-35	141.75	0.1915106474	degrees N	degrees E	mm mm-1	ala.org.au
Eucalyptus	dumosa	-35	142	0.195599588	degrees N	degrees E	mm mm-1	ala.org.au
Eucalyptus	dumosa	-35	142.25	0.1987793433	degrees N	degrees E	mm mm-1	ala.org.au
Eucalyptus	dumosa	-35	142.5	0.1945922012	degrees N	degrees E	mm mm-1	ala.org.au
Eucalyptus	dumosa	-35	142.75	0.1880219628	degrees N	degrees E	mm mm-1	ala.org.au
Eucalyptus	dumosa	-35	143	0.1919331461	degrees N	degrees E	mm mm-1	ala.org.au
Eucalyptus	dumosa	-35	143.25	0.1912830379	degrees N	degrees E	mm mm-1	ala.org.au
Eucalyptus	dumosa	-35	143.75	0.1745921593	degrees N	degrees E	mm mm-1	ala.org.au
Eucalyptus	microcarpa	-35	144	0.1828483837	degrees N	degrees E	mm mm-1	ala.org.au
Eucalyptus	dumosa	-35	144.25	0.1937001586	degrees N	degrees E	mm mm-1	ala.org.au
Eucalyptus	microcarpa	-35	145.5	0.2228731179	degrees N	degrees E	mm mm-1	ala.org.au
Eucalyptus	microcarpa	-35	145.75	0.2325807875	degrees N	degrees E	mm mm-1	ala.org.au
Eucalyptus	microcarpa	-35	146.25	0.2534182333	degrees N	degrees E	mm mm-1	ala.org.au
Eucalyptus	microcarpa	-35	146.5	0.2712797551	degrees N	degrees E	mm mm-1	ala.org.au
Eucalyptus	dives	-35	146.5	0.2712797551	degrees N	degrees E	mm mm-1	ala.org.au
Eucalyptus	microcarpa	-35	146.75	0.2827087816	degrees N	degrees E	mm mm-1	ala.org.au
Eucalyptus	microcarpa	-35	147	0.2975815774	degrees N	degrees E	mm mm-1	ala.org.au
Eucalyptus	microcarpa	-35	147.25	0.3419222331	degrees N	degrees E	mm mm-1	ala.org.au
Eucalyptus	sideroxylon	-35	147.25	0.3419222331	degrees N	degrees E	mm mm-1	ala.org.au
Eucalyptus	macrorhyncha	-35	147.25	0.3419222331	degrees N	degrees E	mm mm-1	ala.org.au
Eucalyptus	dumosa	-35	147.25	0.3419222331	degrees N	degrees E	mm mm-1	ala.org.au
Eucalyptus	microcarpa	-35	147.5	0.3718818671	degrees N	degrees E	mm mm-1	ala.org.au
Eucalyptus	sideroxylon	-35	147.5	0.3718818671	degrees N	degrees E	mm mm-1	ala.org.au
Eucalyptus	microcarpa	-35	147.75	0.4136537712	degrees N	degrees E	mm mm-1	ala.org.au
Eucalyptus	macrorhyncha	-35	148	0.5578994116	degrees N	degrees E	mm mm-1	ala.org.au
Eucalyptus	viminalis	-35	148	0.5578994116	degrees N	degrees E	mm mm-1	ala.org.au
Eucalyptus	sideroxylon	-35	148	0.5578994116	degrees N	degrees E	mm mm-1	ala.org.au
Eucalyptus	microcarpa	-35	148	0.5578994116	degrees N	degrees E	mm mm-1	ala.org.au
Eucalyptus	sideroxylon	-35	148.25	0.6015521994	degrees N	degrees E	mm mm-1	ala.org.au
Eucalyptus	macrorhyncha	-35	148.25	0.6015521994	degrees N	degrees E	mm mm-1	ala.org.au
Eucalyptus	dives	-35	148.25	0.6015521994	degrees N	degrees E	mm mm-1	ala.org.au
Eucalyptus	dives	-35	148.5	0.7883065294	degrees N	degrees E	mm mm-1	ala.org.au
Eucalyptus	macrorhyncha	-35	148.5	0.7883065294	degrees N	degrees E	mm mm-1	ala.org.au
Eucalyptus	viminalis	-35	148.5	0.7883065294	degrees N	degrees E	mm mm-1	ala.org.au
Eucalyptus	macrorhyncha	-35	148.75	0.6808072862	degrees N	degrees E	mm mm-1	ala.org.au
Eucalyptus	dives	-35	148.75	0.6808072862	degrees N	degrees E	mm mm-1	ala.org.au
Eucalyptus	sideroxylon	-35	148.75	0.6808072862	degrees N	degrees E	mm mm-1	ala.org.au
Eucalyptus	microcarpa	-35	148.75	0.6808072862	degrees N	degrees E	mm mm-1	ala.org.au
Eucalyptus	dives	-35	149	0.5461575992	degrees N	degrees E	mm mm-1	ala.org.au
Eucalyptus	viminalis	-35	149	0.5461575992	degrees N	degrees E	mm mm-1	ala.org.au
Eucalyptus	macrorhyncha	-35	149	0.5461575992	degrees N	degrees E	mm mm-1	ala.org.au
Eucalyptus	sideroxylon	-35	149	0.5461575992	degrees N	degrees E	mm mm-1	ala.org.au
Eucalyptus	obliqua	-35	149.25	0.4866575315	degrees N	degrees E	mm mm-1	ala.org.au
Eucalyptus	macrorhyncha	-35	149.25	0.4866575315	degrees N	degrees E	mm mm-1	ala.org.au
Eucalyptus	dives	-35	149.25	0.4866575315	degrees N	degrees E	mm mm-1	ala.org.au
Eucalyptus	viminalis	-35	149.25	0.4866575315	degrees N	degrees E	mm mm-1	ala.org.au
Eucalyptus	sideroxylon	-35	149.25	0.4866575315	degrees N	degrees E	mm mm-1	ala.org.au
Eucalyptus	dives	-35	149.5	0.5119145325	degrees N	degrees E	mm mm-1	ala.org.au
Eucalyptus	macrorhyncha	-35	149.5	0.5119145325	degrees N	degrees E	mm mm-1	ala.org.au
Eucalyptus	viminalis	-35	149.5	0.5119145325	degrees N	degrees E	mm mm-1	ala.org.au
Eucalyptus	dives	-35	149.75	0.4942837698	degrees N	degrees E	mm mm-1	ala.org.au
Eucalyptus	viminalis	-35	149.75	0.4942837698	degrees N	degrees E	mm mm-1	ala.org.au
Eucalyptus	macrorhyncha	-35	149.75	0.4942837698	degrees N	degrees E	mm mm-1	ala.org.au
Eucalyptus	obliqua	-35	150	0.5121450587	degrees N	degrees E	mm mm-1	ala.org.au
Eucalyptus	macrorhyncha	-35	150	0.5121450587	degrees N	degrees E	mm mm-1	ala.org.au
Eucalyptus	viminalis	-35	150	0.5121450587	degrees N	degrees E	mm mm-1	ala.org.au
Eucalyptus	dives	-35	150	0.5121450587	degrees N	degrees E	mm mm-1	ala.org.au
Eucalyptus	viminalis	-35	150.25	0.6408825686	degrees N	degrees E	mm mm-1	ala.org.au
Eucalyptus	dives	-35	150.25	0.6408825686	degrees N	degrees E	mm mm-1	ala.org.au
Eucalyptus	obliqua	-35	150.25	0.6408825686	degrees N	degrees E	mm mm-1	ala.org.au
Eucalyptus	viminalis	-34.75	135.5	0.3853042119	degrees N	degrees E	mm mm-1	ala.org.au
Eucalyptus	viminalis	-34.75	135.75	0.3536540659	degrees N	degrees E	mm mm-1	ala.org.au
Eucalyptus	viminalis	-34.75	138.75	0.4846323675	degrees N	degrees E	mm mm-1	ala.org.au
Eucalyptus	dumosa	-34.75	138.75	0.4846323675	degrees N	degrees E	mm mm-1	ala.org.au
Eucalyptus	obliqua	-34.75	138.75	0.4846323675	degrees N	degrees E	mm mm-1	ala.org.au
Eucalyptus	sideroxylon	-34.75	138.75	0.4846323675	degrees N	degrees E	mm mm-1	ala.org.au
Eucalyptus	obliqua	-34.75	139	0.421720742	degrees N	degrees E	mm mm-1	ala.org.au
Eucalyptus	viminalis	-34.75	139	0.421720742	degrees N	degrees E	mm mm-1	ala.org.au
Eucalyptus	sideroxylon	-34.75	139	0.421720742	degrees N	degrees E	mm mm-1	ala.org.au
Eucalyptus	microcarpa	-34.75	139	0.421720742	degrees N	degrees E	mm mm-1	ala.org.au
Eucalyptus	dumosa	-34.75	139.25	0.2124481125	degrees N	degrees E	mm mm-1	ala.org.au
Eucalyptus	sideroxylon	-34.75	139.25	0.2124481125	degrees N	degrees E	mm mm-1	ala.org.au
Eucalyptus	dumosa	-34.75	139.5	0.1860628614	degrees N	degrees E	mm mm-1	ala.org.au
Eucalyptus	dumosa	-34.75	139.75	0.1771412309	degrees N	degrees E	mm mm-1	ala.org.au
Eucalyptus	viminalis	-34.75	139.75	0.1771412309	degrees N	degrees E	mm mm-1	ala.org.au
Eucalyptus	dumosa	-34.75	140	0.1728827371	degrees N	degrees E	mm mm-1	ala.org.au
Eucalyptus	dumosa	-34.75	140.25	0.1569523484	degrees N	degrees E	mm mm-1	ala.org.au
Eucalyptus	dumosa	-34.75	140.5	0.1607503807	degrees N	degrees E	mm mm-1	ala.org.au
Eucalyptus	dumosa	-34.75	140.75	0.1533119658	degrees N	degrees E	mm mm-1	ala.org.au
Eucalyptus	microcarpa	-34.75	140.75	0.1533119658	degrees N	degrees E	mm mm-1	ala.org.au
Eucalyptus	dumosa	-34.75	141	0.1500035073	degrees N	degrees E	mm mm-1	ala.org.au
Eucalyptus	dumosa	-34.75	141.25	0.1552407317	degrees N	degrees E	mm mm-1	ala.org.au
Eucalyptus	dumosa	-34.75	141.5	0.1660300373	degrees N	degrees E	mm mm-1	ala.org.au
Eucalyptus	dumosa	-34.75	141.75	0.1670137081	degrees N	degrees E	mm mm-1	ala.org.au
Eucalyptus	dumosa	-34.75	142	0.1706095215	degrees N	degrees E	mm mm-1	ala.org.au
Eucalyptus	dumosa	-34.75	142.25	0.173899812	degrees N	degrees E	mm mm-1	ala.org.au
Eucalyptus	dumosa	-34.75	142.5	0.1729140887	degrees N	degrees E	mm mm-1	ala.org.au
Eucalyptus	dumosa	-34.75	142.75	0.1794143403	degrees N	degrees E	mm mm-1	ala.org.au
Eucalyptus	dumosa	-34.75	143	0.1814280756	degrees N	degrees E	mm mm-1	ala.org.au
Eucalyptus	microcarpa	-34.75	143	0.1814280756	degrees N	degrees E	mm mm-1	ala.org.au
Eucalyptus	microcarpa	-34.75	143.25	0.1782484877	degrees N	degrees E	mm mm-1	ala.org.au
Eucalyptus	dumosa	-34.75	143.25	0.1782484877	degrees N	degrees E	mm mm-1	ala.org.au
Eucalyptus	dumosa	-34.75	143.5	0.1773531997	degrees N	degrees E	mm mm-1	ala.org.au
Eucalyptus	dumosa	-34.75	143.75	0.162600762	degrees N	degrees E	mm mm-1	ala.org.au
Eucalyptus	microcarpa	-34.75	144.25	0.1888817343	degrees N	degrees E	mm mm-1	ala.org.au
Eucalyptus	microcarpa	-34.75	146	0.2456477007	degrees N	degrees E	mm mm-1	ala.org.au
Eucalyptus	microcarpa	-34.75	146.25	0.2568924118	degrees N	degrees E	mm mm-1	ala.org.au
Eucalyptus	microcarpa	-34.75	146.5	0.2674976086	degrees N	degrees E	mm mm-1	ala.org.au
Eucalyptus	sideroxylon	-34.75	146.5	0.2674976086	degrees N	degrees E	mm mm-1	ala.org.au
Eucalyptus	microcarpa	-34.75	146.75	0.2601341565	degrees N	degrees E	mm mm-1	ala.org.au
Eucalyptus	dumosa	-34.75	146.75	0.2601341565	degrees N	degrees E	mm mm-1	ala.org.au
Eucalyptus	microcarpa	-34.75	147	0.2983337802	degrees N	degrees E	mm mm-1	ala.org.au
Eucalyptus	sideroxylon	-34.75	147.25	0.3042478575	degrees N	degrees E	mm mm-1	ala.org.au
Eucalyptus	microcarpa	-34.75	147.25	0.3042478575	degrees N	degrees E	mm mm-1	ala.org.au
Eucalyptus	microcarpa	-34.75	147.5	0.3365571758	degrees N	degrees E	mm mm-1	ala.org.au
Eucalyptus	sideroxylon	-34.75	147.75	0.3575902947	degrees N	degrees E	mm mm-1	ala.org.au
Eucalyptus	microcarpa	-34.75	147.75	0.3575902947	degrees N	degrees E	mm mm-1	ala.org.au
Eucalyptus	macrorhyncha	-34.75	147.75	0.3575902947	degrees N	degrees E	mm mm-1	ala.org.au
Eucalyptus	sideroxylon	-34.75	148	0.4261517615	degrees N	degrees E	mm mm-1	ala.org.au
Eucalyptus	macrorhyncha	-34.75	148	0.4261517615	degrees N	degrees E	mm mm-1	ala.org.au
Eucalyptus	microcarpa	-34.75	148	0.4261517615	degrees N	degrees E	mm mm-1	ala.org.au
Eucalyptus	dives	-34.75	148	0.4261517615	degrees N	degrees E	mm mm-1	ala.org.au
Eucalyptus	viminalis	-34.75	148	0.4261517615	degrees N	degrees E	mm mm-1	ala.org.au
Eucalyptus	microcarpa	-34.75	148.25	0.4630238231	degrees N	degrees E	mm mm-1	ala.org.au
Eucalyptus	sideroxylon	-34.75	148.25	0.4630238231	degrees N	degrees E	mm mm-1	ala.org.au
Eucalyptus	macrorhyncha	-34.75	148.5	0.5803571429	degrees N	degrees E	mm mm-1	ala.org.au
Eucalyptus	microcarpa	-34.75	148.5	0.5803571429	degrees N	degrees E	mm mm-1	ala.org.au
Eucalyptus	dives	-34.75	148.5	0.5803571429	degrees N	degrees E	mm mm-1	ala.org.au
Eucalyptus	dives	-34.75	148.75	0.5854046113	degrees N	degrees E	mm mm-1	ala.org.au
Eucalyptus	macrorhyncha	-34.75	148.75	0.5854046113	degrees N	degrees E	mm mm-1	ala.org.au
Eucalyptus	sideroxylon	-34.75	148.75	0.5854046113	degrees N	degrees E	mm mm-1	ala.org.au
Eucalyptus	microcarpa	-34.75	148.75	0.5854046113	degrees N	degrees E	mm mm-1	ala.org.au
Eucalyptus	macrorhyncha	-34.75	149	0.5425535799	degrees N	degrees E	mm mm-1	ala.org.au
Eucalyptus	dives	-34.75	149	0.5425535799	degrees N	degrees E	mm mm-1	ala.org.au
Eucalyptus	sideroxylon	-34.75	149	0.5425535799	degrees N	degrees E	mm mm-1	ala.org.au
Eucalyptus	macrorhyncha	-34.75	149.25	0.4914339828	degrees N	degrees E	mm mm-1	ala.org.au
Eucalyptus	dives	-34.75	149.25	0.4914339828	degrees N	degrees E	mm mm-1	ala.org.au
Eucalyptus	viminalis	-34.75	149.25	0.4914339828	degrees N	degrees E	mm mm-1	ala.org.au
Eucalyptus	viminalis	-34.75	149.5	0.4855894199	degrees N	degrees E	mm mm-1	ala.org.au
Eucalyptus	dives	-34.75	149.5	0.4855894199	degrees N	degrees E	mm mm-1	ala.org.au
Eucalyptus	macrorhyncha	-34.75	149.5	0.4855894199	degrees N	degrees E	mm mm-1	ala.org.au
Eucalyptus	sideroxylon	-34.75	149.75	0.4965784962	degrees N	degrees E	mm mm-1	ala.org.au
Eucalyptus	viminalis	-34.75	149.75	0.4965784962	degrees N	degrees E	mm mm-1	ala.org.au
Eucalyptus	macrorhyncha	-34.75	149.75	0.4965784962	degrees N	degrees E	mm mm-1	ala.org.au
Eucalyptus	dives	-34.75	149.75	0.4965784962	degrees N	degrees E	mm mm-1	ala.org.au
Eucalyptus	dives	-34.75	150	0.5135951662	degrees N	degrees E	mm mm-1	ala.org.au
Eucalyptus	macrorhyncha	-34.75	150	0.5135951662	degrees N	degrees E	mm mm-1	ala.org.au
Eucalyptus	viminalis	-34.75	150	0.5135951662	degrees N	degrees E	mm mm-1	ala.org.au
Eucalyptus	obliqua	-34.75	150.25	0.6232578738	degrees N	degrees E	mm mm-1	ala.org.au
Eucalyptus	viminalis	-34.75	150.25	0.6232578738	degrees N	degrees E	mm mm-1	ala.org.au
Eucalyptus	dives	-34.75	150.25	0.6232578738	degrees N	degrees E	mm mm-1	ala.org.au
Eucalyptus	macrorhyncha	-34.75	150.25	0.6232578738	degrees N	degrees E	mm mm-1	ala.org.au
Eucalyptus	obliqua	-34.75	150.5	0.8121337981	degrees N	degrees E	mm mm-1	ala.org.au
Eucalyptus	obliqua	-34.75	150.75	0.7585146698	degrees N	degrees E	mm mm-1	ala.org.au
Eucalyptus	dumosa	-34.5	135.5	0.368373579	degrees N	degrees E	mm mm-1	ala.org.au
Eucalyptus	viminalis	-34.5	135.5	0.368373579	degrees N	degrees E	mm mm-1	ala.org.au
Eucalyptus	dumosa	-34.5	135.75	0.3815467586	degrees N	degrees E	mm mm-1	ala.org.au
Eucalyptus	viminalis	-34.5	135.75	0.3815467586	degrees N	degrees E	mm mm-1	ala.org.au
Eucalyptus	dumosa	-34.5	136	0.2725513721	degrees N	degrees E	mm mm-1	ala.org.au
[truncated: 1,391 more rows]
