# Supplementary material for: Ecophysiological adaptations shape distributions of closely related trees along a climatic moisture gradient
Source: Nat Commun. 2023 Nov 7;14:7173. doi: 10.1038/s41467-023-42352-w (PMC10630429; doi:10.1038/s41467-023-42352-w)
Supplement: Supplementary file 7 — Source Data [file 41467_2023_42352_MOESM7_ESM.zip › Fig 2,3,4,S2,S3,S4.csv]

site	genus	species	trait	trait.format	transformed.mean	units	units.format	transformation	trait.description	site.P.Ep.mean	species.P.Ep.mean	P.Ep.units
Hattah	Eucalyptus	arenacea	basal.area	basal.area	0.303779557367121	mm2	mm^2	log	basal area of all shoots at ground level	0.159354513363591	0.366677854727208	mm mm-1
Hattah	Eucalyptus	dumosa	basal.area	basal.area	-0.0918739770527688	mm2	mm^2	log	basal area of all shoots at ground level	0.159354513363591	0.188784581390862	mm mm-1
Hattah	Eucalyptus	microcarpa	basal.area	basal.area	-0.223401692832145	mm2	mm^2	log	basal area of all shoots at ground level	0.159354513363591	0.370348843671803	mm mm-1
Hattah	Eucalyptus	sideroxylon	basal.area	basal.area	-0.61662360639785	mm2	mm^2	log	basal area of all shoots at ground level	0.159354513363591	0.418106154763418	mm mm-1
Hattah	Eucalyptus	viminalis	basal.area	basal.area	0.251032264791661	mm2	mm^2	log	basal area of all shoots at ground level	0.159354513363591	0.684093354737702	mm mm-1
Mt. Disappointment	Eucalyptus	arenacea	basal.area	basal.area	0.964740152739783	mm2	mm^2	log	basal area of all shoots at ground level	1.02614379084967	0.366677854727208	mm mm-1
Mt. Disappointment	Eucalyptus	dives	basal.area	basal.area	0.958915095380624	mm2	mm^2	log	basal area of all shoots at ground level	1.02614379084967	0.691504351761063	mm mm-1
Mt. Disappointment	Eucalyptus	dumosa	basal.area	basal.area	-0.323949920925575	mm2	mm^2	log	basal area of all shoots at ground level	1.02614379084967	0.188784581390862	mm mm-1
Mt. Disappointment	Eucalyptus	macrorhyncha	basal.area	basal.area	0.464842071477181	mm2	mm^2	log	basal area of all shoots at ground level	1.02614379084967	0.575001635449001	mm mm-1
Mt. Disappointment	Eucalyptus	microcarpa	basal.area	basal.area	0.309619379528353	mm2	mm^2	log	basal area of all shoots at ground level	1.02614379084967	0.370348843671803	mm mm-1
Mt. Disappointment	Eucalyptus	nitens	basal.area	basal.area	1.63693910120959	mm2	mm^2	log	basal area of all shoots at ground level	1.02614379084967	0.849384433309737	mm mm-1
Mt. Disappointment	Eucalyptus	obliqua	basal.area	basal.area	0.967211622271147	mm2	mm^2	log	basal area of all shoots at ground level	1.02614379084967	0.817308634462698	mm mm-1
Mt. Disappointment	Eucalyptus	regnans	basal.area	basal.area	1.59952013683025	mm2	mm^2	log	basal area of all shoots at ground level	1.02614379084967	0.978365512993468	mm mm-1
Mt. Disappointment	Eucalyptus	sideroxylon	basal.area	basal.area	0.109239932462645	mm2	mm^2	log	basal area of all shoots at ground level	1.02614379084967	0.418106154763418	mm mm-1
Mt. Disappointment	Eucalyptus	viminalis	basal.area	basal.area	1.18756907992052	mm2	mm^2	log	basal area of all shoots at ground level	1.02614379084967	0.684093354737702	mm mm-1
Bealiba	Eucalyptus	arenacea	basal.area	basal.area	0.717540875884424	mm2	mm^2	log	basal area of all shoots at ground level	0.389152542372881	0.366677854727208	mm mm-1
Bealiba	Eucalyptus	dumosa	basal.area	basal.area	0.324618284710466	mm2	mm^2	log	basal area of all shoots at ground level	0.389152542372881	0.188784581390862	mm mm-1
Bealiba	Eucalyptus	macrorhyncha	basal.area	basal.area	0.547300135262828	mm2	mm^2	log	basal area of all shoots at ground level	0.389152542372881	0.575001635449001	mm mm-1
Bealiba	Eucalyptus	microcarpa	basal.area	basal.area	0.762661284412583	mm2	mm^2	log	basal area of all shoots at ground level	0.389152542372881	0.370348843671803	mm mm-1
Bealiba	Eucalyptus	nitens	basal.area	basal.area	1.37930690940993	mm2	mm^2	log	basal area of all shoots at ground level	0.389152542372881	0.849384433309737	mm mm-1
Bealiba	Eucalyptus	obliqua	basal.area	basal.area	1.0333108925638	mm2	mm^2	log	basal area of all shoots at ground level	0.389152542372881	0.817308634462698	mm mm-1
Bealiba	Eucalyptus	regnans	basal.area	basal.area	1.2391091361712	mm2	mm^2	log	basal area of all shoots at ground level	0.389152542372881	0.978365512993468	mm mm-1
Bealiba	Eucalyptus	sideroxylon	basal.area	basal.area	0.668073951018154	mm2	mm^2	log	basal area of all shoots at ground level	0.389152542372881	0.418106154763418	mm mm-1
Bealiba	Eucalyptus	viminalis	basal.area	basal.area	1.63990276303528	mm2	mm^2	log	basal area of all shoots at ground level	0.389152542372881	0.684093354737702	mm mm-1
Toolangi	Eucalyptus	arenacea	basal.area	basal.area	0.629777242633086	mm2	mm^2	log	basal area of all shoots at ground level	1.2517667844523	0.366677854727208	mm mm-1
Toolangi	Eucalyptus	dives	basal.area	basal.area	1.00719058734493	mm2	mm^2	log	basal area of all shoots at ground level	1.2517667844523	0.691504351761063	mm mm-1
Toolangi	Eucalyptus	dumosa	basal.area	basal.area	-0.593010194314339	mm2	mm^2	log	basal area of all shoots at ground level	1.2517667844523	0.188784581390862	mm mm-1
Toolangi	Eucalyptus	macrorhyncha	basal.area	basal.area	1.05904925546851	mm2	mm^2	log	basal area of all shoots at ground level	1.2517667844523	0.575001635449001	mm mm-1
Toolangi	Eucalyptus	microcarpa	basal.area	basal.area	0.0201906136170302	mm2	mm^2	log	basal area of all shoots at ground level	1.2517667844523	0.370348843671803	mm mm-1
Toolangi	Eucalyptus	nitens	basal.area	basal.area	2.11133583710255	mm2	mm^2	log	basal area of all shoots at ground level	1.2517667844523	0.849384433309737	mm mm-1
Toolangi	Eucalyptus	obliqua	basal.area	basal.area	1.58756812863667	mm2	mm^2	log	basal area of all shoots at ground level	1.2517667844523	0.817308634462698	mm mm-1
Toolangi	Eucalyptus	regnans	basal.area	basal.area	1.65545466201935	mm2	mm^2	log	basal area of all shoots at ground level	1.2517667844523	0.978365512993468	mm mm-1
Toolangi	Eucalyptus	sideroxylon	basal.area	basal.area	0.0747073612639895	mm2	mm^2	log	basal area of all shoots at ground level	1.2517667844523	0.418106154763418	mm mm-1
Toolangi	Eucalyptus	viminalis	basal.area	basal.area	1.27219375365369	mm2	mm^2	log	basal area of all shoots at ground level	1.2517667844523	0.684093354737702	mm mm-1
Hattah	Eucalyptus	arenacea	C.leaf	C[mass]	-0.0105046639674281	mg g-1	mg~g^{-1}	log	leaf carbon content	0.159354513363591	0.366677854727208	mm mm-1
Hattah	Eucalyptus	dumosa	C.leaf	C[mass]	-0.777232376315595	mg g-1	mg~g^{-1}	log	leaf carbon content	0.159354513363591	0.188784581390862	mm mm-1
Hattah	Eucalyptus	microcarpa	C.leaf	C[mass]	-0.757057535895039	mg g-1	mg~g^{-1}	log	leaf carbon content	0.159354513363591	0.370348843671803	mm mm-1
Hattah	Eucalyptus	sideroxylon	C.leaf	C[mass]	1.27308131397378	mg g-1	mg~g^{-1}	log	leaf carbon content	0.159354513363591	0.418106154763418	mm mm-1
Hattah	Eucalyptus	viminalis	C.leaf	C[mass]	-0.259632591309999	mg g-1	mg~g^{-1}	log	leaf carbon content	0.159354513363591	0.684093354737702	mm mm-1
Mt. Disappointment	Eucalyptus	arenacea	C.leaf	C[mass]	0.147073626674417	mg g-1	mg~g^{-1}	log	leaf carbon content	1.02614379084967	0.366677854727208	mm mm-1
Mt. Disappointment	Eucalyptus	dives	C.leaf	C[mass]	0.040181889188716	mg g-1	mg~g^{-1}	log	leaf carbon content	1.02614379084967	0.691504351761063	mm mm-1
Mt. Disappointment	Eucalyptus	dumosa	C.leaf	C[mass]	-0.891849053440524	mg g-1	mg~g^{-1}	log	leaf carbon content	1.02614379084967	0.188784581390862	mm mm-1
Mt. Disappointment	Eucalyptus	macrorhyncha	C.leaf	C[mass]	1.05500421501915	mg g-1	mg~g^{-1}	log	leaf carbon content	1.02614379084967	0.575001635449001	mm mm-1
Mt. Disappointment	Eucalyptus	microcarpa	C.leaf	C[mass]	-1.17091842264551	mg g-1	mg~g^{-1}	log	leaf carbon content	1.02614379084967	0.370348843671803	mm mm-1
Mt. Disappointment	Eucalyptus	nitens	C.leaf	C[mass]	0.412635106990062	mg g-1	mg~g^{-1}	log	leaf carbon content	1.02614379084967	0.849384433309737	mm mm-1
Mt. Disappointment	Eucalyptus	obliqua	C.leaf	C[mass]	0.422419228439935	mg g-1	mg~g^{-1}	log	leaf carbon content	1.02614379084967	0.817308634462698	mm mm-1
Mt. Disappointment	Eucalyptus	regnans	C.leaf	C[mass]	0.722655380611362	mg g-1	mg~g^{-1}	log	leaf carbon content	1.02614379084967	0.978365512993468	mm mm-1
Mt. Disappointment	Eucalyptus	sideroxylon	C.leaf	C[mass]	1.1060840262193	mg g-1	mg~g^{-1}	log	leaf carbon content	1.02614379084967	0.418106154763418	mm mm-1
Mt. Disappointment	Eucalyptus	viminalis	C.leaf	C[mass]	0.608195453073752	mg g-1	mg~g^{-1}	log	leaf carbon content	1.02614379084967	0.684093354737702	mm mm-1
Bealiba	Eucalyptus	arenacea	C.leaf	C[mass]	0.641046463593208	mg g-1	mg~g^{-1}	log	leaf carbon content	0.389152542372881	0.366677854727208	mm mm-1
Bealiba	Eucalyptus	dumosa	C.leaf	C[mass]	-0.608685440137075	mg g-1	mg~g^{-1}	log	leaf carbon content	0.389152542372881	0.188784581390862	mm mm-1
Bealiba	Eucalyptus	macrorhyncha	C.leaf	C[mass]	0.539766282214411	mg g-1	mg~g^{-1}	log	leaf carbon content	0.389152542372881	0.575001635449001	mm mm-1
Bealiba	Eucalyptus	microcarpa	C.leaf	C[mass]	-0.525159240111331	mg g-1	mg~g^{-1}	log	leaf carbon content	0.389152542372881	0.370348843671803	mm mm-1
Bealiba	Eucalyptus	nitens	C.leaf	C[mass]	0.469055110286225	mg g-1	mg~g^{-1}	log	leaf carbon content	0.389152542372881	0.849384433309737	mm mm-1
Bealiba	Eucalyptus	obliqua	C.leaf	C[mass]	0.422462610480352	mg g-1	mg~g^{-1}	log	leaf carbon content	0.389152542372881	0.817308634462698	mm mm-1
Bealiba	Eucalyptus	regnans	C.leaf	C[mass]	0.895817543146184	mg g-1	mg~g^{-1}	log	leaf carbon content	0.389152542372881	0.978365512993468	mm mm-1
Bealiba	Eucalyptus	sideroxylon	C.leaf	C[mass]	1.11252104443592	mg g-1	mg~g^{-1}	log	leaf carbon content	0.389152542372881	0.418106154763418	mm mm-1
Bealiba	Eucalyptus	viminalis	C.leaf	C[mass]	0.1239927068263	mg g-1	mg~g^{-1}	log	leaf carbon content	0.389152542372881	0.684093354737702	mm mm-1
Toolangi	Eucalyptus	arenacea	C.leaf	C[mass]	0.99717333570034	mg g-1	mg~g^{-1}	log	leaf carbon content	1.2517667844523	0.366677854727208	mm mm-1
Toolangi	Eucalyptus	dives	C.leaf	C[mass]	-0.272142113816339	mg g-1	mg~g^{-1}	log	leaf carbon content	1.2517667844523	0.691504351761063	mm mm-1
Toolangi	Eucalyptus	dumosa	C.leaf	C[mass]	-0.85858858174826	mg g-1	mg~g^{-1}	log	leaf carbon content	1.2517667844523	0.188784581390862	mm mm-1
Toolangi	Eucalyptus	macrorhyncha	C.leaf	C[mass]	1.13971953419341	mg g-1	mg~g^{-1}	log	leaf carbon content	1.2517667844523	0.575001635449001	mm mm-1
Toolangi	Eucalyptus	microcarpa	C.leaf	C[mass]	-0.96028945418512	mg g-1	mg~g^{-1}	log	leaf carbon content	1.2517667844523	0.370348843671803	mm mm-1
Toolangi	Eucalyptus	nitens	C.leaf	C[mass]	0.632069656368704	mg g-1	mg~g^{-1}	log	leaf carbon content	1.2517667844523	0.849384433309737	mm mm-1
Toolangi	Eucalyptus	obliqua	C.leaf	C[mass]	0.365057845587927	mg g-1	mg~g^{-1}	log	leaf carbon content	1.2517667844523	0.817308634462698	mm mm-1
Toolangi	Eucalyptus	regnans	C.leaf	C[mass]	0.433528276547634	mg g-1	mg~g^{-1}	log	leaf carbon content	1.2517667844523	0.978365512993468	mm mm-1
Toolangi	Eucalyptus	sideroxylon	C.leaf	C[mass]	0.660754492838089	mg g-1	mg~g^{-1}	log	leaf carbon content	1.2517667844523	0.418106154763418	mm mm-1
Toolangi	Eucalyptus	viminalis	C.leaf	C[mass]	0.48340368613142	mg g-1	mg~g^{-1}	log	leaf carbon content	1.2517667844523	0.684093354737702	mm mm-1
Hattah	Eucalyptus	arenacea	conduit.dens	conduit.dens	1.18265616704008	mm-2	mm^{-2}	log	number of xylem conduits per cross-sectional area. From rehydrated narrow diameter stems used for conductivity measurements	0.159354513363591	0.366677854727208	mm mm-1
Hattah	Eucalyptus	dumosa	conduit.dens	conduit.dens	0.885581369259921	mm-2	mm^{-2}	log	number of xylem conduits per cross-sectional area. From rehydrated narrow diameter stems used for conductivity measurements	0.159354513363591	0.188784581390862	mm mm-1
Hattah	Eucalyptus	microcarpa	conduit.dens	conduit.dens	0.647684295502268	mm-2	mm^{-2}	log	number of xylem conduits per cross-sectional area. From rehydrated narrow diameter stems used for conductivity measurements	0.159354513363591	0.370348843671803	mm mm-1
Hattah	Eucalyptus	sideroxylon	conduit.dens	conduit.dens	0.67327351374438	mm-2	mm^{-2}	log	number of xylem conduits per cross-sectional area. From rehydrated narrow diameter stems used for conductivity measurements	0.159354513363591	0.418106154763418	mm mm-1
Hattah	Eucalyptus	viminalis	conduit.dens	conduit.dens	0.559256929063122	mm-2	mm^{-2}	log	number of xylem conduits per cross-sectional area. From rehydrated narrow diameter stems used for conductivity measurements	0.159354513363591	0.684093354737702	mm mm-1
Mt. Disappointment	Eucalyptus	arenacea	conduit.dens	conduit.dens	0.314698007454899	mm-2	mm^{-2}	log	number of xylem conduits per cross-sectional area. From rehydrated narrow diameter stems used for conductivity measurements	1.02614379084967	0.366677854727208	mm mm-1
Mt. Disappointment	Eucalyptus	dives	conduit.dens	conduit.dens	0.573639280635143	mm-2	mm^{-2}	log	number of xylem conduits per cross-sectional area. From rehydrated narrow diameter stems used for conductivity measurements	1.02614379084967	0.691504351761063	mm mm-1
Mt. Disappointment	Eucalyptus	dumosa	conduit.dens	conduit.dens	0.572314630477649	mm-2	mm^{-2}	log	number of xylem conduits per cross-sectional area. From rehydrated narrow diameter stems used for conductivity measurements	1.02614379084967	0.188784581390862	mm mm-1
Mt. Disappointment	Eucalyptus	macrorhyncha	conduit.dens	conduit.dens	0.0422458167974582	mm-2	mm^{-2}	log	number of xylem conduits per cross-sectional area. From rehydrated narrow diameter stems used for conductivity measurements	1.02614379084967	0.575001635449001	mm mm-1
Mt. Disappointment	Eucalyptus	microcarpa	conduit.dens	conduit.dens	0.0769003209183211	mm-2	mm^{-2}	log	number of xylem conduits per cross-sectional area. From rehydrated narrow diameter stems used for conductivity measurements	1.02614379084967	0.370348843671803	mm mm-1
Mt. Disappointment	Eucalyptus	nitens	conduit.dens	conduit.dens	-1.36848013242661	mm-2	mm^{-2}	log	number of xylem conduits per cross-sectional area. From rehydrated narrow diameter stems used for conductivity measurements	1.02614379084967	0.849384433309737	mm mm-1
Mt. Disappointment	Eucalyptus	obliqua	conduit.dens	conduit.dens	-0.0557775259535447	mm-2	mm^{-2}	log	number of xylem conduits per cross-sectional area. From rehydrated narrow diameter stems used for conductivity measurements	1.02614379084967	0.817308634462698	mm mm-1
Mt. Disappointment	Eucalyptus	regnans	conduit.dens	conduit.dens	-0.621692908887871	mm-2	mm^{-2}	log	number of xylem conduits per cross-sectional area. From rehydrated narrow diameter stems used for conductivity measurements	1.02614379084967	0.978365512993468	mm mm-1
Mt. Disappointment	Eucalyptus	sideroxylon	conduit.dens	conduit.dens	0.527307970868333	mm-2	mm^{-2}	log	number of xylem conduits per cross-sectional area. From rehydrated narrow diameter stems used for conductivity measurements	1.02614379084967	0.418106154763418	mm mm-1
Mt. Disappointment	Eucalyptus	viminalis	conduit.dens	conduit.dens	-0.179311024335038	mm-2	mm^{-2}	log	number of xylem conduits per cross-sectional area. From rehydrated narrow diameter stems used for conductivity measurements	1.02614379084967	0.684093354737702	mm mm-1
Bealiba	Eucalyptus	arenacea	conduit.dens	conduit.dens	0.455331009077872	mm-2	mm^{-2}	log	number of xylem conduits per cross-sectional area. From rehydrated narrow diameter stems used for conductivity measurements	0.389152542372881	0.366677854727208	mm mm-1
Bealiba	Eucalyptus	dumosa	conduit.dens	conduit.dens	0.62329055438413	mm-2	mm^{-2}	log	number of xylem conduits per cross-sectional area. From rehydrated narrow diameter stems used for conductivity measurements	0.389152542372881	0.188784581390862	mm mm-1
Bealiba	Eucalyptus	macrorhyncha	conduit.dens	conduit.dens	-0.0746861392502979	mm-2	mm^{-2}	log	number of xylem conduits per cross-sectional area. From rehydrated narrow diameter stems used for conductivity measurements	0.389152542372881	0.575001635449001	mm mm-1
Bealiba	Eucalyptus	microcarpa	conduit.dens	conduit.dens	-0.38383368614459	mm-2	mm^{-2}	log	number of xylem conduits per cross-sectional area. From rehydrated narrow diameter stems used for conductivity measurements	0.389152542372881	0.370348843671803	mm mm-1
Bealiba	Eucalyptus	nitens	conduit.dens	conduit.dens	-1.60151490267217	mm-2	mm^{-2}	log	number of xylem conduits per cross-sectional area. From rehydrated narrow diameter stems used for conductivity measurements	0.389152542372881	0.849384433309737	mm mm-1
Bealiba	Eucalyptus	obliqua	conduit.dens	conduit.dens	-1.15384993527896	mm-2	mm^{-2}	log	number of xylem conduits per cross-sectional area. From rehydrated narrow diameter stems used for conductivity measurements	0.389152542372881	0.817308634462698	mm mm-1
Bealiba	Eucalyptus	regnans	conduit.dens	conduit.dens	-0.67896315622429	mm-2	mm^{-2}	log	number of xylem conduits per cross-sectional area. From rehydrated narrow diameter stems used for conductivity measurements	0.389152542372881	0.978365512993468	mm mm-1
Bealiba	Eucalyptus	sideroxylon	conduit.dens	conduit.dens	0.128703471714243	mm-2	mm^{-2}	log	number of xylem conduits per cross-sectional area. From rehydrated narrow diameter stems used for conductivity measurements	0.389152542372881	0.418106154763418	mm mm-1
Bealiba	Eucalyptus	viminalis	conduit.dens	conduit.dens	-1.21989566487646	mm-2	mm^{-2}	log	number of xylem conduits per cross-sectional area. From rehydrated narrow diameter stems used for conductivity measurements	0.389152542372881	0.684093354737702	mm mm-1
Toolangi	Eucalyptus	arenacea	conduit.dens	conduit.dens	0.454110661077766	mm-2	mm^{-2}	log	number of xylem conduits per cross-sectional area. From rehydrated narrow diameter stems used for conductivity measurements	1.2517667844523	0.366677854727208	mm mm-1
Toolangi	Eucalyptus	dives	conduit.dens	conduit.dens	0.279623170475043	mm-2	mm^{-2}	log	number of xylem conduits per cross-sectional area. From rehydrated narrow diameter stems used for conductivity measurements	1.2517667844523	0.691504351761063	mm mm-1
Toolangi	Eucalyptus	dumosa	conduit.dens	conduit.dens	1.43122642238181	mm-2	mm^{-2}	log	number of xylem conduits per cross-sectional area. From rehydrated narrow diameter stems used for conductivity measurements	1.2517667844523	0.188784581390862	mm mm-1
Toolangi	Eucalyptus	macrorhyncha	conduit.dens	conduit.dens	0.352646668098259	mm-2	mm^{-2}	log	number of xylem conduits per cross-sectional area. From rehydrated narrow diameter stems used for conductivity measurements	1.2517667844523	0.575001635449001	mm mm-1
Toolangi	Eucalyptus	microcarpa	conduit.dens	conduit.dens	0.0616781266046473	mm-2	mm^{-2}	log	number of xylem conduits per cross-sectional area. From rehydrated narrow diameter stems used for conductivity measurements	1.2517667844523	0.370348843671803	mm mm-1
Toolangi	Eucalyptus	nitens	conduit.dens	conduit.dens	-1.29061777461729	mm-2	mm^{-2}	log	number of xylem conduits per cross-sectional area. From rehydrated narrow diameter stems used for conductivity measurements	1.2517667844523	0.849384433309737	mm mm-1
Toolangi	Eucalyptus	obliqua	conduit.dens	conduit.dens	-1.05844228496301	mm-2	mm^{-2}	log	number of xylem conduits per cross-sectional area. From rehydrated narrow diameter stems used for conductivity measurements	1.2517667844523	0.817308634462698	mm mm-1
Toolangi	Eucalyptus	regnans	conduit.dens	conduit.dens	-1.18407066838765	mm-2	mm^{-2}	log	number of xylem conduits per cross-sectional area. From rehydrated narrow diameter stems used for conductivity measurements	1.2517667844523	0.978365512993468	mm mm-1
Toolangi	Eucalyptus	sideroxylon	conduit.dens	conduit.dens	0.347483055341849	mm-2	mm^{-2}	log	number of xylem conduits per cross-sectional area. From rehydrated narrow diameter stems used for conductivity measurements	1.2517667844523	0.418106154763418	mm mm-1
Toolangi	Eucalyptus	viminalis	conduit.dens	conduit.dens	-0.704772287851131	mm-2	mm^{-2}	log	number of xylem conduits per cross-sectional area. From rehydrated narrow diameter stems used for conductivity measurements	1.2517667844523	0.684093354737702	mm mm-1
Hattah	Eucalyptus	arenacea	conduit.HWD	D[H]	-1.6384083815761	um	mu*m	log	Hydraulically weighted average conduit diameter. From rehydrated narrow diameter stems used for conductivity measurements	0.159354513363591	0.366677854727208	mm mm-1
Hattah	Eucalyptus	dumosa	conduit.HWD	D[H]	-0.577396143053102	um	mu*m	log	Hydraulically weighted average conduit diameter. From rehydrated narrow diameter stems used for conductivity measurements	0.159354513363591	0.188784581390862	mm mm-1
Hattah	Eucalyptus	microcarpa	conduit.HWD	D[H]	-0.902876328717321	um	mu*m	log	Hydraulically weighted average conduit diameter. From rehydrated narrow diameter stems used for conductivity measurements	0.159354513363591	0.370348843671803	mm mm-1
Hattah	Eucalyptus	sideroxylon	conduit.HWD	D[H]	-1.11815595269968	um	mu*m	log	Hydraulically weighted average conduit diameter. From rehydrated narrow diameter stems used for conductivity measurements	0.159354513363591	0.418106154763418	mm mm-1
Hattah	Eucalyptus	viminalis	conduit.HWD	D[H]	-0.273674799816945	um	mu*m	log	Hydraulically weighted average conduit diameter. From rehydrated narrow diameter stems used for conductivity measurements	0.159354513363591	0.684093354737702	mm mm-1
Mt. Disappointment	Eucalyptus	arenacea	conduit.HWD	D[H]	-0.88145543603323	um	mu*m	log	Hydraulically weighted average conduit diameter. From rehydrated narrow diameter stems used for conductivity measurements	1.02614379084967	0.366677854727208	mm mm-1
Mt. Disappointment	Eucalyptus	dives	conduit.HWD	D[H]	-0.0744836770680195	um	mu*m	log	Hydraulically weighted average conduit diameter. From rehydrated narrow diameter stems used for conductivity measurements	1.02614379084967	0.691504351761063	mm mm-1
Mt. Disappointment	Eucalyptus	dumosa	conduit.HWD	D[H]	-0.633734077416284	um	mu*m	log	Hydraulically weighted average conduit diameter. From rehydrated narrow diameter stems used for conductivity measurements	1.02614379084967	0.188784581390862	mm mm-1
Mt. Disappointment	Eucalyptus	macrorhyncha	conduit.HWD	D[H]	-0.374030162532108	um	mu*m	log	Hydraulically weighted average conduit diameter. From rehydrated narrow diameter stems used for conductivity measurements	1.02614379084967	0.575001635449001	mm mm-1
Mt. Disappointment	Eucalyptus	microcarpa	conduit.HWD	D[H]	-0.629617919612338	um	mu*m	log	Hydraulically weighted average conduit diameter. From rehydrated narrow diameter stems used for conductivity measurements	1.02614379084967	0.370348843671803	mm mm-1
Mt. Disappointment	Eucalyptus	nitens	conduit.HWD	D[H]	1.19200069001299	um	mu*m	log	Hydraulically weighted average conduit diameter. From rehydrated narrow diameter stems used for conductivity measurements	1.02614379084967	0.849384433309737	mm mm-1
Mt. Disappointment	Eucalyptus	obliqua	conduit.HWD	D[H]	0.227221956512039	um	mu*m	log	Hydraulically weighted average conduit diameter. From rehydrated narrow diameter stems used for conductivity measurements	1.02614379084967	0.817308634462698	mm mm-1
Mt. Disappointment	Eucalyptus	regnans	conduit.HWD	D[H]	0.256577035846567	um	mu*m	log	Hydraulically weighted average conduit diameter. From rehydrated narrow diameter stems used for conductivity measurements	1.02614379084967	0.978365512993468	mm mm-1
Mt. Disappointment	Eucalyptus	sideroxylon	conduit.HWD	D[H]	-0.933810132606231	um	mu*m	log	Hydraulically weighted average conduit diameter. From rehydrated narrow diameter stems used for conductivity measurements	1.02614379084967	0.418106154763418	mm mm-1
Mt. Disappointment	Eucalyptus	viminalis	conduit.HWD	D[H]	1.09814926824574	um	mu*m	log	Hydraulically weighted average conduit diameter. From rehydrated narrow diameter stems used for conductivity measurements	1.02614379084967	0.684093354737702	mm mm-1
Bealiba	Eucalyptus	arenacea	conduit.HWD	D[H]	-0.662817553533478	um	mu*m	log	Hydraulically weighted average conduit diameter. From rehydrated narrow diameter stems used for conductivity measurements	0.389152542372881	0.366677854727208	mm mm-1
Bealiba	Eucalyptus	dumosa	conduit.HWD	D[H]	-0.788461580711828	um	mu*m	log	Hydraulically weighted average conduit diameter. From rehydrated narrow diameter stems used for conductivity measurements	0.389152542372881	0.188784581390862	mm mm-1
Bealiba	Eucalyptus	macrorhyncha	conduit.HWD	D[H]	0.291735235746	um	mu*m	log	Hydraulically weighted average conduit diameter. From rehydrated narrow diameter stems used for conductivity measurements	0.389152542372881	0.575001635449001	mm mm-1
Bealiba	Eucalyptus	microcarpa	conduit.HWD	D[H]	0.634339377923516	um	mu*m	log	Hydraulically weighted average conduit diameter. From rehydrated narrow diameter stems used for conductivity measurements	0.389152542372881	0.370348843671803	mm mm-1
Bealiba	Eucalyptus	nitens	conduit.HWD	D[H]	1.16049964666381	um	mu*m	log	Hydraulically weighted average conduit diameter. From rehydrated narrow diameter stems used for conductivity measurements	0.389152542372881	0.849384433309737	mm mm-1
Bealiba	Eucalyptus	obliqua	conduit.HWD	D[H]	0.814364660040519	um	mu*m	log	Hydraulically weighted average conduit diameter. From rehydrated narrow diameter stems used for conductivity measurements	0.389152542372881	0.817308634462698	mm mm-1
Bealiba	Eucalyptus	regnans	conduit.HWD	D[H]	0.211788734595757	um	mu*m	log	Hydraulically weighted average conduit diameter. From rehydrated narrow diameter stems used for conductivity measurements	0.389152542372881	0.978365512993468	mm mm-1
Bealiba	Eucalyptus	sideroxylon	conduit.HWD	D[H]	0.0561828124915337	um	mu*m	log	Hydraulically weighted average conduit diameter. From rehydrated narrow diameter stems used for conductivity measurements	0.389152542372881	0.418106154763418	mm mm-1
Bealiba	Eucalyptus	viminalis	conduit.HWD	D[H]	0.995966596062999	um	mu*m	log	Hydraulically weighted average conduit diameter. From rehydrated narrow diameter stems used for conductivity measurements	0.389152542372881	0.684093354737702	mm mm-1
Toolangi	Eucalyptus	arenacea	conduit.HWD	D[H]	-0.210905031834818	um	mu*m	log	Hydraulically weighted average conduit diameter. From rehydrated narrow diameter stems used for conductivity measurements	1.2517667844523	0.366677854727208	mm mm-1
Toolangi	Eucalyptus	dives	conduit.HWD	D[H]	-0.11134661218116	um	mu*m	log	Hydraulically weighted average conduit diameter. From rehydrated narrow diameter stems used for conductivity measurements	1.2517667844523	0.691504351761063	mm mm-1
Toolangi	Eucalyptus	dumosa	conduit.HWD	D[H]	-1.00411336009942	um	mu*m	log	Hydraulically weighted average conduit diameter. From rehydrated narrow diameter stems used for conductivity measurements	1.2517667844523	0.188784581390862	mm mm-1
Toolangi	Eucalyptus	macrorhyncha	conduit.HWD	D[H]	0.344325010000193	um	mu*m	log	Hydraulically weighted average conduit diameter. From rehydrated narrow diameter stems used for conductivity measurements	1.2517667844523	0.575001635449001	mm mm-1
Toolangi	Eucalyptus	microcarpa	conduit.HWD	D[H]	-0.183418369329411	um	mu*m	log	Hydraulically weighted average conduit diameter. From rehydrated narrow diameter stems used for conductivity measurements	1.2517667844523	0.370348843671803	mm mm-1
Toolangi	Eucalyptus	nitens	conduit.HWD	D[H]	1.71826198404692	um	mu*m	log	Hydraulically weighted average conduit diameter. From rehydrated narrow diameter stems used for conductivity measurements	1.2517667844523	0.849384433309737	mm mm-1
Toolangi	Eucalyptus	obliqua	conduit.HWD	D[H]	1.14914884785216	um	mu*m	log	Hydraulically weighted average conduit diameter. From rehydrated narrow diameter stems used for conductivity measurements	1.2517667844523	0.817308634462698	mm mm-1
Toolangi	Eucalyptus	regnans	conduit.HWD	D[H]	1.42858176494628	um	mu*m	log	Hydraulically weighted average conduit diameter. From rehydrated narrow diameter stems used for conductivity measurements	1.2517667844523	0.978365512993468	mm mm-1
Toolangi	Eucalyptus	sideroxylon	conduit.HWD	D[H]	-0.525256182666669	um	mu*m	log	Hydraulically weighted average conduit diameter. From rehydrated narrow diameter stems used for conductivity measurements	1.2517667844523	0.418106154763418	mm mm-1
Toolangi	Eucalyptus	viminalis	conduit.HWD	D[H]	1.08958894732066	um	mu*m	log	Hydraulically weighted average conduit diameter. From rehydrated narrow diameter stems used for conductivity measurements	1.2517667844523	0.684093354737702	mm mm-1
Hattah	Eucalyptus	arenacea	cuticle.thick	cuticle.thick	-1.34611658019731	um	mu*m	sqrt	average of both sides, the average minimum distance from cell surface to cuticle surface based on surface tracing. From samples stored in 70% EtOH, embedded in LR White, 40x objective	0.159354513363591	0.366677854727208	mm mm-1
Hattah	Eucalyptus	dumosa	cuticle.thick	cuticle.thick	1.94460582838053	um	mu*m	sqrt	average of both sides, the average minimum distance from cell surface to cuticle surface based on surface tracing. From samples stored in 70% EtOH, embedded in LR White, 40x objective	0.159354513363591	0.188784581390862	mm mm-1
Hattah	Eucalyptus	microcarpa	cuticle.thick	cuticle.thick	0.889091037169828	um	mu*m	sqrt	average of both sides, the average minimum distance from cell surface to cuticle surface based on surface tracing. From samples stored in 70% EtOH, embedded in LR White, 40x objective	0.159354513363591	0.370348843671803	mm mm-1
Hattah	Eucalyptus	sideroxylon	cuticle.thick	cuticle.thick	0.16211156904285	um	mu*m	sqrt	average of both sides, the average minimum distance from cell surface to cuticle surface based on surface tracing. From samples stored in 70% EtOH, embedded in LR White, 40x objective	0.159354513363591	0.418106154763418	mm mm-1
Hattah	Eucalyptus	viminalis	cuticle.thick	cuticle.thick	-0.763804261598466	um	mu*m	sqrt	average of both sides, the average minimum distance from cell surface to cuticle surface based on surface tracing. From samples stored in 70% EtOH, embedded in LR White, 40x objective	0.159354513363591	0.684093354737702	mm mm-1
Mt. Disappointment	Eucalyptus	arenacea	cuticle.thick	cuticle.thick	0.647632674953638	um	mu*m	sqrt	average of both sides, the average minimum distance from cell surface to cuticle surface based on surface tracing. From samples stored in 70% EtOH, embedded in LR White, 40x objective	1.02614379084967	0.366677854727208	mm mm-1
Mt. Disappointment	Eucalyptus	dives	cuticle.thick	cuticle.thick	0.208963432931887	um	mu*m	sqrt	average of both sides, the average minimum distance from cell surface to cuticle surface based on surface tracing. From samples stored in 70% EtOH, embedded in LR White, 40x objective	1.02614379084967	0.691504351761063	mm mm-1
Mt. Disappointment	Eucalyptus	dumosa	cuticle.thick	cuticle.thick	-0.0461195653711457	um	mu*m	sqrt	average of both sides, the average minimum distance from cell surface to cuticle surface based on surface tracing. From samples stored in 70% EtOH, embedded in LR White, 40x objective	1.02614379084967	0.188784581390862	mm mm-1
Mt. Disappointment	Eucalyptus	macrorhyncha	cuticle.thick	cuticle.thick	0.907408915126143	um	mu*m	sqrt	average of both sides, the average minimum distance from cell surface to cuticle surface based on surface tracing. From samples stored in 70% EtOH, embedded in LR White, 40x objective	1.02614379084967	0.575001635449001	mm mm-1
Mt. Disappointment	Eucalyptus	microcarpa	cuticle.thick	cuticle.thick	-0.532521356080406	um	mu*m	sqrt	average of both sides, the average minimum distance from cell surface to cuticle surface based on surface tracing. From samples stored in 70% EtOH, embedded in LR White, 40x objective	1.02614379084967	0.370348843671803	mm mm-1
Mt. Disappointment	Eucalyptus	nitens	cuticle.thick	cuticle.thick	-0.269804502849001	um	mu*m	sqrt	average of both sides, the average minimum distance from cell surface to cuticle surface based on surface tracing. From samples stored in 70% EtOH, embedded in LR White, 40x objective	1.02614379084967	0.849384433309737	mm mm-1
Mt. Disappointment	Eucalyptus	obliqua	cuticle.thick	cuticle.thick	-0.330052986037845	um	mu*m	sqrt	average of both sides, the average minimum distance from cell surface to cuticle surface based on surface tracing. From samples stored in 70% EtOH, embedded in LR White, 40x objective	1.02614379084967	0.817308634462698	mm mm-1
Mt. Disappointment	Eucalyptus	regnans	cuticle.thick	cuticle.thick	-0.653662616819838	um	mu*m	sqrt	average of both sides, the average minimum distance from cell surface to cuticle surface based on surface tracing. From samples stored in 70% EtOH, embedded in LR White, 40x objective	1.02614379084967	0.978365512993468	mm mm-1
Mt. Disappointment	Eucalyptus	sideroxylon	cuticle.thick	cuticle.thick	-0.176130692694005	um	mu*m	sqrt	average of both sides, the average minimum distance from cell surface to cuticle surface based on surface tracing. From samples stored in 70% EtOH, embedded in LR White, 40x objective	1.02614379084967	0.418106154763418	mm mm-1
Mt. Disappointment	Eucalyptus	viminalis	cuticle.thick	cuticle.thick	-0.380542698675617	um	mu*m	sqrt	average of both sides, the average minimum distance from cell surface to cuticle surface based on surface tracing. From samples stored in 70% EtOH, embedded in LR White, 40x objective	1.02614379084967	0.684093354737702	mm mm-1
Bealiba	Eucalyptus	arenacea	cuticle.thick	cuticle.thick	1.65345500963626	um	mu*m	sqrt	average of both sides, the average minimum distance from cell surface to cuticle surface based on surface tracing. From samples stored in 70% EtOH, embedded in LR White, 40x objective	0.389152542372881	0.366677854727208	mm mm-1
Bealiba	Eucalyptus	dumosa	cuticle.thick	cuticle.thick	1.62899805366856	um	mu*m	sqrt	average of both sides, the average minimum distance from cell surface to cuticle surface based on surface tracing. From samples stored in 70% EtOH, embedded in LR White, 40x objective	0.389152542372881	0.188784581390862	mm mm-1
Bealiba	Eucalyptus	macrorhyncha	cuticle.thick	cuticle.thick	1.00267658028515	um	mu*m	sqrt	average of both sides, the average minimum distance from cell surface to cuticle surface based on surface tracing. From samples stored in 70% EtOH, embedded in LR White, 40x objective	0.389152542372881	0.575001635449001	mm mm-1
Bealiba	Eucalyptus	microcarpa	cuticle.thick	cuticle.thick	1.10751122942502	um	mu*m	sqrt	average of both sides, the average minimum distance from cell surface to cuticle surface based on surface tracing. From samples stored in 70% EtOH, embedded in LR White, 40x objective	0.389152542372881	0.370348843671803	mm mm-1
Bealiba	Eucalyptus	nitens	cuticle.thick	cuticle.thick	-0.473640080604264	um	mu*m	sqrt	average of both sides, the average minimum distance from cell surface to cuticle surface based on surface tracing. From samples stored in 70% EtOH, embedded in LR White, 40x objective	0.389152542372881	0.849384433309737	mm mm-1
Bealiba	Eucalyptus	obliqua	cuticle.thick	cuticle.thick	0.644016285133785	um	mu*m	sqrt	average of both sides, the average minimum distance from cell surface to cuticle surface based on surface tracing. From samples stored in 70% EtOH, embedded in LR White, 40x objective	0.389152542372881	0.817308634462698	mm mm-1
Bealiba	Eucalyptus	regnans	cuticle.thick	cuticle.thick	-0.543808049899508	um	mu*m	sqrt	average of both sides, the average minimum distance from cell surface to cuticle surface based on surface tracing. From samples stored in 70% EtOH, embedded in LR White, 40x objective	0.389152542372881	0.978365512993468	mm mm-1
Bealiba	Eucalyptus	sideroxylon	cuticle.thick	cuticle.thick	0.733060955936526	um	mu*m	sqrt	average of both sides, the average minimum distance from cell surface to cuticle surface based on surface tracing. From samples stored in 70% EtOH, embedded in LR White, 40x objective	0.389152542372881	0.418106154763418	mm mm-1
Bealiba	Eucalyptus	viminalis	cuticle.thick	cuticle.thick	-0.716588418107085	um	mu*m	sqrt	average of both sides, the average minimum distance from cell surface to cuticle surface based on surface tracing. From samples stored in 70% EtOH, embedded in LR White, 40x objective	0.389152542372881	0.684093354737702	mm mm-1
Toolangi	Eucalyptus	arenacea	cuticle.thick	cuticle.thick	0.840839728371247	um	mu*m	sqrt	average of both sides, the average minimum distance from cell surface to cuticle surface based on surface tracing. From samples stored in 70% EtOH, embedded in LR White, 40x objective	1.2517667844523	0.366677854727208	mm mm-1
Toolangi	Eucalyptus	dives	cuticle.thick	cuticle.thick	-0.90021337727253	um	mu*m	sqrt	average of both sides, the average minimum distance from cell surface to cuticle surface based on surface tracing. From samples stored in 70% EtOH, embedded in LR White, 40x objective	1.2517667844523	0.691504351761063	mm mm-1
Toolangi	Eucalyptus	dumosa	cuticle.thick	cuticle.thick	-0.468978379838018	um	mu*m	sqrt	average of both sides, the average minimum distance from cell surface to cuticle surface based on surface tracing. From samples stored in 70% EtOH, embedded in LR White, 40x objective	1.2517667844523	0.188784581390862	mm mm-1
Toolangi	Eucalyptus	macrorhyncha	cuticle.thick	cuticle.thick	0.52106643526995	um	mu*m	sqrt	average of both sides, the average minimum distance from cell surface to cuticle surface based on surface tracing. From samples stored in 70% EtOH, embedded in LR White, 40x objective	1.2517667844523	0.575001635449001	mm mm-1
Toolangi	Eucalyptus	microcarpa	cuticle.thick	cuticle.thick	-1.2954067564347	um	mu*m	sqrt	average of both sides, the average minimum distance from cell surface to cuticle surface based on surface tracing. From samples stored in 70% EtOH, embedded in LR White, 40x objective	1.2517667844523	0.370348843671803	mm mm-1
Toolangi	Eucalyptus	nitens	cuticle.thick	cuticle.thick	0.190759926524515	um	mu*m	sqrt	average of both sides, the average minimum distance from cell surface to cuticle surface based on surface tracing. From samples stored in 70% EtOH, embedded in LR White, 40x objective	1.2517667844523	0.849384433309737	mm mm-1
Toolangi	Eucalyptus	obliqua	cuticle.thick	cuticle.thick	-0.240166179675475	um	mu*m	sqrt	average of both sides, the average minimum distance from cell surface to cuticle surface based on surface tracing. From samples stored in 70% EtOH, embedded in LR White, 40x objective	1.2517667844523	0.817308634462698	mm mm-1
Toolangi	Eucalyptus	regnans	cuticle.thick	cuticle.thick	-0.709462749625186	um	mu*m	sqrt	average of both sides, the average minimum distance from cell surface to cuticle surface based on surface tracing. From samples stored in 70% EtOH, embedded in LR White, 40x objective	1.2517667844523	0.978365512993468	mm mm-1
Toolangi	Eucalyptus	sideroxylon	cuticle.thick	cuticle.thick	-0.514147806962234	um	mu*m	sqrt	average of both sides, the average minimum distance from cell surface to cuticle surface based on surface tracing. From samples stored in 70% EtOH, embedded in LR White, 40x objective	1.2517667844523	0.418106154763418	mm mm-1
Toolangi	Eucalyptus	viminalis	cuticle.thick	cuticle.thick	-1.13494759348987	um	mu*m	sqrt	average of both sides, the average minimum distance from cell surface to cuticle surface based on surface tracing. From samples stored in 70% EtOH, embedded in LR White, 40x objective	1.2517667844523	0.684093354737702	mm mm-1
Hattah	Eucalyptus	arenacea	d13C.leaf	delta^{13}*C	0.937870370086549	permil	‰'	log	carbon 13 isotope ratio	0.159354513363591	0.366677854727208	mm mm-1
Hattah	Eucalyptus	dumosa	d13C.leaf	delta^{13}*C	1.90188544741398	permil	‰'	log	carbon 13 isotope ratio	0.159354513363591	0.188784581390862	mm mm-1
Hattah	Eucalyptus	microcarpa	d13C.leaf	delta^{13}*C	1.53010803114383	permil	‰'	log	carbon 13 isotope ratio	0.159354513363591	0.370348843671803	mm mm-1
Hattah	Eucalyptus	sideroxylon	d13C.leaf	delta^{13}*C	1.57397870570569	permil	‰'	log	carbon 13 isotope ratio	0.159354513363591	0.418106154763418	mm mm-1
Hattah	Eucalyptus	viminalis	d13C.leaf	delta^{13}*C	0.676282010191395	permil	‰'	log	carbon 13 isotope ratio	0.159354513363591	0.684093354737702	mm mm-1
Mt. Disappointment	Eucalyptus	arenacea	d13C.leaf	delta^{13}*C	0.00402024848422873	permil	‰'	log	carbon 13 isotope ratio	1.02614379084967	0.366677854727208	mm mm-1
Mt. Disappointment	Eucalyptus	dives	d13C.leaf	delta^{13}*C	-0.471335658960167	permil	‰'	log	carbon 13 isotope ratio	1.02614379084967	0.691504351761063	mm mm-1
Mt. Disappointment	Eucalyptus	dumosa	d13C.leaf	delta^{13}*C	-0.127342379973167	permil	‰'	log	carbon 13 isotope ratio	1.02614379084967	0.188784581390862	mm mm-1
Mt. Disappointment	Eucalyptus	macrorhyncha	d13C.leaf	delta^{13}*C	-0.601548333308983	permil	‰'	log	carbon 13 isotope ratio	1.02614379084967	0.575001635449001	mm mm-1
Mt. Disappointment	Eucalyptus	microcarpa	d13C.leaf	delta^{13}*C	-0.408520122942908	permil	‰'	log	carbon 13 isotope ratio	1.02614379084967	0.370348843671803	mm mm-1
Mt. Disappointment	Eucalyptus	nitens	d13C.leaf	delta^{13}*C	-0.410057008901693	permil	‰'	log	carbon 13 isotope ratio	1.02614379084967	0.849384433309737	mm mm-1
Mt. Disappointment	Eucalyptus	obliqua	d13C.leaf	delta^{13}*C	-0.248935154758518	permil	‰'	log	carbon 13 isotope ratio	1.02614379084967	0.817308634462698	mm mm-1
Mt. Disappointment	Eucalyptus	regnans	d13C.leaf	delta^{13}*C	0.0731122091049959	permil	‰'	log	carbon 13 isotope ratio	1.02614379084967	0.978365512993468	mm mm-1
Mt. Disappointment	Eucalyptus	sideroxylon	d13C.leaf	delta^{13}*C	-0.5641129548787	permil	‰'	log	carbon 13 isotope ratio	1.02614379084967	0.418106154763418	mm mm-1
Mt. Disappointment	Eucalyptus	viminalis	d13C.leaf	delta^{13}*C	-0.815772674390663	permil	‰'	log	carbon 13 isotope ratio	1.02614379084967	0.684093354737702	mm mm-1
Bealiba	Eucalyptus	arenacea	d13C.leaf	delta^{13}*C	1.05990024983066	permil	‰'	log	carbon 13 isotope ratio	0.389152542372881	0.366677854727208	mm mm-1
Bealiba	Eucalyptus	dumosa	d13C.leaf	delta^{13}*C	0.784071632104466	permil	‰'	log	carbon 13 isotope ratio	0.389152542372881	0.188784581390862	mm mm-1
Bealiba	Eucalyptus	macrorhyncha	d13C.leaf	delta^{13}*C	0.577837038269195	permil	‰'	log	carbon 13 isotope ratio	0.389152542372881	0.575001635449001	mm mm-1
Bealiba	Eucalyptus	microcarpa	d13C.leaf	delta^{13}*C	0.754686064597953	permil	‰'	log	carbon 13 isotope ratio	0.389152542372881	0.370348843671803	mm mm-1
Bealiba	Eucalyptus	nitens	d13C.leaf	delta^{13}*C	1.44686683470627	permil	‰'	log	carbon 13 isotope ratio	0.389152542372881	0.849384433309737	mm mm-1
Bealiba	Eucalyptus	obliqua	d13C.leaf	delta^{13}*C	0.512295105011503	permil	‰'	log	carbon 13 isotope ratio	0.389152542372881	0.817308634462698	mm mm-1
Bealiba	Eucalyptus	regnans	d13C.leaf	delta^{13}*C	1.03376664144052	permil	‰'	log	carbon 13 isotope ratio	0.389152542372881	0.978365512993468	mm mm-1
Bealiba	Eucalyptus	sideroxylon	d13C.leaf	delta^{13}*C	0.383565576127599	permil	‰'	log	carbon 13 isotope ratio	0.389152542372881	0.418106154763418	mm mm-1
Bealiba	Eucalyptus	viminalis	d13C.leaf	delta^{13}*C	0.598139979361576	permil	‰'	log	carbon 13 isotope ratio	0.389152542372881	0.684093354737702	mm mm-1
Toolangi	Eucalyptus	arenacea	d13C.leaf	delta^{13}*C	-0.525597082700396	permil	‰'	log	carbon 13 isotope ratio	1.2517667844523	0.366677854727208	mm mm-1
Toolangi	Eucalyptus	dives	d13C.leaf	delta^{13}*C	-1.06389715639233	permil	‰'	log	carbon 13 isotope ratio	1.2517667844523	0.691504351761063	mm mm-1
Toolangi	Eucalyptus	dumosa	d13C.leaf	delta^{13}*C	-0.735946332710171	permil	‰'	log	carbon 13 isotope ratio	1.2517667844523	0.188784581390862	mm mm-1
Toolangi	Eucalyptus	macrorhyncha	d13C.leaf	delta^{13}*C	-0.797419722479428	permil	‰'	log	carbon 13 isotope ratio	1.2517667844523	0.575001635449001	mm mm-1
Toolangi	Eucalyptus	microcarpa	d13C.leaf	delta^{13}*C	-0.77188914037049	permil	‰'	log	carbon 13 isotope ratio	1.2517667844523	0.370348843671803	mm mm-1
Toolangi	Eucalyptus	nitens	d13C.leaf	delta^{13}*C	-0.664041125627705	permil	‰'	log	carbon 13 isotope ratio	1.2517667844523	0.849384433309737	mm mm-1
Toolangi	Eucalyptus	obliqua	d13C.leaf	delta^{13}*C	-0.781048947411838	permil	‰'	log	carbon 13 isotope ratio	1.2517667844523	0.817308634462698	mm mm-1
Toolangi	Eucalyptus	regnans	d13C.leaf	delta^{13}*C	-0.37402232175512	permil	‰'	log	carbon 13 isotope ratio	1.2517667844523	0.978365512993468	mm mm-1
Toolangi	Eucalyptus	sideroxylon	d13C.leaf	delta^{13}*C	-0.957158070602719	permil	‰'	log	carbon 13 isotope ratio	1.2517667844523	0.418106154763418	mm mm-1
Toolangi	Eucalyptus	viminalis	d13C.leaf	delta^{13}*C	-0.771082450282771	permil	‰'	log	carbon 13 isotope ratio	1.2517667844523	0.684093354737702	mm mm-1
Hattah	Eucalyptus	arenacea	dxdy	dx/dy	-0.517018938757531	um um-1	mu*m~mu*m^{-1}	log	mean distance between veins (seen in cross section with 4x objective) divided by half of leaf thickness (seen in cross section with 10x objective)	0.159354513363591	0.366677854727208	mm mm-1
Hattah	Eucalyptus	dumosa	dxdy	dx/dy	-1.32026303417174	um um-1	mu*m~mu*m^{-1}	log	mean distance between veins (seen in cross section with 4x objective) divided by half of leaf thickness (seen in cross section with 10x objective)	0.159354513363591	0.188784581390862	mm mm-1
Hattah	Eucalyptus	microcarpa	dxdy	dx/dy	-1.13753385313935	um um-1	mu*m~mu*m^{-1}	log	mean distance between veins (seen in cross section with 4x objective) divided by half of leaf thickness (seen in cross section with 10x objective)	0.159354513363591	0.370348843671803	mm mm-1
Hattah	Eucalyptus	sideroxylon	dxdy	dx/dy	-0.772603125642217	um um-1	mu*m~mu*m^{-1}	log	mean distance between veins (seen in cross section with 4x objective) divided by half of leaf thickness (seen in cross section with 10x objective)	0.159354513363591	0.418106154763418	mm mm-1
Hattah	Eucalyptus	viminalis	dxdy	dx/dy	0.379575301255197	um um-1	mu*m~mu*m^{-1}	log	mean distance between veins (seen in cross section with 4x objective) divided by half of leaf thickness (seen in cross section with 10x objective)	0.159354513363591	0.684093354737702	mm mm-1
Mt. Disappointment	Eucalyptus	arenacea	dxdy	dx/dy	0.16086013347167	um um-1	mu*m~mu*m^{-1}	log	mean distance between veins (seen in cross section with 4x objective) divided by half of leaf thickness (seen in cross section with 10x objective)	1.02614379084967	0.366677854727208	mm mm-1
Mt. Disappointment	Eucalyptus	dives	dxdy	dx/dy	-0.0464823882039127	um um-1	mu*m~mu*m^{-1}	log	mean distance between veins (seen in cross section with 4x objective) divided by half of leaf thickness (seen in cross section with 10x objective)	1.02614379084967	0.691504351761063	mm mm-1
Mt. Disappointment	Eucalyptus	dumosa	dxdy	dx/dy	-0.840660935914366	um um-1	mu*m~mu*m^{-1}	log	mean distance between veins (seen in cross section with 4x objective) divided by half of leaf thickness (seen in cross section with 10x objective)	1.02614379084967	0.188784581390862	mm mm-1
Mt. Disappointment	Eucalyptus	macrorhyncha	dxdy	dx/dy	-0.221134798566436	um um-1	mu*m~mu*m^{-1}	log	mean distance between veins (seen in cross section with 4x objective) divided by half of leaf thickness (seen in cross section with 10x objective)	1.02614379084967	0.575001635449001	mm mm-1
Mt. Disappointment	Eucalyptus	microcarpa	dxdy	dx/dy	-0.892136738571935	um um-1	mu*m~mu*m^{-1}	log	mean distance between veins (seen in cross section with 4x objective) divided by half of leaf thickness (seen in cross section with 10x objective)	1.02614379084967	0.370348843671803	mm mm-1
Mt. Disappointment	Eucalyptus	nitens	dxdy	dx/dy	0.555775702308074	um um-1	mu*m~mu*m^{-1}	log	mean distance between veins (seen in cross section with 4x objective) divided by half of leaf thickness (seen in cross section with 10x objective)	1.02614379084967	0.849384433309737	mm mm-1
Mt. Disappointment	Eucalyptus	obliqua	dxdy	dx/dy	1.22699023964742	um um-1	mu*m~mu*m^{-1}	log	mean distance between veins (seen in cross section with 4x objective) divided by half of leaf thickness (seen in cross section with 10x objective)	1.02614379084967	0.817308634462698	mm mm-1
Mt. Disappointment	Eucalyptus	regnans	dxdy	dx/dy	1.20821453240706	um um-1	mu*m~mu*m^{-1}	log	mean distance between veins (seen in cross section with 4x objective) divided by half of leaf thickness (seen in cross section with 10x objective)	1.02614379084967	0.978365512993468	mm mm-1
Mt. Disappointment	Eucalyptus	sideroxylon	dxdy	dx/dy	-0.551798636466538	um um-1	mu*m~mu*m^{-1}	log	mean distance between veins (seen in cross section with 4x objective) divided by half of leaf thickness (seen in cross section with 10x objective)	1.02614379084967	0.418106154763418	mm mm-1
Mt. Disappointment	Eucalyptus	viminalis	dxdy	dx/dy	1.43256701329765	um um-1	mu*m~mu*m^{-1}	log	mean distance between veins (seen in cross section with 4x objective) divided by half of leaf thickness (seen in cross section with 10x objective)	1.02614379084967	0.684093354737702	mm mm-1
Bealiba	Eucalyptus	arenacea	dxdy	dx/dy	-0.0482462074260184	um um-1	mu*m~mu*m^{-1}	log	mean distance between veins (seen in cross section with 4x objective) divided by half of leaf thickness (seen in cross section with 10x objective)	0.389152542372881	0.366677854727208	mm mm-1
Bealiba	Eucalyptus	dumosa	dxdy	dx/dy	-1.32447288681415	um um-1	mu*m~mu*m^{-1}	log	mean distance between veins (seen in cross section with 4x objective) divided by half of leaf thickness (seen in cross section with 10x objective)	0.389152542372881	0.188784581390862	mm mm-1
Bealiba	Eucalyptus	macrorhyncha	dxdy	dx/dy	-0.777827789518597	um um-1	mu*m~mu*m^{-1}	log	mean distance between veins (seen in cross section with 4x objective) divided by half of leaf thickness (seen in cross section with 10x objective)	0.389152542372881	0.575001635449001	mm mm-1
Bealiba	Eucalyptus	microcarpa	dxdy	dx/dy	-0.754463058466354	um um-1	mu*m~mu*m^{-1}	log	mean distance between veins (seen in cross section with 4x objective) divided by half of leaf thickness (seen in cross section with 10x objective)	0.389152542372881	0.370348843671803	mm mm-1
Bealiba	Eucalyptus	nitens	dxdy	dx/dy	0.0666006353713783	um um-1	mu*m~mu*m^{-1}	log	mean distance between veins (seen in cross section with 4x objective) divided by half of leaf thickness (seen in cross section with 10x objective)	0.389152542372881	0.849384433309737	mm mm-1
Bealiba	Eucalyptus	obliqua	dxdy	dx/dy	-0.285519520794423	um um-1	mu*m~mu*m^{-1}	log	mean distance between veins (seen in cross section with 4x objective) divided by half of leaf thickness (seen in cross section with 10x objective)	0.389152542372881	0.817308634462698	mm mm-1
Bealiba	Eucalyptus	regnans	dxdy	dx/dy	0.0241246948153275	um um-1	mu*m~mu*m^{-1}	log	mean distance between veins (seen in cross section with 4x objective) divided by half of leaf thickness (seen in cross section with 10x objective)	0.389152542372881	0.978365512993468	mm mm-1
Bealiba	Eucalyptus	sideroxylon	dxdy	dx/dy	-0.749613890640103	um um-1	mu*m~mu*m^{-1}	log	mean distance between veins (seen in cross section with 4x objective) divided by half of leaf thickness (seen in cross section with 10x objective)	0.389152542372881	0.418106154763418	mm mm-1
Bealiba	Eucalyptus	viminalis	dxdy	dx/dy	0.349271072706597	um um-1	mu*m~mu*m^{-1}	log	mean distance between veins (seen in cross section with 4x objective) divided by half of leaf thickness (seen in cross section with 10x objective)	0.389152542372881	0.684093354737702	mm mm-1
Toolangi	Eucalyptus	arenacea	dxdy	dx/dy	-0.217367770587907	um um-1	mu*m~mu*m^{-1}	log	mean distance between veins (seen in cross section with 4x objective) divided by half of leaf thickness (seen in cross section with 10x objective)	1.2517667844523	0.366677854727208	mm mm-1
Toolangi	Eucalyptus	dives	dxdy	dx/dy	0.790151420691245	um um-1	mu*m~mu*m^{-1}	log	mean distance between veins (seen in cross section with 4x objective) divided by half of leaf thickness (seen in cross section with 10x objective)	1.2517667844523	0.691504351761063	mm mm-1
Toolangi	Eucalyptus	dumosa	dxdy	dx/dy	-0.534022995935811	um um-1	mu*m~mu*m^{-1}	log	mean distance between veins (seen in cross section with 4x objective) divided by half of leaf thickness (seen in cross section with 10x objective)	1.2517667844523	0.188784581390862	mm mm-1
Toolangi	Eucalyptus	macrorhyncha	dxdy	dx/dy	-0.0140192981340533	um um-1	mu*m~mu*m^{-1}	log	mean distance between veins (seen in cross section with 4x objective) divided by half of leaf thickness (seen in cross section with 10x objective)	1.2517667844523	0.575001635449001	mm mm-1
Toolangi	Eucalyptus	microcarpa	dxdy	dx/dy	0.0748541991843922	um um-1	mu*m~mu*m^{-1}	log	mean distance between veins (seen in cross section with 4x objective) divided by half of leaf thickness (seen in cross section with 10x objective)	1.2517667844523	0.370348843671803	mm mm-1
Toolangi	Eucalyptus	nitens	dxdy	dx/dy	0.517497472673313	um um-1	mu*m~mu*m^{-1}	log	mean distance between veins (seen in cross section with 4x objective) divided by half of leaf thickness (seen in cross section with 10x objective)	1.2517667844523	0.849384433309737	mm mm-1
Toolangi	Eucalyptus	obliqua	dxdy	dx/dy	0.286076904272682	um um-1	mu*m~mu*m^{-1}	log	mean distance between veins (seen in cross section with 4x objective) divided by half of leaf thickness (seen in cross section with 10x objective)	1.2517667844523	0.817308634462698	mm mm-1
Toolangi	Eucalyptus	regnans	dxdy	dx/dy	1.87156733309387	um um-1	mu*m~mu*m^{-1}	log	mean distance between veins (seen in cross section with 4x objective) divided by half of leaf thickness (seen in cross section with 10x objective)	1.2517667844523	0.978365512993468	mm mm-1
Toolangi	Eucalyptus	sideroxylon	dxdy	dx/dy	0.108503686195382	um um-1	mu*m~mu*m^{-1}	log	mean distance between veins (seen in cross section with 4x objective) divided by half of leaf thickness (seen in cross section with 10x objective)	1.2517667844523	0.418106154763418	mm mm-1
Toolangi	Eucalyptus	viminalis	dxdy	dx/dy	1.37801270892088	um um-1	mu*m~mu*m^{-1}	log	mean distance between veins (seen in cross section with 4x objective) divided by half of leaf thickness (seen in cross section with 10x objective)	1.2517667844523	0.684093354737702	mm mm-1
Hattah	Eucalyptus	arenacea	epiderm.size	epid.cell.size	-0.0455772115734412	um2	mu*m^2	log	mean epidermal cell size with 40 objective	0.159354513363591	0.366677854727208	mm mm-1
Hattah	Eucalyptus	dumosa	epiderm.size	epid.cell.size	0.111343186165199	um2	mu*m^2	log	mean epidermal cell size with 40 objective	0.159354513363591	0.188784581390862	mm mm-1
Hattah	Eucalyptus	microcarpa	epiderm.size	epid.cell.size	-0.121137274120792	um2	mu*m^2	log	mean epidermal cell size with 40 objective	0.159354513363591	0.370348843671803	mm mm-1
Hattah	Eucalyptus	sideroxylon	epiderm.size	epid.cell.size	0.753565985030582	um2	mu*m^2	log	mean epidermal cell size with 40 objective	0.159354513363591	0.418106154763418	mm mm-1
Hattah	Eucalyptus	viminalis	epiderm.size	epid.cell.size	-1.21566587041258	um2	mu*m^2	log	mean epidermal cell size with 40 objective	0.159354513363591	0.684093354737702	mm mm-1
Mt. Disappointment	Eucalyptus	arenacea	epiderm.size	epid.cell.size	0.476203797433262	um2	mu*m^2	log	mean epidermal cell size with 40 objective	1.02614379084967	0.366677854727208	mm mm-1
Mt. Disappointment	Eucalyptus	dives	epiderm.size	epid.cell.size	0.89170705573033	um2	mu*m^2	log	mean epidermal cell size with 40 objective	1.02614379084967	0.691504351761063	mm mm-1
Mt. Disappointment	Eucalyptus	dumosa	epiderm.size	epid.cell.size	0.010676844301832	um2	mu*m^2	log	mean epidermal cell size with 40 objective	1.02614379084967	0.188784581390862	mm mm-1
Mt. Disappointment	Eucalyptus	macrorhyncha	epiderm.size	epid.cell.size	0.22411403358501	um2	mu*m^2	log	mean epidermal cell size with 40 objective	1.02614379084967	0.575001635449001	mm mm-1
Mt. Disappointment	Eucalyptus	microcarpa	epiderm.size	epid.cell.size	0.125705969787305	um2	mu*m^2	log	mean epidermal cell size with 40 objective	1.02614379084967	0.370348843671803	mm mm-1
Mt. Disappointment	Eucalyptus	nitens	epiderm.size	epid.cell.size	-0.215980265012513	um2	mu*m^2	log	mean epidermal cell size with 40 objective	1.02614379084967	0.849384433309737	mm mm-1
Mt. Disappointment	Eucalyptus	obliqua	epiderm.size	epid.cell.size	0.250742215508671	um2	mu*m^2	log	mean epidermal cell size with 40 objective	1.02614379084967	0.817308634462698	mm mm-1
Mt. Disappointment	Eucalyptus	regnans	epiderm.size	epid.cell.size	-0.0943654016174378	um2	mu*m^2	log	mean epidermal cell size with 40 objective	1.02614379084967	0.978365512993468	mm mm-1
Mt. Disappointment	Eucalyptus	sideroxylon	epiderm.size	epid.cell.size	-0.290569196080924	um2	mu*m^2	log	mean epidermal cell size with 40 objective	1.02614379084967	0.418106154763418	mm mm-1
Mt. Disappointment	Eucalyptus	viminalis	epiderm.size	epid.cell.size	-0.826808457526931	um2	mu*m^2	log	mean epidermal cell size with 40 objective	1.02614379084967	0.684093354737702	mm mm-1
Bealiba	Eucalyptus	arenacea	epiderm.size	epid.cell.size	-0.0212704451369063	um2	mu*m^2	log	mean epidermal cell size with 40 objective	0.389152542372881	0.366677854727208	mm mm-1
Bealiba	Eucalyptus	dumosa	epiderm.size	epid.cell.size	0.0627274239733527	um2	mu*m^2	log	mean epidermal cell size with 40 objective	0.389152542372881	0.188784581390862	mm mm-1
Bealiba	Eucalyptus	macrorhyncha	epiderm.size	epid.cell.size	-0.971183288513293	um2	mu*m^2	log	mean epidermal cell size with 40 objective	0.389152542372881	0.575001635449001	mm mm-1
Bealiba	Eucalyptus	microcarpa	epiderm.size	epid.cell.size	-0.585811314737384	um2	mu*m^2	log	mean epidermal cell size with 40 objective	0.389152542372881	0.370348843671803	mm mm-1
Bealiba	Eucalyptus	nitens	epiderm.size	epid.cell.size	-0.263484800743663	um2	mu*m^2	log	mean epidermal cell size with 40 objective	0.389152542372881	0.849384433309737	mm mm-1
Bealiba	Eucalyptus	obliqua	epiderm.size	epid.cell.size	-0.466665818579323	um2	mu*m^2	log	mean epidermal cell size with 40 objective	0.389152542372881	0.817308634462698	mm mm-1
Bealiba	Eucalyptus	regnans	epiderm.size	epid.cell.size	-0.799986980975843	um2	mu*m^2	log	mean epidermal cell size with 40 objective	0.389152542372881	0.978365512993468	mm mm-1
Bealiba	Eucalyptus	sideroxylon	epiderm.size	epid.cell.size	0.631835967392681	um2	mu*m^2	log	mean epidermal cell size with 40 objective	0.389152542372881	0.418106154763418	mm mm-1
Bealiba	Eucalyptus	viminalis	epiderm.size	epid.cell.size	-0.655991107583366	um2	mu*m^2	log	mean epidermal cell size with 40 objective	0.389152542372881	0.684093354737702	mm mm-1
Toolangi	Eucalyptus	arenacea	epiderm.size	epid.cell.size	-0.103544307338439	um2	mu*m^2	log	mean epidermal cell size with 40 objective	1.2517667844523	0.366677854727208	mm mm-1
Toolangi	Eucalyptus	dives	epiderm.size	epid.cell.size	0.619299683648569	um2	mu*m^2	log	mean epidermal cell size with 40 objective	1.2517667844523	0.691504351761063	mm mm-1
Toolangi	Eucalyptus	dumosa	epiderm.size	epid.cell.size	0.857923953297791	um2	mu*m^2	log	mean epidermal cell size with 40 objective	1.2517667844523	0.188784581390862	mm mm-1
Toolangi	Eucalyptus	macrorhyncha	epiderm.size	epid.cell.size	0.0455486145530358	um2	mu*m^2	log	mean epidermal cell size with 40 objective	1.2517667844523	0.575001635449001	mm mm-1
Toolangi	Eucalyptus	microcarpa	epiderm.size	epid.cell.size	0.40356456569325	um2	mu*m^2	log	mean epidermal cell size with 40 objective	1.2517667844523	0.370348843671803	mm mm-1
Toolangi	Eucalyptus	nitens	epiderm.size	epid.cell.size	0.619208109200531	um2	mu*m^2	log	mean epidermal cell size with 40 objective	1.2517667844523	0.849384433309737	mm mm-1
Toolangi	Eucalyptus	obliqua	epiderm.size	epid.cell.size	0.497690669843928	um2	mu*m^2	log	mean epidermal cell size with 40 objective	1.2517667844523	0.817308634462698	mm mm-1
Toolangi	Eucalyptus	regnans	epiderm.size	epid.cell.size	0.367886612754648	um2	mu*m^2	log	mean epidermal cell size with 40 objective	1.2517667844523	0.978365512993468	mm mm-1
Toolangi	Eucalyptus	sideroxylon	epiderm.size	epid.cell.size	0.685719257516575	um2	mu*m^2	log	mean epidermal cell size with 40 objective	1.2517667844523	0.418106154763418	mm mm-1
Toolangi	Eucalyptus	viminalis	epiderm.size	epid.cell.size	-0.77195651844512	um2	mu*m^2	log	mean epidermal cell size with 40 objective	1.2517667844523	0.684093354737702	mm mm-1
Hattah	Eucalyptus	arenacea	Ci.leaf	c[i]	-0.80665943429358	umol CO2 mol air-1	mu*mol~CO[2]~mol~air^{-1}	log	leaf intercellular CO2 concentration	0.159354513363591	0.366677854727208	mm mm-1
Hattah	Eucalyptus	dumosa	Ci.leaf	c[i]	-0.860761535617357	umol CO2 mol air-1	mu*mol~CO[2]~mol~air^{-1}	log	leaf intercellular CO2 concentration	0.159354513363591	0.188784581390862	mm mm-1
Hattah	Eucalyptus	microcarpa	Ci.leaf	c[i]	-1.10741539176621	umol CO2 mol air-1	mu*mol~CO[2]~mol~air^{-1}	log	leaf intercellular CO2 concentration	0.159354513363591	0.370348843671803	mm mm-1
Hattah	Eucalyptus	sideroxylon	Ci.leaf	c[i]	-0.69301261181198	umol CO2 mol air-1	mu*mol~CO[2]~mol~air^{-1}	log	leaf intercellular CO2 concentration	0.159354513363591	0.418106154763418	mm mm-1
Hattah	Eucalyptus	viminalis	Ci.leaf	c[i]	-1.19057540239393	umol CO2 mol air-1	mu*mol~CO[2]~mol~air^{-1}	log	leaf intercellular CO2 concentration	0.159354513363591	0.684093354737702	mm mm-1
Mt. Disappointment	Eucalyptus	arenacea	Ci.leaf	c[i]	0.512140753013318	umol CO2 mol air-1	mu*mol~CO[2]~mol~air^{-1}	log	leaf intercellular CO2 concentration	1.02614379084967	0.366677854727208	mm mm-1
Mt. Disappointment	Eucalyptus	dives	Ci.leaf	c[i]	0.306962473256014	umol CO2 mol air-1	mu*mol~CO[2]~mol~air^{-1}	log	leaf intercellular CO2 concentration	1.02614379084967	0.691504351761063	mm mm-1
Mt. Disappointment	Eucalyptus	dumosa	Ci.leaf	c[i]	0.643293237623008	umol CO2 mol air-1	mu*mol~CO[2]~mol~air^{-1}	log	leaf intercellular CO2 concentration	1.02614379084967	0.188784581390862	mm mm-1
Mt. Disappointment	Eucalyptus	macrorhyncha	Ci.leaf	c[i]	0.638828509226641	umol CO2 mol air-1	mu*mol~CO[2]~mol~air^{-1}	log	leaf intercellular CO2 concentration	1.02614379084967	0.575001635449001	mm mm-1
Mt. Disappointment	Eucalyptus	microcarpa	Ci.leaf	c[i]	0.70307254043483	umol CO2 mol air-1	mu*mol~CO[2]~mol~air^{-1}	log	leaf intercellular CO2 concentration	1.02614379084967	0.370348843671803	mm mm-1
Mt. Disappointment	Eucalyptus	nitens	Ci.leaf	c[i]	0.362875161275406	umol CO2 mol air-1	mu*mol~CO[2]~mol~air^{-1}	log	leaf intercellular CO2 concentration	1.02614379084967	0.849384433309737	mm mm-1
Mt. Disappointment	Eucalyptus	obliqua	Ci.leaf	c[i]	0.319133995100431	umol CO2 mol air-1	mu*mol~CO[2]~mol~air^{-1}	log	leaf intercellular CO2 concentration	1.02614379084967	0.817308634462698	mm mm-1
Mt. Disappointment	Eucalyptus	regnans	Ci.leaf	c[i]	0.205983224140352	umol CO2 mol air-1	mu*mol~CO[2]~mol~air^{-1}	log	leaf intercellular CO2 concentration	1.02614379084967	0.978365512993468	mm mm-1
Mt. Disappointment	Eucalyptus	sideroxylon	Ci.leaf	c[i]	0.89996310448211	umol CO2 mol air-1	mu*mol~CO[2]~mol~air^{-1}	log	leaf intercellular CO2 concentration	1.02614379084967	0.418106154763418	mm mm-1
Mt. Disappointment	Eucalyptus	viminalis	Ci.leaf	c[i]	0.754692734186604	umol CO2 mol air-1	mu*mol~CO[2]~mol~air^{-1}	log	leaf intercellular CO2 concentration	1.02614379084967	0.684093354737702	mm mm-1
Bealiba	Eucalyptus	arenacea	Ci.leaf	c[i]	-0.619847320154319	umol CO2 mol air-1	mu*mol~CO[2]~mol~air^{-1}	log	leaf intercellular CO2 concentration	0.389152542372881	0.366677854727208	mm mm-1
Bealiba	Eucalyptus	dumosa	Ci.leaf	c[i]	-0.192276882147659	umol CO2 mol air-1	mu*mol~CO[2]~mol~air^{-1}	log	leaf intercellular CO2 concentration	0.389152542372881	0.188784581390862	mm mm-1
Bealiba	Eucalyptus	macrorhyncha	Ci.leaf	c[i]	-0.241963294403195	umol CO2 mol air-1	mu*mol~CO[2]~mol~air^{-1}	log	leaf intercellular CO2 concentration	0.389152542372881	0.575001635449001	mm mm-1
Bealiba	Eucalyptus	microcarpa	Ci.leaf	c[i]	-0.236364291179082	umol CO2 mol air-1	mu*mol~CO[2]~mol~air^{-1}	log	leaf intercellular CO2 concentration	0.389152542372881	0.370348843671803	mm mm-1
Bealiba	Eucalyptus	nitens	Ci.leaf	c[i]	-1.10412913015025	umol CO2 mol air-1	mu*mol~CO[2]~mol~air^{-1}	log	leaf intercellular CO2 concentration	0.389152542372881	0.849384433309737	mm mm-1
Bealiba	Eucalyptus	obliqua	Ci.leaf	c[i]	-0.780099985105638	umol CO2 mol air-1	mu*mol~CO[2]~mol~air^{-1}	log	leaf intercellular CO2 concentration	0.389152542372881	0.817308634462698	mm mm-1
Bealiba	Eucalyptus	regnans	Ci.leaf	c[i]	-1.10852277056637	umol CO2 mol air-1	mu*mol~CO[2]~mol~air^{-1}	log	leaf intercellular CO2 concentration	0.389152542372881	0.978365512993468	mm mm-1
Bealiba	Eucalyptus	sideroxylon	Ci.leaf	c[i]	-0.454457537749639	umol CO2 mol air-1	mu*mol~CO[2]~mol~air^{-1}	log	leaf intercellular CO2 concentration	0.389152542372881	0.418106154763418	mm mm-1
Bealiba	Eucalyptus	viminalis	Ci.leaf	c[i]	-1.66908332795133	umol CO2 mol air-1	mu*mol~CO[2]~mol~air^{-1}	log	leaf intercellular CO2 concentration	0.389152542372881	0.684093354737702	mm mm-1
Toolangi	Eucalyptus	arenacea	Ci.leaf	c[i]	0.623456395623604	umol CO2 mol air-1	mu*mol~CO[2]~mol~air^{-1}	log	leaf intercellular CO2 concentration	1.2517667844523	0.366677854727208	mm mm-1
Toolangi	Eucalyptus	dives	Ci.leaf	c[i]	0.684636441272369	umol CO2 mol air-1	mu*mol~CO[2]~mol~air^{-1}	log	leaf intercellular CO2 concentration	1.2517667844523	0.691504351761063	mm mm-1
Toolangi	Eucalyptus	dumosa	Ci.leaf	c[i]	0.814658884074045	umol CO2 mol air-1	mu*mol~CO[2]~mol~air^{-1}	log	leaf intercellular CO2 concentration	1.2517667844523	0.188784581390862	mm mm-1
Toolangi	Eucalyptus	macrorhyncha	Ci.leaf	c[i]	0.793043478007818	umol CO2 mol air-1	mu*mol~CO[2]~mol~air^{-1}	log	leaf intercellular CO2 concentration	1.2517667844523	0.575001635449001	mm mm-1
Toolangi	Eucalyptus	microcarpa	Ci.leaf	c[i]	0.641233352058483	umol CO2 mol air-1	mu*mol~CO[2]~mol~air^{-1}	log	leaf intercellular CO2 concentration	1.2517667844523	0.370348843671803	mm mm-1
Toolangi	Eucalyptus	nitens	Ci.leaf	c[i]	0.428520073942142	umol CO2 mol air-1	mu*mol~CO[2]~mol~air^{-1}	log	leaf intercellular CO2 concentration	1.2517667844523	0.849384433309737	mm mm-1
Toolangi	Eucalyptus	obliqua	Ci.leaf	c[i]	0.402604990724816	umol CO2 mol air-1	mu*mol~CO[2]~mol~air^{-1}	log	leaf intercellular CO2 concentration	1.2517667844523	0.817308634462698	mm mm-1
Toolangi	Eucalyptus	regnans	Ci.leaf	c[i]	0.59345478110644	umol CO2 mol air-1	mu*mol~CO[2]~mol~air^{-1}	log	leaf intercellular CO2 concentration	1.2517667844523	0.978365512993468	mm mm-1
Toolangi	Eucalyptus	sideroxylon	Ci.leaf	c[i]	0.75905215953011	umol CO2 mol air-1	mu*mol~CO[2]~mol~air^{-1}	log	leaf intercellular CO2 concentration	1.2517667844523	0.418106154763418	mm mm-1
Toolangi	Eucalyptus	viminalis	Ci.leaf	c[i]	0.652608050455429	umol CO2 mol air-1	mu*mol~CO[2]~mol~air^{-1}	log	leaf intercellular CO2 concentration	1.2517667844523	0.684093354737702	mm mm-1
Hattah	Eucalyptus	arenacea	gmin	g[min]	-1.40072659746813	mmol H2O m-2 s-1	mmol~H[2]*O~m^{-2}~s^{-1}	log	minimum leaf conductance (per one sided area) of excised leaf in the dark before FvFm drops. Avg of *kept* points	0.159354513363591	0.366677854727208	mm mm-1
Hattah	Eucalyptus	dumosa	gmin	g[min]	-0.593309057624424	mmol H2O m-2 s-1	mmol~H[2]*O~m^{-2}~s^{-1}	log	minimum leaf conductance (per one sided area) of excised leaf in the dark before FvFm drops. Avg of *kept* points	0.159354513363591	0.188784581390862	mm mm-1
Hattah	Eucalyptus	microcarpa	gmin	g[min]	-0.73920028891639	mmol H2O m-2 s-1	mmol~H[2]*O~m^{-2}~s^{-1}	log	minimum leaf conductance (per one sided area) of excised leaf in the dark before FvFm drops. Avg of *kept* points	0.159354513363591	0.370348843671803	mm mm-1
Hattah	Eucalyptus	sideroxylon	gmin	g[min]	-1.69771021519173	mmol H2O m-2 s-1	mmol~H[2]*O~m^{-2}~s^{-1}	log	minimum leaf conductance (per one sided area) of excised leaf in the dark before FvFm drops. Avg of *kept* points	0.159354513363591	0.418106154763418	mm mm-1
Hattah	Eucalyptus	viminalis	gmin	g[min]	-1.44014144838211	mmol H2O m-2 s-1	mmol~H[2]*O~m^{-2}~s^{-1}	log	minimum leaf conductance (per one sided area) of excised leaf in the dark before FvFm drops. Avg of *kept* points	0.159354513363591	0.684093354737702	mm mm-1
Mt. Disappointment	Eucalyptus	arenacea	gmin	g[min]	0.644106113537509	mmol H2O m-2 s-1	mmol~H[2]*O~m^{-2}~s^{-1}	log	minimum leaf conductance (per one sided area) of excised leaf in the dark before FvFm drops. Avg of *kept* points	1.02614379084967	0.366677854727208	mm mm-1
Mt. Disappointment	Eucalyptus	dives	gmin	g[min]	-0.226359345074525	mmol H2O m-2 s-1	mmol~H[2]*O~m^{-2}~s^{-1}	log	minimum leaf conductance (per one sided area) of excised leaf in the dark before FvFm drops. Avg of *kept* points	1.02614379084967	0.691504351761063	mm mm-1
Mt. Disappointment	Eucalyptus	dumosa	gmin	g[min]	1.15778903553996	mmol H2O m-2 s-1	mmol~H[2]*O~m^{-2}~s^{-1}	log	minimum leaf conductance (per one sided area) of excised leaf in the dark before FvFm drops. Avg of *kept* points	1.02614379084967	0.188784581390862	mm mm-1
Mt. Disappointment	Eucalyptus	macrorhyncha	gmin	g[min]	-0.0756871041630802	mmol H2O m-2 s-1	mmol~H[2]*O~m^{-2}~s^{-1}	log	minimum leaf conductance (per one sided area) of excised leaf in the dark before FvFm drops. Avg of *kept* points	1.02614379084967	0.575001635449001	mm mm-1
Mt. Disappointment	Eucalyptus	microcarpa	gmin	g[min]	0.669023577357802	mmol H2O m-2 s-1	mmol~H[2]*O~m^{-2}~s^{-1}	log	minimum leaf conductance (per one sided area) of excised leaf in the dark before FvFm drops. Avg of *kept* points	1.02614379084967	0.370348843671803	mm mm-1
Mt. Disappointment	Eucalyptus	nitens	gmin	g[min]	-0.60144659022717	mmol H2O m-2 s-1	mmol~H[2]*O~m^{-2}~s^{-1}	log	minimum leaf conductance (per one sided area) of excised leaf in the dark before FvFm drops. Avg of *kept* points	1.02614379084967	0.849384433309737	mm mm-1
Mt. Disappointment	Eucalyptus	obliqua	gmin	g[min]	0.239157298545251	mmol H2O m-2 s-1	mmol~H[2]*O~m^{-2}~s^{-1}	log	minimum leaf conductance (per one sided area) of excised leaf in the dark before FvFm drops. Avg of *kept* points	1.02614379084967	0.817308634462698	mm mm-1
Mt. Disappointment	Eucalyptus	regnans	gmin	g[min]	0.0338918744656439	mmol H2O m-2 s-1	mmol~H[2]*O~m^{-2}~s^{-1}	log	minimum leaf conductance (per one sided area) of excised leaf in the dark before FvFm drops. Avg of *kept* points	1.02614379084967	0.978365512993468	mm mm-1
Mt. Disappointment	Eucalyptus	sideroxylon	gmin	g[min]	0.345010144808748	mmol H2O m-2 s-1	mmol~H[2]*O~m^{-2}~s^{-1}	log	minimum leaf conductance (per one sided area) of excised leaf in the dark before FvFm drops. Avg of *kept* points	1.02614379084967	0.418106154763418	mm mm-1
Mt. Disappointment	Eucalyptus	viminalis	gmin	g[min]	-0.326222714741016	mmol H2O m-2 s-1	mmol~H[2]*O~m^{-2}~s^{-1}	log	minimum leaf conductance (per one sided area) of excised leaf in the dark before FvFm drops. Avg of *kept* points	1.02614379084967	0.684093354737702	mm mm-1
Bealiba	Eucalyptus	arenacea	gmin	g[min]	-0.196061714846564	mmol H2O m-2 s-1	mmol~H[2]*O~m^{-2}~s^{-1}	log	minimum leaf conductance (per one sided area) of excised leaf in the dark before FvFm drops. Avg of *kept* points	0.389152542372881	0.366677854727208	mm mm-1
Bealiba	Eucalyptus	dumosa	gmin	g[min]	-0.952713144691188	mmol H2O m-2 s-1	mmol~H[2]*O~m^{-2}~s^{-1}	log	minimum leaf conductance (per one sided area) of excised leaf in the dark before FvFm drops. Avg of *kept* points	0.389152542372881	0.188784581390862	mm mm-1
Bealiba	Eucalyptus	macrorhyncha	gmin	g[min]	0.212813750436999	mmol H2O m-2 s-1	mmol~H[2]*O~m^{-2}~s^{-1}	log	minimum leaf conductance (per one sided area) of excised leaf in the dark before FvFm drops. Avg of *kept* points	0.389152542372881	0.575001635449001	mm mm-1
Bealiba	Eucalyptus	microcarpa	gmin	g[min]	-0.713008869913119	mmol H2O m-2 s-1	mmol~H[2]*O~m^{-2}~s^{-1}	log	minimum leaf conductance (per one sided area) of excised leaf in the dark before FvFm drops. Avg of *kept* points	0.389152542372881	0.370348843671803	mm mm-1
Bealiba	Eucalyptus	nitens	gmin	g[min]	-1.05285178313034	mmol H2O m-2 s-1	mmol~H[2]*O~m^{-2}~s^{-1}	log	minimum leaf conductance (per one sided area) of excised leaf in the dark before FvFm drops. Avg of *kept* points	0.389152542372881	0.849384433309737	mm mm-1
Bealiba	Eucalyptus	obliqua	gmin	g[min]	0.331811849801306	mmol H2O m-2 s-1	mmol~H[2]*O~m^{-2}~s^{-1}	log	minimum leaf conductance (per one sided area) of excised leaf in the dark before FvFm drops. Avg of *kept* points	0.389152542372881	0.817308634462698	mm mm-1
Bealiba	Eucalyptus	regnans	gmin	g[min]	-0.05802560612874	mmol H2O m-2 s-1	mmol~H[2]*O~m^{-2}~s^{-1}	log	minimum leaf conductance (per one sided area) of excised leaf in the dark before FvFm drops. Avg of *kept* points	0.389152542372881	0.978365512993468	mm mm-1
Bealiba	Eucalyptus	sideroxylon	gmin	g[min]	-1.33875324104279	mmol H2O m-2 s-1	mmol~H[2]*O~m^{-2}~s^{-1}	log	minimum leaf conductance (per one sided area) of excised leaf in the dark before FvFm drops. Avg of *kept* points	0.389152542372881	0.418106154763418	mm mm-1
Bealiba	Eucalyptus	viminalis	gmin	g[min]	-1.06121222944529	mmol H2O m-2 s-1	mmol~H[2]*O~m^{-2}~s^{-1}	log	minimum leaf conductance (per one sided area) of excised leaf in the dark before FvFm drops. Avg of *kept* points	0.389152542372881	0.684093354737702	mm mm-1
Toolangi	Eucalyptus	arenacea	gmin	g[min]	1.14919631767671	mmol H2O m-2 s-1	mmol~H[2]*O~m^{-2}~s^{-1}	log	minimum leaf conductance (per one sided area) of excised leaf in the dark before FvFm drops. Avg of *kept* points	1.2517667844523	0.366677854727208	mm mm-1
Toolangi	Eucalyptus	dives	gmin	g[min]	0.343439033712571	mmol H2O m-2 s-1	mmol~H[2]*O~m^{-2}~s^{-1}	log	minimum leaf conductance (per one sided area) of excised leaf in the dark before FvFm drops. Avg of *kept* points	1.2517667844523	0.691504351761063	mm mm-1
Toolangi	Eucalyptus	dumosa	gmin	g[min]	1.49458449964509	mmol H2O m-2 s-1	mmol~H[2]*O~m^{-2}~s^{-1}	log	minimum leaf conductance (per one sided area) of excised leaf in the dark before FvFm drops. Avg of *kept* points	1.2517667844523	0.188784581390862	mm mm-1
Toolangi	Eucalyptus	macrorhyncha	gmin	g[min]	0.905663911315605	mmol H2O m-2 s-1	mmol~H[2]*O~m^{-2}~s^{-1}	log	minimum leaf conductance (per one sided area) of excised leaf in the dark before FvFm drops. Avg of *kept* points	1.2517667844523	0.575001635449001	mm mm-1
Toolangi	Eucalyptus	microcarpa	gmin	g[min]	1.27972480033363	mmol H2O m-2 s-1	mmol~H[2]*O~m^{-2}~s^{-1}	log	minimum leaf conductance (per one sided area) of excised leaf in the dark before FvFm drops. Avg of *kept* points	1.2517667844523	0.370348843671803	mm mm-1
Toolangi	Eucalyptus	nitens	gmin	g[min]	-0.251561501941205	mmol H2O m-2 s-1	mmol~H[2]*O~m^{-2}~s^{-1}	log	minimum leaf conductance (per one sided area) of excised leaf in the dark before FvFm drops. Avg of *kept* points	1.2517667844523	0.849384433309737	mm mm-1
Toolangi	Eucalyptus	obliqua	gmin	g[min]	1.07887721468601	mmol H2O m-2 s-1	mmol~H[2]*O~m^{-2}~s^{-1}	log	minimum leaf conductance (per one sided area) of excised leaf in the dark before FvFm drops. Avg of *kept* points	1.2517667844523	0.817308634462698	mm mm-1
Toolangi	Eucalyptus	regnans	gmin	g[min]	0.383454297684034	mmol H2O m-2 s-1	mmol~H[2]*O~m^{-2}~s^{-1}	log	minimum leaf conductance (per one sided area) of excised leaf in the dark before FvFm drops. Avg of *kept* points	1.2517667844523	0.978365512993468	mm mm-1
Toolangi	Eucalyptus	sideroxylon	gmin	g[min]	1.48408512283603	mmol H2O m-2 s-1	mmol~H[2]*O~m^{-2}~s^{-1}	log	minimum leaf conductance (per one sided area) of excised leaf in the dark before FvFm drops. Avg of *kept* points	1.2517667844523	0.418106154763418	mm mm-1
Toolangi	Eucalyptus	viminalis	gmin	g[min]	0.49320053302132	mmol H2O m-2 s-1	mmol~H[2]*O~m^{-2}~s^{-1}	log	minimum leaf conductance (per one sided area) of excised leaf in the dark before FvFm drops. Avg of *kept* points	1.2517667844523	0.684093354737702	mm mm-1
Hattah	Eucalyptus	arenacea	height	height	-0.800917853977478	cm	cm	sqrt	plant height	0.159354513363591	0.366677854727208	mm mm-1
Hattah	Eucalyptus	dumosa	height	height	-0.830373012295185	cm	cm	sqrt	plant height	0.159354513363591	0.188784581390862	mm mm-1
Hattah	Eucalyptus	microcarpa	height	height	-0.821661909386115	cm	cm	sqrt	plant height	0.159354513363591	0.370348843671803	mm mm-1
Hattah	Eucalyptus	sideroxylon	height	height	-0.8317609130338	cm	cm	sqrt	plant height	0.159354513363591	0.418106154763418	mm mm-1
Hattah	Eucalyptus	viminalis	height	height	-0.4850384320236	cm	cm	sqrt	plant height	0.159354513363591	0.684093354737702	mm mm-1
Mt. Disappointment	Eucalyptus	arenacea	height	height	0.6536162666479	cm	cm	sqrt	plant height	1.02614379084967	0.366677854727208	mm mm-1
Mt. Disappointment	Eucalyptus	dives	height	height	0.581601147616902	cm	cm	sqrt	plant height	1.02614379084967	0.691504351761063	mm mm-1
Mt. Disappointment	Eucalyptus	dumosa	height	height	-0.480584744322897	cm	cm	sqrt	plant height	1.02614379084967	0.188784581390862	mm mm-1
Mt. Disappointment	Eucalyptus	macrorhyncha	height	height	0.211553597669312	cm	cm	sqrt	plant height	1.02614379084967	0.575001635449001	mm mm-1
Mt. Disappointment	Eucalyptus	microcarpa	height	height	-0.262660699339912	cm	cm	sqrt	plant height	1.02614379084967	0.370348843671803	mm mm-1
Mt. Disappointment	Eucalyptus	nitens	height	height	1.68644218827	cm	cm	sqrt	plant height	1.02614379084967	0.849384433309737	mm mm-1
Mt. Disappointment	Eucalyptus	obliqua	height	height	0.910334881805726	cm	cm	sqrt	plant height	1.02614379084967	0.817308634462698	mm mm-1
Mt. Disappointment	Eucalyptus	regnans	height	height	2.08003831948911	cm	cm	sqrt	plant height	1.02614379084967	0.978365512993468	mm mm-1
Mt. Disappointment	Eucalyptus	sideroxylon	height	height	-0.0819788202647206	cm	cm	sqrt	plant height	1.02614379084967	0.418106154763418	mm mm-1
Mt. Disappointment	Eucalyptus	viminalis	height	height	1.47390612289979	cm	cm	sqrt	plant height	1.02614379084967	0.684093354737702	mm mm-1
Bealiba	Eucalyptus	arenacea	height	height	0.309975957950478	cm	cm	sqrt	plant height	0.389152542372881	0.366677854727208	mm mm-1
Bealiba	Eucalyptus	dumosa	height	height	-0.219472934329032	cm	cm	sqrt	plant height	0.389152542372881	0.188784581390862	mm mm-1
Bealiba	Eucalyptus	macrorhyncha	height	height	-0.181759940967165	cm	cm	sqrt	plant height	0.389152542372881	0.575001635449001	mm mm-1
Bealiba	Eucalyptus	microcarpa	height	height	0.181966226848055	cm	cm	sqrt	plant height	0.389152542372881	0.370348843671803	mm mm-1
Bealiba	Eucalyptus	nitens	height	height	0.79696756118035	cm	cm	sqrt	plant height	0.389152542372881	0.849384433309737	mm mm-1
Bealiba	Eucalyptus	obliqua	height	height	0.25859041345421	cm	cm	sqrt	plant height	0.389152542372881	0.817308634462698	mm mm-1
Bealiba	Eucalyptus	regnans	height	height	1.11058248715429	cm	cm	sqrt	plant height	0.389152542372881	0.978365512993468	mm mm-1
Bealiba	Eucalyptus	sideroxylon	height	height	0.509661350491691	cm	cm	sqrt	plant height	0.389152542372881	0.418106154763418	mm mm-1
Bealiba	Eucalyptus	viminalis	height	height	1.33690152251708	cm	cm	sqrt	plant height	0.389152542372881	0.684093354737702	mm mm-1
Toolangi	Eucalyptus	arenacea	height	height	0.900221303535942	cm	cm	sqrt	plant height	1.2517667844523	0.366677854727208	mm mm-1
Toolangi	Eucalyptus	dives	height	height	0.956710465836115	cm	cm	sqrt	plant height	1.2517667844523	0.691504351761063	mm mm-1
Toolangi	Eucalyptus	dumosa	height	height	-0.580443955607266	cm	cm	sqrt	plant height	1.2517667844523	0.188784581390862	mm mm-1
Toolangi	Eucalyptus	macrorhyncha	height	height	0.912799138465141	cm	cm	sqrt	plant height	1.2517667844523	0.575001635449001	mm mm-1
Toolangi	Eucalyptus	microcarpa	height	height	-0.320017121297951	cm	cm	sqrt	plant height	1.2517667844523	0.370348843671803	mm mm-1
Toolangi	Eucalyptus	nitens	height	height	2.40270157174822	cm	cm	sqrt	plant height	1.2517667844523	0.849384433309737	mm mm-1
Toolangi	Eucalyptus	obliqua	height	height	1.52291059829596	cm	cm	sqrt	plant height	1.2517667844523	0.817308634462698	mm mm-1
Toolangi	Eucalyptus	regnans	height	height	2.19216368077756	cm	cm	sqrt	plant height	1.2517667844523	0.978365512993468	mm mm-1
Toolangi	Eucalyptus	sideroxylon	height	height	0.122804097401389	cm	cm	sqrt	plant height	1.2517667844523	0.418106154763418	mm mm-1
Toolangi	Eucalyptus	viminalis	height	height	1.49687498752179	cm	cm	sqrt	plant height	1.2517667844523	0.684093354737702	mm mm-1
Hattah	Eucalyptus	arenacea	Jmax.mass	J[max]/mass	-0.52605219258502	umol g-1 s-1	mu*mol~g^{-1}~s^{-1}	none	Maximum carboxylation rate at 25 degrees C (plantecophys R package definition and units). Converted to mass with P2H1 mean SLA.	0.159354513363591	0.366677854727208	mm mm-1
Hattah	Eucalyptus	dumosa	Jmax.mass	J[max]/mass	-1.73937245345924	umol g-1 s-1	mu*mol~g^{-1}~s^{-1}	none	Maximum carboxylation rate at 25 degrees C (plantecophys R package definition and units). Converted to mass with P2H1 mean SLA.	0.159354513363591	0.188784581390862	mm mm-1
Hattah	Eucalyptus	microcarpa	Jmax.mass	J[max]/mass	-1.11639451386204	umol g-1 s-1	mu*mol~g^{-1}~s^{-1}	none	Maximum carboxylation rate at 25 degrees C (plantecophys R package definition and units). Converted to mass with P2H1 mean SLA.	0.159354513363591	0.370348843671803	mm mm-1
Hattah	Eucalyptus	sideroxylon	Jmax.mass	J[max]/mass	-0.674591144969554	umol g-1 s-1	mu*mol~g^{-1}~s^{-1}	none	Maximum carboxylation rate at 25 degrees C (plantecophys R package definition and units). Converted to mass with P2H1 mean SLA.	0.159354513363591	0.418106154763418	mm mm-1
Hattah	Eucalyptus	viminalis	Jmax.mass	J[max]/mass	-1.17509875150145	umol g-1 s-1	mu*mol~g^{-1}~s^{-1}	none	Maximum carboxylation rate at 25 degrees C (plantecophys R package definition and units). Converted to mass with P2H1 mean SLA.	0.159354513363591	0.684093354737702	mm mm-1
Mt. Disappointment	Eucalyptus	arenacea	Jmax.mass	J[max]/mass	0.469753430814217	umol g-1 s-1	mu*mol~g^{-1}~s^{-1}	none	Maximum carboxylation rate at 25 degrees C (plantecophys R package definition and units). Converted to mass with P2H1 mean SLA.	1.02614379084967	0.366677854727208	mm mm-1
Mt. Disappointment	Eucalyptus	dives	Jmax.mass	J[max]/mass	-0.714875774977554	umol g-1 s-1	mu*mol~g^{-1}~s^{-1}	none	Maximum carboxylation rate at 25 degrees C (plantecophys R package definition and units). Converted to mass with P2H1 mean SLA.	1.02614379084967	0.691504351761063	mm mm-1
Mt. Disappointment	Eucalyptus	dumosa	Jmax.mass	J[max]/mass	-0.618556249974608	umol g-1 s-1	mu*mol~g^{-1}~s^{-1}	none	Maximum carboxylation rate at 25 degrees C (plantecophys R package definition and units). Converted to mass with P2H1 mean SLA.	1.02614379084967	0.188784581390862	mm mm-1
Mt. Disappointment	Eucalyptus	macrorhyncha	Jmax.mass	J[max]/mass	0.179722649485302	umol g-1 s-1	mu*mol~g^{-1}~s^{-1}	none	Maximum carboxylation rate at 25 degrees C (plantecophys R package definition and units). Converted to mass with P2H1 mean SLA.	1.02614379084967	0.575001635449001	mm mm-1
Mt. Disappointment	Eucalyptus	microcarpa	Jmax.mass	J[max]/mass	-0.409548165148408	umol g-1 s-1	mu*mol~g^{-1}~s^{-1}	none	Maximum carboxylation rate at 25 degrees C (plantecophys R package definition and units). Converted to mass with P2H1 mean SLA.	1.02614379084967	0.370348843671803	mm mm-1
Mt. Disappointment	Eucalyptus	nitens	Jmax.mass	J[max]/mass	-0.163847963686476	umol g-1 s-1	mu*mol~g^{-1}~s^{-1}	none	Maximum carboxylation rate at 25 degrees C (plantecophys R package definition and units). Converted to mass with P2H1 mean SLA.	1.02614379084967	0.849384433309737	mm mm-1
Mt. Disappointment	Eucalyptus	obliqua	Jmax.mass	J[max]/mass	0.0807902935201128	umol g-1 s-1	mu*mol~g^{-1}~s^{-1}	none	Maximum carboxylation rate at 25 degrees C (plantecophys R package definition and units). Converted to mass with P2H1 mean SLA.	1.02614379084967	0.817308634462698	mm mm-1
Mt. Disappointment	Eucalyptus	regnans	Jmax.mass	J[max]/mass	1.32398131665186	umol g-1 s-1	mu*mol~g^{-1}~s^{-1}	none	Maximum carboxylation rate at 25 degrees C (plantecophys R package definition and units). Converted to mass with P2H1 mean SLA.	1.02614379084967	0.978365512993468	mm mm-1
Mt. Disappointment	Eucalyptus	sideroxylon	Jmax.mass	J[max]/mass	0.892859895018046	umol g-1 s-1	mu*mol~g^{-1}~s^{-1}	none	Maximum carboxylation rate at 25 degrees C (plantecophys R package definition and units). Converted to mass with P2H1 mean SLA.	1.02614379084967	0.418106154763418	mm mm-1
Mt. Disappointment	Eucalyptus	viminalis	Jmax.mass	J[max]/mass	0.860586385758506	umol g-1 s-1	mu*mol~g^{-1}~s^{-1}	none	Maximum carboxylation rate at 25 degrees C (plantecophys R package definition and units). Converted to mass with P2H1 mean SLA.	1.02614379084967	0.684093354737702	mm mm-1
Bealiba	Eucalyptus	arenacea	Jmax.mass	J[max]/mass	0.857097669502764	umol g-1 s-1	mu*mol~g^{-1}~s^{-1}	none	Maximum carboxylation rate at 25 degrees C (plantecophys R package definition and units). Converted to mass with P2H1 mean SLA.	0.389152542372881	0.366677854727208	mm mm-1
Bealiba	Eucalyptus	dumosa	Jmax.mass	J[max]/mass	-0.0499816844068164	umol g-1 s-1	mu*mol~g^{-1}~s^{-1}	none	Maximum carboxylation rate at 25 degrees C (plantecophys R package definition and units). Converted to mass with P2H1 mean SLA.	0.389152542372881	0.188784581390862	mm mm-1
Bealiba	Eucalyptus	macrorhyncha	Jmax.mass	J[max]/mass	-0.426717590188628	umol g-1 s-1	mu*mol~g^{-1}~s^{-1}	none	Maximum carboxylation rate at 25 degrees C (plantecophys R package definition and units). Converted to mass with P2H1 mean SLA.	0.389152542372881	0.575001635449001	mm mm-1
Bealiba	Eucalyptus	microcarpa	Jmax.mass	J[max]/mass	-0.544172854045019	umol g-1 s-1	mu*mol~g^{-1}~s^{-1}	none	Maximum carboxylation rate at 25 degrees C (plantecophys R package definition and units). Converted to mass with P2H1 mean SLA.	0.389152542372881	0.370348843671803	mm mm-1
Bealiba	Eucalyptus	nitens	Jmax.mass	J[max]/mass	1.09914647851488	umol g-1 s-1	mu*mol~g^{-1}~s^{-1}	none	Maximum carboxylation rate at 25 degrees C (plantecophys R package definition and units). Converted to mass with P2H1 mean SLA.	0.389152542372881	0.849384433309737	mm mm-1
Bealiba	Eucalyptus	obliqua	Jmax.mass	J[max]/mass	-0.174264224435319	umol g-1 s-1	mu*mol~g^{-1}~s^{-1}	none	Maximum carboxylation rate at 25 degrees C (plantecophys R package definition and units). Converted to mass with P2H1 mean SLA.	0.389152542372881	0.817308634462698	mm mm-1
Bealiba	Eucalyptus	regnans	Jmax.mass	J[max]/mass	1.17363768603814	umol g-1 s-1	mu*mol~g^{-1}~s^{-1}	none	Maximum carboxylation rate at 25 degrees C (plantecophys R package definition and units). Converted to mass with P2H1 mean SLA.	0.389152542372881	0.978365512993468	mm mm-1
Bealiba	Eucalyptus	sideroxylon	Jmax.mass	J[max]/mass	0.28107917344696	umol g-1 s-1	mu*mol~g^{-1}~s^{-1}	none	Maximum carboxylation rate at 25 degrees C (plantecophys R package definition and units). Converted to mass with P2H1 mean SLA.	0.389152542372881	0.418106154763418	mm mm-1
Bealiba	Eucalyptus	viminalis	Jmax.mass	J[max]/mass	1.47719182217065	umol g-1 s-1	mu*mol~g^{-1}~s^{-1}	none	Maximum carboxylation rate at 25 degrees C (plantecophys R package definition and units). Converted to mass with P2H1 mean SLA.	0.389152542372881	0.684093354737702	mm mm-1
Toolangi	Eucalyptus	arenacea	Jmax.mass	J[max]/mass	0.781250975551711	umol g-1 s-1	mu*mol~g^{-1}~s^{-1}	none	Maximum carboxylation rate at 25 degrees C (plantecophys R package definition and units). Converted to mass with P2H1 mean SLA.	1.2517667844523	0.366677854727208	mm mm-1
Toolangi	Eucalyptus	dives	Jmax.mass	J[max]/mass	-0.822589629582035	umol g-1 s-1	mu*mol~g^{-1}~s^{-1}	none	Maximum carboxylation rate at 25 degrees C (plantecophys R package definition and units). Converted to mass with P2H1 mean SLA.	1.2517667844523	0.691504351761063	mm mm-1
Toolangi	Eucalyptus	dumosa	Jmax.mass	J[max]/mass	-0.217614011439366	umol g-1 s-1	mu*mol~g^{-1}~s^{-1}	none	Maximum carboxylation rate at 25 degrees C (plantecophys R package definition and units). Converted to mass with P2H1 mean SLA.	1.2517667844523	0.188784581390862	mm mm-1
Toolangi	Eucalyptus	macrorhyncha	Jmax.mass	J[max]/mass	-0.890806646069086	umol g-1 s-1	mu*mol~g^{-1}~s^{-1}	none	Maximum carboxylation rate at 25 degrees C (plantecophys R package definition and units). Converted to mass with P2H1 mean SLA.	1.2517667844523	0.575001635449001	mm mm-1
Toolangi	Eucalyptus	microcarpa	Jmax.mass	J[max]/mass	-0.765558916390364	umol g-1 s-1	mu*mol~g^{-1}~s^{-1}	none	Maximum carboxylation rate at 25 degrees C (plantecophys R package definition and units). Converted to mass with P2H1 mean SLA.	1.2517667844523	0.370348843671803	mm mm-1
Toolangi	Eucalyptus	nitens	Jmax.mass	J[max]/mass	0.146987820378263	umol g-1 s-1	mu*mol~g^{-1}~s^{-1}	none	Maximum carboxylation rate at 25 degrees C (plantecophys R package definition and units). Converted to mass with P2H1 mean SLA.	1.2517667844523	0.849384433309737	mm mm-1
Toolangi	Eucalyptus	obliqua	Jmax.mass	J[max]/mass	-0.357842989890469	umol g-1 s-1	mu*mol~g^{-1}~s^{-1}	none	Maximum carboxylation rate at 25 degrees C (plantecophys R package definition and units). Converted to mass with P2H1 mean SLA.	1.2517667844523	0.817308634462698	mm mm-1
Toolangi	Eucalyptus	regnans	Jmax.mass	J[max]/mass	0.543532192707835	umol g-1 s-1	mu*mol~g^{-1}~s^{-1}	none	Maximum carboxylation rate at 25 degrees C (plantecophys R package definition and units). Converted to mass with P2H1 mean SLA.	1.2517667844523	0.978365512993468	mm mm-1
Toolangi	Eucalyptus	sideroxylon	Jmax.mass	J[max]/mass	1.03462399953929	umol g-1 s-1	mu*mol~g^{-1}~s^{-1}	none	Maximum carboxylation rate at 25 degrees C (plantecophys R package definition and units). Converted to mass with P2H1 mean SLA.	1.2517667844523	0.418106154763418	mm mm-1
Toolangi	Eucalyptus	viminalis	Jmax.mass	J[max]/mass	0.0582627590215168	umol g-1 s-1	mu*mol~g^{-1}~s^{-1}	none	Maximum carboxylation rate at 25 degrees C (plantecophys R package definition and units). Converted to mass with P2H1 mean SLA.	1.2517667844523	0.684093354737702	mm mm-1
Hattah	Eucalyptus	arenacea	kleaf	k[leaf]	0.258762419997045	mmol s-1 m-2 MPa-1	mmol~s^{-1}~m^{-2}~MPa^{-1}	log	Leaf hydraulic conductance	0.159354513363591	0.366677854727208	mm mm-1
Hattah	Eucalyptus	dumosa	kleaf	k[leaf]	-0.624977368730043	mmol s-1 m-2 MPa-1	mmol~s^{-1}~m^{-2}~MPa^{-1}	log	Leaf hydraulic conductance	0.159354513363591	0.188784581390862	mm mm-1
Hattah	Eucalyptus	microcarpa	kleaf	k[leaf]	0.107800357744964	mmol s-1 m-2 MPa-1	mmol~s^{-1}~m^{-2}~MPa^{-1}	log	Leaf hydraulic conductance	0.159354513363591	0.370348843671803	mm mm-1
Hattah	Eucalyptus	sideroxylon	kleaf	k[leaf]	-0.462350558238904	mmol s-1 m-2 MPa-1	mmol~s^{-1}~m^{-2}~MPa^{-1}	log	Leaf hydraulic conductance	0.159354513363591	0.418106154763418	mm mm-1
Hattah	Eucalyptus	viminalis	kleaf	k[leaf]	-2.24544847534844	mmol s-1 m-2 MPa-1	mmol~s^{-1}~m^{-2}~MPa^{-1}	log	Leaf hydraulic conductance	0.159354513363591	0.684093354737702	mm mm-1
Mt. Disappointment	Eucalyptus	arenacea	kleaf	k[leaf]	1.12577096137636	mmol s-1 m-2 MPa-1	mmol~s^{-1}~m^{-2}~MPa^{-1}	log	Leaf hydraulic conductance	1.02614379084967	0.366677854727208	mm mm-1
Mt. Disappointment	Eucalyptus	dives	kleaf	k[leaf]	1.13194720398769	mmol s-1 m-2 MPa-1	mmol~s^{-1}~m^{-2}~MPa^{-1}	log	Leaf hydraulic conductance	1.02614379084967	0.691504351761063	mm mm-1
Mt. Disappointment	Eucalyptus	dumosa	kleaf	k[leaf]	0.762919391885771	mmol s-1 m-2 MPa-1	mmol~s^{-1}~m^{-2}~MPa^{-1}	log	Leaf hydraulic conductance	1.02614379084967	0.188784581390862	mm mm-1
Mt. Disappointment	Eucalyptus	macrorhyncha	kleaf	k[leaf]	-0.449510188604222	mmol s-1 m-2 MPa-1	mmol~s^{-1}~m^{-2}~MPa^{-1}	log	Leaf hydraulic conductance	1.02614379084967	0.575001635449001	mm mm-1
Mt. Disappointment	Eucalyptus	microcarpa	kleaf	k[leaf]	0.676453166293777	mmol s-1 m-2 MPa-1	mmol~s^{-1}~m^{-2}~MPa^{-1}	log	Leaf hydraulic conductance	1.02614379084967	0.370348843671803	mm mm-1
Mt. Disappointment	Eucalyptus	nitens	kleaf	k[leaf]	-0.255755425391089	mmol s-1 m-2 MPa-1	mmol~s^{-1}~m^{-2}~MPa^{-1}	log	Leaf hydraulic conductance	1.02614379084967	0.849384433309737	mm mm-1
Mt. Disappointment	Eucalyptus	obliqua	kleaf	k[leaf]	0.311752640817	mmol s-1 m-2 MPa-1	mmol~s^{-1}~m^{-2}~MPa^{-1}	log	Leaf hydraulic conductance	1.02614379084967	0.817308634462698	mm mm-1
Mt. Disappointment	Eucalyptus	regnans	kleaf	k[leaf]	0.211856539732435	mmol s-1 m-2 MPa-1	mmol~s^{-1}~m^{-2}~MPa^{-1}	log	Leaf hydraulic conductance	1.02614379084967	0.978365512993468	mm mm-1
Mt. Disappointment	Eucalyptus	sideroxylon	kleaf	k[leaf]	1.06682366473433	mmol s-1 m-2 MPa-1	mmol~s^{-1}~m^{-2}~MPa^{-1}	log	Leaf hydraulic conductance	1.02614379084967	0.418106154763418	mm mm-1
Mt. Disappointment	Eucalyptus	viminalis	kleaf	k[leaf]	0.573996500377537	mmol s-1 m-2 MPa-1	mmol~s^{-1}~m^{-2}~MPa^{-1}	log	Leaf hydraulic conductance	1.02614379084967	0.684093354737702	mm mm-1
Bealiba	Eucalyptus	arenacea	kleaf	k[leaf]	-0.514034588833624	mmol s-1 m-2 MPa-1	mmol~s^{-1}~m^{-2}~MPa^{-1}	log	Leaf hydraulic conductance	0.389152542372881	0.366677854727208	mm mm-1
Bealiba	Eucalyptus	dumosa	kleaf	k[leaf]	-0.547739670561805	mmol s-1 m-2 MPa-1	mmol~s^{-1}~m^{-2}~MPa^{-1}	log	Leaf hydraulic conductance	0.389152542372881	0.188784581390862	mm mm-1
Bealiba	Eucalyptus	macrorhyncha	kleaf	k[leaf]	-0.323983339010624	mmol s-1 m-2 MPa-1	mmol~s^{-1}~m^{-2}~MPa^{-1}	log	Leaf hydraulic conductance	0.389152542372881	0.575001635449001	mm mm-1
Bealiba	Eucalyptus	microcarpa	kleaf	k[leaf]	0.603628410415013	mmol s-1 m-2 MPa-1	mmol~s^{-1}~m^{-2}~MPa^{-1}	log	Leaf hydraulic conductance	0.389152542372881	0.370348843671803	mm mm-1
Bealiba	Eucalyptus	nitens	kleaf	k[leaf]	-0.938378028577063	mmol s-1 m-2 MPa-1	mmol~s^{-1}~m^{-2}~MPa^{-1}	log	Leaf hydraulic conductance	0.389152542372881	0.849384433309737	mm mm-1
Bealiba	Eucalyptus	obliqua	kleaf	k[leaf]	-0.891313592852566	mmol s-1 m-2 MPa-1	mmol~s^{-1}~m^{-2}~MPa^{-1}	log	Leaf hydraulic conductance	0.389152542372881	0.817308634462698	mm mm-1
Bealiba	Eucalyptus	regnans	kleaf	k[leaf]	-0.796124641229198	mmol s-1 m-2 MPa-1	mmol~s^{-1}~m^{-2}~MPa^{-1}	log	Leaf hydraulic conductance	0.389152542372881	0.978365512993468	mm mm-1
Bealiba	Eucalyptus	sideroxylon	kleaf	k[leaf]	-0.793306015779933	mmol s-1 m-2 MPa-1	mmol~s^{-1}~m^{-2}~MPa^{-1}	log	Leaf hydraulic conductance	0.389152542372881	0.418106154763418	mm mm-1
Bealiba	Eucalyptus	viminalis	kleaf	k[leaf]	-2.15031274786575	mmol s-1 m-2 MPa-1	mmol~s^{-1}~m^{-2}~MPa^{-1}	log	Leaf hydraulic conductance	0.389152542372881	0.684093354737702	mm mm-1
Toolangi	Eucalyptus	arenacea	kleaf	k[leaf]	0.612888839727339	mmol s-1 m-2 MPa-1	mmol~s^{-1}~m^{-2}~MPa^{-1}	log	Leaf hydraulic conductance	1.2517667844523	0.366677854727208	mm mm-1
Toolangi	Eucalyptus	dives	kleaf	k[leaf]	0.535142528301276	mmol s-1 m-2 MPa-1	mmol~s^{-1}~m^{-2}~MPa^{-1}	log	Leaf hydraulic conductance	1.2517667844523	0.691504351761063	mm mm-1
Toolangi	Eucalyptus	dumosa	kleaf	k[leaf]	0.540251783273106	mmol s-1 m-2 MPa-1	mmol~s^{-1}~m^{-2}~MPa^{-1}	log	Leaf hydraulic conductance	1.2517667844523	0.188784581390862	mm mm-1
Toolangi	Eucalyptus	macrorhyncha	kleaf	k[leaf]	0.824767010205096	mmol s-1 m-2 MPa-1	mmol~s^{-1}~m^{-2}~MPa^{-1}	log	Leaf hydraulic conductance	1.2517667844523	0.575001635449001	mm mm-1
Toolangi	Eucalyptus	microcarpa	kleaf	k[leaf]	0.433020608753077	mmol s-1 m-2 MPa-1	mmol~s^{-1}~m^{-2}~MPa^{-1}	log	Leaf hydraulic conductance	1.2517667844523	0.370348843671803	mm mm-1
Toolangi	Eucalyptus	nitens	kleaf	k[leaf]	-0.293445625437334	mmol s-1 m-2 MPa-1	mmol~s^{-1}~m^{-2}~MPa^{-1}	log	Leaf hydraulic conductance	1.2517667844523	0.849384433309737	mm mm-1
Toolangi	Eucalyptus	obliqua	kleaf	k[leaf]	0.351650540992551	mmol s-1 m-2 MPa-1	mmol~s^{-1}~m^{-2}~MPa^{-1}	log	Leaf hydraulic conductance	1.2517667844523	0.817308634462698	mm mm-1
Toolangi	Eucalyptus	regnans	kleaf	k[leaf]	-0.183793850186635	mmol s-1 m-2 MPa-1	mmol~s^{-1}~m^{-2}~MPa^{-1}	log	Leaf hydraulic conductance	1.2517667844523	0.978365512993468	mm mm-1
Toolangi	Eucalyptus	sideroxylon	kleaf	k[leaf]	0.0441154187913853	mmol s-1 m-2 MPa-1	mmol~s^{-1}~m^{-2}~MPa^{-1}	log	Leaf hydraulic conductance	1.2517667844523	0.418106154763418	mm mm-1
Toolangi	Eucalyptus	viminalis	kleaf	k[leaf]	0.693434752592964	mmol s-1 m-2 MPa-1	mmol~s^{-1}~m^{-2}~MPa^{-1}	log	Leaf hydraulic conductance	1.2517667844523	0.684093354737702	mm mm-1
Hattah	Eucalyptus	arenacea	Ks.theo	K[stem.theo]/xyl.a	-1.58485568746773	g s-1 MPa-1 mm-1	g~s^{-1}~MPa^{-1}~mm^{-1}	log	Theoretical stem hydraulic conductivity per xylem area. From rehydrated narrow diameter stems used for conductivity measurements	0.159354513363591	0.366677854727208	mm mm-1
Hattah	Eucalyptus	dumosa	Ks.theo	K[stem.theo]/xyl.a	-0.274408253042952	g s-1 MPa-1 mm-1	g~s^{-1}~MPa^{-1}~mm^{-1}	log	Theoretical stem hydraulic conductivity per xylem area. From rehydrated narrow diameter stems used for conductivity measurements	0.159354513363591	0.188784581390862	mm mm-1
Hattah	Eucalyptus	microcarpa	Ks.theo	K[stem.theo]/xyl.a	-0.875814166107102	g s-1 MPa-1 mm-1	g~s^{-1}~MPa^{-1}~mm^{-1}	log	Theoretical stem hydraulic conductivity per xylem area. From rehydrated narrow diameter stems used for conductivity measurements	0.159354513363591	0.370348843671803	mm mm-1
Hattah	Eucalyptus	sideroxylon	Ks.theo	K[stem.theo]/xyl.a	-1.16272650983683	g s-1 MPa-1 mm-1	g~s^{-1}~MPa^{-1}~mm^{-1}	log	Theoretical stem hydraulic conductivity per xylem area. From rehydrated narrow diameter stems used for conductivity measurements	0.159354513363591	0.418106154763418	mm mm-1
Hattah	Eucalyptus	viminalis	Ks.theo	K[stem.theo]/xyl.a	-0.0455153270382652	g s-1 MPa-1 mm-1	g~s^{-1}~MPa^{-1}~mm^{-1}	log	Theoretical stem hydraulic conductivity per xylem area. From rehydrated narrow diameter stems used for conductivity measurements	0.159354513363591	0.684093354737702	mm mm-1
Mt. Disappointment	Eucalyptus	arenacea	Ks.theo	K[stem.theo]/xyl.a	-1.04752892448523	g s-1 MPa-1 mm-1	g~s^{-1}~MPa^{-1}~mm^{-1}	log	Theoretical stem hydraulic conductivity per xylem area. From rehydrated narrow diameter stems used for conductivity measurements	1.02614379084967	0.366677854727208	mm mm-1
Mt. Disappointment	Eucalyptus	dives	Ks.theo	K[stem.theo]/xyl.a	0.24302097739801	g s-1 MPa-1 mm-1	g~s^{-1}~MPa^{-1}~mm^{-1}	log	Theoretical stem hydraulic conductivity per xylem area. From rehydrated narrow diameter stems used for conductivity measurements	1.02614379084967	0.691504351761063	mm mm-1
Mt. Disappointment	Eucalyptus	dumosa	Ks.theo	K[stem.theo]/xyl.a	-0.543406085928109	g s-1 MPa-1 mm-1	g~s^{-1}~MPa^{-1}~mm^{-1}	log	Theoretical stem hydraulic conductivity per xylem area. From rehydrated narrow diameter stems used for conductivity measurements	1.02614379084967	0.188784581390862	mm mm-1
Mt. Disappointment	Eucalyptus	macrorhyncha	Ks.theo	K[stem.theo]/xyl.a	-0.499827326436571	g s-1 MPa-1 mm-1	g~s^{-1}~MPa^{-1}~mm^{-1}	log	Theoretical stem hydraulic conductivity per xylem area. From rehydrated narrow diameter stems used for conductivity measurements	1.02614379084967	0.575001635449001	mm mm-1
Mt. Disappointment	Eucalyptus	microcarpa	Ks.theo	K[stem.theo]/xyl.a	-0.837869745429998	g s-1 MPa-1 mm-1	g~s^{-1}~MPa^{-1}~mm^{-1}	log	Theoretical stem hydraulic conductivity per xylem area. From rehydrated narrow diameter stems used for conductivity measurements	1.02614379084967	0.370348843671803	mm mm-1
Mt. Disappointment	Eucalyptus	nitens	Ks.theo	K[stem.theo]/xyl.a	0.845132048191135	g s-1 MPa-1 mm-1	g~s^{-1}~MPa^{-1}~mm^{-1}	log	Theoretical stem hydraulic conductivity per xylem area. From rehydrated narrow diameter stems used for conductivity measurements	1.02614379084967	0.849384433309737	mm mm-1
Mt. Disappointment	Eucalyptus	obliqua	Ks.theo	K[stem.theo]/xyl.a	0.285393072888201	g s-1 MPa-1 mm-1	g~s^{-1}~MPa^{-1}~mm^{-1}	log	Theoretical stem hydraulic conductivity per xylem area. From rehydrated narrow diameter stems used for conductivity measurements	1.02614379084967	0.817308634462698	mm mm-1
Mt. Disappointment	Eucalyptus	regnans	Ks.theo	K[stem.theo]/xyl.a	-0.0163426248553151	g s-1 MPa-1 mm-1	g~s^{-1}~MPa^{-1}~mm^{-1}	log	Theoretical stem hydraulic conductivity per xylem area. From rehydrated narrow diameter stems used for conductivity measurements	1.02614379084967	0.978365512993468	mm mm-1
Mt. Disappointment	Eucalyptus	sideroxylon	Ks.theo	K[stem.theo]/xyl.a	-0.992223481709061	g s-1 MPa-1 mm-1	g~s^{-1}~MPa^{-1}~mm^{-1}	log	Theoretical stem hydraulic conductivity per xylem area. From rehydrated narrow diameter stems used for conductivity measurements	1.02614379084967	0.418106154763418	mm mm-1
Mt. Disappointment	Eucalyptus	viminalis	Ks.theo	K[stem.theo]/xyl.a	1.43398758568828	g s-1 MPa-1 mm-1	g~s^{-1}~MPa^{-1}~mm^{-1}	log	Theoretical stem hydraulic conductivity per xylem area. From rehydrated narrow diameter stems used for conductivity measurements	1.02614379084967	0.684093354737702	mm mm-1
Bealiba	Eucalyptus	arenacea	Ks.theo	K[stem.theo]/xyl.a	-0.655159947894481	g s-1 MPa-1 mm-1	g~s^{-1}~MPa^{-1}~mm^{-1}	log	Theoretical stem hydraulic conductivity per xylem area. From rehydrated narrow diameter stems used for conductivity measurements	0.389152542372881	0.366677854727208	mm mm-1
Bealiba	Eucalyptus	dumosa	Ks.theo	K[stem.theo]/xyl.a	-0.729870350480269	g s-1 MPa-1 mm-1	g~s^{-1}~MPa^{-1}~mm^{-1}	log	Theoretical stem hydraulic conductivity per xylem area. From rehydrated narrow diameter stems used for conductivity measurements	0.389152542372881	0.188784581390862	mm mm-1
Bealiba	Eucalyptus	macrorhyncha	Ks.theo	K[stem.theo]/xyl.a	0.364560523271484	g s-1 MPa-1 mm-1	g~s^{-1}~MPa^{-1}~mm^{-1}	log	Theoretical stem hydraulic conductivity per xylem area. From rehydrated narrow diameter stems used for conductivity measurements	0.389152542372881	0.575001635449001	mm mm-1
Bealiba	Eucalyptus	microcarpa	Ks.theo	K[stem.theo]/xyl.a	0.658485321280841	g s-1 MPa-1 mm-1	g~s^{-1}~MPa^{-1}~mm^{-1}	log	Theoretical stem hydraulic conductivity per xylem area. From rehydrated narrow diameter stems used for conductivity measurements	0.389152542372881	0.370348843671803	mm mm-1
Bealiba	Eucalyptus	nitens	Ks.theo	K[stem.theo]/xyl.a	0.659649207906386	g s-1 MPa-1 mm-1	g~s^{-1}~MPa^{-1}~mm^{-1}	log	Theoretical stem hydraulic conductivity per xylem area. From rehydrated narrow diameter stems used for conductivity measurements	0.389152542372881	0.849384433309737	mm mm-1
Bealiba	Eucalyptus	obliqua	Ks.theo	K[stem.theo]/xyl.a	0.44471286257467	g s-1 MPa-1 mm-1	g~s^{-1}~MPa^{-1}~mm^{-1}	log	Theoretical stem hydraulic conductivity per xylem area. From rehydrated narrow diameter stems used for conductivity measurements	0.389152542372881	0.817308634462698	mm mm-1
Bealiba	Eucalyptus	regnans	Ks.theo	K[stem.theo]/xyl.a	-0.113969020149943	g s-1 MPa-1 mm-1	g~s^{-1}~MPa^{-1}~mm^{-1}	log	Theoretical stem hydraulic conductivity per xylem area. From rehydrated narrow diameter stems used for conductivity measurements	0.389152542372881	0.978365512993468	mm mm-1
Bealiba	Eucalyptus	sideroxylon	Ks.theo	K[stem.theo]/xyl.a	0.156925309092594	g s-1 MPa-1 mm-1	g~s^{-1}~MPa^{-1}~mm^{-1}	log	Theoretical stem hydraulic conductivity per xylem area. From rehydrated narrow diameter stems used for conductivity measurements	0.389152542372881	0.418106154763418	mm mm-1
Bealiba	Eucalyptus	viminalis	Ks.theo	K[stem.theo]/xyl.a	0.659796756570677	g s-1 MPa-1 mm-1	g~s^{-1}~MPa^{-1}~mm^{-1}	log	Theoretical stem hydraulic conductivity per xylem area. From rehydrated narrow diameter stems used for conductivity measurements	0.389152542372881	0.684093354737702	mm mm-1
Toolangi	Eucalyptus	arenacea	Ks.theo	K[stem.theo]/xyl.a	-0.0210614788646581	g s-1 MPa-1 mm-1	g~s^{-1}~MPa^{-1}~mm^{-1}	log	Theoretical stem hydraulic conductivity per xylem area. From rehydrated narrow diameter stems used for conductivity measurements	1.2517667844523	0.366677854727208	mm mm-1
Toolangi	Eucalyptus	dives	Ks.theo	K[stem.theo]/xyl.a	0.0130480987416831	g s-1 MPa-1 mm-1	g~s^{-1}~MPa^{-1}~mm^{-1}	log	Theoretical stem hydraulic conductivity per xylem area. From rehydrated narrow diameter stems used for conductivity measurements	1.2517667844523	0.691504351761063	mm mm-1
Toolangi	Eucalyptus	dumosa	Ks.theo	K[stem.theo]/xyl.a	-0.543164119315975	g s-1 MPa-1 mm-1	g~s^{-1}~MPa^{-1}~mm^{-1}	log	Theoretical stem hydraulic conductivity per xylem area. From rehydrated narrow diameter stems used for conductivity measurements	1.2517667844523	0.188784581390862	mm mm-1
Toolangi	Eucalyptus	macrorhyncha	Ks.theo	K[stem.theo]/xyl.a	0.697422780341367	g s-1 MPa-1 mm-1	g~s^{-1}~MPa^{-1}~mm^{-1}	log	Theoretical stem hydraulic conductivity per xylem area. From rehydrated narrow diameter stems used for conductivity measurements	1.2517667844523	0.575001635449001	mm mm-1
Toolangi	Eucalyptus	microcarpa	Ks.theo	K[stem.theo]/xyl.a	-0.220282571565258	g s-1 MPa-1 mm-1	g~s^{-1}~MPa^{-1}~mm^{-1}	log	Theoretical stem hydraulic conductivity per xylem area. From rehydrated narrow diameter stems used for conductivity measurements	1.2517667844523	0.370348843671803	mm mm-1
Toolangi	Eucalyptus	nitens	Ks.theo	K[stem.theo]/xyl.a	1.63160234213465	g s-1 MPa-1 mm-1	g~s^{-1}~MPa^{-1}~mm^{-1}	log	Theoretical stem hydraulic conductivity per xylem area. From rehydrated narrow diameter stems used for conductivity measurements	1.2517667844523	0.849384433309737	mm mm-1
Toolangi	Eucalyptus	obliqua	Ks.theo	K[stem.theo]/xyl.a	0.97283311108572	g s-1 MPa-1 mm-1	g~s^{-1}~MPa^{-1}~mm^{-1}	log	Theoretical stem hydraulic conductivity per xylem area. From rehydrated narrow diameter stems used for conductivity measurements	1.2517667844523	0.817308634462698	mm mm-1
Toolangi	Eucalyptus	regnans	Ks.theo	K[stem.theo]/xyl.a	1.28923801347039	g s-1 MPa-1 mm-1	g~s^{-1}~MPa^{-1}~mm^{-1}	log	Theoretical stem hydraulic conductivity per xylem area. From rehydrated narrow diameter stems used for conductivity measurements	1.2517667844523	0.978365512993468	mm mm-1
Toolangi	Eucalyptus	sideroxylon	Ks.theo	K[stem.theo]/xyl.a	-0.527277644728991	g s-1 MPa-1 mm-1	g~s^{-1}~MPa^{-1}~mm^{-1}	log	Theoretical stem hydraulic conductivity per xylem area. From rehydrated narrow diameter stems used for conductivity measurements	1.2517667844523	0.418106154763418	mm mm-1
Toolangi	Eucalyptus	viminalis	Ks.theo	K[stem.theo]/xyl.a	1.10350628795045	g s-1 MPa-1 mm-1	g~s^{-1}~MPa^{-1}~mm^{-1}	log	Theoretical stem hydraulic conductivity per xylem area. From rehydrated narrow diameter stems used for conductivity measurements	1.2517667844523	0.684093354737702	mm mm-1
Hattah	Eucalyptus	arenacea	Kstem/lvs.a	K[stem]/lvs.a	-1.21796634890394	g mm s-1 MPa-1 mm-2	g~mm~s^{-1}~MPa^{-1}~mm^{-2}	log	leaf area specific hydraulic conductivity (conductivity / area)	0.159354513363591	0.366677854727208	mm mm-1
Hattah	Eucalyptus	dumosa	Kstem/lvs.a	K[stem]/lvs.a	-1.10169508254247	g mm s-1 MPa-1 mm-2	g~mm~s^{-1}~MPa^{-1}~mm^{-2}	log	leaf area specific hydraulic conductivity (conductivity / area)	0.159354513363591	0.188784581390862	mm mm-1
Hattah	Eucalyptus	microcarpa	Kstem/lvs.a	K[stem]/lvs.a	-1.15548743302338	g mm s-1 MPa-1 mm-2	g~mm~s^{-1}~MPa^{-1}~mm^{-2}	log	leaf area specific hydraulic conductivity (conductivity / area)	0.159354513363591	0.370348843671803	mm mm-1
Hattah	Eucalyptus	sideroxylon	Kstem/lvs.a	K[stem]/lvs.a	-1.38464930158707	g mm s-1 MPa-1 mm-2	g~mm~s^{-1}~MPa^{-1}~mm^{-2}	log	leaf area specific hydraulic conductivity (conductivity / area)	0.159354513363591	0.418106154763418	mm mm-1
Hattah	Eucalyptus	viminalis	Kstem/lvs.a	K[stem]/lvs.a	-0.25839257058542	g mm s-1 MPa-1 mm-2	g~mm~s^{-1}~MPa^{-1}~mm^{-2}	log	leaf area specific hydraulic conductivity (conductivity / area)	0.159354513363591	0.684093354737702	mm mm-1
Mt. Disappointment	Eucalyptus	arenacea	Kstem/lvs.a	K[stem]/lvs.a	-0.647480613625794	g mm s-1 MPa-1 mm-2	g~mm~s^{-1}~MPa^{-1}~mm^{-2}	log	leaf area specific hydraulic conductivity (conductivity / area)	1.02614379084967	0.366677854727208	mm mm-1
Mt. Disappointment	Eucalyptus	dives	Kstem/lvs.a	K[stem]/lvs.a	0.158659550899029	g mm s-1 MPa-1 mm-2	g~mm~s^{-1}~MPa^{-1}~mm^{-2}	log	leaf area specific hydraulic conductivity (conductivity / area)	1.02614379084967	0.691504351761063	mm mm-1
Mt. Disappointment	Eucalyptus	dumosa	Kstem/lvs.a	K[stem]/lvs.a	-1.09809953500644	g mm s-1 MPa-1 mm-2	g~mm~s^{-1}~MPa^{-1}~mm^{-2}	log	leaf area specific hydraulic conductivity (conductivity / area)	1.02614379084967	0.188784581390862	mm mm-1
Mt. Disappointment	Eucalyptus	macrorhyncha	Kstem/lvs.a	K[stem]/lvs.a	0.183625878075691	g mm s-1 MPa-1 mm-2	g~mm~s^{-1}~MPa^{-1}~mm^{-2}	log	leaf area specific hydraulic conductivity (conductivity / area)	1.02614379084967	0.575001635449001	mm mm-1
Mt. Disappointment	Eucalyptus	microcarpa	Kstem/lvs.a	K[stem]/lvs.a	-0.0651581601338876	g mm s-1 MPa-1 mm-2	g~mm~s^{-1}~MPa^{-1}~mm^{-2}	log	leaf area specific hydraulic conductivity (conductivity / area)	1.02614379084967	0.370348843671803	mm mm-1
Mt. Disappointment	Eucalyptus	nitens	Kstem/lvs.a	K[stem]/lvs.a	0.0332608909527153	g mm s-1 MPa-1 mm-2	g~mm~s^{-1}~MPa^{-1}~mm^{-2}	log	leaf area specific hydraulic conductivity (conductivity / area)	1.02614379084967	0.849384433309737	mm mm-1
Mt. Disappointment	Eucalyptus	obliqua	Kstem/lvs.a	K[stem]/lvs.a	0.868852210481055	g mm s-1 MPa-1 mm-2	g~mm~s^{-1}~MPa^{-1}~mm^{-2}	log	leaf area specific hydraulic conductivity (conductivity / area)	1.02614379084967	0.817308634462698	mm mm-1
Mt. Disappointment	Eucalyptus	regnans	Kstem/lvs.a	K[stem]/lvs.a	-0.399823462187032	g mm s-1 MPa-1 mm-2	g~mm~s^{-1}~MPa^{-1}~mm^{-2}	log	leaf area specific hydraulic conductivity (conductivity / area)	1.02614379084967	0.978365512993468	mm mm-1
Mt. Disappointment	Eucalyptus	sideroxylon	Kstem/lvs.a	K[stem]/lvs.a	-0.225644836756601	g mm s-1 MPa-1 mm-2	g~mm~s^{-1}~MPa^{-1}~mm^{-2}	log	leaf area specific hydraulic conductivity (conductivity / area)	1.02614379084967	0.418106154763418	mm mm-1
Mt. Disappointment	Eucalyptus	viminalis	Kstem/lvs.a	K[stem]/lvs.a	1.01091310657557	g mm s-1 MPa-1 mm-2	g~mm~s^{-1}~MPa^{-1}~mm^{-2}	log	leaf area specific hydraulic conductivity (conductivity / area)	1.02614379084967	0.684093354737702	mm mm-1
Bealiba	Eucalyptus	arenacea	Kstem/lvs.a	K[stem]/lvs.a	0.0060460243340458	g mm s-1 MPa-1 mm-2	g~mm~s^{-1}~MPa^{-1}~mm^{-2}	log	leaf area specific hydraulic conductivity (conductivity / area)	0.389152542372881	0.366677854727208	mm mm-1
Bealiba	Eucalyptus	dumosa	Kstem/lvs.a	K[stem]/lvs.a	-1.40366121514107	g mm s-1 MPa-1 mm-2	g~mm~s^{-1}~MPa^{-1}~mm^{-2}	log	leaf area specific hydraulic conductivity (conductivity / area)	0.389152542372881	0.188784581390862	mm mm-1
Bealiba	Eucalyptus	macrorhyncha	Kstem/lvs.a	K[stem]/lvs.a	0.1187786337955	g mm s-1 MPa-1 mm-2	g~mm~s^{-1}~MPa^{-1}~mm^{-2}	log	leaf area specific hydraulic conductivity (conductivity / area)	0.389152542372881	0.575001635449001	mm mm-1
Bealiba	Eucalyptus	microcarpa	Kstem/lvs.a	K[stem]/lvs.a	0.693417931115164	g mm s-1 MPa-1 mm-2	g~mm~s^{-1}~MPa^{-1}~mm^{-2}	log	leaf area specific hydraulic conductivity (conductivity / area)	0.389152542372881	0.370348843671803	mm mm-1
Bealiba	Eucalyptus	nitens	Kstem/lvs.a	K[stem]/lvs.a	-0.240136008906484	g mm s-1 MPa-1 mm-2	g~mm~s^{-1}~MPa^{-1}~mm^{-2}	log	leaf area specific hydraulic conductivity (conductivity / area)	0.389152542372881	0.849384433309737	mm mm-1
Bealiba	Eucalyptus	obliqua	Kstem/lvs.a	K[stem]/lvs.a	1.57076813644162	g mm s-1 MPa-1 mm-2	g~mm~s^{-1}~MPa^{-1}~mm^{-2}	log	leaf area specific hydraulic conductivity (conductivity / area)	0.389152542372881	0.817308634462698	mm mm-1
Bealiba	Eucalyptus	regnans	Kstem/lvs.a	K[stem]/lvs.a	-0.159007176792693	g mm s-1 MPa-1 mm-2	g~mm~s^{-1}~MPa^{-1}~mm^{-2}	log	leaf area specific hydraulic conductivity (conductivity / area)	0.389152542372881	0.978365512993468	mm mm-1
Bealiba	Eucalyptus	sideroxylon	Kstem/lvs.a	K[stem]/lvs.a	0.553707838700029	g mm s-1 MPa-1 mm-2	g~mm~s^{-1}~MPa^{-1}~mm^{-2}	log	leaf area specific hydraulic conductivity (conductivity / area)	0.389152542372881	0.418106154763418	mm mm-1
Bealiba	Eucalyptus	viminalis	Kstem/lvs.a	K[stem]/lvs.a	0.367713165921168	g mm s-1 MPa-1 mm-2	g~mm~s^{-1}~MPa^{-1}~mm^{-2}	log	leaf area specific hydraulic conductivity (conductivity / area)	0.389152542372881	0.684093354737702	mm mm-1
Toolangi	Eucalyptus	arenacea	Kstem/lvs.a	K[stem]/lvs.a	0.252604086094698	g mm s-1 MPa-1 mm-2	g~mm~s^{-1}~MPa^{-1}~mm^{-2}	log	leaf area specific hydraulic conductivity (conductivity / area)	1.2517667844523	0.366677854727208	mm mm-1
Toolangi	Eucalyptus	dives	Kstem/lvs.a	K[stem]/lvs.a	0.06568285557114	g mm s-1 MPa-1 mm-2	g~mm~s^{-1}~MPa^{-1}~mm^{-2}	log	leaf area specific hydraulic conductivity (conductivity / area)	1.2517667844523	0.691504351761063	mm mm-1
Toolangi	Eucalyptus	dumosa	Kstem/lvs.a	K[stem]/lvs.a	-0.563829331943589	g mm s-1 MPa-1 mm-2	g~mm~s^{-1}~MPa^{-1}~mm^{-2}	log	leaf area specific hydraulic conductivity (conductivity / area)	1.2517667844523	0.188784581390862	mm mm-1
Toolangi	Eucalyptus	macrorhyncha	Kstem/lvs.a	K[stem]/lvs.a	0.611147518008465	g mm s-1 MPa-1 mm-2	g~mm~s^{-1}~MPa^{-1}~mm^{-2}	log	leaf area specific hydraulic conductivity (conductivity / area)	1.2517667844523	0.575001635449001	mm mm-1
Toolangi	Eucalyptus	microcarpa	Kstem/lvs.a	K[stem]/lvs.a	0.295002374756587	g mm s-1 MPa-1 mm-2	g~mm~s^{-1}~MPa^{-1}~mm^{-2}	log	leaf area specific hydraulic conductivity (conductivity / area)	1.2517667844523	0.370348843671803	mm mm-1
Toolangi	Eucalyptus	nitens	Kstem/lvs.a	K[stem]/lvs.a	0.853836351777818	g mm s-1 MPa-1 mm-2	g~mm~s^{-1}~MPa^{-1}~mm^{-2}	log	leaf area specific hydraulic conductivity (conductivity / area)	1.2517667844523	0.849384433309737	mm mm-1
Toolangi	Eucalyptus	obliqua	Kstem/lvs.a	K[stem]/lvs.a	1.09280132562395	g mm s-1 MPa-1 mm-2	g~mm~s^{-1}~MPa^{-1}~mm^{-2}	log	leaf area specific hydraulic conductivity (conductivity / area)	1.2517667844523	0.817308634462698	mm mm-1
Toolangi	Eucalyptus	regnans	Kstem/lvs.a	K[stem]/lvs.a	1.30931593627231	g mm s-1 MPa-1 mm-2	g~mm~s^{-1}~MPa^{-1}~mm^{-2}	log	leaf area specific hydraulic conductivity (conductivity / area)	1.2517667844523	0.978365512993468	mm mm-1
Toolangi	Eucalyptus	sideroxylon	Kstem/lvs.a	K[stem]/lvs.a	-0.200601515385392	g mm s-1 MPa-1 mm-2	g~mm~s^{-1}~MPa^{-1}~mm^{-2}	log	leaf area specific hydraulic conductivity (conductivity / area)	1.2517667844523	0.418106154763418	mm mm-1
Toolangi	Eucalyptus	viminalis	Kstem/lvs.a	K[stem]/lvs.a	1.37789766230627	g mm s-1 MPa-1 mm-2	g~mm~s^{-1}~MPa^{-1}~mm^{-2}	log	leaf area specific hydraulic conductivity (conductivity / area)	1.2517667844523	0.684093354737702	mm mm-1
Hattah	Eucalyptus	arenacea	Kstem/xyl.a.r	K[s]	-1.1346172148673	g s-1 MPa-1 mm-1	g~s^{-1}~MPa^{-1}~mm^{-1}	log	xylem area specific hydraulic conductivity rescaled to median stem diameter	0.159354513363591	0.366677854727208	mm mm-1
Hattah	Eucalyptus	dumosa	Kstem/xyl.a.r	K[s]	-1.52215730897785	g s-1 MPa-1 mm-1	g~s^{-1}~MPa^{-1}~mm^{-1}	log	xylem area specific hydraulic conductivity rescaled to median stem diameter	0.159354513363591	0.188784581390862	mm mm-1
Hattah	Eucalyptus	microcarpa	Kstem/xyl.a.r	K[s]	-1.37625605544063	g s-1 MPa-1 mm-1	g~s^{-1}~MPa^{-1}~mm^{-1}	log	xylem area specific hydraulic conductivity rescaled to median stem diameter	0.159354513363591	0.370348843671803	mm mm-1
Hattah	Eucalyptus	sideroxylon	Kstem/xyl.a.r	K[s]	-1.56805858405569	g s-1 MPa-1 mm-1	g~s^{-1}~MPa^{-1}~mm^{-1}	log	xylem area specific hydraulic conductivity rescaled to median stem diameter	0.159354513363591	0.418106154763418	mm mm-1
Hattah	Eucalyptus	viminalis	Kstem/xyl.a.r	K[s]	-0.287608526818894	g s-1 MPa-1 mm-1	g~s^{-1}~MPa^{-1}~mm^{-1}	log	xylem area specific hydraulic conductivity rescaled to median stem diameter	0.159354513363591	0.684093354737702	mm mm-1
Mt. Disappointment	Eucalyptus	arenacea	Kstem/xyl.a.r	K[s]	-0.232657623603973	g s-1 MPa-1 mm-1	g~s^{-1}~MPa^{-1}~mm^{-1}	log	xylem area specific hydraulic conductivity rescaled to median stem diameter	1.02614379084967	0.366677854727208	mm mm-1
Mt. Disappointment	Eucalyptus	dives	Kstem/xyl.a.r	K[s]	0.308695155077476	g s-1 MPa-1 mm-1	g~s^{-1}~MPa^{-1}~mm^{-1}	log	xylem area specific hydraulic conductivity rescaled to median stem diameter	1.02614379084967	0.691504351761063	mm mm-1
Mt. Disappointment	Eucalyptus	dumosa	Kstem/xyl.a.r	K[s]	-0.597315209982662	g s-1 MPa-1 mm-1	g~s^{-1}~MPa^{-1}~mm^{-1}	log	xylem area specific hydraulic conductivity rescaled to median stem diameter	1.02614379084967	0.188784581390862	mm mm-1
Mt. Disappointment	Eucalyptus	macrorhyncha	Kstem/xyl.a.r	K[s]	0.554104681685021	g s-1 MPa-1 mm-1	g~s^{-1}~MPa^{-1}~mm^{-1}	log	xylem area specific hydraulic conductivity rescaled to median stem diameter	1.02614379084967	0.575001635449001	mm mm-1
Mt. Disappointment	Eucalyptus	microcarpa	Kstem/xyl.a.r	K[s]	-0.453449937760979	g s-1 MPa-1 mm-1	g~s^{-1}~MPa^{-1}~mm^{-1}	log	xylem area specific hydraulic conductivity rescaled to median stem diameter	1.02614379084967	0.370348843671803	mm mm-1
Mt. Disappointment	Eucalyptus	nitens	Kstem/xyl.a.r	K[s]	0.0179380875832067	g s-1 MPa-1 mm-1	g~s^{-1}~MPa^{-1}~mm^{-1}	log	xylem area specific hydraulic conductivity rescaled to median stem diameter	1.02614379084967	0.849384433309737	mm mm-1
Mt. Disappointment	Eucalyptus	obliqua	Kstem/xyl.a.r	K[s]	0.464611357122158	g s-1 MPa-1 mm-1	g~s^{-1}~MPa^{-1}~mm^{-1}	log	xylem area specific hydraulic conductivity rescaled to median stem diameter	1.02614379084967	0.817308634462698	mm mm-1
Mt. Disappointment	Eucalyptus	regnans	Kstem/xyl.a.r	K[s]	0.191249485132266	g s-1 MPa-1 mm-1	g~s^{-1}~MPa^{-1}~mm^{-1}	log	xylem area specific hydraulic conductivity rescaled to median stem diameter	1.02614379084967	0.978365512993468	mm mm-1
Mt. Disappointment	Eucalyptus	sideroxylon	Kstem/xyl.a.r	K[s]	-0.307858419447984	g s-1 MPa-1 mm-1	g~s^{-1}~MPa^{-1}~mm^{-1}	log	xylem area specific hydraulic conductivity rescaled to median stem diameter	1.02614379084967	0.418106154763418	mm mm-1
Mt. Disappointment	Eucalyptus	viminalis	Kstem/xyl.a.r	K[s]	1.3464993595896	g s-1 MPa-1 mm-1	g~s^{-1}~MPa^{-1}~mm^{-1}	log	xylem area specific hydraulic conductivity rescaled to median stem diameter	1.02614379084967	0.684093354737702	mm mm-1
Bealiba	Eucalyptus	arenacea	Kstem/xyl.a.r	K[s]	-0.633213293277186	g s-1 MPa-1 mm-1	g~s^{-1}~MPa^{-1}~mm^{-1}	log	xylem area specific hydraulic conductivity rescaled to median stem diameter	0.389152542372881	0.366677854727208	mm mm-1
Bealiba	Eucalyptus	dumosa	Kstem/xyl.a.r	K[s]	-0.871076245103177	g s-1 MPa-1 mm-1	g~s^{-1}~MPa^{-1}~mm^{-1}	log	xylem area specific hydraulic conductivity rescaled to median stem diameter	0.389152542372881	0.188784581390862	mm mm-1
Bealiba	Eucalyptus	macrorhyncha	Kstem/xyl.a.r	K[s]	-0.331720597103867	g s-1 MPa-1 mm-1	g~s^{-1}~MPa^{-1}~mm^{-1}	log	xylem area specific hydraulic conductivity rescaled to median stem diameter	0.389152542372881	0.575001635449001	mm mm-1
Bealiba	Eucalyptus	microcarpa	Kstem/xyl.a.r	K[s]	0.200225609057543	g s-1 MPa-1 mm-1	g~s^{-1}~MPa^{-1}~mm^{-1}	log	xylem area specific hydraulic conductivity rescaled to median stem diameter	0.389152542372881	0.370348843671803	mm mm-1
Bealiba	Eucalyptus	nitens	Kstem/xyl.a.r	K[s]	0.0783404294779757	g s-1 MPa-1 mm-1	g~s^{-1}~MPa^{-1}~mm^{-1}	log	xylem area specific hydraulic conductivity rescaled to median stem diameter	0.389152542372881	0.849384433309737	mm mm-1
Bealiba	Eucalyptus	obliqua	Kstem/xyl.a.r	K[s]	0.462520905172369	g s-1 MPa-1 mm-1	g~s^{-1}~MPa^{-1}~mm^{-1}	log	xylem area specific hydraulic conductivity rescaled to median stem diameter	0.389152542372881	0.817308634462698	mm mm-1
Bealiba	Eucalyptus	regnans	Kstem/xyl.a.r	K[s]	-0.193908881185507	g s-1 MPa-1 mm-1	g~s^{-1}~MPa^{-1}~mm^{-1}	log	xylem area specific hydraulic conductivity rescaled to median stem diameter	0.389152542372881	0.978365512993468	mm mm-1
Bealiba	Eucalyptus	sideroxylon	Kstem/xyl.a.r	K[s]	-0.0316048087091076	g s-1 MPa-1 mm-1	g~s^{-1}~MPa^{-1}~mm^{-1}	log	xylem area specific hydraulic conductivity rescaled to median stem diameter	0.389152542372881	0.418106154763418	mm mm-1
Bealiba	Eucalyptus	viminalis	Kstem/xyl.a.r	K[s]	0.884686496612358	g s-1 MPa-1 mm-1	g~s^{-1}~MPa^{-1}~mm^{-1}	log	xylem area specific hydraulic conductivity rescaled to median stem diameter	0.389152542372881	0.684093354737702	mm mm-1
Toolangi	Eucalyptus	arenacea	Kstem/xyl.a.r	K[s]	-0.0391064839733644	g s-1 MPa-1 mm-1	g~s^{-1}~MPa^{-1}~mm^{-1}	log	xylem area specific hydraulic conductivity rescaled to median stem diameter	1.2517667844523	0.366677854727208	mm mm-1
Toolangi	Eucalyptus	dives	Kstem/xyl.a.r	K[s]	0.770335233351534	g s-1 MPa-1 mm-1	g~s^{-1}~MPa^{-1}~mm^{-1}	log	xylem area specific hydraulic conductivity rescaled to median stem diameter	1.2517667844523	0.691504351761063	mm mm-1
Toolangi	Eucalyptus	dumosa	Kstem/xyl.a.r	K[s]	-0.354472541731411	g s-1 MPa-1 mm-1	g~s^{-1}~MPa^{-1}~mm^{-1}	log	xylem area specific hydraulic conductivity rescaled to median stem diameter	1.2517667844523	0.188784581390862	mm mm-1
Toolangi	Eucalyptus	macrorhyncha	Kstem/xyl.a.r	K[s]	0.632216397582533	g s-1 MPa-1 mm-1	g~s^{-1}~MPa^{-1}~mm^{-1}	log	xylem area specific hydraulic conductivity rescaled to median stem diameter	1.2517667844523	0.575001635449001	mm mm-1
Toolangi	Eucalyptus	microcarpa	Kstem/xyl.a.r	K[s]	0.287861278775108	g s-1 MPa-1 mm-1	g~s^{-1}~MPa^{-1}~mm^{-1}	log	xylem area specific hydraulic conductivity rescaled to median stem diameter	1.2517667844523	0.370348843671803	mm mm-1
Toolangi	Eucalyptus	nitens	Kstem/xyl.a.r	K[s]	0.348611427852711	g s-1 MPa-1 mm-1	g~s^{-1}~MPa^{-1}~mm^{-1}	log	xylem area specific hydraulic conductivity rescaled to median stem diameter	1.2517667844523	0.849384433309737	mm mm-1
Toolangi	Eucalyptus	obliqua	Kstem/xyl.a.r	K[s]	0.759182402695984	g s-1 MPa-1 mm-1	g~s^{-1}~MPa^{-1}~mm^{-1}	log	xylem area specific hydraulic conductivity rescaled to median stem diameter	1.2517667844523	0.817308634462698	mm mm-1
Toolangi	Eucalyptus	regnans	Kstem/xyl.a.r	K[s]	1.80170011838998	g s-1 MPa-1 mm-1	g~s^{-1}~MPa^{-1}~mm^{-1}	log	xylem area specific hydraulic conductivity rescaled to median stem diameter	1.2517667844523	0.978365512993468	mm mm-1
Toolangi	Eucalyptus	sideroxylon	Kstem/xyl.a.r	K[s]	-0.0238394579801081	g s-1 MPa-1 mm-1	g~s^{-1}~MPa^{-1}~mm^{-1}	log	xylem area specific hydraulic conductivity rescaled to median stem diameter	1.2517667844523	0.418106154763418	mm mm-1
Toolangi	Eucalyptus	viminalis	Kstem/xyl.a.r	K[s]	1.43684577079476	g s-1 MPa-1 mm-1	g~s^{-1}~MPa^{-1}~mm^{-1}	log	xylem area specific hydraulic conductivity rescaled to median stem diameter	1.2517667844523	0.684093354737702	mm mm-1
Hattah	Eucalyptus	arenacea	leaf.size.area	leaf.size.area	-1.07166738303055	cm2	cm^2	sqrt	Plant average leaf size	0.159354513363591	0.366677854727208	mm mm-1
Hattah	Eucalyptus	dumosa	leaf.size.area	leaf.size.area	-0.558868888526426	cm2	cm^2	sqrt	Plant average leaf size	0.159354513363591	0.188784581390862	mm mm-1
Hattah	Eucalyptus	microcarpa	leaf.size.area	leaf.size.area	-0.634249214104443	cm2	cm^2	sqrt	Plant average leaf size	0.159354513363591	0.370348843671803	mm mm-1
Hattah	Eucalyptus	sideroxylon	leaf.size.area	leaf.size.area	-1.56871095555061	cm2	cm^2	sqrt	Plant average leaf size	0.159354513363591	0.418106154763418	mm mm-1
Hattah	Eucalyptus	viminalis	leaf.size.area	leaf.size.area	-1.55447088024243	cm2	cm^2	sqrt	Plant average leaf size	0.159354513363591	0.684093354737702	mm mm-1
Mt. Disappointment	Eucalyptus	arenacea	leaf.size.area	leaf.size.area	-0.120432644153595	cm2	cm^2	sqrt	Plant average leaf size	1.02614379084967	0.366677854727208	mm mm-1
Mt. Disappointment	Eucalyptus	dives	leaf.size.area	leaf.size.area	-0.00682571640959395	cm2	cm^2	sqrt	Plant average leaf size	1.02614379084967	0.691504351761063	mm mm-1
Mt. Disappointment	Eucalyptus	dumosa	leaf.size.area	leaf.size.area	-0.299863252381442	cm2	cm^2	sqrt	Plant average leaf size	1.02614379084967	0.188784581390862	mm mm-1
Mt. Disappointment	Eucalyptus	macrorhyncha	leaf.size.area	leaf.size.area	-0.604799109604841	cm2	cm^2	sqrt	Plant average leaf size	1.02614379084967	0.575001635449001	mm mm-1
Mt. Disappointment	Eucalyptus	microcarpa	leaf.size.area	leaf.size.area	0.111924512014895	cm2	cm^2	sqrt	Plant average leaf size	1.02614379084967	0.370348843671803	mm mm-1
Mt. Disappointment	Eucalyptus	nitens	leaf.size.area	leaf.size.area	0.697603547612374	cm2	cm^2	sqrt	Plant average leaf size	1.02614379084967	0.849384433309737	mm mm-1
Mt. Disappointment	Eucalyptus	obliqua	leaf.size.area	leaf.size.area	0.312013391028273	cm2	cm^2	sqrt	Plant average leaf size	1.02614379084967	0.817308634462698	mm mm-1
Mt. Disappointment	Eucalyptus	regnans	leaf.size.area	leaf.size.area	0.419141069875394	cm2	cm^2	sqrt	Plant average leaf size	1.02614379084967	0.978365512993468	mm mm-1
Mt. Disappointment	Eucalyptus	sideroxylon	leaf.size.area	leaf.size.area	-1.11392889874503	cm2	cm^2	sqrt	Plant average leaf size	1.02614379084967	0.418106154763418	mm mm-1
Mt. Disappointment	Eucalyptus	viminalis	leaf.size.area	leaf.size.area	-0.934127603871133	cm2	cm^2	sqrt	Plant average leaf size	1.02614379084967	0.684093354737702	mm mm-1
Bealiba	Eucalyptus	arenacea	leaf.size.area	leaf.size.area	-0.369714496164875	cm2	cm^2	sqrt	Plant average leaf size	0.389152542372881	0.366677854727208	mm mm-1
Bealiba	Eucalyptus	dumosa	leaf.size.area	leaf.size.area	0.0211823755323053	cm2	cm^2	sqrt	Plant average leaf size	0.389152542372881	0.188784581390862	mm mm-1
Bealiba	Eucalyptus	macrorhyncha	leaf.size.area	leaf.size.area	-0.460059223437838	cm2	cm^2	sqrt	Plant average leaf size	0.389152542372881	0.575001635449001	mm mm-1
Bealiba	Eucalyptus	microcarpa	leaf.size.area	leaf.size.area	0.157876535246089	cm2	cm^2	sqrt	Plant average leaf size	0.389152542372881	0.370348843671803	mm mm-1
Bealiba	Eucalyptus	nitens	leaf.size.area	leaf.size.area	0.329887366663684	cm2	cm^2	sqrt	Plant average leaf size	0.389152542372881	0.849384433309737	mm mm-1
Bealiba	Eucalyptus	obliqua	leaf.size.area	leaf.size.area	0.11079009411651	cm2	cm^2	sqrt	Plant average leaf size	0.389152542372881	0.817308634462698	mm mm-1
Bealiba	Eucalyptus	regnans	leaf.size.area	leaf.size.area	-0.371483367646836	cm2	cm^2	sqrt	Plant average leaf size	0.389152542372881	0.978365512993468	mm mm-1
Bealiba	Eucalyptus	sideroxylon	leaf.size.area	leaf.size.area	-1.21878981227158	cm2	cm^2	sqrt	Plant average leaf size	0.389152542372881	0.418106154763418	mm mm-1
Bealiba	Eucalyptus	viminalis	leaf.size.area	leaf.size.area	-0.970412603439712	cm2	cm^2	sqrt	Plant average leaf size	0.389152542372881	0.684093354737702	mm mm-1
Toolangi	Eucalyptus	arenacea	leaf.size.area	leaf.size.area	0.0618636950396763	cm2	cm^2	sqrt	Plant average leaf size	1.2517667844523	0.366677854727208	mm mm-1
Toolangi	Eucalyptus	dives	leaf.size.area	leaf.size.area	0.177752852695107	cm2	cm^2	sqrt	Plant average leaf size	1.2517667844523	0.691504351761063	mm mm-1
Toolangi	Eucalyptus	dumosa	leaf.size.area	leaf.size.area	-0.287785453305527	cm2	cm^2	sqrt	Plant average leaf size	1.2517667844523	0.188784581390862	mm mm-1
Toolangi	Eucalyptus	macrorhyncha	leaf.size.area	leaf.size.area	0.0657088032039042	cm2	cm^2	sqrt	Plant average leaf size	1.2517667844523	0.575001635449001	mm mm-1
Toolangi	Eucalyptus	microcarpa	leaf.size.area	leaf.size.area	0.548822797631573	cm2	cm^2	sqrt	Plant average leaf size	1.2517667844523	0.370348843671803	mm mm-1
Toolangi	Eucalyptus	nitens	leaf.size.area	leaf.size.area	1.17130192589428	cm2	cm^2	sqrt	Plant average leaf size	1.2517667844523	0.849384433309737	mm mm-1
Toolangi	Eucalyptus	obliqua	leaf.size.area	leaf.size.area	0.637611797109614	cm2	cm^2	sqrt	Plant average leaf size	1.2517667844523	0.817308634462698	mm mm-1
Toolangi	Eucalyptus	regnans	leaf.size.area	leaf.size.area	0.857831996917348	cm2	cm^2	sqrt	Plant average leaf size	1.2517667844523	0.978365512993468	mm mm-1
Toolangi	Eucalyptus	sideroxylon	leaf.size.area	leaf.size.area	-0.978820002566067	cm2	cm^2	sqrt	Plant average leaf size	1.2517667844523	0.418106154763418	mm mm-1
Toolangi	Eucalyptus	viminalis	leaf.size.area	leaf.size.area	-0.82902963530616	cm2	cm^2	sqrt	Plant average leaf size	1.2517667844523	0.684093354737702	mm mm-1
Hattah	Eucalyptus	arenacea	leaf.gs/area	g[s]	-1.11439981481201	mol H2O m-2 s-1	mol~H[2]*O~m^{-2}~s^{-1}	sqrt	leaf stomatal conductance per fresh leaf area	0.159354513363591	0.366677854727208	mm mm-1
Hattah	Eucalyptus	dumosa	leaf.gs/area	g[s]	-0.70776232084814	mol H2O m-2 s-1	mol~H[2]*O~m^{-2}~s^{-1}	sqrt	leaf stomatal conductance per fresh leaf area	0.159354513363591	0.188784581390862	mm mm-1
Hattah	Eucalyptus	microcarpa	leaf.gs/area	g[s]	-0.83949948973121	mol H2O m-2 s-1	mol~H[2]*O~m^{-2}~s^{-1}	sqrt	leaf stomatal conductance per fresh leaf area	0.159354513363591	0.370348843671803	mm mm-1
Hattah	Eucalyptus	sideroxylon	leaf.gs/area	g[s]	-0.72123439269204	mol H2O m-2 s-1	mol~H[2]*O~m^{-2}~s^{-1}	sqrt	leaf stomatal conductance per fresh leaf area	0.159354513363591	0.418106154763418	mm mm-1
Hattah	Eucalyptus	viminalis	leaf.gs/area	g[s]	-1.40986190982785	mol H2O m-2 s-1	mol~H[2]*O~m^{-2}~s^{-1}	sqrt	leaf stomatal conductance per fresh leaf area	0.159354513363591	0.684093354737702	mm mm-1
Mt. Disappointment	Eucalyptus	arenacea	leaf.gs/area	g[s]	0.0815155279985144	mol H2O m-2 s-1	mol~H[2]*O~m^{-2}~s^{-1}	sqrt	leaf stomatal conductance per fresh leaf area	1.02614379084967	0.366677854727208	mm mm-1
Mt. Disappointment	Eucalyptus	dives	leaf.gs/area	g[s]	-0.242030292643509	mol H2O m-2 s-1	mol~H[2]*O~m^{-2}~s^{-1}	sqrt	leaf stomatal conductance per fresh leaf area	1.02614379084967	0.691504351761063	mm mm-1
Mt. Disappointment	Eucalyptus	dumosa	leaf.gs/area	g[s]	0.708343658013412	mol H2O m-2 s-1	mol~H[2]*O~m^{-2}~s^{-1}	sqrt	leaf stomatal conductance per fresh leaf area	1.02614379084967	0.188784581390862	mm mm-1
Mt. Disappointment	Eucalyptus	macrorhyncha	leaf.gs/area	g[s]	0.157044490894653	mol H2O m-2 s-1	mol~H[2]*O~m^{-2}~s^{-1}	sqrt	leaf stomatal conductance per fresh leaf area	1.02614379084967	0.575001635449001	mm mm-1
Mt. Disappointment	Eucalyptus	microcarpa	leaf.gs/area	g[s]	0.253833191504035	mol H2O m-2 s-1	mol~H[2]*O~m^{-2}~s^{-1}	sqrt	leaf stomatal conductance per fresh leaf area	1.02614379084967	0.370348843671803	mm mm-1
Mt. Disappointment	Eucalyptus	nitens	leaf.gs/area	g[s]	0.037317472005149	mol H2O m-2 s-1	mol~H[2]*O~m^{-2}~s^{-1}	sqrt	leaf stomatal conductance per fresh leaf area	1.02614379084967	0.849384433309737	mm mm-1
Mt. Disappointment	Eucalyptus	obliqua	leaf.gs/area	g[s]	0.275016044281998	mol H2O m-2 s-1	mol~H[2]*O~m^{-2}~s^{-1}	sqrt	leaf stomatal conductance per fresh leaf area	1.02614379084967	0.817308634462698	mm mm-1
Mt. Disappointment	Eucalyptus	regnans	leaf.gs/area	g[s]	-0.0927377158766701	mol H2O m-2 s-1	mol~H[2]*O~m^{-2}~s^{-1}	sqrt	leaf stomatal conductance per fresh leaf area	1.02614379084967	0.978365512993468	mm mm-1
Mt. Disappointment	Eucalyptus	sideroxylon	leaf.gs/area	g[s]	0.599419475195661	mol H2O m-2 s-1	mol~H[2]*O~m^{-2}~s^{-1}	sqrt	leaf stomatal conductance per fresh leaf area	1.02614379084967	0.418106154763418	mm mm-1
Mt. Disappointment	Eucalyptus	viminalis	leaf.gs/area	g[s]	0.400984617178104	mol H2O m-2 s-1	mol~H[2]*O~m^{-2}~s^{-1}	sqrt	leaf stomatal conductance per fresh leaf area	1.02614379084967	0.684093354737702	mm mm-1
Bealiba	Eucalyptus	arenacea	leaf.gs/area	g[s]	-1.06168294574359	mol H2O m-2 s-1	mol~H[2]*O~m^{-2}~s^{-1}	sqrt	leaf stomatal conductance per fresh leaf area	0.389152542372881	0.366677854727208	mm mm-1
Bealiba	Eucalyptus	dumosa	leaf.gs/area	g[s]	-0.665393441626035	mol H2O m-2 s-1	mol~H[2]*O~m^{-2}~s^{-1}	sqrt	leaf stomatal conductance per fresh leaf area	0.389152542372881	0.188784581390862	mm mm-1
Bealiba	Eucalyptus	macrorhyncha	leaf.gs/area	g[s]	-1.11640220789104	mol H2O m-2 s-1	mol~H[2]*O~m^{-2}~s^{-1}	sqrt	leaf stomatal conductance per fresh leaf area	0.389152542372881	0.575001635449001	mm mm-1
Bealiba	Eucalyptus	microcarpa	leaf.gs/area	g[s]	-0.273784372097028	mol H2O m-2 s-1	mol~H[2]*O~m^{-2}~s^{-1}	sqrt	leaf stomatal conductance per fresh leaf area	0.389152542372881	0.370348843671803	mm mm-1
Bealiba	Eucalyptus	nitens	leaf.gs/area	g[s]	-1.07742118037451	mol H2O m-2 s-1	mol~H[2]*O~m^{-2}~s^{-1}	sqrt	leaf stomatal conductance per fresh leaf area	0.389152542372881	0.849384433309737	mm mm-1
Bealiba	Eucalyptus	obliqua	leaf.gs/area	g[s]	-1.00884692318262	mol H2O m-2 s-1	mol~H[2]*O~m^{-2}~s^{-1}	sqrt	leaf stomatal conductance per fresh leaf area	0.389152542372881	0.817308634462698	mm mm-1
Bealiba	Eucalyptus	regnans	leaf.gs/area	g[s]	-1.14862488484904	mol H2O m-2 s-1	mol~H[2]*O~m^{-2}~s^{-1}	sqrt	leaf stomatal conductance per fresh leaf area	0.389152542372881	0.978365512993468	mm mm-1
Bealiba	Eucalyptus	sideroxylon	leaf.gs/area	g[s]	-0.564018911108042	mol H2O m-2 s-1	mol~H[2]*O~m^{-2}~s^{-1}	sqrt	leaf stomatal conductance per fresh leaf area	0.389152542372881	0.418106154763418	mm mm-1
Bealiba	Eucalyptus	viminalis	leaf.gs/area	g[s]	-1.05647340275977	mol H2O m-2 s-1	mol~H[2]*O~m^{-2}~s^{-1}	sqrt	leaf stomatal conductance per fresh leaf area	0.389152542372881	0.684093354737702	mm mm-1
Toolangi	Eucalyptus	arenacea	leaf.gs/area	g[s]	0.391249925354259	mol H2O m-2 s-1	mol~H[2]*O~m^{-2}~s^{-1}	sqrt	leaf stomatal conductance per fresh leaf area	1.2517667844523	0.366677854727208	mm mm-1
Toolangi	Eucalyptus	dives	leaf.gs/area	g[s]	0.0785507555933085	mol H2O m-2 s-1	mol~H[2]*O~m^{-2}~s^{-1}	sqrt	leaf stomatal conductance per fresh leaf area	1.2517667844523	0.691504351761063	mm mm-1
Toolangi	Eucalyptus	dumosa	leaf.gs/area	g[s]	0.786137238044027	mol H2O m-2 s-1	mol~H[2]*O~m^{-2}~s^{-1}	sqrt	leaf stomatal conductance per fresh leaf area	1.2517667844523	0.188784581390862	mm mm-1
Toolangi	Eucalyptus	macrorhyncha	leaf.gs/area	g[s]	0.66553044037455	mol H2O m-2 s-1	mol~H[2]*O~m^{-2}~s^{-1}	sqrt	leaf stomatal conductance per fresh leaf area	1.2517667844523	0.575001635449001	mm mm-1
Toolangi	Eucalyptus	microcarpa	leaf.gs/area	g[s]	0.292122875552392	mol H2O m-2 s-1	mol~H[2]*O~m^{-2}~s^{-1}	sqrt	leaf stomatal conductance per fresh leaf area	1.2517667844523	0.370348843671803	mm mm-1
Toolangi	Eucalyptus	nitens	leaf.gs/area	g[s]	0.227487952090481	mol H2O m-2 s-1	mol~H[2]*O~m^{-2}~s^{-1}	sqrt	leaf stomatal conductance per fresh leaf area	1.2517667844523	0.849384433309737	mm mm-1
Toolangi	Eucalyptus	obliqua	leaf.gs/area	g[s]	0.546960312157951	mol H2O m-2 s-1	mol~H[2]*O~m^{-2}~s^{-1}	sqrt	leaf stomatal conductance per fresh leaf area	1.2517667844523	0.817308634462698	mm mm-1
Toolangi	Eucalyptus	regnans	leaf.gs/area	g[s]	0.182705937341719	mol H2O m-2 s-1	mol~H[2]*O~m^{-2}~s^{-1}	sqrt	leaf stomatal conductance per fresh leaf area	1.2517667844523	0.978365512993468	mm mm-1
Toolangi	Eucalyptus	sideroxylon	leaf.gs/area	g[s]	0.388986860501435	mol H2O m-2 s-1	mol~H[2]*O~m^{-2}~s^{-1}	sqrt	leaf stomatal conductance per fresh leaf area	1.2517667844523	0.418106154763418	mm mm-1
Toolangi	Eucalyptus	viminalis	leaf.gs/area	g[s]	0.0254072516973717	mol H2O m-2 s-1	mol~H[2]*O~m^{-2}~s^{-1}	sqrt	leaf stomatal conductance per fresh leaf area	1.2517667844523	0.684093354737702	mm mm-1
Hattah	Eucalyptus	arenacea	lvs/root.mass	lvs.m/root.m	0.0549219874991351	g g-b	g~g^{-b}	log	Dry total leaf mass (y) standardized by dry root mass (x) as a=exp(log(y)-b*log(x)) where b is common slope across species+site (0.969)	0.159354513363591	0.366677854727208	mm mm-1
Hattah	Eucalyptus	dumosa	lvs/root.mass	lvs.m/root.m	0.366290806406454	g g-b	g~g^{-b}	log	Dry total leaf mass (y) standardized by dry root mass (x) as a=exp(log(y)-b*log(x)) where b is common slope across species+site (0.969)	0.159354513363591	0.188784581390862	mm mm-1
Hattah	Eucalyptus	microcarpa	lvs/root.mass	lvs.m/root.m	0.0958456183647058	g g-b	g~g^{-b}	log	Dry total leaf mass (y) standardized by dry root mass (x) as a=exp(log(y)-b*log(x)) where b is common slope across species+site (0.969)	0.159354513363591	0.370348843671803	mm mm-1
Hattah	Eucalyptus	sideroxylon	lvs/root.mass	lvs.m/root.m	0.139003577792721	g g-b	g~g^{-b}	log	Dry total leaf mass (y) standardized by dry root mass (x) as a=exp(log(y)-b*log(x)) where b is common slope across species+site (0.969)	0.159354513363591	0.418106154763418	mm mm-1
Hattah	Eucalyptus	viminalis	lvs/root.mass	lvs.m/root.m	-0.310026863172035	g g-b	g~g^{-b}	log	Dry total leaf mass (y) standardized by dry root mass (x) as a=exp(log(y)-b*log(x)) where b is common slope across species+site (0.969)	0.159354513363591	0.684093354737702	mm mm-1
Mt. Disappointment	Eucalyptus	arenacea	lvs/root.mass	lvs.m/root.m	0.323609602467229	g g-b	g~g^{-b}	log	Dry total leaf mass (y) standardized by dry root mass (x) as a=exp(log(y)-b*log(x)) where b is common slope across species+site (0.969)	1.02614379084967	0.366677854727208	mm mm-1
Mt. Disappointment	Eucalyptus	dives	lvs/root.mass	lvs.m/root.m	0.999250768183239	g g-b	g~g^{-b}	log	Dry total leaf mass (y) standardized by dry root mass (x) as a=exp(log(y)-b*log(x)) where b is common slope across species+site (0.969)	1.02614379084967	0.691504351761063	mm mm-1
Mt. Disappointment	Eucalyptus	dumosa	lvs/root.mass	lvs.m/root.m	0.33928922362378	g g-b	g~g^{-b}	log	Dry total leaf mass (y) standardized by dry root mass (x) as a=exp(log(y)-b*log(x)) where b is common slope across species+site (0.969)	1.02614379084967	0.188784581390862	mm mm-1
Mt. Disappointment	Eucalyptus	macrorhyncha	lvs/root.mass	lvs.m/root.m	-0.49363967047384	g g-b	g~g^{-b}	log	Dry total leaf mass (y) standardized by dry root mass (x) as a=exp(log(y)-b*log(x)) where b is common slope across species+site (0.969)	1.02614379084967	0.575001635449001	mm mm-1
Mt. Disappointment	Eucalyptus	microcarpa	lvs/root.mass	lvs.m/root.m	0.128201355071155	g g-b	g~g^{-b}	log	Dry total leaf mass (y) standardized by dry root mass (x) as a=exp(log(y)-b*log(x)) where b is common slope across species+site (0.969)	1.02614379084967	0.370348843671803	mm mm-1
Mt. Disappointment	Eucalyptus	nitens	lvs/root.mass	lvs.m/root.m	1.0830930287301	g g-b	g~g^{-b}	log	Dry total leaf mass (y) standardized by dry root mass (x) as a=exp(log(y)-b*log(x)) where b is common slope across species+site (0.969)	1.02614379084967	0.849384433309737	mm mm-1
Mt. Disappointment	Eucalyptus	obliqua	lvs/root.mass	lvs.m/root.m	0.101755535426605	g g-b	g~g^{-b}	log	Dry total leaf mass (y) standardized by dry root mass (x) as a=exp(log(y)-b*log(x)) where b is common slope across species+site (0.969)	1.02614379084967	0.817308634462698	mm mm-1
Mt. Disappointment	Eucalyptus	regnans	lvs/root.mass	lvs.m/root.m	0.126575656076511	g g-b	g~g^{-b}	log	Dry total leaf mass (y) standardized by dry root mass (x) as a=exp(log(y)-b*log(x)) where b is common slope across species+site (0.969)	1.02614379084967	0.978365512993468	mm mm-1
Mt. Disappointment	Eucalyptus	sideroxylon	lvs/root.mass	lvs.m/root.m	-0.0755473715825588	g g-b	g~g^{-b}	log	Dry total leaf mass (y) standardized by dry root mass (x) as a=exp(log(y)-b*log(x)) where b is common slope across species+site (0.969)	1.02614379084967	0.418106154763418	mm mm-1
Mt. Disappointment	Eucalyptus	viminalis	lvs/root.mass	lvs.m/root.m	-0.0165108945020052	g g-b	g~g^{-b}	log	Dry total leaf mass (y) standardized by dry root mass (x) as a=exp(log(y)-b*log(x)) where b is common slope across species+site (0.969)	1.02614379084967	0.684093354737702	mm mm-1
Bealiba	Eucalyptus	arenacea	lvs/root.mass	lvs.m/root.m	-0.00784685689814069	g g-b	g~g^{-b}	log	Dry total leaf mass (y) standardized by dry root mass (x) as a=exp(log(y)-b*log(x)) where b is common slope across species+site (0.969)	0.389152542372881	0.366677854727208	mm mm-1
Bealiba	Eucalyptus	dumosa	lvs/root.mass	lvs.m/root.m	0.347533757075325	g g-b	g~g^{-b}	log	Dry total leaf mass (y) standardized by dry root mass (x) as a=exp(log(y)-b*log(x)) where b is common slope across species+site (0.969)	0.389152542372881	0.188784581390862	mm mm-1
Bealiba	Eucalyptus	macrorhyncha	lvs/root.mass	lvs.m/root.m	-0.738686763565113	g g-b	g~g^{-b}	log	Dry total leaf mass (y) standardized by dry root mass (x) as a=exp(log(y)-b*log(x)) where b is common slope across species+site (0.969)	0.389152542372881	0.575001635449001	mm mm-1
Bealiba	Eucalyptus	microcarpa	lvs/root.mass	lvs.m/root.m	0.626158929545056	g g-b	g~g^{-b}	log	Dry total leaf mass (y) standardized by dry root mass (x) as a=exp(log(y)-b*log(x)) where b is common slope across species+site (0.969)	0.389152542372881	0.370348843671803	mm mm-1
Bealiba	Eucalyptus	nitens	lvs/root.mass	lvs.m/root.m	-0.644751436162551	g g-b	g~g^{-b}	log	Dry total leaf mass (y) standardized by dry root mass (x) as a=exp(log(y)-b*log(x)) where b is common slope across species+site (0.969)	0.389152542372881	0.849384433309737	mm mm-1
Bealiba	Eucalyptus	obliqua	lvs/root.mass	lvs.m/root.m	-0.270927693698638	g g-b	g~g^{-b}	log	Dry total leaf mass (y) standardized by dry root mass (x) as a=exp(log(y)-b*log(x)) where b is common slope across species+site (0.969)	0.389152542372881	0.817308634462698	mm mm-1
Bealiba	Eucalyptus	regnans	lvs/root.mass	lvs.m/root.m	-0.751813175601228	g g-b	g~g^{-b}	log	Dry total leaf mass (y) standardized by dry root mass (x) as a=exp(log(y)-b*log(x)) where b is common slope across species+site (0.969)	0.389152542372881	0.978365512993468	mm mm-1
Bealiba	Eucalyptus	sideroxylon	lvs/root.mass	lvs.m/root.m	-0.155329690892415	g g-b	g~g^{-b}	log	Dry total leaf mass (y) standardized by dry root mass (x) as a=exp(log(y)-b*log(x)) where b is common slope across species+site (0.969)	0.389152542372881	0.418106154763418	mm mm-1
Bealiba	Eucalyptus	viminalis	lvs/root.mass	lvs.m/root.m	-0.464889239159476	g g-b	g~g^{-b}	log	Dry total leaf mass (y) standardized by dry root mass (x) as a=exp(log(y)-b*log(x)) where b is common slope across species+site (0.969)	0.389152542372881	0.684093354737702	mm mm-1
Toolangi	Eucalyptus	arenacea	lvs/root.mass	lvs.m/root.m	0.429365103241281	g g-b	g~g^{-b}	log	Dry total leaf mass (y) standardized by dry root mass (x) as a=exp(log(y)-b*log(x)) where b is common slope across species+site (0.969)	1.2517667844523	0.366677854727208	mm mm-1
Toolangi	Eucalyptus	dives	lvs/root.mass	lvs.m/root.m	0.502336796363181	g g-b	g~g^{-b}	log	Dry total leaf mass (y) standardized by dry root mass (x) as a=exp(log(y)-b*log(x)) where b is common slope across species+site (0.969)	1.2517667844523	0.691504351761063	mm mm-1
Toolangi	Eucalyptus	dumosa	lvs/root.mass	lvs.m/root.m	0.0333787249957425	g g-b	g~g^{-b}	log	Dry total leaf mass (y) standardized by dry root mass (x) as a=exp(log(y)-b*log(x)) where b is common slope across species+site (0.969)	1.2517667844523	0.188784581390862	mm mm-1
Toolangi	Eucalyptus	macrorhyncha	lvs/root.mass	lvs.m/root.m	0.153577074099076	g g-b	g~g^{-b}	log	Dry total leaf mass (y) standardized by dry root mass (x) as a=exp(log(y)-b*log(x)) where b is common slope across species+site (0.969)	1.2517667844523	0.575001635449001	mm mm-1
Toolangi	Eucalyptus	microcarpa	lvs/root.mass	lvs.m/root.m	0.110361673851088	g g-b	g~g^{-b}	log	Dry total leaf mass (y) standardized by dry root mass (x) as a=exp(log(y)-b*log(x)) where b is common slope across species+site (0.969)	1.2517667844523	0.370348843671803	mm mm-1
Toolangi	Eucalyptus	nitens	lvs/root.mass	lvs.m/root.m	1.0113301231361	g g-b	g~g^{-b}	log	Dry total leaf mass (y) standardized by dry root mass (x) as a=exp(log(y)-b*log(x)) where b is common slope across species+site (0.969)	1.2517667844523	0.849384433309737	mm mm-1
Toolangi	Eucalyptus	obliqua	lvs/root.mass	lvs.m/root.m	0.684947418240455	g g-b	g~g^{-b}	log	Dry total leaf mass (y) standardized by dry root mass (x) as a=exp(log(y)-b*log(x)) where b is common slope across species+site (0.969)	1.2517667844523	0.817308634462698	mm mm-1
Toolangi	Eucalyptus	regnans	lvs/root.mass	lvs.m/root.m	0.718497004722416	g g-b	g~g^{-b}	log	Dry total leaf mass (y) standardized by dry root mass (x) as a=exp(log(y)-b*log(x)) where b is common slope across species+site (0.969)	1.2517667844523	0.978365512993468	mm mm-1
Toolangi	Eucalyptus	sideroxylon	lvs/root.mass	lvs.m/root.m	-0.702512056539913	g g-b	g~g^{-b}	log	Dry total leaf mass (y) standardized by dry root mass (x) as a=exp(log(y)-b*log(x)) where b is common slope across species+site (0.969)	1.2517667844523	0.418106154763418	mm mm-1
Toolangi	Eucalyptus	viminalis	lvs/root.mass	lvs.m/root.m	-0.641229696448853	g g-b	g~g^{-b}	log	Dry total leaf mass (y) standardized by dry root mass (x) as a=exp(log(y)-b*log(x)) where b is common slope across species+site (0.969)	1.2517667844523	0.684093354737702	mm mm-1
Hattah	Eucalyptus	arenacea	leaf.A/area	A[area]	-1.08647585521687	umol CO2 m-2 s-1	mu*mol~CO[2]~m^{-2}~s^{-1}	none	leaf photosynthetic rate per fresh leaf area	0.159354513363591	0.366677854727208	mm mm-1
Hattah	Eucalyptus	dumosa	leaf.A/area	A[area]	-0.409278135979065	umol CO2 m-2 s-1	mu*mol~CO[2]~m^{-2}~s^{-1}	none	leaf photosynthetic rate per fresh leaf area	0.159354513363591	0.188784581390862	mm mm-1
Hattah	Eucalyptus	microcarpa	leaf.A/area	A[area]	-0.374869120887503	umol CO2 m-2 s-1	mu*mol~CO[2]~m^{-2}~s^{-1}	none	leaf photosynthetic rate per fresh leaf area	0.159354513363591	0.370348843671803	mm mm-1
Hattah	Eucalyptus	sideroxylon	leaf.A/area	A[area]	-0.0711292600691422	umol CO2 m-2 s-1	mu*mol~CO[2]~m^{-2}~s^{-1}	none	leaf photosynthetic rate per fresh leaf area	0.159354513363591	0.418106154763418	mm mm-1
Hattah	Eucalyptus	viminalis	leaf.A/area	A[area]	-1.2353083673328	umol CO2 m-2 s-1	mu*mol~CO[2]~m^{-2}~s^{-1}	none	leaf photosynthetic rate per fresh leaf area	0.159354513363591	0.684093354737702	mm mm-1
Mt. Disappointment	Eucalyptus	arenacea	leaf.A/area	A[area]	-0.0393660626412384	umol CO2 m-2 s-1	mu*mol~CO[2]~m^{-2}~s^{-1}	none	leaf photosynthetic rate per fresh leaf area	1.02614379084967	0.366677854727208	mm mm-1
Mt. Disappointment	Eucalyptus	dives	leaf.A/area	A[area]	-0.273445151823883	umol CO2 m-2 s-1	mu*mol~CO[2]~m^{-2}~s^{-1}	none	leaf photosynthetic rate per fresh leaf area	1.02614379084967	0.691504351761063	mm mm-1
Mt. Disappointment	Eucalyptus	dumosa	leaf.A/area	A[area]	0.747793173159486	umol CO2 m-2 s-1	mu*mol~CO[2]~m^{-2}~s^{-1}	none	leaf photosynthetic rate per fresh leaf area	1.02614379084967	0.188784581390862	mm mm-1
Mt. Disappointment	Eucalyptus	macrorhyncha	leaf.A/area	A[area]	-0.132863805066791	umol CO2 m-2 s-1	mu*mol~CO[2]~m^{-2}~s^{-1}	none	leaf photosynthetic rate per fresh leaf area	1.02614379084967	0.575001635449001	mm mm-1
Mt. Disappointment	Eucalyptus	microcarpa	leaf.A/area	A[area]	0.0391057407998687	umol CO2 m-2 s-1	mu*mol~CO[2]~m^{-2}~s^{-1}	none	leaf photosynthetic rate per fresh leaf area	1.02614379084967	0.370348843671803	mm mm-1
Mt. Disappointment	Eucalyptus	nitens	leaf.A/area	A[area]	0.121437791830886	umol CO2 m-2 s-1	mu*mol~CO[2]~m^{-2}~s^{-1}	none	leaf photosynthetic rate per fresh leaf area	1.02614379084967	0.849384433309737	mm mm-1
Mt. Disappointment	Eucalyptus	obliqua	leaf.A/area	A[area]	0.462134042887374	umol CO2 m-2 s-1	mu*mol~CO[2]~m^{-2}~s^{-1}	none	leaf photosynthetic rate per fresh leaf area	1.02614379084967	0.817308634462698	mm mm-1
Mt. Disappointment	Eucalyptus	regnans	leaf.A/area	A[area]	-0.0225061292507494	umol CO2 m-2 s-1	mu*mol~CO[2]~m^{-2}~s^{-1}	none	leaf photosynthetic rate per fresh leaf area	1.02614379084967	0.978365512993468	mm mm-1
Mt. Disappointment	Eucalyptus	sideroxylon	leaf.A/area	A[area]	0.79350225297491	umol CO2 m-2 s-1	mu*mol~CO[2]~m^{-2}~s^{-1}	none	leaf photosynthetic rate per fresh leaf area	1.02614379084967	0.418106154763418	mm mm-1
Mt. Disappointment	Eucalyptus	viminalis	leaf.A/area	A[area]	0.326010185983796	umol CO2 m-2 s-1	mu*mol~CO[2]~m^{-2}~s^{-1}	none	leaf photosynthetic rate per fresh leaf area	1.02614379084967	0.684093354737702	mm mm-1
Bealiba	Eucalyptus	arenacea	leaf.A/area	A[area]	-1.06715835709513	umol CO2 m-2 s-1	mu*mol~CO[2]~m^{-2}~s^{-1}	none	leaf photosynthetic rate per fresh leaf area	0.389152542372881	0.366677854727208	mm mm-1
Bealiba	Eucalyptus	dumosa	leaf.A/area	A[area]	-0.552055155921153	umol CO2 m-2 s-1	mu*mol~CO[2]~m^{-2}~s^{-1}	none	leaf photosynthetic rate per fresh leaf area	0.389152542372881	0.188784581390862	mm mm-1
Bealiba	Eucalyptus	macrorhyncha	leaf.A/area	A[area]	-1.29183404392831	umol CO2 m-2 s-1	mu*mol~CO[2]~m^{-2}~s^{-1}	none	leaf photosynthetic rate per fresh leaf area	0.389152542372881	0.575001635449001	mm mm-1
Bealiba	Eucalyptus	microcarpa	leaf.A/area	A[area]	0.0068789225522778	umol CO2 m-2 s-1	mu*mol~CO[2]~m^{-2}~s^{-1}	none	leaf photosynthetic rate per fresh leaf area	0.389152542372881	0.370348843671803	mm mm-1
Bealiba	Eucalyptus	nitens	leaf.A/area	A[area]	-0.837198722657255	umol CO2 m-2 s-1	mu*mol~CO[2]~m^{-2}~s^{-1}	none	leaf photosynthetic rate per fresh leaf area	0.389152542372881	0.849384433309737	mm mm-1
Bealiba	Eucalyptus	obliqua	leaf.A/area	A[area]	-0.869193703653264	umol CO2 m-2 s-1	mu*mol~CO[2]~m^{-2}~s^{-1}	none	leaf photosynthetic rate per fresh leaf area	0.389152542372881	0.817308634462698	mm mm-1
Bealiba	Eucalyptus	regnans	leaf.A/area	A[area]	-1.05588104914432	umol CO2 m-2 s-1	mu*mol~CO[2]~m^{-2}~s^{-1}	none	leaf photosynthetic rate per fresh leaf area	0.389152542372881	0.978365512993468	mm mm-1
Bealiba	Eucalyptus	sideroxylon	leaf.A/area	A[area]	0.0989365039562775	umol CO2 m-2 s-1	mu*mol~CO[2]~m^{-2}~s^{-1}	none	leaf photosynthetic rate per fresh leaf area	0.389152542372881	0.418106154763418	mm mm-1
Bealiba	Eucalyptus	viminalis	leaf.A/area	A[area]	-0.626568283355774	umol CO2 m-2 s-1	mu*mol~CO[2]~m^{-2}~s^{-1}	none	leaf photosynthetic rate per fresh leaf area	0.389152542372881	0.684093354737702	mm mm-1
Toolangi	Eucalyptus	arenacea	leaf.A/area	A[area]	0.26440803368896	umol CO2 m-2 s-1	mu*mol~CO[2]~m^{-2}~s^{-1}	none	leaf photosynthetic rate per fresh leaf area	1.2517667844523	0.366677854727208	mm mm-1
Toolangi	Eucalyptus	dives	leaf.A/area	A[area]	-0.224496731510605	umol CO2 m-2 s-1	mu*mol~CO[2]~m^{-2}~s^{-1}	none	leaf photosynthetic rate per fresh leaf area	1.2517667844523	0.691504351761063	mm mm-1
Toolangi	Eucalyptus	dumosa	leaf.A/area	A[area]	0.528553418847696	umol CO2 m-2 s-1	mu*mol~CO[2]~m^{-2}~s^{-1}	none	leaf photosynthetic rate per fresh leaf area	1.2517667844523	0.188784581390862	mm mm-1
Toolangi	Eucalyptus	macrorhyncha	leaf.A/area	A[area]	0.360178028387888	umol CO2 m-2 s-1	mu*mol~CO[2]~m^{-2}~s^{-1}	none	leaf photosynthetic rate per fresh leaf area	1.2517667844523	0.575001635449001	mm mm-1
Toolangi	Eucalyptus	microcarpa	leaf.A/area	A[area]	0.074632875551606	umol CO2 m-2 s-1	mu*mol~CO[2]~m^{-2}~s^{-1}	none	leaf photosynthetic rate per fresh leaf area	1.2517667844523	0.370348843671803	mm mm-1
Toolangi	Eucalyptus	nitens	leaf.A/area	A[area]	0.34457750897659	umol CO2 m-2 s-1	mu*mol~CO[2]~m^{-2}~s^{-1}	none	leaf photosynthetic rate per fresh leaf area	1.2517667844523	0.849384433309737	mm mm-1
Toolangi	Eucalyptus	obliqua	leaf.A/area	A[area]	0.599231701189577	umol CO2 m-2 s-1	mu*mol~CO[2]~m^{-2}~s^{-1}	none	leaf photosynthetic rate per fresh leaf area	1.2517667844523	0.817308634462698	mm mm-1
Toolangi	Eucalyptus	regnans	leaf.A/area	A[area]	-0.00700360633096958	umol CO2 m-2 s-1	mu*mol~CO[2]~m^{-2}~s^{-1}	none	leaf photosynthetic rate per fresh leaf area	1.2517667844523	0.978365512993468	mm mm-1
Toolangi	Eucalyptus	sideroxylon	leaf.A/area	A[area]	0.233663038325267	umol CO2 m-2 s-1	mu*mol~CO[2]~m^{-2}~s^{-1}	none	leaf photosynthetic rate per fresh leaf area	1.2517667844523	0.418106154763418	mm mm-1
Toolangi	Eucalyptus	viminalis	leaf.A/area	A[area]	0.184932547555513	umol CO2 m-2 s-1	mu*mol~CO[2]~m^{-2}~s^{-1}	none	leaf photosynthetic rate per fresh leaf area	1.2517667844523	0.684093354737702	mm mm-1
Hattah	Eucalyptus	arenacea	leaf.A/mass	A[mass]	-1.1847505820464	umol CO2 g-1 s-1	mu*mol~CO[2]~g^{-1}~s^{-1}	sqrt	leaf photosynthetic rate per dry leaf mass	0.159354513363591	0.366677854727208	mm mm-1
Hattah	Eucalyptus	dumosa	leaf.A/mass	A[mass]	-0.98323160694683	umol CO2 g-1 s-1	mu*mol~CO[2]~g^{-1}~s^{-1}	sqrt	leaf photosynthetic rate per dry leaf mass	0.159354513363591	0.188784581390862	mm mm-1
Hattah	Eucalyptus	microcarpa	leaf.A/mass	A[mass]	-0.825998664697579	umol CO2 g-1 s-1	mu*mol~CO[2]~g^{-1}~s^{-1}	sqrt	leaf photosynthetic rate per dry leaf mass	0.159354513363591	0.370348843671803	mm mm-1
Hattah	Eucalyptus	sideroxylon	leaf.A/mass	A[mass]	-0.713883283569544	umol CO2 g-1 s-1	mu*mol~CO[2]~g^{-1}~s^{-1}	sqrt	leaf photosynthetic rate per dry leaf mass	0.159354513363591	0.418106154763418	mm mm-1
Hattah	Eucalyptus	viminalis	leaf.A/mass	A[mass]	-0.992187974608669	umol CO2 g-1 s-1	mu*mol~CO[2]~g^{-1}~s^{-1}	sqrt	leaf photosynthetic rate per dry leaf mass	0.159354513363591	0.684093354737702	mm mm-1
Mt. Disappointment	Eucalyptus	arenacea	leaf.A/mass	A[mass]	-0.0877173540129813	umol CO2 g-1 s-1	mu*mol~CO[2]~g^{-1}~s^{-1}	sqrt	leaf photosynthetic rate per dry leaf mass	1.02614379084967	0.366677854727208	mm mm-1
Mt. Disappointment	Eucalyptus	dives	leaf.A/mass	A[mass]	-0.283372425030332	umol CO2 g-1 s-1	mu*mol~CO[2]~g^{-1}~s^{-1}	sqrt	leaf photosynthetic rate per dry leaf mass	1.02614379084967	0.691504351761063	mm mm-1
Mt. Disappointment	Eucalyptus	dumosa	leaf.A/mass	A[mass]	0.108737229021487	umol CO2 g-1 s-1	mu*mol~CO[2]~g^{-1}~s^{-1}	sqrt	leaf photosynthetic rate per dry leaf mass	1.02614379084967	0.188784581390862	mm mm-1
Mt. Disappointment	Eucalyptus	macrorhyncha	leaf.A/mass	A[mass]	-0.168782053273844	umol CO2 g-1 s-1	mu*mol~CO[2]~g^{-1}~s^{-1}	sqrt	leaf photosynthetic rate per dry leaf mass	1.02614379084967	0.575001635449001	mm mm-1
Mt. Disappointment	Eucalyptus	microcarpa	leaf.A/mass	A[mass]	-0.314682569162284	umol CO2 g-1 s-1	mu*mol~CO[2]~g^{-1}~s^{-1}	sqrt	leaf photosynthetic rate per dry leaf mass	1.02614379084967	0.370348843671803	mm mm-1
Mt. Disappointment	Eucalyptus	nitens	leaf.A/mass	A[mass]	0.40119459684485	umol CO2 g-1 s-1	mu*mol~CO[2]~g^{-1}~s^{-1}	sqrt	leaf photosynthetic rate per dry leaf mass	1.02614379084967	0.849384433309737	mm mm-1
Mt. Disappointment	Eucalyptus	obliqua	leaf.A/mass	A[mass]	0.319773623874789	umol CO2 g-1 s-1	mu*mol~CO[2]~g^{-1}~s^{-1}	sqrt	leaf photosynthetic rate per dry leaf mass	1.02614379084967	0.817308634462698	mm mm-1
Mt. Disappointment	Eucalyptus	regnans	leaf.A/mass	A[mass]	0.837182138276863	umol CO2 g-1 s-1	mu*mol~CO[2]~g^{-1}~s^{-1}	sqrt	leaf photosynthetic rate per dry leaf mass	1.02614379084967	0.978365512993468	mm mm-1
Mt. Disappointment	Eucalyptus	sideroxylon	leaf.A/mass	A[mass]	0.14787113968999	umol CO2 g-1 s-1	mu*mol~CO[2]~g^{-1}~s^{-1}	sqrt	leaf photosynthetic rate per dry leaf mass	1.02614379084967	0.418106154763418	mm mm-1
Mt. Disappointment	Eucalyptus	viminalis	leaf.A/mass	A[mass]	0.757906899185809	umol CO2 g-1 s-1	mu*mol~CO[2]~g^{-1}~s^{-1}	sqrt	leaf photosynthetic rate per dry leaf mass	1.02614379084967	0.684093354737702	mm mm-1
Bealiba	Eucalyptus	arenacea	leaf.A/mass	A[mass]	-1.14571482756419	umol CO2 g-1 s-1	mu*mol~CO[2]~g^{-1}~s^{-1}	sqrt	leaf photosynthetic rate per dry leaf mass	0.389152542372881	0.366677854727208	mm mm-1
Bealiba	Eucalyptus	dumosa	leaf.A/mass	A[mass]	-0.947082221652681	umol CO2 g-1 s-1	mu*mol~CO[2]~g^{-1}~s^{-1}	sqrt	leaf photosynthetic rate per dry leaf mass	0.389152542372881	0.188784581390862	mm mm-1
Bealiba	Eucalyptus	macrorhyncha	leaf.A/mass	A[mass]	-1.24933411990672	umol CO2 g-1 s-1	mu*mol~CO[2]~g^{-1}~s^{-1}	sqrt	leaf photosynthetic rate per dry leaf mass	0.389152542372881	0.575001635449001	mm mm-1
Bealiba	Eucalyptus	microcarpa	leaf.A/mass	A[mass]	-0.445925071239283	umol CO2 g-1 s-1	mu*mol~CO[2]~g^{-1}~s^{-1}	sqrt	leaf photosynthetic rate per dry leaf mass	0.389152542372881	0.370348843671803	mm mm-1
Bealiba	Eucalyptus	nitens	leaf.A/mass	A[mass]	-0.500294577375325	umol CO2 g-1 s-1	mu*mol~CO[2]~g^{-1}~s^{-1}	sqrt	leaf photosynthetic rate per dry leaf mass	0.389152542372881	0.849384433309737	mm mm-1
Bealiba	Eucalyptus	obliqua	leaf.A/mass	A[mass]	-0.839175596564064	umol CO2 g-1 s-1	mu*mol~CO[2]~g^{-1}~s^{-1}	sqrt	leaf photosynthetic rate per dry leaf mass	0.389152542372881	0.817308634462698	mm mm-1
Bealiba	Eucalyptus	regnans	leaf.A/mass	A[mass]	-0.587576296159743	umol CO2 g-1 s-1	mu*mol~CO[2]~g^{-1}~s^{-1}	sqrt	leaf photosynthetic rate per dry leaf mass	0.389152542372881	0.978365512993468	mm mm-1
Bealiba	Eucalyptus	sideroxylon	leaf.A/mass	A[mass]	-0.45747309370128	umol CO2 g-1 s-1	mu*mol~CO[2]~g^{-1}~s^{-1}	sqrt	leaf photosynthetic rate per dry leaf mass	0.389152542372881	0.418106154763418	mm mm-1
Bealiba	Eucalyptus	viminalis	leaf.A/mass	A[mass]	-0.0603405316303776	umol CO2 g-1 s-1	mu*mol~CO[2]~g^{-1}~s^{-1}	sqrt	leaf photosynthetic rate per dry leaf mass	0.389152542372881	0.684093354737702	mm mm-1
Toolangi	Eucalyptus	arenacea	leaf.A/mass	A[mass]	0.212524499628019	umol CO2 g-1 s-1	mu*mol~CO[2]~g^{-1}~s^{-1}	sqrt	leaf photosynthetic rate per dry leaf mass	1.2517667844523	0.366677854727208	mm mm-1
Toolangi	Eucalyptus	dives	leaf.A/mass	A[mass]	-0.237975772510936	umol CO2 g-1 s-1	mu*mol~CO[2]~g^{-1}~s^{-1}	sqrt	leaf photosynthetic rate per dry leaf mass	1.2517667844523	0.691504351761063	mm mm-1
Toolangi	Eucalyptus	dumosa	leaf.A/mass	A[mass]	-0.0242444344292532	umol CO2 g-1 s-1	mu*mol~CO[2]~g^{-1}~s^{-1}	sqrt	leaf photosynthetic rate per dry leaf mass	1.2517667844523	0.188784581390862	mm mm-1
Toolangi	Eucalyptus	macrorhyncha	leaf.A/mass	A[mass]	-0.00950657574865848	umol CO2 g-1 s-1	mu*mol~CO[2]~g^{-1}~s^{-1}	sqrt	leaf photosynthetic rate per dry leaf mass	1.2517667844523	0.575001635449001	mm mm-1
Toolangi	Eucalyptus	microcarpa	leaf.A/mass	A[mass]	-0.0801038546319584	umol CO2 g-1 s-1	mu*mol~CO[2]~g^{-1}~s^{-1}	sqrt	leaf photosynthetic rate per dry leaf mass	1.2517667844523	0.370348843671803	mm mm-1
Toolangi	Eucalyptus	nitens	leaf.A/mass	A[mass]	0.65586577924067	umol CO2 g-1 s-1	mu*mol~CO[2]~g^{-1}~s^{-1}	sqrt	leaf photosynthetic rate per dry leaf mass	1.2517667844523	0.849384433309737	mm mm-1
Toolangi	Eucalyptus	obliqua	leaf.A/mass	A[mass]	0.627216919343573	umol CO2 g-1 s-1	mu*mol~CO[2]~g^{-1}~s^{-1}	sqrt	leaf photosynthetic rate per dry leaf mass	1.2517667844523	0.817308634462698	mm mm-1
Toolangi	Eucalyptus	regnans	leaf.A/mass	A[mass]	0.50252343838873	umol CO2 g-1 s-1	mu*mol~CO[2]~g^{-1}~s^{-1}	sqrt	leaf photosynthetic rate per dry leaf mass	1.2517667844523	0.978365512993468	mm mm-1
Toolangi	Eucalyptus	sideroxylon	leaf.A/mass	A[mass]	-0.125700213247285	umol CO2 g-1 s-1	mu*mol~CO[2]~g^{-1}~s^{-1}	sqrt	leaf photosynthetic rate per dry leaf mass	1.2517667844523	0.418106154763418	mm mm-1
Toolangi	Eucalyptus	viminalis	leaf.A/mass	A[mass]	0.580609933076296	umol CO2 g-1 s-1	mu*mol~CO[2]~g^{-1}~s^{-1}	sqrt	leaf photosynthetic rate per dry leaf mass	1.2517667844523	0.684093354737702	mm mm-1
Hattah	Eucalyptus	arenacea	A/gs	A[area]/g[s]	1.04732961212285	umol CO2 mol H2O-1	mu*mol~CO[2]~mol~H[2]*O^{-1}	log	Leaf photosynthetic rate per stomatal conductance	0.159354513363591	0.366677854727208	mm mm-1
Hattah	Eucalyptus	dumosa	A/gs	A[area]/g[s]	0.947543235915621	umol CO2 mol H2O-1	mu*mol~CO[2]~mol~H[2]*O^{-1}	log	Leaf photosynthetic rate per stomatal conductance	0.159354513363591	0.188784581390862	mm mm-1
Hattah	Eucalyptus	microcarpa	A/gs	A[area]/g[s]	1.17746743951963	umol CO2 mol H2O-1	mu*mol~CO[2]~mol~H[2]*O^{-1}	log	Leaf photosynthetic rate per stomatal conductance	0.159354513363591	0.370348843671803	mm mm-1
Hattah	Eucalyptus	sideroxylon	A/gs	A[area]/g[s]	1.11835094276955	umol CO2 mol H2O-1	mu*mol~CO[2]~mol~H[2]*O^{-1}	log	Leaf photosynthetic rate per stomatal conductance	0.159354513363591	0.418106154763418	mm mm-1
Hattah	Eucalyptus	viminalis	A/gs	A[area]/g[s]	1.59305502396076	umol CO2 mol H2O-1	mu*mol~CO[2]~mol~H[2]*O^{-1}	log	Leaf photosynthetic rate per stomatal conductance	0.159354513363591	0.684093354737702	mm mm-1
Mt. Disappointment	Eucalyptus	arenacea	A/gs	A[area]/g[s]	-0.221812504796253	umol CO2 mol H2O-1	mu*mol~CO[2]~mol~H[2]*O^{-1}	log	Leaf photosynthetic rate per stomatal conductance	1.02614379084967	0.366677854727208	mm mm-1
Mt. Disappointment	Eucalyptus	dives	A/gs	A[area]/g[s]	0.109871664363254	umol CO2 mol H2O-1	mu*mol~CO[2]~mol~H[2]*O^{-1}	log	Leaf photosynthetic rate per stomatal conductance	1.02614379084967	0.691504351761063	mm mm-1
Mt. Disappointment	Eucalyptus	dumosa	A/gs	A[area]/g[s]	-0.587458014738513	umol CO2 mol H2O-1	mu*mol~CO[2]~mol~H[2]*O^{-1}	log	Leaf photosynthetic rate per stomatal conductance	1.02614379084967	0.188784581390862	mm mm-1
Mt. Disappointment	Eucalyptus	macrorhyncha	A/gs	A[area]/g[s]	-0.393452548136308	umol CO2 mol H2O-1	mu*mol~CO[2]~mol~H[2]*O^{-1}	log	Leaf photosynthetic rate per stomatal conductance	1.02614379084967	0.575001635449001	mm mm-1
Mt. Disappointment	Eucalyptus	microcarpa	A/gs	A[area]/g[s]	-0.469387069247627	umol CO2 mol H2O-1	mu*mol~CO[2]~mol~H[2]*O^{-1}	log	Leaf photosynthetic rate per stomatal conductance	1.02614379084967	0.370348843671803	mm mm-1
Mt. Disappointment	Eucalyptus	nitens	A/gs	A[area]/g[s]	-0.0478614617684191	umol CO2 mol H2O-1	mu*mol~CO[2]~mol~H[2]*O^{-1}	log	Leaf photosynthetic rate per stomatal conductance	1.02614379084967	0.849384433309737	mm mm-1
Mt. Disappointment	Eucalyptus	obliqua	A/gs	A[area]/g[s]	-0.136248164730235	umol CO2 mol H2O-1	mu*mol~CO[2]~mol~H[2]*O^{-1}	log	Leaf photosynthetic rate per stomatal conductance	1.02614379084967	0.817308634462698	mm mm-1
Mt. Disappointment	Eucalyptus	regnans	A/gs	A[area]/g[s]	0.1302255383805	umol CO2 mol H2O-1	mu*mol~CO[2]~mol~H[2]*O^{-1}	log	Leaf photosynthetic rate per stomatal conductance	1.02614379084967	0.978365512993468	mm mm-1
Mt. Disappointment	Eucalyptus	sideroxylon	A/gs	A[area]/g[s]	-0.509392904066529	umol CO2 mol H2O-1	mu*mol~CO[2]~mol~H[2]*O^{-1}	log	Leaf photosynthetic rate per stomatal conductance	1.02614379084967	0.418106154763418	mm mm-1
Mt. Disappointment	Eucalyptus	viminalis	A/gs	A[area]/g[s]	-0.407457701939802	umol CO2 mol H2O-1	mu*mol~CO[2]~mol~H[2]*O^{-1}	log	Leaf photosynthetic rate per stomatal conductance	1.02614379084967	0.684093354737702	mm mm-1
Bealiba	Eucalyptus	arenacea	A/gs	A[area]/g[s]	0.784270800529581	umol CO2 mol H2O-1	mu*mol~CO[2]~mol~H[2]*O^{-1}	log	Leaf photosynthetic rate per stomatal conductance	0.389152542372881	0.366677854727208	mm mm-1
Bealiba	Eucalyptus	dumosa	A/gs	A[area]/g[s]	0.639662208637765	umol CO2 mol H2O-1	mu*mol~CO[2]~mol~H[2]*O^{-1}	log	Leaf photosynthetic rate per stomatal conductance	0.389152542372881	0.188784581390862	mm mm-1
Bealiba	Eucalyptus	macrorhyncha	A/gs	A[area]/g[s]	0.770257301215891	umol CO2 mol H2O-1	mu*mol~CO[2]~mol~H[2]*O^{-1}	log	Leaf photosynthetic rate per stomatal conductance	0.389152542372881	0.575001635449001	mm mm-1
Bealiba	Eucalyptus	microcarpa	A/gs	A[area]/g[s]	0.438368740739528	umol CO2 mol H2O-1	mu*mol~CO[2]~mol~H[2]*O^{-1}	log	Leaf photosynthetic rate per stomatal conductance	0.389152542372881	0.370348843671803	mm mm-1
Bealiba	Eucalyptus	nitens	A/gs	A[area]/g[s]	1.22475828908121	umol CO2 mol H2O-1	mu*mol~CO[2]~mol~H[2]*O^{-1}	log	Leaf photosynthetic rate per stomatal conductance	0.389152542372881	0.849384433309737	mm mm-1
Bealiba	Eucalyptus	obliqua	A/gs	A[area]/g[s]	1.00161747905371	umol CO2 mol H2O-1	mu*mol~CO[2]~mol~H[2]*O^{-1}	log	Leaf photosynthetic rate per stomatal conductance	0.389152542372881	0.817308634462698	mm mm-1
Bealiba	Eucalyptus	regnans	A/gs	A[area]/g[s]	1.18391749529411	umol CO2 mol H2O-1	mu*mol~CO[2]~mol~H[2]*O^{-1}	log	Leaf photosynthetic rate per stomatal conductance	0.389152542372881	0.978365512993468	mm mm-1
Bealiba	Eucalyptus	sideroxylon	A/gs	A[area]/g[s]	0.959814388343345	umol CO2 mol H2O-1	mu*mol~CO[2]~mol~H[2]*O^{-1}	log	Leaf photosynthetic rate per stomatal conductance	0.389152542372881	0.418106154763418	mm mm-1
Bealiba	Eucalyptus	viminalis	A/gs	A[area]/g[s]	1.45301728602481	umol CO2 mol H2O-1	mu*mol~CO[2]~mol~H[2]*O^{-1}	log	Leaf photosynthetic rate per stomatal conductance	0.389152542372881	0.684093354737702	mm mm-1
Toolangi	Eucalyptus	arenacea	A/gs	A[area]/g[s]	-0.460223632231206	umol CO2 mol H2O-1	mu*mol~CO[2]~mol~H[2]*O^{-1}	log	Leaf photosynthetic rate per stomatal conductance	1.2517667844523	0.366677854727208	mm mm-1
Toolangi	Eucalyptus	dives	A/gs	A[area]/g[s]	-0.550692198891996	umol CO2 mol H2O-1	mu*mol~CO[2]~mol~H[2]*O^{-1}	log	Leaf photosynthetic rate per stomatal conductance	1.2517667844523	0.691504351761063	mm mm-1
Toolangi	Eucalyptus	dumosa	A/gs	A[area]/g[s]	-0.833001895448494	umol CO2 mol H2O-1	mu*mol~CO[2]~mol~H[2]*O^{-1}	log	Leaf photosynthetic rate per stomatal conductance	1.2517667844523	0.188784581390862	mm mm-1
Toolangi	Eucalyptus	macrorhyncha	A/gs	A[area]/g[s]	-0.786999098436824	umol CO2 mol H2O-1	mu*mol~CO[2]~mol~H[2]*O^{-1}	log	Leaf photosynthetic rate per stomatal conductance	1.2517667844523	0.575001635449001	mm mm-1
Toolangi	Eucalyptus	microcarpa	A/gs	A[area]/g[s]	-0.495171644130005	umol CO2 mol H2O-1	mu*mol~CO[2]~mol~H[2]*O^{-1}	log	Leaf photosynthetic rate per stomatal conductance	1.2517667844523	0.370348843671803	mm mm-1
Toolangi	Eucalyptus	nitens	A/gs	A[area]/g[s]	-0.209862006153404	umol CO2 mol H2O-1	mu*mol~CO[2]~mol~H[2]*O^{-1}	log	Leaf photosynthetic rate per stomatal conductance	1.2517667844523	0.849384433309737	mm mm-1
Toolangi	Eucalyptus	obliqua	A/gs	A[area]/g[s]	-0.419890051090927	umol CO2 mol H2O-1	mu*mol~CO[2]~mol~H[2]*O^{-1}	log	Leaf photosynthetic rate per stomatal conductance	1.2517667844523	0.817308634462698	mm mm-1
Toolangi	Eucalyptus	regnans	A/gs	A[area]/g[s]	-0.366854896753068	umol CO2 mol H2O-1	mu*mol~CO[2]~mol~H[2]*O^{-1}	log	Leaf photosynthetic rate per stomatal conductance	1.2517667844523	0.978365512993468	mm mm-1
Toolangi	Eucalyptus	sideroxylon	A/gs	A[area]/g[s]	-0.509166425700549	umol CO2 mol H2O-1	mu*mol~CO[2]~mol~H[2]*O^{-1}	log	Leaf photosynthetic rate per stomatal conductance	1.2517667844523	0.418106154763418	mm mm-1
Toolangi	Eucalyptus	viminalis	A/gs	A[area]/g[s]	-0.176370230398772	umol CO2 mol H2O-1	mu*mol~CO[2]~mol~H[2]*O^{-1}	log	Leaf photosynthetic rate per stomatal conductance	1.2517667844523	0.684093354737702	mm mm-1
Hattah	Eucalyptus	arenacea	leaf.P.md2	psi[md]	-0.692490870583718	MPa	MPa	log	Pressure of midday leaf or unbagged leaf during leaf hydraulic conductance measurement	0.159354513363591	0.366677854727208	mm mm-1
Hattah	Eucalyptus	dumosa	leaf.P.md2	psi[md]	-1.89663578552892	MPa	MPa	log	Pressure of midday leaf or unbagged leaf during leaf hydraulic conductance measurement	0.159354513363591	0.188784581390862	mm mm-1
Hattah	Eucalyptus	microcarpa	leaf.P.md2	psi[md]	-0.898821998468929	MPa	MPa	log	Pressure of midday leaf or unbagged leaf during leaf hydraulic conductance measurement	0.159354513363591	0.370348843671803	mm mm-1
Hattah	Eucalyptus	sideroxylon	leaf.P.md2	psi[md]	-1.55127973424551	MPa	MPa	log	Pressure of midday leaf or unbagged leaf during leaf hydraulic conductance measurement	0.159354513363591	0.418106154763418	mm mm-1
Hattah	Eucalyptus	viminalis	leaf.P.md2	psi[md]	-0.938867516987102	MPa	MPa	log	Pressure of midday leaf or unbagged leaf during leaf hydraulic conductance measurement	0.159354513363591	0.684093354737702	mm mm-1
Mt. Disappointment	Eucalyptus	arenacea	leaf.P.md2	psi[md]	-0.289921637780935	MPa	MPa	log	Pressure of midday leaf or unbagged leaf during leaf hydraulic conductance measurement	1.02614379084967	0.366677854727208	mm mm-1
Mt. Disappointment	Eucalyptus	dives	leaf.P.md2	psi[md]	-0.501038093600414	MPa	MPa	log	Pressure of midday leaf or unbagged leaf during leaf hydraulic conductance measurement	1.02614379084967	0.691504351761063	mm mm-1
Mt. Disappointment	Eucalyptus	dumosa	leaf.P.md2	psi[md]	-0.862369218867207	MPa	MPa	log	Pressure of midday leaf or unbagged leaf during leaf hydraulic conductance measurement	1.02614379084967	0.188784581390862	mm mm-1
Mt. Disappointment	Eucalyptus	macrorhyncha	leaf.P.md2	psi[md]	-0.484617048231121	MPa	MPa	log	Pressure of midday leaf or unbagged leaf during leaf hydraulic conductance measurement	1.02614379084967	0.575001635449001	mm mm-1
Mt. Disappointment	Eucalyptus	microcarpa	leaf.P.md2	psi[md]	-0.175978093947288	MPa	MPa	log	Pressure of midday leaf or unbagged leaf during leaf hydraulic conductance measurement	1.02614379084967	0.370348843671803	mm mm-1
Mt. Disappointment	Eucalyptus	nitens	leaf.P.md2	psi[md]	-0.231569141950149	MPa	MPa	log	Pressure of midday leaf or unbagged leaf during leaf hydraulic conductance measurement	1.02614379084967	0.849384433309737	mm mm-1
Mt. Disappointment	Eucalyptus	obliqua	leaf.P.md2	psi[md]	-0.48342492623151	MPa	MPa	log	Pressure of midday leaf or unbagged leaf during leaf hydraulic conductance measurement	1.02614379084967	0.817308634462698	mm mm-1
Mt. Disappointment	Eucalyptus	regnans	leaf.P.md2	psi[md]	-0.124895138183092	MPa	MPa	log	Pressure of midday leaf or unbagged leaf during leaf hydraulic conductance measurement	1.02614379084967	0.978365512993468	mm mm-1
Mt. Disappointment	Eucalyptus	sideroxylon	leaf.P.md2	psi[md]	-0.259725479690042	MPa	MPa	log	Pressure of midday leaf or unbagged leaf during leaf hydraulic conductance measurement	1.02614379084967	0.418106154763418	mm mm-1
Mt. Disappointment	Eucalyptus	viminalis	leaf.P.md2	psi[md]	-0.133557294102866	MPa	MPa	log	Pressure of midday leaf or unbagged leaf during leaf hydraulic conductance measurement	1.02614379084967	0.684093354737702	mm mm-1
Bealiba	Eucalyptus	arenacea	leaf.P.md2	psi[md]	-1.70984152586175	MPa	MPa	log	Pressure of midday leaf or unbagged leaf during leaf hydraulic conductance measurement	0.389152542372881	0.366677854727208	mm mm-1
Bealiba	Eucalyptus	dumosa	leaf.P.md2	psi[md]	-1.99969662660324	MPa	MPa	log	Pressure of midday leaf or unbagged leaf during leaf hydraulic conductance measurement	0.389152542372881	0.188784581390862	mm mm-1
Bealiba	Eucalyptus	macrorhyncha	leaf.P.md2	psi[md]	-2.36299081441291	MPa	MPa	log	Pressure of midday leaf or unbagged leaf during leaf hydraulic conductance measurement	0.389152542372881	0.575001635449001	mm mm-1
Bealiba	Eucalyptus	microcarpa	leaf.P.md2	psi[md]	-1.13955472233583	MPa	MPa	log	Pressure of midday leaf or unbagged leaf during leaf hydraulic conductance measurement	0.389152542372881	0.370348843671803	mm mm-1
Bealiba	Eucalyptus	nitens	leaf.P.md2	psi[md]	-1.2639899571185	MPa	MPa	log	Pressure of midday leaf or unbagged leaf during leaf hydraulic conductance measurement	0.389152542372881	0.849384433309737	mm mm-1
Bealiba	Eucalyptus	obliqua	leaf.P.md2	psi[md]	-1.47659532699699	MPa	MPa	log	Pressure of midday leaf or unbagged leaf during leaf hydraulic conductance measurement	0.389152542372881	0.817308634462698	mm mm-1
Bealiba	Eucalyptus	regnans	leaf.P.md2	psi[md]	-0.99381460728564	MPa	MPa	log	Pressure of midday leaf or unbagged leaf during leaf hydraulic conductance measurement	0.389152542372881	0.978365512993468	mm mm-1
Bealiba	Eucalyptus	sideroxylon	leaf.P.md2	psi[md]	-1.25898324187051	MPa	MPa	log	Pressure of midday leaf or unbagged leaf during leaf hydraulic conductance measurement	0.389152542372881	0.418106154763418	mm mm-1
Bealiba	Eucalyptus	viminalis	leaf.P.md2	psi[md]	-1.42203895379384	MPa	MPa	log	Pressure of midday leaf or unbagged leaf during leaf hydraulic conductance measurement	0.389152542372881	0.684093354737702	mm mm-1
Toolangi	Eucalyptus	arenacea	leaf.P.md2	psi[md]	0.318184337894536	MPa	MPa	log	Pressure of midday leaf or unbagged leaf during leaf hydraulic conductance measurement	1.2517667844523	0.366677854727208	mm mm-1
Toolangi	Eucalyptus	dives	leaf.P.md2	psi[md]	-0.0473940834081532	MPa	MPa	log	Pressure of midday leaf or unbagged leaf during leaf hydraulic conductance measurement	1.2517667844523	0.691504351761063	mm mm-1
Toolangi	Eucalyptus	dumosa	leaf.P.md2	psi[md]	-0.48790882754829	MPa	MPa	log	Pressure of midday leaf or unbagged leaf during leaf hydraulic conductance measurement	1.2517667844523	0.188784581390862	mm mm-1
Toolangi	Eucalyptus	macrorhyncha	leaf.P.md2	psi[md]	-0.220064656094064	MPa	MPa	log	Pressure of midday leaf or unbagged leaf during leaf hydraulic conductance measurement	1.2517667844523	0.575001635449001	mm mm-1
Toolangi	Eucalyptus	microcarpa	leaf.P.md2	psi[md]	0.218238392402782	MPa	MPa	log	Pressure of midday leaf or unbagged leaf during leaf hydraulic conductance measurement	1.2517667844523	0.370348843671803	mm mm-1
Toolangi	Eucalyptus	nitens	leaf.P.md2	psi[md]	-0.406622256033916	MPa	MPa	log	Pressure of midday leaf or unbagged leaf during leaf hydraulic conductance measurement	1.2517667844523	0.849384433309737	mm mm-1
Toolangi	Eucalyptus	obliqua	leaf.P.md2	psi[md]	-0.42666319856196	MPa	MPa	log	Pressure of midday leaf or unbagged leaf during leaf hydraulic conductance measurement	1.2517667844523	0.817308634462698	mm mm-1
Toolangi	Eucalyptus	regnans	leaf.P.md2	psi[md]	-0.189388221558238	MPa	MPa	log	Pressure of midday leaf or unbagged leaf during leaf hydraulic conductance measurement	1.2517667844523	0.978365512993468	mm mm-1
Toolangi	Eucalyptus	sideroxylon	leaf.P.md2	psi[md]	-0.0379013068895006	MPa	MPa	log	Pressure of midday leaf or unbagged leaf during leaf hydraulic conductance measurement	1.2517667844523	0.418106154763418	mm mm-1
Toolangi	Eucalyptus	viminalis	leaf.P.md2	psi[md]	0.357549115849082	MPa	MPa	log	Pressure of midday leaf or unbagged leaf during leaf hydraulic conductance measurement	1.2517667844523	0.684093354737702	mm mm-1
Hattah	Eucalyptus	arenacea	leaf.P.pd	psi[pd]	-1.28656535031071	MPa	MPa	log	predawn leaf pressure	0.159354513363591	0.366677854727208	mm mm-1
Hattah	Eucalyptus	dumosa	leaf.P.pd	psi[pd]	-2.06071803291326	MPa	MPa	log	predawn leaf pressure	0.159354513363591	0.188784581390862	mm mm-1
Hattah	Eucalyptus	microcarpa	leaf.P.pd	psi[pd]	-0.986964850402592	MPa	MPa	log	predawn leaf pressure	0.159354513363591	0.370348843671803	mm mm-1
Hattah	Eucalyptus	sideroxylon	leaf.P.pd	psi[pd]	-1.54267125817387	MPa	MPa	log	predawn leaf pressure	0.159354513363591	0.418106154763418	mm mm-1
Hattah	Eucalyptus	viminalis	leaf.P.pd	psi[pd]	-0.92178894692097	MPa	MPa	log	predawn leaf pressure	0.159354513363591	0.684093354737702	mm mm-1
Mt. Disappointment	Eucalyptus	arenacea	leaf.P.pd	psi[pd]	-0.160948799670496	MPa	MPa	log	predawn leaf pressure	1.02614379084967	0.366677854727208	mm mm-1
Mt. Disappointment	Eucalyptus	dives	leaf.P.pd	psi[pd]	-0.366495372845566	MPa	MPa	log	predawn leaf pressure	1.02614379084967	0.691504351761063	mm mm-1
Mt. Disappointment	Eucalyptus	dumosa	leaf.P.pd	psi[pd]	-1.02551669232589	MPa	MPa	log	predawn leaf pressure	1.02614379084967	0.188784581390862	mm mm-1
Mt. Disappointment	Eucalyptus	macrorhyncha	leaf.P.pd	psi[pd]	-0.530275212718789	MPa	MPa	log	predawn leaf pressure	1.02614379084967	0.575001635449001	mm mm-1
Mt. Disappointment	Eucalyptus	microcarpa	leaf.P.pd	psi[pd]	-0.331523757261493	MPa	MPa	log	predawn leaf pressure	1.02614379084967	0.370348843671803	mm mm-1
Mt. Disappointment	Eucalyptus	nitens	leaf.P.pd	psi[pd]	-0.428684575179796	MPa	MPa	log	predawn leaf pressure	1.02614379084967	0.849384433309737	mm mm-1
Mt. Disappointment	Eucalyptus	obliqua	leaf.P.pd	psi[pd]	-0.418172094337842	MPa	MPa	log	predawn leaf pressure	1.02614379084967	0.817308634462698	mm mm-1
Mt. Disappointment	Eucalyptus	regnans	leaf.P.pd	psi[pd]	-0.382555872610192	MPa	MPa	log	predawn leaf pressure	1.02614379084967	0.978365512993468	mm mm-1
Mt. Disappointment	Eucalyptus	sideroxylon	leaf.P.pd	psi[pd]	-0.336163883157406	MPa	MPa	log	predawn leaf pressure	1.02614379084967	0.418106154763418	mm mm-1
Mt. Disappointment	Eucalyptus	viminalis	leaf.P.pd	psi[pd]	-0.562284363193248	MPa	MPa	log	predawn leaf pressure	1.02614379084967	0.684093354737702	mm mm-1
Bealiba	Eucalyptus	arenacea	leaf.P.pd	psi[pd]	-2.07527413437529	MPa	MPa	log	predawn leaf pressure	0.389152542372881	0.366677854727208	mm mm-1
Bealiba	Eucalyptus	dumosa	leaf.P.pd	psi[pd]	-1.90414994973971	MPa	MPa	log	predawn leaf pressure	0.389152542372881	0.188784581390862	mm mm-1
Bealiba	Eucalyptus	macrorhyncha	leaf.P.pd	psi[pd]	-2.57482633059481	MPa	MPa	log	predawn leaf pressure	0.389152542372881	0.575001635449001	mm mm-1
Bealiba	Eucalyptus	microcarpa	leaf.P.pd	psi[pd]	-1.01759237417327	MPa	MPa	log	predawn leaf pressure	0.389152542372881	0.370348843671803	mm mm-1
Bealiba	Eucalyptus	nitens	leaf.P.pd	psi[pd]	-1.3028833318629	MPa	MPa	log	predawn leaf pressure	0.389152542372881	0.849384433309737	mm mm-1
Bealiba	Eucalyptus	obliqua	leaf.P.pd	psi[pd]	-1.5829335013349	MPa	MPa	log	predawn leaf pressure	0.389152542372881	0.817308634462698	mm mm-1
Bealiba	Eucalyptus	regnans	leaf.P.pd	psi[pd]	-1.24846685144003	MPa	MPa	log	predawn leaf pressure	0.389152542372881	0.978365512993468	mm mm-1
Bealiba	Eucalyptus	sideroxylon	leaf.P.pd	psi[pd]	-1.34473520982419	MPa	MPa	log	predawn leaf pressure	0.389152542372881	0.418106154763418	mm mm-1
Bealiba	Eucalyptus	viminalis	leaf.P.pd	psi[pd]	-1.6695500664559	MPa	MPa	log	predawn leaf pressure	0.389152542372881	0.684093354737702	mm mm-1
Toolangi	Eucalyptus	arenacea	leaf.P.pd	psi[pd]	0.556332495560855	MPa	MPa	log	predawn leaf pressure	1.2517667844523	0.366677854727208	mm mm-1
Toolangi	Eucalyptus	dives	leaf.P.pd	psi[pd]	0.0479671104206773	MPa	MPa	log	predawn leaf pressure	1.2517667844523	0.691504351761063	mm mm-1
Toolangi	Eucalyptus	dumosa	leaf.P.pd	psi[pd]	-0.0892407228820048	MPa	MPa	log	predawn leaf pressure	1.2517667844523	0.188784581390862	mm mm-1
Toolangi	Eucalyptus	macrorhyncha	leaf.P.pd	psi[pd]	0.0973828865739506	MPa	MPa	log	predawn leaf pressure	1.2517667844523	0.575001635449001	mm mm-1
Toolangi	Eucalyptus	microcarpa	leaf.P.pd	psi[pd]	0.414272189912253	MPa	MPa	log	predawn leaf pressure	1.2517667844523	0.370348843671803	mm mm-1
Toolangi	Eucalyptus	nitens	leaf.P.pd	psi[pd]	-0.245132811530675	MPa	MPa	log	predawn leaf pressure	1.2517667844523	0.849384433309737	mm mm-1
Toolangi	Eucalyptus	obliqua	leaf.P.pd	psi[pd]	-0.180741532304364	MPa	MPa	log	predawn leaf pressure	1.2517667844523	0.817308634462698	mm mm-1
Toolangi	Eucalyptus	regnans	leaf.P.pd	psi[pd]	0.208699340524777	MPa	MPa	log	predawn leaf pressure	1.2517667844523	0.978365512993468	mm mm-1
Toolangi	Eucalyptus	sideroxylon	leaf.P.pd	psi[pd]	0.390397663865923	MPa	MPa	log	predawn leaf pressure	1.2517667844523	0.418106154763418	mm mm-1
Toolangi	Eucalyptus	viminalis	leaf.P.pd	psi[pd]	0.37252334056609	MPa	MPa	log	predawn leaf pressure	1.2517667844523	0.684093354737702	mm mm-1
Hattah	Eucalyptus	arenacea	leaf.thick.sect	leaf.thick	-0.0662581418124883	um	mu*m	none	average minimum distance between leaf surfaces based on surface tracing. From samples stored in 70% EtOH, embedded in LR White, 10x objective	0.159354513363591	0.366677854727208	mm mm-1
Hattah	Eucalyptus	dumosa	leaf.thick.sect	leaf.thick	2.2063802503115	um	mu*m	none	average minimum distance between leaf surfaces based on surface tracing. From samples stored in 70% EtOH, embedded in LR White, 10x objective	0.159354513363591	0.188784581390862	mm mm-1
Hattah	Eucalyptus	microcarpa	leaf.thick.sect	leaf.thick	0.883333138475859	um	mu*m	none	average minimum distance between leaf surfaces based on surface tracing. From samples stored in 70% EtOH, embedded in LR White, 10x objective	0.159354513363591	0.370348843671803	mm mm-1
Hattah	Eucalyptus	sideroxylon	leaf.thick.sect	leaf.thick	0.638854135506062	um	mu*m	none	average minimum distance between leaf surfaces based on surface tracing. From samples stored in 70% EtOH, embedded in LR White, 10x objective	0.159354513363591	0.418106154763418	mm mm-1
Hattah	Eucalyptus	viminalis	leaf.thick.sect	leaf.thick	-1.2865706396426	um	mu*m	none	average minimum distance between leaf surfaces based on surface tracing. From samples stored in 70% EtOH, embedded in LR White, 10x objective	0.159354513363591	0.684093354737702	mm mm-1
Mt. Disappointment	Eucalyptus	arenacea	leaf.thick.sect	leaf.thick	-0.0352229921166327	um	mu*m	none	average minimum distance between leaf surfaces based on surface tracing. From samples stored in 70% EtOH, embedded in LR White, 10x objective	1.02614379084967	0.366677854727208	mm mm-1
Mt. Disappointment	Eucalyptus	dives	leaf.thick.sect	leaf.thick	-0.117204402825337	um	mu*m	none	average minimum distance between leaf surfaces based on surface tracing. From samples stored in 70% EtOH, embedded in LR White, 10x objective	1.02614379084967	0.691504351761063	mm mm-1
Mt. Disappointment	Eucalyptus	dumosa	leaf.thick.sect	leaf.thick	1.07241379582847	um	mu*m	none	average minimum distance between leaf surfaces based on surface tracing. From samples stored in 70% EtOH, embedded in LR White, 10x objective	1.02614379084967	0.188784581390862	mm mm-1
Mt. Disappointment	Eucalyptus	macrorhyncha	leaf.thick.sect	leaf.thick	0.0353855369905432	um	mu*m	none	average minimum distance between leaf surfaces based on surface tracing. From samples stored in 70% EtOH, embedded in LR White, 10x objective	1.02614379084967	0.575001635449001	mm mm-1
Mt. Disappointment	Eucalyptus	microcarpa	leaf.thick.sect	leaf.thick	0.263704354334186	um	mu*m	none	average minimum distance between leaf surfaces based on surface tracing. From samples stored in 70% EtOH, embedded in LR White, 10x objective	1.02614379084967	0.370348843671803	mm mm-1
Mt. Disappointment	Eucalyptus	nitens	leaf.thick.sect	leaf.thick	-0.832072542766036	um	mu*m	none	average minimum distance between leaf surfaces based on surface tracing. From samples stored in 70% EtOH, embedded in LR White, 10x objective	1.02614379084967	0.849384433309737	mm mm-1
Mt. Disappointment	Eucalyptus	obliqua	leaf.thick.sect	leaf.thick	-0.692478223980652	um	mu*m	none	average minimum distance between leaf surfaces based on surface tracing. From samples stored in 70% EtOH, embedded in LR White, 10x objective	1.02614379084967	0.817308634462698	mm mm-1
Mt. Disappointment	Eucalyptus	regnans	leaf.thick.sect	leaf.thick	-0.854476212618283	um	mu*m	none	average minimum distance between leaf surfaces based on surface tracing. From samples stored in 70% EtOH, embedded in LR White, 10x objective	1.02614379084967	0.978365512993468	mm mm-1
Mt. Disappointment	Eucalyptus	sideroxylon	leaf.thick.sect	leaf.thick	0.406232183544125	um	mu*m	none	average minimum distance between leaf surfaces based on surface tracing. From samples stored in 70% EtOH, embedded in LR White, 10x objective	1.02614379084967	0.418106154763418	mm mm-1
Mt. Disappointment	Eucalyptus	viminalis	leaf.thick.sect	leaf.thick	-1.07974793639178	um	mu*m	none	average minimum distance between leaf surfaces based on surface tracing. From samples stored in 70% EtOH, embedded in LR White, 10x objective	1.02614379084967	0.684093354737702	mm mm-1
Bealiba	Eucalyptus	arenacea	leaf.thick.sect	leaf.thick	0.783551881121184	um	mu*m	none	average minimum distance between leaf surfaces based on surface tracing. From samples stored in 70% EtOH, embedded in LR White, 10x objective	0.389152542372881	0.366677854727208	mm mm-1
Bealiba	Eucalyptus	dumosa	leaf.thick.sect	leaf.thick	1.91122892080093	um	mu*m	none	average minimum distance between leaf surfaces based on surface tracing. From samples stored in 70% EtOH, embedded in LR White, 10x objective	0.389152542372881	0.188784581390862	mm mm-1
Bealiba	Eucalyptus	macrorhyncha	leaf.thick.sect	leaf.thick	0.152391790675665	um	mu*m	none	average minimum distance between leaf surfaces based on surface tracing. From samples stored in 70% EtOH, embedded in LR White, 10x objective	0.389152542372881	0.575001635449001	mm mm-1
Bealiba	Eucalyptus	microcarpa	leaf.thick.sect	leaf.thick	1.33488198766349	um	mu*m	none	average minimum distance between leaf surfaces based on surface tracing. From samples stored in 70% EtOH, embedded in LR White, 10x objective	0.389152542372881	0.370348843671803	mm mm-1
Bealiba	Eucalyptus	nitens	leaf.thick.sect	leaf.thick	-0.199381331314362	um	mu*m	none	average minimum distance between leaf surfaces based on surface tracing. From samples stored in 70% EtOH, embedded in LR White, 10x objective	0.389152542372881	0.849384433309737	mm mm-1
Bealiba	Eucalyptus	obliqua	leaf.thick.sect	leaf.thick	0.42448851532904	um	mu*m	none	average minimum distance between leaf surfaces based on surface tracing. From samples stored in 70% EtOH, embedded in LR White, 10x objective	0.389152542372881	0.817308634462698	mm mm-1
Bealiba	Eucalyptus	regnans	leaf.thick.sect	leaf.thick	-0.294322847155513	um	mu*m	none	average minimum distance between leaf surfaces based on surface tracing. From samples stored in 70% EtOH, embedded in LR White, 10x objective	0.389152542372881	0.978365512993468	mm mm-1
Bealiba	Eucalyptus	sideroxylon	leaf.thick.sect	leaf.thick	0.476072737532922	um	mu*m	none	average minimum distance between leaf surfaces based on surface tracing. From samples stored in 70% EtOH, embedded in LR White, 10x objective	0.389152542372881	0.418106154763418	mm mm-1
Bealiba	Eucalyptus	viminalis	leaf.thick.sect	leaf.thick	-1.30476766511774	um	mu*m	none	average minimum distance between leaf surfaces based on surface tracing. From samples stored in 70% EtOH, embedded in LR White, 10x objective	0.389152542372881	0.684093354737702	mm mm-1
Toolangi	Eucalyptus	arenacea	leaf.thick.sect	leaf.thick	0.539137826068645	um	mu*m	none	average minimum distance between leaf surfaces based on surface tracing. From samples stored in 70% EtOH, embedded in LR White, 10x objective	1.2517667844523	0.366677854727208	mm mm-1
Toolangi	Eucalyptus	dives	leaf.thick.sect	leaf.thick	-0.981121545263522	um	mu*m	none	average minimum distance between leaf surfaces based on surface tracing. From samples stored in 70% EtOH, embedded in LR White, 10x objective	1.2517667844523	0.691504351761063	mm mm-1
Toolangi	Eucalyptus	dumosa	leaf.thick.sect	leaf.thick	0.58089956894969	um	mu*m	none	average minimum distance between leaf surfaces based on surface tracing. From samples stored in 70% EtOH, embedded in LR White, 10x objective	1.2517667844523	0.188784581390862	mm mm-1
Toolangi	Eucalyptus	macrorhyncha	leaf.thick.sect	leaf.thick	-0.224618366599134	um	mu*m	none	average minimum distance between leaf surfaces based on surface tracing. From samples stored in 70% EtOH, embedded in LR White, 10x objective	1.2517667844523	0.575001635449001	mm mm-1
Toolangi	Eucalyptus	microcarpa	leaf.thick.sect	leaf.thick	-0.284969390179958	um	mu*m	none	average minimum distance between leaf surfaces based on surface tracing. From samples stored in 70% EtOH, embedded in LR White, 10x objective	1.2517667844523	0.370348843671803	mm mm-1
Toolangi	Eucalyptus	nitens	leaf.thick.sect	leaf.thick	-0.237740100694191	um	mu*m	none	average minimum distance between leaf surfaces based on surface tracing. From samples stored in 70% EtOH, embedded in LR White, 10x objective	1.2517667844523	0.849384433309737	mm mm-1
Toolangi	Eucalyptus	obliqua	leaf.thick.sect	leaf.thick	-0.467672617197832	um	mu*m	none	average minimum distance between leaf surfaces based on surface tracing. From samples stored in 70% EtOH, embedded in LR White, 10x objective	1.2517667844523	0.817308634462698	mm mm-1
Toolangi	Eucalyptus	regnans	leaf.thick.sect	leaf.thick	-0.964187976074265	um	mu*m	none	average minimum distance between leaf surfaces based on surface tracing. From samples stored in 70% EtOH, embedded in LR White, 10x objective	1.2517667844523	0.978365512993468	mm mm-1
Toolangi	Eucalyptus	sideroxylon	leaf.thick.sect	leaf.thick	-0.00114765326549389	um	mu*m	none	average minimum distance between leaf surfaces based on surface tracing. From samples stored in 70% EtOH, embedded in LR White, 10x objective	1.2517667844523	0.418106154763418	mm mm-1
Toolangi	Eucalyptus	viminalis	leaf.thick.sect	leaf.thick	-1.56595161415568	um	mu*m	none	average minimum distance between leaf surfaces based on surface tracing. From samples stored in 70% EtOH, embedded in LR White, 10x objective	1.2517667844523	0.684093354737702	mm mm-1
Hattah	Eucalyptus	arenacea	lvs/basal.area	lvs.a/basal.a	-0.869853753799931	cm2 mm-2b	cm^2~mm^{-2*b}	sqrt	Fresh plant leaf area (y=mass*SLA of site-species-harvest) standardized by area of all basal shoots (x) as a=exp(log(y)-b*log(x)) where b is common slope across species+site (1.025)	0.159354513363591	0.366677854727208	mm mm-1
Hattah	Eucalyptus	dumosa	lvs/basal.area	lvs.a/basal.a	-0.507384411592759	cm2 mm-2b	cm^2~mm^{-2*b}	sqrt	Fresh plant leaf area (y=mass*SLA of site-species-harvest) standardized by area of all basal shoots (x) as a=exp(log(y)-b*log(x)) where b is common slope across species+site (1.025)	0.159354513363591	0.188784581390862	mm mm-1
Hattah	Eucalyptus	microcarpa	lvs/basal.area	lvs.a/basal.a	-0.532643888612933	cm2 mm-2b	cm^2~mm^{-2*b}	sqrt	Fresh plant leaf area (y=mass*SLA of site-species-harvest) standardized by area of all basal shoots (x) as a=exp(log(y)-b*log(x)) where b is common slope across species+site (1.025)	0.159354513363591	0.370348843671803	mm mm-1
Hattah	Eucalyptus	sideroxylon	lvs/basal.area	lvs.a/basal.a	-0.831814282783072	cm2 mm-2b	cm^2~mm^{-2*b}	sqrt	Fresh plant leaf area (y=mass*SLA of site-species-harvest) standardized by area of all basal shoots (x) as a=exp(log(y)-b*log(x)) where b is common slope across species+site (1.025)	0.159354513363591	0.418106154763418	mm mm-1
Hattah	Eucalyptus	viminalis	lvs/basal.area	lvs.a/basal.a	-0.275285439451253	cm2 mm-2b	cm^2~mm^{-2*b}	sqrt	Fresh plant leaf area (y=mass*SLA of site-species-harvest) standardized by area of all basal shoots (x) as a=exp(log(y)-b*log(x)) where b is common slope across species+site (1.025)	0.159354513363591	0.684093354737702	mm mm-1
Mt. Disappointment	Eucalyptus	arenacea	lvs/basal.area	lvs.a/basal.a	-0.454987572941015	cm2 mm-2b	cm^2~mm^{-2*b}	sqrt	Fresh plant leaf area (y=mass*SLA of site-species-harvest) standardized by area of all basal shoots (x) as a=exp(log(y)-b*log(x)) where b is common slope across species+site (1.025)	1.02614379084967	0.366677854727208	mm mm-1
Mt. Disappointment	Eucalyptus	dives	lvs/basal.area	lvs.a/basal.a	0.14890927472188	cm2 mm-2b	cm^2~mm^{-2*b}	sqrt	Fresh plant leaf area (y=mass*SLA of site-species-harvest) standardized by area of all basal shoots (x) as a=exp(log(y)-b*log(x)) where b is common slope across species+site (1.025)	1.02614379084967	0.691504351761063	mm mm-1
Mt. Disappointment	Eucalyptus	dumosa	lvs/basal.area	lvs.a/basal.a	-0.42771355464169	cm2 mm-2b	cm^2~mm^{-2*b}	sqrt	Fresh plant leaf area (y=mass*SLA of site-species-harvest) standardized by area of all basal shoots (x) as a=exp(log(y)-b*log(x)) where b is common slope across species+site (1.025)	1.02614379084967	0.188784581390862	mm mm-1
Mt. Disappointment	Eucalyptus	macrorhyncha	lvs/basal.area	lvs.a/basal.a	-0.383342005968974	cm2 mm-2b	cm^2~mm^{-2*b}	sqrt	Fresh plant leaf area (y=mass*SLA of site-species-harvest) standardized by area of all basal shoots (x) as a=exp(log(y)-b*log(x)) where b is common slope across species+site (1.025)	1.02614379084967	0.575001635449001	mm mm-1
Mt. Disappointment	Eucalyptus	microcarpa	lvs/basal.area	lvs.a/basal.a	-0.242717182322105	cm2 mm-2b	cm^2~mm^{-2*b}	sqrt	Fresh plant leaf area (y=mass*SLA of site-species-harvest) standardized by area of all basal shoots (x) as a=exp(log(y)-b*log(x)) where b is common slope across species+site (1.025)	1.02614379084967	0.370348843671803	mm mm-1
Mt. Disappointment	Eucalyptus	nitens	lvs/basal.area	lvs.a/basal.a	1.29449548641908	cm2 mm-2b	cm^2~mm^{-2*b}	sqrt	Fresh plant leaf area (y=mass*SLA of site-species-harvest) standardized by area of all basal shoots (x) as a=exp(log(y)-b*log(x)) where b is common slope across species+site (1.025)	1.02614379084967	0.849384433309737	mm mm-1
Mt. Disappointment	Eucalyptus	obliqua	lvs/basal.area	lvs.a/basal.a	-0.391608593845149	cm2 mm-2b	cm^2~mm^{-2*b}	sqrt	Fresh plant leaf area (y=mass*SLA of site-species-harvest) standardized by area of all basal shoots (x) as a=exp(log(y)-b*log(x)) where b is common slope across species+site (1.025)	1.02614379084967	0.817308634462698	mm mm-1
Mt. Disappointment	Eucalyptus	regnans	lvs/basal.area	lvs.a/basal.a	0.470026221387829	cm2 mm-2b	cm^2~mm^{-2*b}	sqrt	Fresh plant leaf area (y=mass*SLA of site-species-harvest) standardized by area of all basal shoots (x) as a=exp(log(y)-b*log(x)) where b is common slope across species+site (1.025)	1.02614379084967	0.978365512993468	mm mm-1
Mt. Disappointment	Eucalyptus	sideroxylon	lvs/basal.area	lvs.a/basal.a	-0.618424517587889	cm2 mm-2b	cm^2~mm^{-2*b}	sqrt	Fresh plant leaf area (y=mass*SLA of site-species-harvest) standardized by area of all basal shoots (x) as a=exp(log(y)-b*log(x)) where b is common slope across species+site (1.025)	1.02614379084967	0.418106154763418	mm mm-1
Mt. Disappointment	Eucalyptus	viminalis	lvs/basal.area	lvs.a/basal.a	0.523235270673416	cm2 mm-2b	cm^2~mm^{-2*b}	sqrt	Fresh plant leaf area (y=mass*SLA of site-species-harvest) standardized by area of all basal shoots (x) as a=exp(log(y)-b*log(x)) where b is common slope across species+site (1.025)	1.02614379084967	0.684093354737702	mm mm-1
Bealiba	Eucalyptus	arenacea	lvs/basal.area	lvs.a/basal.a	-0.697115104732926	cm2 mm-2b	cm^2~mm^{-2*b}	sqrt	Fresh plant leaf area (y=mass*SLA of site-species-harvest) standardized by area of all basal shoots (x) as a=exp(log(y)-b*log(x)) where b is common slope across species+site (1.025)	0.389152542372881	0.366677854727208	mm mm-1
Bealiba	Eucalyptus	dumosa	lvs/basal.area	lvs.a/basal.a	-0.235572677513822	cm2 mm-2b	cm^2~mm^{-2*b}	sqrt	Fresh plant leaf area (y=mass*SLA of site-species-harvest) standardized by area of all basal shoots (x) as a=exp(log(y)-b*log(x)) where b is common slope across species+site (1.025)	0.389152542372881	0.188784581390862	mm mm-1
Bealiba	Eucalyptus	macrorhyncha	lvs/basal.area	lvs.a/basal.a	-0.582316457167322	cm2 mm-2b	cm^2~mm^{-2*b}	sqrt	Fresh plant leaf area (y=mass*SLA of site-species-harvest) standardized by area of all basal shoots (x) as a=exp(log(y)-b*log(x)) where b is common slope across species+site (1.025)	0.389152542372881	0.575001635449001	mm mm-1
Bealiba	Eucalyptus	microcarpa	lvs/basal.area	lvs.a/basal.a	-0.111370937436256	cm2 mm-2b	cm^2~mm^{-2*b}	sqrt	Fresh plant leaf area (y=mass*SLA of site-species-harvest) standardized by area of all basal shoots (x) as a=exp(log(y)-b*log(x)) where b is common slope across species+site (1.025)	0.389152542372881	0.370348843671803	mm mm-1
Bealiba	Eucalyptus	nitens	lvs/basal.area	lvs.a/basal.a	0.66216892187298	cm2 mm-2b	cm^2~mm^{-2*b}	sqrt	Fresh plant leaf area (y=mass*SLA of site-species-harvest) standardized by area of all basal shoots (x) as a=exp(log(y)-b*log(x)) where b is common slope across species+site (1.025)	0.389152542372881	0.849384433309737	mm mm-1
Bealiba	Eucalyptus	obliqua	lvs/basal.area	lvs.a/basal.a	-0.334094184192922	cm2 mm-2b	cm^2~mm^{-2*b}	sqrt	Fresh plant leaf area (y=mass*SLA of site-species-harvest) standardized by area of all basal shoots (x) as a=exp(log(y)-b*log(x)) where b is common slope across species+site (1.025)	0.389152542372881	0.817308634462698	mm mm-1
Bealiba	Eucalyptus	regnans	lvs/basal.area	lvs.a/basal.a	-0.222427889548328	cm2 mm-2b	cm^2~mm^{-2*b}	sqrt	Fresh plant leaf area (y=mass*SLA of site-species-harvest) standardized by area of all basal shoots (x) as a=exp(log(y)-b*log(x)) where b is common slope across species+site (1.025)	0.389152542372881	0.978365512993468	mm mm-1
Bealiba	Eucalyptus	sideroxylon	lvs/basal.area	lvs.a/basal.a	-0.391566629002723	cm2 mm-2b	cm^2~mm^{-2*b}	sqrt	Fresh plant leaf area (y=mass*SLA of site-species-harvest) standardized by area of all basal shoots (x) as a=exp(log(y)-b*log(x)) where b is common slope across species+site (1.025)	0.389152542372881	0.418106154763418	mm mm-1
Bealiba	Eucalyptus	viminalis	lvs/basal.area	lvs.a/basal.a	0.409188520122122	cm2 mm-2b	cm^2~mm^{-2*b}	sqrt	Fresh plant leaf area (y=mass*SLA of site-species-harvest) standardized by area of all basal shoots (x) as a=exp(log(y)-b*log(x)) where b is common slope across species+site (1.025)	0.389152542372881	0.684093354737702	mm mm-1
Toolangi	Eucalyptus	arenacea	lvs/basal.area	lvs.a/basal.a	-0.0426942775507293	cm2 mm-2b	cm^2~mm^{-2*b}	sqrt	Fresh plant leaf area (y=mass*SLA of site-species-harvest) standardized by area of all basal shoots (x) as a=exp(log(y)-b*log(x)) where b is common slope across species+site (1.025)	1.2517667844523	0.366677854727208	mm mm-1
Toolangi	Eucalyptus	dives	lvs/basal.area	lvs.a/basal.a	0.07369040593186	cm2 mm-2b	cm^2~mm^{-2*b}	sqrt	Fresh plant leaf area (y=mass*SLA of site-species-harvest) standardized by area of all basal shoots (x) as a=exp(log(y)-b*log(x)) where b is common slope across species+site (1.025)	1.2517667844523	0.691504351761063	mm mm-1
Toolangi	Eucalyptus	dumosa	lvs/basal.area	lvs.a/basal.a	-0.493167632390385	cm2 mm-2b	cm^2~mm^{-2*b}	sqrt	Fresh plant leaf area (y=mass*SLA of site-species-harvest) standardized by area of all basal shoots (x) as a=exp(log(y)-b*log(x)) where b is common slope across species+site (1.025)	1.2517667844523	0.188784581390862	mm mm-1
Toolangi	Eucalyptus	macrorhyncha	lvs/basal.area	lvs.a/basal.a	0.168781863934596	cm2 mm-2b	cm^2~mm^{-2*b}	sqrt	Fresh plant leaf area (y=mass*SLA of site-species-harvest) standardized by area of all basal shoots (x) as a=exp(log(y)-b*log(x)) where b is common slope across species+site (1.025)	1.2517667844523	0.575001635449001	mm mm-1
Toolangi	Eucalyptus	microcarpa	lvs/basal.area	lvs.a/basal.a	0.124445958198955	cm2 mm-2b	cm^2~mm^{-2*b}	sqrt	Fresh plant leaf area (y=mass*SLA of site-species-harvest) standardized by area of all basal shoots (x) as a=exp(log(y)-b*log(x)) where b is common slope across species+site (1.025)	1.2517667844523	0.370348843671803	mm mm-1
Toolangi	Eucalyptus	nitens	lvs/basal.area	lvs.a/basal.a	1.08207153919553	cm2 mm-2b	cm^2~mm^{-2*b}	sqrt	Fresh plant leaf area (y=mass*SLA of site-species-harvest) standardized by area of all basal shoots (x) as a=exp(log(y)-b*log(x)) where b is common slope across species+site (1.025)	1.2517667844523	0.849384433309737	mm mm-1
Toolangi	Eucalyptus	obliqua	lvs/basal.area	lvs.a/basal.a	0.175645516938836	cm2 mm-2b	cm^2~mm^{-2*b}	sqrt	Fresh plant leaf area (y=mass*SLA of site-species-harvest) standardized by area of all basal shoots (x) as a=exp(log(y)-b*log(x)) where b is common slope across species+site (1.025)	1.2517667844523	0.817308634462698	mm mm-1
Toolangi	Eucalyptus	regnans	lvs/basal.area	lvs.a/basal.a	0.402409921249703	cm2 mm-2b	cm^2~mm^{-2*b}	sqrt	Fresh plant leaf area (y=mass*SLA of site-species-harvest) standardized by area of all basal shoots (x) as a=exp(log(y)-b*log(x)) where b is common slope across species+site (1.025)	1.2517667844523	0.978365512993468	mm mm-1
Toolangi	Eucalyptus	sideroxylon	lvs/basal.area	lvs.a/basal.a	-0.274617703355662	cm2 mm-2b	cm^2~mm^{-2*b}	sqrt	Fresh plant leaf area (y=mass*SLA of site-species-harvest) standardized by area of all basal shoots (x) as a=exp(log(y)-b*log(x)) where b is common slope across species+site (1.025)	1.2517667844523	0.418106154763418	mm mm-1
Toolangi	Eucalyptus	viminalis	lvs/basal.area	lvs.a/basal.a	0.374306778244348	cm2 mm-2b	cm^2~mm^{-2*b}	sqrt	Fresh plant leaf area (y=mass*SLA of site-species-harvest) standardized by area of all basal shoots (x) as a=exp(log(y)-b*log(x)) where b is common slope across species+site (1.025)	1.2517667844523	0.684093354737702	mm mm-1
Hattah	Eucalyptus	arenacea	lvs.a/stem.m	lvs.a/stem.m	-0.709777122915673	cm2 g-b	cm^2~g^{-b}	sqrt	Fresh plant leaf area (y=mass*SLA of site-species-harvest) standardized by dry stem mass with lignotuber (x) as a=exp(log(y)-b*log(x)) where b is common slope across species+site (0.79)	0.159354513363591	0.366677854727208	mm mm-1
Hattah	Eucalyptus	dumosa	lvs.a/stem.m	lvs.a/stem.m	-0.779849430642734	cm2 g-b	cm^2~g^{-b}	sqrt	Fresh plant leaf area (y=mass*SLA of site-species-harvest) standardized by dry stem mass with lignotuber (x) as a=exp(log(y)-b*log(x)) where b is common slope across species+site (0.79)	0.159354513363591	0.188784581390862	mm mm-1
Hattah	Eucalyptus	microcarpa	lvs.a/stem.m	lvs.a/stem.m	-1.0308568147548	cm2 g-b	cm^2~g^{-b}	sqrt	Fresh plant leaf area (y=mass*SLA of site-species-harvest) standardized by dry stem mass with lignotuber (x) as a=exp(log(y)-b*log(x)) where b is common slope across species+site (0.79)	0.159354513363591	0.370348843671803	mm mm-1
Hattah	Eucalyptus	sideroxylon	lvs.a/stem.m	lvs.a/stem.m	-1.50266722208639	cm2 g-b	cm^2~g^{-b}	sqrt	Fresh plant leaf area (y=mass*SLA of site-species-harvest) standardized by dry stem mass with lignotuber (x) as a=exp(log(y)-b*log(x)) where b is common slope across species+site (0.79)	0.159354513363591	0.418106154763418	mm mm-1
Hattah	Eucalyptus	viminalis	lvs.a/stem.m	lvs.a/stem.m	-0.868009262709967	cm2 g-b	cm^2~g^{-b}	sqrt	Fresh plant leaf area (y=mass*SLA of site-species-harvest) standardized by dry stem mass with lignotuber (x) as a=exp(log(y)-b*log(x)) where b is common slope across species+site (0.79)	0.159354513363591	0.684093354737702	mm mm-1
Mt. Disappointment	Eucalyptus	arenacea	lvs.a/stem.m	lvs.a/stem.m	-0.153784438382931	cm2 g-b	cm^2~g^{-b}	sqrt	Fresh plant leaf area (y=mass*SLA of site-species-harvest) standardized by dry stem mass with lignotuber (x) as a=exp(log(y)-b*log(x)) where b is common slope across species+site (0.79)	1.02614379084967	0.366677854727208	mm mm-1
Mt. Disappointment	Eucalyptus	dives	lvs.a/stem.m	lvs.a/stem.m	0.550650150071688	cm2 g-b	cm^2~g^{-b}	sqrt	Fresh plant leaf area (y=mass*SLA of site-species-harvest) standardized by dry stem mass with lignotuber (x) as a=exp(log(y)-b*log(x)) where b is common slope across species+site (0.79)	1.02614379084967	0.691504351761063	mm mm-1
Mt. Disappointment	Eucalyptus	dumosa	lvs.a/stem.m	lvs.a/stem.m	-0.349384485738173	cm2 g-b	cm^2~g^{-b}	sqrt	Fresh plant leaf area (y=mass*SLA of site-species-harvest) standardized by dry stem mass with lignotuber (x) as a=exp(log(y)-b*log(x)) where b is common slope across species+site (0.79)	1.02614379084967	0.188784581390862	mm mm-1
Mt. Disappointment	Eucalyptus	macrorhyncha	lvs.a/stem.m	lvs.a/stem.m	-0.2511199777302	cm2 g-b	cm^2~g^{-b}	sqrt	Fresh plant leaf area (y=mass*SLA of site-species-harvest) standardized by dry stem mass with lignotuber (x) as a=exp(log(y)-b*log(x)) where b is common slope across species+site (0.79)	1.02614379084967	0.575001635449001	mm mm-1
Mt. Disappointment	Eucalyptus	microcarpa	lvs.a/stem.m	lvs.a/stem.m	-0.297971425310576	cm2 g-b	cm^2~g^{-b}	sqrt	Fresh plant leaf area (y=mass*SLA of site-species-harvest) standardized by dry stem mass with lignotuber (x) as a=exp(log(y)-b*log(x)) where b is common slope across species+site (0.79)	1.02614379084967	0.370348843671803	mm mm-1
Mt. Disappointment	Eucalyptus	nitens	lvs.a/stem.m	lvs.a/stem.m	1.0442515845293	cm2 g-b	cm^2~g^{-b}	sqrt	Fresh plant leaf area (y=mass*SLA of site-species-harvest) standardized by dry stem mass with lignotuber (x) as a=exp(log(y)-b*log(x)) where b is common slope across species+site (0.79)	1.02614379084967	0.849384433309737	mm mm-1
Mt. Disappointment	Eucalyptus	obliqua	lvs.a/stem.m	lvs.a/stem.m	-0.0304602625302964	cm2 g-b	cm^2~g^{-b}	sqrt	Fresh plant leaf area (y=mass*SLA of site-species-harvest) standardized by dry stem mass with lignotuber (x) as a=exp(log(y)-b*log(x)) where b is common slope across species+site (0.79)	1.02614379084967	0.817308634462698	mm mm-1
Mt. Disappointment	Eucalyptus	regnans	lvs.a/stem.m	lvs.a/stem.m	0.496755542289117	cm2 g-b	cm^2~g^{-b}	sqrt	Fresh plant leaf area (y=mass*SLA of site-species-harvest) standardized by dry stem mass with lignotuber (x) as a=exp(log(y)-b*log(x)) where b is common slope across species+site (0.79)	1.02614379084967	0.978365512993468	mm mm-1
Mt. Disappointment	Eucalyptus	sideroxylon	lvs.a/stem.m	lvs.a/stem.m	-1.07932418481909	cm2 g-b	cm^2~g^{-b}	sqrt	Fresh plant leaf area (y=mass*SLA of site-species-harvest) standardized by dry stem mass with lignotuber (x) as a=exp(log(y)-b*log(x)) where b is common slope across species+site (0.79)	1.02614379084967	0.418106154763418	mm mm-1
Mt. Disappointment	Eucalyptus	viminalis	lvs.a/stem.m	lvs.a/stem.m	0.326534450926633	cm2 g-b	cm^2~g^{-b}	sqrt	Fresh plant leaf area (y=mass*SLA of site-species-harvest) standardized by dry stem mass with lignotuber (x) as a=exp(log(y)-b*log(x)) where b is common slope across species+site (0.79)	1.02614379084967	0.684093354737702	mm mm-1
Bealiba	Eucalyptus	arenacea	lvs.a/stem.m	lvs.a/stem.m	-0.433201523618643	cm2 g-b	cm^2~g^{-b}	sqrt	Fresh plant leaf area (y=mass*SLA of site-species-harvest) standardized by dry stem mass with lignotuber (x) as a=exp(log(y)-b*log(x)) where b is common slope across species+site (0.79)	0.389152542372881	0.366677854727208	mm mm-1
Bealiba	Eucalyptus	dumosa	lvs.a/stem.m	lvs.a/stem.m	-0.112041657307827	cm2 g-b	cm^2~g^{-b}	sqrt	Fresh plant leaf area (y=mass*SLA of site-species-harvest) standardized by dry stem mass with lignotuber (x) as a=exp(log(y)-b*log(x)) where b is common slope across species+site (0.79)	0.389152542372881	0.188784581390862	mm mm-1
Bealiba	Eucalyptus	macrorhyncha	lvs.a/stem.m	lvs.a/stem.m	-0.720912607169659	cm2 g-b	cm^2~g^{-b}	sqrt	Fresh plant leaf area (y=mass*SLA of site-species-harvest) standardized by dry stem mass with lignotuber (x) as a=exp(log(y)-b*log(x)) where b is common slope across species+site (0.79)	0.389152542372881	0.575001635449001	mm mm-1
Bealiba	Eucalyptus	microcarpa	lvs.a/stem.m	lvs.a/stem.m	-0.167505193638104	cm2 g-b	cm^2~g^{-b}	sqrt	Fresh plant leaf area (y=mass*SLA of site-species-harvest) standardized by dry stem mass with lignotuber (x) as a=exp(log(y)-b*log(x)) where b is common slope across species+site (0.79)	0.389152542372881	0.370348843671803	mm mm-1
Bealiba	Eucalyptus	nitens	lvs.a/stem.m	lvs.a/stem.m	0.346861041778962	cm2 g-b	cm^2~g^{-b}	sqrt	Fresh plant leaf area (y=mass*SLA of site-species-harvest) standardized by dry stem mass with lignotuber (x) as a=exp(log(y)-b*log(x)) where b is common slope across species+site (0.79)	0.389152542372881	0.849384433309737	mm mm-1
Bealiba	Eucalyptus	obliqua	lvs.a/stem.m	lvs.a/stem.m	-0.270921343067833	cm2 g-b	cm^2~g^{-b}	sqrt	Fresh plant leaf area (y=mass*SLA of site-species-harvest) standardized by dry stem mass with lignotuber (x) as a=exp(log(y)-b*log(x)) where b is common slope across species+site (0.79)	0.389152542372881	0.817308634462698	mm mm-1
Bealiba	Eucalyptus	regnans	lvs.a/stem.m	lvs.a/stem.m	-0.421325689505363	cm2 g-b	cm^2~g^{-b}	sqrt	Fresh plant leaf area (y=mass*SLA of site-species-harvest) standardized by dry stem mass with lignotuber (x) as a=exp(log(y)-b*log(x)) where b is common slope across species+site (0.79)	0.389152542372881	0.978365512993468	mm mm-1
Bealiba	Eucalyptus	sideroxylon	lvs.a/stem.m	lvs.a/stem.m	-0.704930688842172	cm2 g-b	cm^2~g^{-b}	sqrt	Fresh plant leaf area (y=mass*SLA of site-species-harvest) standardized by dry stem mass with lignotuber (x) as a=exp(log(y)-b*log(x)) where b is common slope across species+site (0.79)	0.389152542372881	0.418106154763418	mm mm-1
Bealiba	Eucalyptus	viminalis	lvs.a/stem.m	lvs.a/stem.m	0.0829786292202202	cm2 g-b	cm^2~g^{-b}	sqrt	Fresh plant leaf area (y=mass*SLA of site-species-harvest) standardized by dry stem mass with lignotuber (x) as a=exp(log(y)-b*log(x)) where b is common slope across species+site (0.79)	0.389152542372881	0.684093354737702	mm mm-1
Toolangi	Eucalyptus	arenacea	lvs.a/stem.m	lvs.a/stem.m	0.191880168068813	cm2 g-b	cm^2~g^{-b}	sqrt	Fresh plant leaf area (y=mass*SLA of site-species-harvest) standardized by dry stem mass with lignotuber (x) as a=exp(log(y)-b*log(x)) where b is common slope across species+site (0.79)	1.2517667844523	0.366677854727208	mm mm-1
Toolangi	Eucalyptus	dives	lvs.a/stem.m	lvs.a/stem.m	0.406034029093317	cm2 g-b	cm^2~g^{-b}	sqrt	Fresh plant leaf area (y=mass*SLA of site-species-harvest) standardized by dry stem mass with lignotuber (x) as a=exp(log(y)-b*log(x)) where b is common slope across species+site (0.79)	1.2517667844523	0.691504351761063	mm mm-1
Toolangi	Eucalyptus	dumosa	lvs.a/stem.m	lvs.a/stem.m	-0.599711950363761	cm2 g-b	cm^2~g^{-b}	sqrt	Fresh plant leaf area (y=mass*SLA of site-species-harvest) standardized by dry stem mass with lignotuber (x) as a=exp(log(y)-b*log(x)) where b is common slope across species+site (0.79)	1.2517667844523	0.188784581390862	mm mm-1
Toolangi	Eucalyptus	macrorhyncha	lvs.a/stem.m	lvs.a/stem.m	0.347706802913825	cm2 g-b	cm^2~g^{-b}	sqrt	Fresh plant leaf area (y=mass*SLA of site-species-harvest) standardized by dry stem mass with lignotuber (x) as a=exp(log(y)-b*log(x)) where b is common slope across species+site (0.79)	1.2517667844523	0.575001635449001	mm mm-1
Toolangi	Eucalyptus	microcarpa	lvs.a/stem.m	lvs.a/stem.m	-0.0941533276048135	cm2 g-b	cm^2~g^{-b}	sqrt	Fresh plant leaf area (y=mass*SLA of site-species-harvest) standardized by dry stem mass with lignotuber (x) as a=exp(log(y)-b*log(x)) where b is common slope across species+site (0.79)	1.2517667844523	0.370348843671803	mm mm-1
Toolangi	Eucalyptus	nitens	lvs.a/stem.m	lvs.a/stem.m	0.700634979978753	cm2 g-b	cm^2~g^{-b}	sqrt	Fresh plant leaf area (y=mass*SLA of site-species-harvest) standardized by dry stem mass with lignotuber (x) as a=exp(log(y)-b*log(x)) where b is common slope across species+site (0.79)	1.2517667844523	0.849384433309737	mm mm-1
Toolangi	Eucalyptus	obliqua	lvs.a/stem.m	lvs.a/stem.m	0.378058298904565	cm2 g-b	cm^2~g^{-b}	sqrt	Fresh plant leaf area (y=mass*SLA of site-species-harvest) standardized by dry stem mass with lignotuber (x) as a=exp(log(y)-b*log(x)) where b is common slope across species+site (0.79)	1.2517667844523	0.817308634462698	mm mm-1
Toolangi	Eucalyptus	regnans	lvs.a/stem.m	lvs.a/stem.m	0.366732358921155	cm2 g-b	cm^2~g^{-b}	sqrt	Fresh plant leaf area (y=mass*SLA of site-species-harvest) standardized by dry stem mass with lignotuber (x) as a=exp(log(y)-b*log(x)) where b is common slope across species+site (0.79)	1.2517667844523	0.978365512993468	mm mm-1
Toolangi	Eucalyptus	sideroxylon	lvs.a/stem.m	lvs.a/stem.m	-0.582095426317192	cm2 g-b	cm^2~g^{-b}	sqrt	Fresh plant leaf area (y=mass*SLA of site-species-harvest) standardized by dry stem mass with lignotuber (x) as a=exp(log(y)-b*log(x)) where b is common slope across species+site (0.79)	1.2517667844523	0.418106154763418	mm mm-1
Toolangi	Eucalyptus	viminalis	lvs.a/stem.m	lvs.a/stem.m	0.0366034727694738	cm2 g-b	cm^2~g^{-b}	sqrt	Fresh plant leaf area (y=mass*SLA of site-species-harvest) standardized by dry stem mass with lignotuber (x) as a=exp(log(y)-b*log(x)) where b is common slope across species+site (0.79)	1.2517667844523	0.684093354737702	mm mm-1
Hattah	Eucalyptus	arenacea	lvs/shoot.mass	lvs.m/shoot.m	-0.00873541970323207	g g-b	g~g^{-b}	exp	Dry total leaf mass (y) standardized by dry shoot mass (x) as a=exp(log(y)-b*log(x)) where b is common slope across species+site (0.913)	0.159354513363591	0.366677854727208	mm mm-1
Hattah	Eucalyptus	dumosa	lvs/shoot.mass	lvs.m/shoot.m	0.677271855699519	g g-b	g~g^{-b}	exp	Dry total leaf mass (y) standardized by dry shoot mass (x) as a=exp(log(y)-b*log(x)) where b is common slope across species+site (0.913)	0.159354513363591	0.188784581390862	mm mm-1
Hattah	Eucalyptus	microcarpa	lvs/shoot.mass	lvs.m/shoot.m	0.0104389598155794	g g-b	g~g^{-b}	exp	Dry total leaf mass (y) standardized by dry shoot mass (x) as a=exp(log(y)-b*log(x)) where b is common slope across species+site (0.913)	0.159354513363591	0.370348843671803	mm mm-1
Hattah	Eucalyptus	sideroxylon	lvs/shoot.mass	lvs.m/shoot.m	-0.698355760879653	g g-b	g~g^{-b}	exp	Dry total leaf mass (y) standardized by dry shoot mass (x) as a=exp(log(y)-b*log(x)) where b is common slope across species+site (0.913)	0.159354513363591	0.418106154763418	mm mm-1
Hattah	Eucalyptus	viminalis	lvs/shoot.mass	lvs.m/shoot.m	-1.16425558505122	g g-b	g~g^{-b}	exp	Dry total leaf mass (y) standardized by dry shoot mass (x) as a=exp(log(y)-b*log(x)) where b is common slope across species+site (0.913)	0.159354513363591	0.684093354737702	mm mm-1
Mt. Disappointment	Eucalyptus	arenacea	lvs/shoot.mass	lvs.m/shoot.m	-0.166235734268445	g g-b	g~g^{-b}	exp	Dry total leaf mass (y) standardized by dry shoot mass (x) as a=exp(log(y)-b*log(x)) where b is common slope across species+site (0.913)	1.02614379084967	0.366677854727208	mm mm-1
Mt. Disappointment	Eucalyptus	dives	lvs/shoot.mass	lvs.m/shoot.m	0.609457529850795	g g-b	g~g^{-b}	exp	Dry total leaf mass (y) standardized by dry shoot mass (x) as a=exp(log(y)-b*log(x)) where b is common slope across species+site (0.913)	1.02614379084967	0.691504351761063	mm mm-1
Mt. Disappointment	Eucalyptus	dumosa	lvs/shoot.mass	lvs.m/shoot.m	0.306971795467531	g g-b	g~g^{-b}	exp	Dry total leaf mass (y) standardized by dry shoot mass (x) as a=exp(log(y)-b*log(x)) where b is common slope across species+site (0.913)	1.02614379084967	0.188784581390862	mm mm-1
Mt. Disappointment	Eucalyptus	macrorhyncha	lvs/shoot.mass	lvs.m/shoot.m	-0.0279211702025373	g g-b	g~g^{-b}	exp	Dry total leaf mass (y) standardized by dry shoot mass (x) as a=exp(log(y)-b*log(x)) where b is common slope across species+site (0.913)	1.02614379084967	0.575001635449001	mm mm-1
Mt. Disappointment	Eucalyptus	microcarpa	lvs/shoot.mass	lvs.m/shoot.m	0.361351919042048	g g-b	g~g^{-b}	exp	Dry total leaf mass (y) standardized by dry shoot mass (x) as a=exp(log(y)-b*log(x)) where b is common slope across species+site (0.913)	1.02614379084967	0.370348843671803	mm mm-1
Mt. Disappointment	Eucalyptus	nitens	lvs/shoot.mass	lvs.m/shoot.m	0.700259688265984	g g-b	g~g^{-b}	exp	Dry total leaf mass (y) standardized by dry shoot mass (x) as a=exp(log(y)-b*log(x)) where b is common slope across species+site (0.913)	1.02614379084967	0.849384433309737	mm mm-1
Mt. Disappointment	Eucalyptus	obliqua	lvs/shoot.mass	lvs.m/shoot.m	0.172518900367456	g g-b	g~g^{-b}	exp	Dry total leaf mass (y) standardized by dry shoot mass (x) as a=exp(log(y)-b*log(x)) where b is common slope across species+site (0.913)	1.02614379084967	0.817308634462698	mm mm-1
Mt. Disappointment	Eucalyptus	regnans	lvs/shoot.mass	lvs.m/shoot.m	-0.588923482186632	g g-b	g~g^{-b}	exp	Dry total leaf mass (y) standardized by dry shoot mass (x) as a=exp(log(y)-b*log(x)) where b is common slope across species+site (0.913)	1.02614379084967	0.978365512993468	mm mm-1
Mt. Disappointment	Eucalyptus	sideroxylon	lvs/shoot.mass	lvs.m/shoot.m	-0.958609371131115	g g-b	g~g^{-b}	exp	Dry total leaf mass (y) standardized by dry shoot mass (x) as a=exp(log(y)-b*log(x)) where b is common slope across species+site (0.913)	1.02614379084967	0.418106154763418	mm mm-1
Mt. Disappointment	Eucalyptus	viminalis	lvs/shoot.mass	lvs.m/shoot.m	-0.795233906534136	g g-b	g~g^{-b}	exp	Dry total leaf mass (y) standardized by dry shoot mass (x) as a=exp(log(y)-b*log(x)) where b is common slope across species+site (0.913)	1.02614379084967	0.684093354737702	mm mm-1
Bealiba	Eucalyptus	arenacea	lvs/shoot.mass	lvs.m/shoot.m	-0.193776012472873	g g-b	g~g^{-b}	exp	Dry total leaf mass (y) standardized by dry shoot mass (x) as a=exp(log(y)-b*log(x)) where b is common slope across species+site (0.913)	0.389152542372881	0.366677854727208	mm mm-1
Bealiba	Eucalyptus	dumosa	lvs/shoot.mass	lvs.m/shoot.m	0.896959126467224	g g-b	g~g^{-b}	exp	Dry total leaf mass (y) standardized by dry shoot mass (x) as a=exp(log(y)-b*log(x)) where b is common slope across species+site (0.913)	0.389152542372881	0.188784581390862	mm mm-1
Bealiba	Eucalyptus	macrorhyncha	lvs/shoot.mass	lvs.m/shoot.m	-0.479624285080523	g g-b	g~g^{-b}	exp	Dry total leaf mass (y) standardized by dry shoot mass (x) as a=exp(log(y)-b*log(x)) where b is common slope across species+site (0.913)	0.389152542372881	0.575001635449001	mm mm-1
Bealiba	Eucalyptus	microcarpa	lvs/shoot.mass	lvs.m/shoot.m	0.639801276259741	g g-b	g~g^{-b}	exp	Dry total leaf mass (y) standardized by dry shoot mass (x) as a=exp(log(y)-b*log(x)) where b is common slope across species+site (0.913)	0.389152542372881	0.370348843671803	mm mm-1
Bealiba	Eucalyptus	nitens	lvs/shoot.mass	lvs.m/shoot.m	-0.465737398647507	g g-b	g~g^{-b}	exp	Dry total leaf mass (y) standardized by dry shoot mass (x) as a=exp(log(y)-b*log(x)) where b is common slope across species+site (0.913)	0.389152542372881	0.849384433309737	mm mm-1
Bealiba	Eucalyptus	obliqua	lvs/shoot.mass	lvs.m/shoot.m	-0.299694946302195	g g-b	g~g^{-b}	exp	Dry total leaf mass (y) standardized by dry shoot mass (x) as a=exp(log(y)-b*log(x)) where b is common slope across species+site (0.913)	0.389152542372881	0.817308634462698	mm mm-1
Bealiba	Eucalyptus	regnans	lvs/shoot.mass	lvs.m/shoot.m	-1.23983914835791	g g-b	g~g^{-b}	exp	Dry total leaf mass (y) standardized by dry shoot mass (x) as a=exp(log(y)-b*log(x)) where b is common slope across species+site (0.913)	0.389152542372881	0.978365512993468	mm mm-1
Bealiba	Eucalyptus	sideroxylon	lvs/shoot.mass	lvs.m/shoot.m	-0.533278343273833	g g-b	g~g^{-b}	exp	Dry total leaf mass (y) standardized by dry shoot mass (x) as a=exp(log(y)-b*log(x)) where b is common slope across species+site (0.913)	0.389152542372881	0.418106154763418	mm mm-1
Bealiba	Eucalyptus	viminalis	lvs/shoot.mass	lvs.m/shoot.m	-1.27681094389766	g g-b	g~g^{-b}	exp	Dry total leaf mass (y) standardized by dry shoot mass (x) as a=exp(log(y)-b*log(x)) where b is common slope across species+site (0.913)	0.389152542372881	0.684093354737702	mm mm-1
Toolangi	Eucalyptus	arenacea	lvs/shoot.mass	lvs.m/shoot.m	0.243727079490754	g g-b	g~g^{-b}	exp	Dry total leaf mass (y) standardized by dry shoot mass (x) as a=exp(log(y)-b*log(x)) where b is common slope across species+site (0.913)	1.2517667844523	0.366677854727208	mm mm-1
Toolangi	Eucalyptus	dives	lvs/shoot.mass	lvs.m/shoot.m	0.353891369990393	g g-b	g~g^{-b}	exp	Dry total leaf mass (y) standardized by dry shoot mass (x) as a=exp(log(y)-b*log(x)) where b is common slope across species+site (0.913)	1.2517667844523	0.691504351761063	mm mm-1
Toolangi	Eucalyptus	dumosa	lvs/shoot.mass	lvs.m/shoot.m	-0.172607170956278	g g-b	g~g^{-b}	exp	Dry total leaf mass (y) standardized by dry shoot mass (x) as a=exp(log(y)-b*log(x)) where b is common slope across species+site (0.913)	1.2517667844523	0.188784581390862	mm mm-1
Toolangi	Eucalyptus	macrorhyncha	lvs/shoot.mass	lvs.m/shoot.m	0.604061488524214	g g-b	g~g^{-b}	exp	Dry total leaf mass (y) standardized by dry shoot mass (x) as a=exp(log(y)-b*log(x)) where b is common slope across species+site (0.913)	1.2517667844523	0.575001635449001	mm mm-1
Toolangi	Eucalyptus	microcarpa	lvs/shoot.mass	lvs.m/shoot.m	0.371038663680918	g g-b	g~g^{-b}	exp	Dry total leaf mass (y) standardized by dry shoot mass (x) as a=exp(log(y)-b*log(x)) where b is common slope across species+site (0.913)	1.2517667844523	0.370348843671803	mm mm-1
Toolangi	Eucalyptus	nitens	lvs/shoot.mass	lvs.m/shoot.m	-0.0529128655867694	g g-b	g~g^{-b}	exp	Dry total leaf mass (y) standardized by dry shoot mass (x) as a=exp(log(y)-b*log(x)) where b is common slope across species+site (0.913)	1.2517667844523	0.849384433309737	mm mm-1
Toolangi	Eucalyptus	obliqua	lvs/shoot.mass	lvs.m/shoot.m	-0.088501311908797	g g-b	g~g^{-b}	exp	Dry total leaf mass (y) standardized by dry shoot mass (x) as a=exp(log(y)-b*log(x)) where b is common slope across species+site (0.913)	1.2517667844523	0.817308634462698	mm mm-1
Toolangi	Eucalyptus	regnans	lvs/shoot.mass	lvs.m/shoot.m	-0.75087236949722	g g-b	g~g^{-b}	exp	Dry total leaf mass (y) standardized by dry shoot mass (x) as a=exp(log(y)-b*log(x)) where b is common slope across species+site (0.913)	1.2517667844523	0.978365512993468	mm mm-1
Toolangi	Eucalyptus	sideroxylon	lvs/shoot.mass	lvs.m/shoot.m	-0.392753392061723	g g-b	g~g^{-b}	exp	Dry total leaf mass (y) standardized by dry shoot mass (x) as a=exp(log(y)-b*log(x)) where b is common slope across species+site (0.913)	1.2517667844523	0.418106154763418	mm mm-1
Toolangi	Eucalyptus	viminalis	lvs/shoot.mass	lvs.m/shoot.m	-1.12350550616537	g g-b	g~g^{-b}	exp	Dry total leaf mass (y) standardized by dry shoot mass (x) as a=exp(log(y)-b*log(x)) where b is common slope across species+site (0.913)	1.2517667844523	0.684093354737702	mm mm-1
Hattah	Eucalyptus	arenacea	N.area	N[area]	0.838213889074599	mg cm-2	mg~cm^{-2}	sqrt	leaf nitrogen content per area. Calculated from C.content divided by site*sp*PH mean SLA of lamina	0.159354513363591	0.366677854727208	mm mm-1
Hattah	Eucalyptus	dumosa	N.area	N[area]	1.2192729104105	mg cm-2	mg~cm^{-2}	sqrt	leaf nitrogen content per area. Calculated from C.content divided by site*sp*PH mean SLA of lamina	0.159354513363591	0.188784581390862	mm mm-1
Hattah	Eucalyptus	microcarpa	N.area	N[area]	1.10423534732362	mg cm-2	mg~cm^{-2}	sqrt	leaf nitrogen content per area. Calculated from C.content divided by site*sp*PH mean SLA of lamina	0.159354513363591	0.370348843671803	mm mm-1
Hattah	Eucalyptus	sideroxylon	N.area	N[area]	1.33438666839364	mg cm-2	mg~cm^{-2}	sqrt	leaf nitrogen content per area. Calculated from C.content divided by site*sp*PH mean SLA of lamina	0.159354513363591	0.418106154763418	mm mm-1
Hattah	Eucalyptus	viminalis	N.area	N[area]	0.735991452279715	mg cm-2	mg~cm^{-2}	sqrt	leaf nitrogen content per area. Calculated from C.content divided by site*sp*PH mean SLA of lamina	0.159354513363591	0.684093354737702	mm mm-1
Mt. Disappointment	Eucalyptus	arenacea	N.area	N[area]	-0.449062849000218	mg cm-2	mg~cm^{-2}	sqrt	leaf nitrogen content per area. Calculated from C.content divided by site*sp*PH mean SLA of lamina	1.02614379084967	0.366677854727208	mm mm-1
Mt. Disappointment	Eucalyptus	dives	N.area	N[area]	-1.16467320683832	mg cm-2	mg~cm^{-2}	sqrt	leaf nitrogen content per area. Calculated from C.content divided by site*sp*PH mean SLA of lamina	1.02614379084967	0.691504351761063	mm mm-1
Mt. Disappointment	Eucalyptus	dumosa	N.area	N[area]	0.148598310497997	mg cm-2	mg~cm^{-2}	sqrt	leaf nitrogen content per area. Calculated from C.content divided by site*sp*PH mean SLA of lamina	1.02614379084967	0.188784581390862	mm mm-1
Mt. Disappointment	Eucalyptus	macrorhyncha	N.area	N[area]	-0.929574670867036	mg cm-2	mg~cm^{-2}	sqrt	leaf nitrogen content per area. Calculated from C.content divided by site*sp*PH mean SLA of lamina	1.02614379084967	0.575001635449001	mm mm-1
Mt. Disappointment	Eucalyptus	microcarpa	N.area	N[area]	-0.34936063621753	mg cm-2	mg~cm^{-2}	sqrt	leaf nitrogen content per area. Calculated from C.content divided by site*sp*PH mean SLA of lamina	1.02614379084967	0.370348843671803	mm mm-1
Mt. Disappointment	Eucalyptus	nitens	N.area	N[area]	-0.651645808689295	mg cm-2	mg~cm^{-2}	sqrt	leaf nitrogen content per area. Calculated from C.content divided by site*sp*PH mean SLA of lamina	1.02614379084967	0.849384433309737	mm mm-1
Mt. Disappointment	Eucalyptus	obliqua	N.area	N[area]	-0.700932325389734	mg cm-2	mg~cm^{-2}	sqrt	leaf nitrogen content per area. Calculated from C.content divided by site*sp*PH mean SLA of lamina	1.02614379084967	0.817308634462698	mm mm-1
Mt. Disappointment	Eucalyptus	regnans	N.area	N[area]	-1.15943075007213	mg cm-2	mg~cm^{-2}	sqrt	leaf nitrogen content per area. Calculated from C.content divided by site*sp*PH mean SLA of lamina	1.02614379084967	0.978365512993468	mm mm-1
Mt. Disappointment	Eucalyptus	sideroxylon	N.area	N[area]	-0.0724712989328206	mg cm-2	mg~cm^{-2}	sqrt	leaf nitrogen content per area. Calculated from C.content divided by site*sp*PH mean SLA of lamina	1.02614379084967	0.418106154763418	mm mm-1
Mt. Disappointment	Eucalyptus	viminalis	N.area	N[area]	-0.492011797521627	mg cm-2	mg~cm^{-2}	sqrt	leaf nitrogen content per area. Calculated from C.content divided by site*sp*PH mean SLA of lamina	1.02614379084967	0.684093354737702	mm mm-1
Bealiba	Eucalyptus	arenacea	N.area	N[area]	0.940650072216158	mg cm-2	mg~cm^{-2}	sqrt	leaf nitrogen content per area. Calculated from C.content divided by site*sp*PH mean SLA of lamina	0.389152542372881	0.366677854727208	mm mm-1
Bealiba	Eucalyptus	dumosa	N.area	N[area]	0.821012976747397	mg cm-2	mg~cm^{-2}	sqrt	leaf nitrogen content per area. Calculated from C.content divided by site*sp*PH mean SLA of lamina	0.389152542372881	0.188784581390862	mm mm-1
Bealiba	Eucalyptus	macrorhyncha	N.area	N[area]	0.075570293219774	mg cm-2	mg~cm^{-2}	sqrt	leaf nitrogen content per area. Calculated from C.content divided by site*sp*PH mean SLA of lamina	0.389152542372881	0.575001635449001	mm mm-1
Bealiba	Eucalyptus	microcarpa	N.area	N[area]	0.35077671100972	mg cm-2	mg~cm^{-2}	sqrt	leaf nitrogen content per area. Calculated from C.content divided by site*sp*PH mean SLA of lamina	0.389152542372881	0.370348843671803	mm mm-1
Bealiba	Eucalyptus	nitens	N.area	N[area]	0.399155840533657	mg cm-2	mg~cm^{-2}	sqrt	leaf nitrogen content per area. Calculated from C.content divided by site*sp*PH mean SLA of lamina	0.389152542372881	0.849384433309737	mm mm-1
Bealiba	Eucalyptus	obliqua	N.area	N[area]	0.257345359193228	mg cm-2	mg~cm^{-2}	sqrt	leaf nitrogen content per area. Calculated from C.content divided by site*sp*PH mean SLA of lamina	0.389152542372881	0.817308634462698	mm mm-1
Bealiba	Eucalyptus	regnans	N.area	N[area]	0.362583846608895	mg cm-2	mg~cm^{-2}	sqrt	leaf nitrogen content per area. Calculated from C.content divided by site*sp*PH mean SLA of lamina	0.389152542372881	0.978365512993468	mm mm-1
Bealiba	Eucalyptus	sideroxylon	N.area	N[area]	0.38909576105804	mg cm-2	mg~cm^{-2}	sqrt	leaf nitrogen content per area. Calculated from C.content divided by site*sp*PH mean SLA of lamina	0.389152542372881	0.418106154763418	mm mm-1
Bealiba	Eucalyptus	viminalis	N.area	N[area]	0.122061418002886	mg cm-2	mg~cm^{-2}	sqrt	leaf nitrogen content per area. Calculated from C.content divided by site*sp*PH mean SLA of lamina	0.389152542372881	0.684093354737702	mm mm-1
Toolangi	Eucalyptus	arenacea	N.area	N[area]	-0.687802931341201	mg cm-2	mg~cm^{-2}	sqrt	leaf nitrogen content per area. Calculated from C.content divided by site*sp*PH mean SLA of lamina	1.2517667844523	0.366677854727208	mm mm-1
Toolangi	Eucalyptus	dives	N.area	N[area]	-0.835668319262652	mg cm-2	mg~cm^{-2}	sqrt	leaf nitrogen content per area. Calculated from C.content divided by site*sp*PH mean SLA of lamina	1.2517667844523	0.691504351761063	mm mm-1
Toolangi	Eucalyptus	dumosa	N.area	N[area]	0.255617953127076	mg cm-2	mg~cm^{-2}	sqrt	leaf nitrogen content per area. Calculated from C.content divided by site*sp*PH mean SLA of lamina	1.2517667844523	0.188784581390862	mm mm-1
Toolangi	Eucalyptus	macrorhyncha	N.area	N[area]	-0.416999127136592	mg cm-2	mg~cm^{-2}	sqrt	leaf nitrogen content per area. Calculated from C.content divided by site*sp*PH mean SLA of lamina	1.2517667844523	0.575001635449001	mm mm-1
Toolangi	Eucalyptus	microcarpa	N.area	N[area]	-0.3722036580495	mg cm-2	mg~cm^{-2}	sqrt	leaf nitrogen content per area. Calculated from C.content divided by site*sp*PH mean SLA of lamina	1.2517667844523	0.370348843671803	mm mm-1
Toolangi	Eucalyptus	nitens	N.area	N[area]	-0.46012901229786	mg cm-2	mg~cm^{-2}	sqrt	leaf nitrogen content per area. Calculated from C.content divided by site*sp*PH mean SLA of lamina	1.2517667844523	0.849384433309737	mm mm-1
Toolangi	Eucalyptus	obliqua	N.area	N[area]	-0.513634223878739	mg cm-2	mg~cm^{-2}	sqrt	leaf nitrogen content per area. Calculated from C.content divided by site*sp*PH mean SLA of lamina	1.2517667844523	0.817308634462698	mm mm-1
Toolangi	Eucalyptus	regnans	N.area	N[area]	-0.582969913786665	mg cm-2	mg~cm^{-2}	sqrt	leaf nitrogen content per area. Calculated from C.content divided by site*sp*PH mean SLA of lamina	1.2517667844523	0.978365512993468	mm mm-1
Toolangi	Eucalyptus	sideroxylon	N.area	N[area]	0.221655368782886	mg cm-2	mg~cm^{-2}	sqrt	leaf nitrogen content per area. Calculated from C.content divided by site*sp*PH mean SLA of lamina	1.2517667844523	0.418106154763418	mm mm-1
Toolangi	Eucalyptus	viminalis	N.area	N[area]	-0.47502573650227	mg cm-2	mg~cm^{-2}	sqrt	leaf nitrogen content per area. Calculated from C.content divided by site*sp*PH mean SLA of lamina	1.2517667844523	0.684093354737702	mm mm-1
Hattah	Eucalyptus	arenacea	N.leaf	N[mass]	-0.203363572123395	mg g-1	mg~g^{-1}	log	Leaf Nitrogen content	0.159354513363591	0.366677854727208	mm mm-1
Hattah	Eucalyptus	dumosa	N.leaf	N[mass]	-0.837044320292231	mg g-1	mg~g^{-1}	log	Leaf Nitrogen content	0.159354513363591	0.188784581390862	mm mm-1
Hattah	Eucalyptus	microcarpa	N.leaf	N[mass]	-0.58538609344303	mg g-1	mg~g^{-1}	log	Leaf Nitrogen content	0.159354513363591	0.370348843671803	mm mm-1
Hattah	Eucalyptus	sideroxylon	N.leaf	N[mass]	-0.4041316178442	mg g-1	mg~g^{-1}	log	Leaf Nitrogen content	0.159354513363591	0.418106154763418	mm mm-1
Hattah	Eucalyptus	viminalis	N.leaf	N[mass]	0.668103538079511	mg g-1	mg~g^{-1}	log	Leaf Nitrogen content	0.159354513363591	0.684093354737702	mm mm-1
Mt. Disappointment	Eucalyptus	arenacea	N.leaf	N[mass]	-0.883108495519726	mg g-1	mg~g^{-1}	log	Leaf Nitrogen content	1.02614379084967	0.366677854727208	mm mm-1
Mt. Disappointment	Eucalyptus	dives	N.leaf	N[mass]	-1.35495954507311	mg g-1	mg~g^{-1}	log	Leaf Nitrogen content	1.02614379084967	0.691504351761063	mm mm-1
Mt. Disappointment	Eucalyptus	dumosa	N.leaf	N[mass]	-0.551296214876667	mg g-1	mg~g^{-1}	log	Leaf Nitrogen content	1.02614379084967	0.188784581390862	mm mm-1
Mt. Disappointment	Eucalyptus	macrorhyncha	N.leaf	N[mass]	-1.28947006643966	mg g-1	mg~g^{-1}	log	Leaf Nitrogen content	1.02614379084967	0.575001635449001	mm mm-1
Mt. Disappointment	Eucalyptus	microcarpa	N.leaf	N[mass]	-1.23305409322779	mg g-1	mg~g^{-1}	log	Leaf Nitrogen content	1.02614379084967	0.370348843671803	mm mm-1
Mt. Disappointment	Eucalyptus	nitens	N.leaf	N[mass]	-0.250788818127376	mg g-1	mg~g^{-1}	log	Leaf Nitrogen content	1.02614379084967	0.849384433309737	mm mm-1
Mt. Disappointment	Eucalyptus	obliqua	N.leaf	N[mass]	-0.64761962443121	mg g-1	mg~g^{-1}	log	Leaf Nitrogen content	1.02614379084967	0.817308634462698	mm mm-1
Mt. Disappointment	Eucalyptus	regnans	N.leaf	N[mass]	0.103044756646113	mg g-1	mg~g^{-1}	log	Leaf Nitrogen content	1.02614379084967	0.978365512993468	mm mm-1
Mt. Disappointment	Eucalyptus	sideroxylon	N.leaf	N[mass]	-0.484394644656201	mg g-1	mg~g^{-1}	log	Leaf Nitrogen content	1.02614379084967	0.418106154763418	mm mm-1
Mt. Disappointment	Eucalyptus	viminalis	N.leaf	N[mass]	0.568009590244969	mg g-1	mg~g^{-1}	log	Leaf Nitrogen content	1.02614379084967	0.684093354737702	mm mm-1
Bealiba	Eucalyptus	arenacea	N.leaf	N[mass]	-0.0200847004128567	mg g-1	mg~g^{-1}	log	Leaf Nitrogen content	0.389152542372881	0.366677854727208	mm mm-1
Bealiba	Eucalyptus	dumosa	N.leaf	N[mass]	-0.805734913406657	mg g-1	mg~g^{-1}	log	Leaf Nitrogen content	0.389152542372881	0.188784581390862	mm mm-1
Bealiba	Eucalyptus	macrorhyncha	N.leaf	N[mass]	-0.709890361334942	mg g-1	mg~g^{-1}	log	Leaf Nitrogen content	0.389152542372881	0.575001635449001	mm mm-1
Bealiba	Eucalyptus	microcarpa	N.leaf	N[mass]	-0.834896067777057	mg g-1	mg~g^{-1}	log	Leaf Nitrogen content	0.389152542372881	0.370348843671803	mm mm-1
Bealiba	Eucalyptus	nitens	N.leaf	N[mass]	0.732962600427792	mg g-1	mg~g^{-1}	log	Leaf Nitrogen content	0.389152542372881	0.849384433309737	mm mm-1
Bealiba	Eucalyptus	obliqua	N.leaf	N[mass]	-0.068037396741109	mg g-1	mg~g^{-1}	log	Leaf Nitrogen content	0.389152542372881	0.817308634462698	mm mm-1
Bealiba	Eucalyptus	regnans	N.leaf	N[mass]	0.770907090879594	mg g-1	mg~g^{-1}	log	Leaf Nitrogen content	0.389152542372881	0.978365512993468	mm mm-1
Bealiba	Eucalyptus	sideroxylon	N.leaf	N[mass]	-0.50221220214352	mg g-1	mg~g^{-1}	log	Leaf Nitrogen content	0.389152542372881	0.418106154763418	mm mm-1
Bealiba	Eucalyptus	viminalis	N.leaf	N[mass]	0.824033313703637	mg g-1	mg~g^{-1}	log	Leaf Nitrogen content	0.389152542372881	0.684093354737702	mm mm-1
Toolangi	Eucalyptus	arenacea	N.leaf	N[mass]	-0.763528982348899	mg g-1	mg~g^{-1}	log	Leaf Nitrogen content	1.2517667844523	0.366677854727208	mm mm-1
Toolangi	Eucalyptus	dives	N.leaf	N[mass]	-0.739008302793574	mg g-1	mg~g^{-1}	log	Leaf Nitrogen content	1.2517667844523	0.691504351761063	mm mm-1
Toolangi	Eucalyptus	dumosa	N.leaf	N[mass]	-0.41443576133679	mg g-1	mg~g^{-1}	log	Leaf Nitrogen content	1.2517667844523	0.188784581390862	mm mm-1
Toolangi	Eucalyptus	macrorhyncha	N.leaf	N[mass]	-0.87801411718461	mg g-1	mg~g^{-1}	log	Leaf Nitrogen content	1.2517667844523	0.575001635449001	mm mm-1
Toolangi	Eucalyptus	microcarpa	N.leaf	N[mass]	-0.627271627860694	mg g-1	mg~g^{-1}	log	Leaf Nitrogen content	1.2517667844523	0.370348843671803	mm mm-1
Toolangi	Eucalyptus	nitens	N.leaf	N[mass]	0.183991237566905	mg g-1	mg~g^{-1}	log	Leaf Nitrogen content	1.2517667844523	0.849384433309737	mm mm-1
Toolangi	Eucalyptus	obliqua	N.leaf	N[mass]	0.110203350419624	mg g-1	mg~g^{-1}	log	Leaf Nitrogen content	1.2517667844523	0.817308634462698	mm mm-1
Toolangi	Eucalyptus	regnans	N.leaf	N[mass]	0.348608752453572	mg g-1	mg~g^{-1}	log	Leaf Nitrogen content	1.2517667844523	0.978365512993468	mm mm-1
Toolangi	Eucalyptus	sideroxylon	N.leaf	N[mass]	-0.443471546827712	mg g-1	mg~g^{-1}	log	Leaf Nitrogen content	1.2517667844523	0.418106154763418	mm mm-1
Toolangi	Eucalyptus	viminalis	N.leaf	N[mass]	0.733579408948209	mg g-1	mg~g^{-1}	log	Leaf Nitrogen content	1.2517667844523	0.684093354737702	mm mm-1
Hattah	Eucalyptus	arenacea	n.trunks	n.trunks	1.23152897411742	count	count	log	number of shoots at ground level (for barea.mm)	0.159354513363591	0.366677854727208	mm mm-1
Hattah	Eucalyptus	dumosa	n.trunks	n.trunks	0.318409940804583	count	count	log	number of shoots at ground level (for barea.mm)	0.159354513363591	0.188784581390862	mm mm-1
Hattah	Eucalyptus	microcarpa	n.trunks	n.trunks	1.05612466877262	count	count	log	number of shoots at ground level (for barea.mm)	0.159354513363591	0.370348843671803	mm mm-1
Hattah	Eucalyptus	sideroxylon	n.trunks	n.trunks	0.687827103453531	count	count	log	number of shoots at ground level (for barea.mm)	0.159354513363591	0.418106154763418	mm mm-1
Hattah	Eucalyptus	viminalis	n.trunks	n.trunks	-1.02441700732606	count	count	log	number of shoots at ground level (for barea.mm)	0.159354513363591	0.684093354737702	mm mm-1
Mt. Disappointment	Eucalyptus	arenacea	n.trunks	n.trunks	0.590368779395378	count	count	log	number of shoots at ground level (for barea.mm)	1.02614379084967	0.366677854727208	mm mm-1
Mt. Disappointment	Eucalyptus	dives	n.trunks	n.trunks	1.09725667956354	count	count	log	number of shoots at ground level (for barea.mm)	1.02614379084967	0.691504351761063	mm mm-1
Mt. Disappointment	Eucalyptus	dumosa	n.trunks	n.trunks	0.626182670237605	count	count	log	number of shoots at ground level (for barea.mm)	1.02614379084967	0.188784581390862	mm mm-1
Mt. Disappointment	Eucalyptus	macrorhyncha	n.trunks	n.trunks	0.776538787326574	count	count	log	number of shoots at ground level (for barea.mm)	1.02614379084967	0.575001635449001	mm mm-1
Mt. Disappointment	Eucalyptus	microcarpa	n.trunks	n.trunks	0.999328096745947	count	count	log	number of shoots at ground level (for barea.mm)	1.02614379084967	0.370348843671803	mm mm-1
Mt. Disappointment	Eucalyptus	nitens	n.trunks	n.trunks	-0.700441109988982	count	count	log	number of shoots at ground level (for barea.mm)	1.02614379084967	0.849384433309737	mm mm-1
Mt. Disappointment	Eucalyptus	obliqua	n.trunks	n.trunks	0.0185784409109796	count	count	log	number of shoots at ground level (for barea.mm)	1.02614379084967	0.817308634462698	mm mm-1
Mt. Disappointment	Eucalyptus	regnans	n.trunks	n.trunks	-0.171244507241292	count	count	log	number of shoots at ground level (for barea.mm)	1.02614379084967	0.978365512993468	mm mm-1
Mt. Disappointment	Eucalyptus	sideroxylon	n.trunks	n.trunks	0.433101716985155	count	count	log	number of shoots at ground level (for barea.mm)	1.02614379084967	0.418106154763418	mm mm-1
Mt. Disappointment	Eucalyptus	viminalis	n.trunks	n.trunks	-0.575110124627762	count	count	log	number of shoots at ground level (for barea.mm)	1.02614379084967	0.684093354737702	mm mm-1
Bealiba	Eucalyptus	arenacea	n.trunks	n.trunks	0.50085168487632	count	count	log	number of shoots at ground level (for barea.mm)	0.389152542372881	0.366677854727208	mm mm-1
Bealiba	Eucalyptus	dumosa	n.trunks	n.trunks	0.841030750117755	count	count	log	number of shoots at ground level (for barea.mm)	0.389152542372881	0.188784581390862	mm mm-1
Bealiba	Eucalyptus	macrorhyncha	n.trunks	n.trunks	0.311834147370064	count	count	log	number of shoots at ground level (for barea.mm)	0.389152542372881	0.575001635449001	mm mm-1
Bealiba	Eucalyptus	microcarpa	n.trunks	n.trunks	1.27866813941728	count	count	log	number of shoots at ground level (for barea.mm)	0.389152542372881	0.370348843671803	mm mm-1
Bealiba	Eucalyptus	nitens	n.trunks	n.trunks	-0.523093065881377	count	count	log	number of shoots at ground level (for barea.mm)	0.389152542372881	0.849384433309737	mm mm-1
Bealiba	Eucalyptus	obliqua	n.trunks	n.trunks	0.734750462235947	count	count	log	number of shoots at ground level (for barea.mm)	0.389152542372881	0.817308634462698	mm mm-1
Bealiba	Eucalyptus	regnans	n.trunks	n.trunks	-0.575110124627989	count	count	log	number of shoots at ground level (for barea.mm)	0.389152542372881	0.978365512993468	mm mm-1
Bealiba	Eucalyptus	sideroxylon	n.trunks	n.trunks	0.767716823502886	count	count	log	number of shoots at ground level (for barea.mm)	0.389152542372881	0.418106154763418	mm mm-1
Bealiba	Eucalyptus	viminalis	n.trunks	n.trunks	-0.37646521265203	count	count	log	number of shoots at ground level (for barea.mm)	0.389152542372881	0.684093354737702	mm mm-1
Toolangi	Eucalyptus	arenacea	n.trunks	n.trunks	-0.0334386178355024	count	count	log	number of shoots at ground level (for barea.mm)	1.2517667844523	0.366677854727208	mm mm-1
Toolangi	Eucalyptus	dives	n.trunks	n.trunks	1.24489636750416	count	count	log	number of shoots at ground level (for barea.mm)	1.2517667844523	0.691504351761063	mm mm-1
Toolangi	Eucalyptus	dumosa	n.trunks	n.trunks	0.508232888956919	count	count	log	number of shoots at ground level (for barea.mm)	1.2517667844523	0.188784581390862	mm mm-1
Toolangi	Eucalyptus	macrorhyncha	n.trunks	n.trunks	0.476707287432841	count	count	log	number of shoots at ground level (for barea.mm)	1.2517667844523	0.575001635449001	mm mm-1
Toolangi	Eucalyptus	microcarpa	n.trunks	n.trunks	1.15991294749067	count	count	log	number of shoots at ground level (for barea.mm)	1.2517667844523	0.370348843671803	mm mm-1
Toolangi	Eucalyptus	nitens	n.trunks	n.trunks	-0.899086021965104	count	count	log	number of shoots at ground level (for barea.mm)	1.2517667844523	0.849384433309737	mm mm-1
Toolangi	Eucalyptus	obliqua	n.trunks	n.trunks	0.467885323609299	count	count	log	number of shoots at ground level (for barea.mm)	1.2517667844523	0.817308634462698	mm mm-1
Toolangi	Eucalyptus	regnans	n.trunks	n.trunks	-0.177820300676087	count	count	log	number of shoots at ground level (for barea.mm)	1.2517667844523	0.978365512993468	mm mm-1
Toolangi	Eucalyptus	sideroxylon	n.trunks	n.trunks	-0.199117168544352	count	count	log	number of shoots at ground level (for barea.mm)	1.2517667844523	0.418106154763418	mm mm-1
Toolangi	Eucalyptus	viminalis	n.trunks	n.trunks	-1.02441700732626	count	count	log	number of shoots at ground level (for barea.mm)	1.2517667844523	0.684093354737702	mm mm-1
Hattah	Eucalyptus	arenacea	pore.length	pore.length	0.787212830144208	um2	mu*m^2	log	mean stomate pore length with 40 objective	0.159354513363591	0.366677854727208	mm mm-1
Hattah	Eucalyptus	dumosa	pore.length	pore.length	0.642629324771065	um2	mu*m^2	log	mean stomate pore length with 40 objective	0.159354513363591	0.188784581390862	mm mm-1
Hattah	Eucalyptus	microcarpa	pore.length	pore.length	-0.153321083980609	um2	mu*m^2	log	mean stomate pore length with 40 objective	0.159354513363591	0.370348843671803	mm mm-1
Hattah	Eucalyptus	sideroxylon	pore.length	pore.length	-0.0426997026525896	um2	mu*m^2	log	mean stomate pore length with 40 objective	0.159354513363591	0.418106154763418	mm mm-1
Hattah	Eucalyptus	viminalis	pore.length	pore.length	-0.244652494190404	um2	mu*m^2	log	mean stomate pore length with 40 objective	0.159354513363591	0.684093354737702	mm mm-1
Mt. Disappointment	Eucalyptus	arenacea	pore.length	pore.length	0.283935973582023	um2	mu*m^2	log	mean stomate pore length with 40 objective	1.02614379084967	0.366677854727208	mm mm-1
Mt. Disappointment	Eucalyptus	dives	pore.length	pore.length	-0.100846367064878	um2	mu*m^2	log	mean stomate pore length with 40 objective	1.02614379084967	0.691504351761063	mm mm-1
Mt. Disappointment	Eucalyptus	dumosa	pore.length	pore.length	0.215809959087933	um2	mu*m^2	log	mean stomate pore length with 40 objective	1.02614379084967	0.188784581390862	mm mm-1
Mt. Disappointment	Eucalyptus	macrorhyncha	pore.length	pore.length	0.673212988372097	um2	mu*m^2	log	mean stomate pore length with 40 objective	1.02614379084967	0.575001635449001	mm mm-1
Mt. Disappointment	Eucalyptus	microcarpa	pore.length	pore.length	-0.398227185748593	um2	mu*m^2	log	mean stomate pore length with 40 objective	1.02614379084967	0.370348843671803	mm mm-1
Mt. Disappointment	Eucalyptus	nitens	pore.length	pore.length	-0.692755973576459	um2	mu*m^2	log	mean stomate pore length with 40 objective	1.02614379084967	0.849384433309737	mm mm-1
Mt. Disappointment	Eucalyptus	obliqua	pore.length	pore.length	0.57074428397641	um2	mu*m^2	log	mean stomate pore length with 40 objective	1.02614379084967	0.817308634462698	mm mm-1
Mt. Disappointment	Eucalyptus	regnans	pore.length	pore.length	-0.586027602350858	um2	mu*m^2	log	mean stomate pore length with 40 objective	1.02614379084967	0.978365512993468	mm mm-1
Mt. Disappointment	Eucalyptus	sideroxylon	pore.length	pore.length	-0.177407724539808	um2	mu*m^2	log	mean stomate pore length with 40 objective	1.02614379084967	0.418106154763418	mm mm-1
Mt. Disappointment	Eucalyptus	viminalis	pore.length	pore.length	-0.457822776890589	um2	mu*m^2	log	mean stomate pore length with 40 objective	1.02614379084967	0.684093354737702	mm mm-1
Bealiba	Eucalyptus	arenacea	pore.length	pore.length	0.314572198966359	um2	mu*m^2	log	mean stomate pore length with 40 objective	0.389152542372881	0.366677854727208	mm mm-1
Bealiba	Eucalyptus	dumosa	pore.length	pore.length	0.928530210275229	um2	mu*m^2	log	mean stomate pore length with 40 objective	0.389152542372881	0.188784581390862	mm mm-1
Bealiba	Eucalyptus	macrorhyncha	pore.length	pore.length	-0.168469181798446	um2	mu*m^2	log	mean stomate pore length with 40 objective	0.389152542372881	0.575001635449001	mm mm-1
Bealiba	Eucalyptus	microcarpa	pore.length	pore.length	-0.470036393606051	um2	mu*m^2	log	mean stomate pore length with 40 objective	0.389152542372881	0.370348843671803	mm mm-1
Bealiba	Eucalyptus	nitens	pore.length	pore.length	-0.19118402375484	um2	mu*m^2	log	mean stomate pore length with 40 objective	0.389152542372881	0.849384433309737	mm mm-1
Bealiba	Eucalyptus	obliqua	pore.length	pore.length	-0.0795709815442933	um2	mu*m^2	log	mean stomate pore length with 40 objective	0.389152542372881	0.817308634462698	mm mm-1
Bealiba	Eucalyptus	regnans	pore.length	pore.length	-0.158538797453243	um2	mu*m^2	log	mean stomate pore length with 40 objective	0.389152542372881	0.978365512993468	mm mm-1
Bealiba	Eucalyptus	sideroxylon	pore.length	pore.length	-0.0459535376633539	um2	mu*m^2	log	mean stomate pore length with 40 objective	0.389152542372881	0.418106154763418	mm mm-1
Bealiba	Eucalyptus	viminalis	pore.length	pore.length	-0.623471254686509	um2	mu*m^2	log	mean stomate pore length with 40 objective	0.389152542372881	0.684093354737702	mm mm-1
Toolangi	Eucalyptus	arenacea	pore.length	pore.length	0.683448369386338	um2	mu*m^2	log	mean stomate pore length with 40 objective	1.2517667844523	0.366677854727208	mm mm-1
Toolangi	Eucalyptus	dives	pore.length	pore.length	-0.547547341836753	um2	mu*m^2	log	mean stomate pore length with 40 objective	1.2517667844523	0.691504351761063	mm mm-1
Toolangi	Eucalyptus	dumosa	pore.length	pore.length	0.418752462306134	um2	mu*m^2	log	mean stomate pore length with 40 objective	1.2517667844523	0.188784581390862	mm mm-1
Toolangi	Eucalyptus	macrorhyncha	pore.length	pore.length	0.416527546383463	um2	mu*m^2	log	mean stomate pore length with 40 objective	1.2517667844523	0.575001635449001	mm mm-1
Toolangi	Eucalyptus	microcarpa	pore.length	pore.length	-0.339423891989395	um2	mu*m^2	log	mean stomate pore length with 40 objective	1.2517667844523	0.370348843671803	mm mm-1
Toolangi	Eucalyptus	nitens	pore.length	pore.length	-0.204223924475946	um2	mu*m^2	log	mean stomate pore length with 40 objective	1.2517667844523	0.849384433309737	mm mm-1
Toolangi	Eucalyptus	obliqua	pore.length	pore.length	0.314405146270985	um2	mu*m^2	log	mean stomate pore length with 40 objective	1.2517667844523	0.817308634462698	mm mm-1
Toolangi	Eucalyptus	regnans	pore.length	pore.length	-0.310431826660408	um2	mu*m^2	log	mean stomate pore length with 40 objective	1.2517667844523	0.978365512993468	mm mm-1
Toolangi	Eucalyptus	sideroxylon	pore.length	pore.length	-0.793425515545039	um2	mu*m^2	log	mean stomate pore length with 40 objective	1.2517667844523	0.418106154763418	mm mm-1
Toolangi	Eucalyptus	viminalis	pore.length	pore.length	-0.713861464915263	um2	mu*m^2	log	mean stomate pore length with 40 objective	1.2517667844523	0.684093354737702	mm mm-1
Hattah	Eucalyptus	arenacea	rgr.height.plntg	RGR.height	-1.07495849196981	cm cm-1 day-1	cm~cm^{-1}~day^{-1}	none	RGR of height and lignotuber based on regression across harvests 1-3 of planting	0.159354513363591	0.366677854727208	mm mm-1
Hattah	Eucalyptus	dumosa	rgr.height.plntg	RGR.height	-0.905306791484577	cm cm-1 day-1	cm~cm^{-1}~day^{-1}	none	RGR of height and lignotuber based on regression across harvests 1-3 of planting	0.159354513363591	0.188784581390862	mm mm-1
Hattah	Eucalyptus	microcarpa	rgr.height.plntg	RGR.height	-0.959474147361334	cm cm-1 day-1	cm~cm^{-1}~day^{-1}	none	RGR of height and lignotuber based on regression across harvests 1-3 of planting	0.159354513363591	0.370348843671803	mm mm-1
Hattah	Eucalyptus	sideroxylon	rgr.height.plntg	RGR.height	-1.32131146466418	cm cm-1 day-1	cm~cm^{-1}~day^{-1}	none	RGR of height and lignotuber based on regression across harvests 1-3 of planting	0.159354513363591	0.418106154763418	mm mm-1
Hattah	Eucalyptus	viminalis	rgr.height.plntg	RGR.height	-1.84309871815549	cm cm-1 day-1	cm~cm^{-1}~day^{-1}	none	RGR of height and lignotuber based on regression across harvests 1-3 of planting	0.159354513363591	0.684093354737702	mm mm-1
Mt. Disappointment	Eucalyptus	arenacea	rgr.height.plntg	RGR.height	0.397294562545994	cm cm-1 day-1	cm~cm^{-1}~day^{-1}	none	RGR of height and lignotuber based on regression across harvests 1-3 of planting	1.02614379084967	0.366677854727208	mm mm-1
Mt. Disappointment	Eucalyptus	dives	rgr.height.plntg	RGR.height	0.431198794301508	cm cm-1 day-1	cm~cm^{-1}~day^{-1}	none	RGR of height and lignotuber based on regression across harvests 1-3 of planting	1.02614379084967	0.691504351761063	mm mm-1
Mt. Disappointment	Eucalyptus	dumosa	rgr.height.plntg	RGR.height	-0.608935680696959	cm cm-1 day-1	cm~cm^{-1}~day^{-1}	none	RGR of height and lignotuber based on regression across harvests 1-3 of planting	1.02614379084967	0.188784581390862	mm mm-1
Mt. Disappointment	Eucalyptus	macrorhyncha	rgr.height.plntg	RGR.height	0.300380287560074	cm cm-1 day-1	cm~cm^{-1}~day^{-1}	none	RGR of height and lignotuber based on regression across harvests 1-3 of planting	1.02614379084967	0.575001635449001	mm mm-1
Mt. Disappointment	Eucalyptus	microcarpa	rgr.height.plntg	RGR.height	-0.585011383743222	cm cm-1 day-1	cm~cm^{-1}~day^{-1}	none	RGR of height and lignotuber based on regression across harvests 1-3 of planting	1.02614379084967	0.370348843671803	mm mm-1
Mt. Disappointment	Eucalyptus	nitens	rgr.height.plntg	RGR.height	1.02448682140994	cm cm-1 day-1	cm~cm^{-1}~day^{-1}	none	RGR of height and lignotuber based on regression across harvests 1-3 of planting	1.02614379084967	0.849384433309737	mm mm-1
Mt. Disappointment	Eucalyptus	obliqua	rgr.height.plntg	RGR.height	0.685019591634045	cm cm-1 day-1	cm~cm^{-1}~day^{-1}	none	RGR of height and lignotuber based on regression across harvests 1-3 of planting	1.02614379084967	0.817308634462698	mm mm-1
Mt. Disappointment	Eucalyptus	regnans	rgr.height.plntg	RGR.height	1.48777929112612	cm cm-1 day-1	cm~cm^{-1}~day^{-1}	none	RGR of height and lignotuber based on regression across harvests 1-3 of planting	1.02614379084967	0.978365512993468	mm mm-1
Mt. Disappointment	Eucalyptus	sideroxylon	rgr.height.plntg	RGR.height	-0.710056314345366	cm cm-1 day-1	cm~cm^{-1}~day^{-1}	none	RGR of height and lignotuber based on regression across harvests 1-3 of planting	1.02614379084967	0.418106154763418	mm mm-1
Mt. Disappointment	Eucalyptus	viminalis	rgr.height.plntg	RGR.height	0.510255467233947	cm cm-1 day-1	cm~cm^{-1}~day^{-1}	none	RGR of height and lignotuber based on regression across harvests 1-3 of planting	1.02614379084967	0.684093354737702	mm mm-1
Bealiba	Eucalyptus	arenacea	rgr.height.plntg	RGR.height	-0.594943978142965	cm cm-1 day-1	cm~cm^{-1}~day^{-1}	none	RGR of height and lignotuber based on regression across harvests 1-3 of planting	0.389152542372881	0.366677854727208	mm mm-1
Bealiba	Eucalyptus	dumosa	rgr.height.plntg	RGR.height	-0.781953837267338	cm cm-1 day-1	cm~cm^{-1}~day^{-1}	none	RGR of height and lignotuber based on regression across harvests 1-3 of planting	0.389152542372881	0.188784581390862	mm mm-1
Bealiba	Eucalyptus	macrorhyncha	rgr.height.plntg	RGR.height	-0.943718780017434	cm cm-1 day-1	cm~cm^{-1}~day^{-1}	none	RGR of height and lignotuber based on regression across harvests 1-3 of planting	0.389152542372881	0.575001635449001	mm mm-1
Bealiba	Eucalyptus	microcarpa	rgr.height.plntg	RGR.height	-0.850616114286822	cm cm-1 day-1	cm~cm^{-1}~day^{-1}	none	RGR of height and lignotuber based on regression across harvests 1-3 of planting	0.389152542372881	0.370348843671803	mm mm-1
Bealiba	Eucalyptus	nitens	rgr.height.plntg	RGR.height	-0.547815221562132	cm cm-1 day-1	cm~cm^{-1}~day^{-1}	none	RGR of height and lignotuber based on regression across harvests 1-3 of planting	0.389152542372881	0.849384433309737	mm mm-1
Bealiba	Eucalyptus	obliqua	rgr.height.plntg	RGR.height	-0.70567065508726	cm cm-1 day-1	cm~cm^{-1}~day^{-1}	none	RGR of height and lignotuber based on regression across harvests 1-3 of planting	0.389152542372881	0.817308634462698	mm mm-1
Bealiba	Eucalyptus	regnans	rgr.height.plntg	RGR.height	-0.788454737666598	cm cm-1 day-1	cm~cm^{-1}~day^{-1}	none	RGR of height and lignotuber based on regression across harvests 1-3 of planting	0.389152542372881	0.978365512993468	mm mm-1
Bealiba	Eucalyptus	sideroxylon	rgr.height.plntg	RGR.height	-0.620522374749044	cm cm-1 day-1	cm~cm^{-1}~day^{-1}	none	RGR of height and lignotuber based on regression across harvests 1-3 of planting	0.389152542372881	0.418106154763418	mm mm-1
Bealiba	Eucalyptus	viminalis	rgr.height.plntg	RGR.height	-0.808822146603006	cm cm-1 day-1	cm~cm^{-1}~day^{-1}	none	RGR of height and lignotuber based on regression across harvests 1-3 of planting	0.389152542372881	0.684093354737702	mm mm-1
Toolangi	Eucalyptus	arenacea	rgr.height.plntg	RGR.height	0.500096028769121	cm cm-1 day-1	cm~cm^{-1}~day^{-1}	none	RGR of height and lignotuber based on regression across harvests 1-3 of planting	1.2517667844523	0.366677854727208	mm mm-1
Toolangi	Eucalyptus	dives	rgr.height.plntg	RGR.height	0.709088785528593	cm cm-1 day-1	cm~cm^{-1}~day^{-1}	none	RGR of height and lignotuber based on regression across harvests 1-3 of planting	1.2517667844523	0.691504351761063	mm mm-1
Toolangi	Eucalyptus	dumosa	rgr.height.plntg	RGR.height	-0.985095013675164	cm cm-1 day-1	cm~cm^{-1}~day^{-1}	none	RGR of height and lignotuber based on regression across harvests 1-3 of planting	1.2517667844523	0.188784581390862	mm mm-1
Toolangi	Eucalyptus	macrorhyncha	rgr.height.plntg	RGR.height	0.940904251149277	cm cm-1 day-1	cm~cm^{-1}~day^{-1}	none	RGR of height and lignotuber based on regression across harvests 1-3 of planting	1.2517667844523	0.575001635449001	mm mm-1
Toolangi	Eucalyptus	microcarpa	rgr.height.plntg	RGR.height	-0.870694501951448	cm cm-1 day-1	cm~cm^{-1}~day^{-1}	none	RGR of height and lignotuber based on regression across harvests 1-3 of planting	1.2517667844523	0.370348843671803	mm mm-1
Toolangi	Eucalyptus	nitens	rgr.height.plntg	RGR.height	1.05922180386688	cm cm-1 day-1	cm~cm^{-1}~day^{-1}	none	RGR of height and lignotuber based on regression across harvests 1-3 of planting	1.2517667844523	0.849384433309737	mm mm-1
Toolangi	Eucalyptus	obliqua	rgr.height.plntg	RGR.height	1.2762297174902	cm cm-1 day-1	cm~cm^{-1}~day^{-1}	none	RGR of height and lignotuber based on regression across harvests 1-3 of planting	1.2517667844523	0.817308634462698	mm mm-1
Toolangi	Eucalyptus	regnans	rgr.height.plntg	RGR.height	0.856457399295039	cm cm-1 day-1	cm~cm^{-1}~day^{-1}	none	RGR of height and lignotuber based on regression across harvests 1-3 of planting	1.2517667844523	0.978365512993468	mm mm-1
Toolangi	Eucalyptus	sideroxylon	rgr.height.plntg	RGR.height	-0.522936752339461	cm cm-1 day-1	cm~cm^{-1}~day^{-1}	none	RGR of height and lignotuber based on regression across harvests 1-3 of planting	1.2517667844523	0.418106154763418	mm mm-1
Toolangi	Eucalyptus	viminalis	rgr.height.plntg	RGR.height	-0.0837514396056349	cm cm-1 day-1	cm~cm^{-1}~day^{-1}	none	RGR of height and lignotuber based on regression across harvests 1-3 of planting	1.2517667844523	0.684093354737702	mm mm-1
Hattah	Eucalyptus	arenacea	rgr.shoot.plntg	RGR.shoot	-0.22287252365404	g g-1 day-1	g~g^{-1}~day^{-1}	none	RGR of shoot and lignotuber based on regression across harvests 1-3 of planting	0.159354513363591	0.366677854727208	mm mm-1
Hattah	Eucalyptus	dumosa	rgr.shoot.plntg	RGR.shoot	-0.426938704090162	g g-1 day-1	g~g^{-1}~day^{-1}	none	RGR of shoot and lignotuber based on regression across harvests 1-3 of planting	0.159354513363591	0.188784581390862	mm mm-1
Hattah	Eucalyptus	microcarpa	rgr.shoot.plntg	RGR.shoot	-1.15504894044352	g g-1 day-1	g~g^{-1}~day^{-1}	none	RGR of shoot and lignotuber based on regression across harvests 1-3 of planting	0.159354513363591	0.370348843671803	mm mm-1
Hattah	Eucalyptus	sideroxylon	rgr.shoot.plntg	RGR.shoot	-1.74954582037708	g g-1 day-1	g~g^{-1}~day^{-1}	none	RGR of shoot and lignotuber based on regression across harvests 1-3 of planting	0.159354513363591	0.418106154763418	mm mm-1
Hattah	Eucalyptus	viminalis	rgr.shoot.plntg	RGR.shoot	-1.69782617665487	g g-1 day-1	g~g^{-1}~day^{-1}	none	RGR of shoot and lignotuber based on regression across harvests 1-3 of planting	0.159354513363591	0.684093354737702	mm mm-1
Mt. Disappointment	Eucalyptus	arenacea	rgr.shoot.plntg	RGR.shoot	-0.125353039231868	g g-1 day-1	g~g^{-1}~day^{-1}	none	RGR of shoot and lignotuber based on regression across harvests 1-3 of planting	1.02614379084967	0.366677854727208	mm mm-1
Mt. Disappointment	Eucalyptus	dives	rgr.shoot.plntg	RGR.shoot	0.3467624136224	g g-1 day-1	g~g^{-1}~day^{-1}	none	RGR of shoot and lignotuber based on regression across harvests 1-3 of planting	1.02614379084967	0.691504351761063	mm mm-1
Mt. Disappointment	Eucalyptus	dumosa	rgr.shoot.plntg	RGR.shoot	-1.11456174134355	g g-1 day-1	g~g^{-1}~day^{-1}	none	RGR of shoot and lignotuber based on regression across harvests 1-3 of planting	1.02614379084967	0.188784581390862	mm mm-1
Mt. Disappointment	Eucalyptus	macrorhyncha	rgr.shoot.plntg	RGR.shoot	-0.357315572603966	g g-1 day-1	g~g^{-1}~day^{-1}	none	RGR of shoot and lignotuber based on regression across harvests 1-3 of planting	1.02614379084967	0.575001635449001	mm mm-1
Mt. Disappointment	Eucalyptus	microcarpa	rgr.shoot.plntg	RGR.shoot	-0.294115285117186	g g-1 day-1	g~g^{-1}~day^{-1}	none	RGR of shoot and lignotuber based on regression across harvests 1-3 of planting	1.02614379084967	0.370348843671803	mm mm-1
Mt. Disappointment	Eucalyptus	nitens	rgr.shoot.plntg	RGR.shoot	0.970339897554368	g g-1 day-1	g~g^{-1}~day^{-1}	none	RGR of shoot and lignotuber based on regression across harvests 1-3 of planting	1.02614379084967	0.849384433309737	mm mm-1
Mt. Disappointment	Eucalyptus	obliqua	rgr.shoot.plntg	RGR.shoot	-0.183130735208124	g g-1 day-1	g~g^{-1}~day^{-1}	none	RGR of shoot and lignotuber based on regression across harvests 1-3 of planting	1.02614379084967	0.817308634462698	mm mm-1
Mt. Disappointment	Eucalyptus	regnans	rgr.shoot.plntg	RGR.shoot	1.37908316044877	g g-1 day-1	g~g^{-1}~day^{-1}	none	RGR of shoot and lignotuber based on regression across harvests 1-3 of planting	1.02614379084967	0.978365512993468	mm mm-1
Mt. Disappointment	Eucalyptus	sideroxylon	rgr.shoot.plntg	RGR.shoot	-0.716243657047016	g g-1 day-1	g~g^{-1}~day^{-1}	none	RGR of shoot and lignotuber based on regression across harvests 1-3 of planting	1.02614379084967	0.418106154763418	mm mm-1
Mt. Disappointment	Eucalyptus	viminalis	rgr.shoot.plntg	RGR.shoot	0.240837832401667	g g-1 day-1	g~g^{-1}~day^{-1}	none	RGR of shoot and lignotuber based on regression across harvests 1-3 of planting	1.02614379084967	0.684093354737702	mm mm-1
Bealiba	Eucalyptus	arenacea	rgr.shoot.plntg	RGR.shoot	-1.11931594789485	g g-1 day-1	g~g^{-1}~day^{-1}	none	RGR of shoot and lignotuber based on regression across harvests 1-3 of planting	0.389152542372881	0.366677854727208	mm mm-1
Bealiba	Eucalyptus	dumosa	rgr.shoot.plntg	RGR.shoot	-0.871430578762102	g g-1 day-1	g~g^{-1}~day^{-1}	none	RGR of shoot and lignotuber based on regression across harvests 1-3 of planting	0.389152542372881	0.188784581390862	mm mm-1
Bealiba	Eucalyptus	macrorhyncha	rgr.shoot.plntg	RGR.shoot	-0.895521221533954	g g-1 day-1	g~g^{-1}~day^{-1}	none	RGR of shoot and lignotuber based on regression across harvests 1-3 of planting	0.389152542372881	0.575001635449001	mm mm-1
Bealiba	Eucalyptus	microcarpa	rgr.shoot.plntg	RGR.shoot	-0.81737832716658	g g-1 day-1	g~g^{-1}~day^{-1}	none	RGR of shoot and lignotuber based on regression across harvests 1-3 of planting	0.389152542372881	0.370348843671803	mm mm-1
Bealiba	Eucalyptus	nitens	rgr.shoot.plntg	RGR.shoot	-0.568102874362921	g g-1 day-1	g~g^{-1}~day^{-1}	none	RGR of shoot and lignotuber based on regression across harvests 1-3 of planting	0.389152542372881	0.849384433309737	mm mm-1
Bealiba	Eucalyptus	obliqua	rgr.shoot.plntg	RGR.shoot	-0.5574371034661	g g-1 day-1	g~g^{-1}~day^{-1}	none	RGR of shoot and lignotuber based on regression across harvests 1-3 of planting	0.389152542372881	0.817308634462698	mm mm-1
Bealiba	Eucalyptus	regnans	rgr.shoot.plntg	RGR.shoot	-0.904887810667105	g g-1 day-1	g~g^{-1}~day^{-1}	none	RGR of shoot and lignotuber based on regression across harvests 1-3 of planting	0.389152542372881	0.978365512993468	mm mm-1
Bealiba	Eucalyptus	sideroxylon	rgr.shoot.plntg	RGR.shoot	-1.23648747728021	g g-1 day-1	g~g^{-1}~day^{-1}	none	RGR of shoot and lignotuber based on regression across harvests 1-3 of planting	0.389152542372881	0.418106154763418	mm mm-1
Bealiba	Eucalyptus	viminalis	rgr.shoot.plntg	RGR.shoot	-0.767940027176564	g g-1 day-1	g~g^{-1}~day^{-1}	none	RGR of shoot and lignotuber based on regression across harvests 1-3 of planting	0.389152542372881	0.684093354737702	mm mm-1
Toolangi	Eucalyptus	arenacea	rgr.shoot.plntg	RGR.shoot	-0.204710671216844	g g-1 day-1	g~g^{-1}~day^{-1}	none	RGR of shoot and lignotuber based on regression across harvests 1-3 of planting	1.2517667844523	0.366677854727208	mm mm-1
Toolangi	Eucalyptus	dives	rgr.shoot.plntg	RGR.shoot	-0.12374167148073	g g-1 day-1	g~g^{-1}~day^{-1}	none	RGR of shoot and lignotuber based on regression across harvests 1-3 of planting	1.2517667844523	0.691504351761063	mm mm-1
Toolangi	Eucalyptus	dumosa	rgr.shoot.plntg	RGR.shoot	-1.93991649808368	g g-1 day-1	g~g^{-1}~day^{-1}	none	RGR of shoot and lignotuber based on regression across harvests 1-3 of planting	1.2517667844523	0.188784581390862	mm mm-1
Toolangi	Eucalyptus	macrorhyncha	rgr.shoot.plntg	RGR.shoot	0.794326621926075	g g-1 day-1	g~g^{-1}~day^{-1}	none	RGR of shoot and lignotuber based on regression across harvests 1-3 of planting	1.2517667844523	0.575001635449001	mm mm-1
Toolangi	Eucalyptus	microcarpa	rgr.shoot.plntg	RGR.shoot	-1.16600418669259	g g-1 day-1	g~g^{-1}~day^{-1}	none	RGR of shoot and lignotuber based on regression across harvests 1-3 of planting	1.2517667844523	0.370348843671803	mm mm-1
Toolangi	Eucalyptus	nitens	rgr.shoot.plntg	RGR.shoot	1.43340473449427	g g-1 day-1	g~g^{-1}~day^{-1}	none	RGR of shoot and lignotuber based on regression across harvests 1-3 of planting	1.2517667844523	0.849384433309737	mm mm-1
Toolangi	Eucalyptus	obliqua	rgr.shoot.plntg	RGR.shoot	0.908562011162417	g g-1 day-1	g~g^{-1}~day^{-1}	none	RGR of shoot and lignotuber based on regression across harvests 1-3 of planting	1.2517667844523	0.817308634462698	mm mm-1
Toolangi	Eucalyptus	regnans	rgr.shoot.plntg	RGR.shoot	0.469156362692445	g g-1 day-1	g~g^{-1}~day^{-1}	none	RGR of shoot and lignotuber based on regression across harvests 1-3 of planting	1.2517667844523	0.978365512993468	mm mm-1
Toolangi	Eucalyptus	sideroxylon	rgr.shoot.plntg	RGR.shoot	-0.488293529345469	g g-1 day-1	g~g^{-1}~day^{-1}	none	RGR of shoot and lignotuber based on regression across harvests 1-3 of planting	1.2517667844523	0.418106154763418	mm mm-1
Toolangi	Eucalyptus	viminalis	rgr.shoot.plntg	RGR.shoot	0.025530315811352	g g-1 day-1	g~g^{-1}~day^{-1}	none	RGR of shoot and lignotuber based on regression across harvests 1-3 of planting	1.2517667844523	0.684093354737702	mm mm-1
Hattah	Eucalyptus	arenacea	root/shoot.mas	root.m/shoot.m	-0.373476547913878	g g-b	g~g^{-b}	sqrt	Dry plant shoot root (y) standardized by dry shoot mass with lignotuber (x) as a=exp(log(y)-b*log(x)) where b is common slope across species+site (0.821)	0.159354513363591	0.366677854727208	mm mm-1
Hattah	Eucalyptus	dumosa	root/shoot.mas	root.m/shoot.m	-0.45341878241144	g g-b	g~g^{-b}	sqrt	Dry plant shoot root (y) standardized by dry shoot mass with lignotuber (x) as a=exp(log(y)-b*log(x)) where b is common slope across species+site (0.821)	0.159354513363591	0.188784581390862	mm mm-1
Hattah	Eucalyptus	microcarpa	root/shoot.mas	root.m/shoot.m	-0.183469236988003	g g-b	g~g^{-b}	sqrt	Dry plant shoot root (y) standardized by dry shoot mass with lignotuber (x) as a=exp(log(y)-b*log(x)) where b is common slope across species+site (0.821)	0.159354513363591	0.370348843671803	mm mm-1
Hattah	Eucalyptus	sideroxylon	root/shoot.mas	root.m/shoot.m	-0.530240507849072	g g-b	g~g^{-b}	sqrt	Dry plant shoot root (y) standardized by dry shoot mass with lignotuber (x) as a=exp(log(y)-b*log(x)) where b is common slope across species+site (0.821)	0.159354513363591	0.418106154763418	mm mm-1
Hattah	Eucalyptus	viminalis	root/shoot.mas	root.m/shoot.m	0.130785671064002	g g-b	g~g^{-b}	sqrt	Dry plant shoot root (y) standardized by dry shoot mass with lignotuber (x) as a=exp(log(y)-b*log(x)) where b is common slope across species+site (0.821)	0.159354513363591	0.684093354737702	mm mm-1
Mt. Disappointment	Eucalyptus	arenacea	root/shoot.mas	root.m/shoot.m	-0.242794716095602	g g-b	g~g^{-b}	sqrt	Dry plant shoot root (y) standardized by dry shoot mass with lignotuber (x) as a=exp(log(y)-b*log(x)) where b is common slope across species+site (0.821)	1.02614379084967	0.366677854727208	mm mm-1
Mt. Disappointment	Eucalyptus	dives	root/shoot.mas	root.m/shoot.m	-0.841890088825331	g g-b	g~g^{-b}	sqrt	Dry plant shoot root (y) standardized by dry shoot mass with lignotuber (x) as a=exp(log(y)-b*log(x)) where b is common slope across species+site (0.821)	1.02614379084967	0.691504351761063	mm mm-1
Mt. Disappointment	Eucalyptus	dumosa	root/shoot.mas	root.m/shoot.m	-0.781574377601856	g g-b	g~g^{-b}	sqrt	Dry plant shoot root (y) standardized by dry shoot mass with lignotuber (x) as a=exp(log(y)-b*log(x)) where b is common slope across species+site (0.821)	1.02614379084967	0.188784581390862	mm mm-1
Mt. Disappointment	Eucalyptus	macrorhyncha	root/shoot.mas	root.m/shoot.m	0.168957864183227	g g-b	g~g^{-b}	sqrt	Dry plant shoot root (y) standardized by dry shoot mass with lignotuber (x) as a=exp(log(y)-b*log(x)) where b is common slope across species+site (0.821)	1.02614379084967	0.575001635449001	mm mm-1
Mt. Disappointment	Eucalyptus	microcarpa	root/shoot.mas	root.m/shoot.m	-0.297592807017367	g g-b	g~g^{-b}	sqrt	Dry plant shoot root (y) standardized by dry shoot mass with lignotuber (x) as a=exp(log(y)-b*log(x)) where b is common slope across species+site (0.821)	1.02614379084967	0.370348843671803	mm mm-1
Mt. Disappointment	Eucalyptus	nitens	root/shoot.mas	root.m/shoot.m	-0.853424415808007	g g-b	g~g^{-b}	sqrt	Dry plant shoot root (y) standardized by dry shoot mass with lignotuber (x) as a=exp(log(y)-b*log(x)) where b is common slope across species+site (0.821)	1.02614379084967	0.849384433309737	mm mm-1
Mt. Disappointment	Eucalyptus	obliqua	root/shoot.mas	root.m/shoot.m	-0.0157114027918226	g g-b	g~g^{-b}	sqrt	Dry plant shoot root (y) standardized by dry shoot mass with lignotuber (x) as a=exp(log(y)-b*log(x)) where b is common slope across species+site (0.821)	1.02614379084967	0.817308634462698	mm mm-1
Mt. Disappointment	Eucalyptus	regnans	root/shoot.mas	root.m/shoot.m	-0.544174730893303	g g-b	g~g^{-b}	sqrt	Dry plant shoot root (y) standardized by dry shoot mass with lignotuber (x) as a=exp(log(y)-b*log(x)) where b is common slope across species+site (0.821)	1.02614379084967	0.978365512993468	mm mm-1
Mt. Disappointment	Eucalyptus	sideroxylon	root/shoot.mas	root.m/shoot.m	-0.450152936310758	g g-b	g~g^{-b}	sqrt	Dry plant shoot root (y) standardized by dry shoot mass with lignotuber (x) as a=exp(log(y)-b*log(x)) where b is common slope across species+site (0.821)	1.02614379084967	0.418106154763418	mm mm-1
Mt. Disappointment	Eucalyptus	viminalis	root/shoot.mas	root.m/shoot.m	-0.277192668935754	g g-b	g~g^{-b}	sqrt	Dry plant shoot root (y) standardized by dry shoot mass with lignotuber (x) as a=exp(log(y)-b*log(x)) where b is common slope across species+site (0.821)	1.02614379084967	0.684093354737702	mm mm-1
Bealiba	Eucalyptus	arenacea	root/shoot.mas	root.m/shoot.m	0.0369777047235118	g g-b	g~g^{-b}	sqrt	Dry plant shoot root (y) standardized by dry shoot mass with lignotuber (x) as a=exp(log(y)-b*log(x)) where b is common slope across species+site (0.821)	0.389152542372881	0.366677854727208	mm mm-1
Bealiba	Eucalyptus	dumosa	root/shoot.mas	root.m/shoot.m	-0.307606380120205	g g-b	g~g^{-b}	sqrt	Dry plant shoot root (y) standardized by dry shoot mass with lignotuber (x) as a=exp(log(y)-b*log(x)) where b is common slope across species+site (0.821)	0.389152542372881	0.188784581390862	mm mm-1
Bealiba	Eucalyptus	macrorhyncha	root/shoot.mas	root.m/shoot.m	0.672137824313182	g g-b	g~g^{-b}	sqrt	Dry plant shoot root (y) standardized by dry shoot mass with lignotuber (x) as a=exp(log(y)-b*log(x)) where b is common slope across species+site (0.821)	0.389152542372881	0.575001635449001	mm mm-1
Bealiba	Eucalyptus	microcarpa	root/shoot.mas	root.m/shoot.m	-0.380795737768352	g g-b	g~g^{-b}	sqrt	Dry plant shoot root (y) standardized by dry shoot mass with lignotuber (x) as a=exp(log(y)-b*log(x)) where b is common slope across species+site (0.821)	0.389152542372881	0.370348843671803	mm mm-1
Bealiba	Eucalyptus	nitens	root/shoot.mas	root.m/shoot.m	0.326327409082438	g g-b	g~g^{-b}	sqrt	Dry plant shoot root (y) standardized by dry shoot mass with lignotuber (x) as a=exp(log(y)-b*log(x)) where b is common slope across species+site (0.821)	0.389152542372881	0.849384433309737	mm mm-1
Bealiba	Eucalyptus	obliqua	root/shoot.mas	root.m/shoot.m	0.355936323345617	g g-b	g~g^{-b}	sqrt	Dry plant shoot root (y) standardized by dry shoot mass with lignotuber (x) as a=exp(log(y)-b*log(x)) where b is common slope across species+site (0.821)	0.389152542372881	0.817308634462698	mm mm-1
Bealiba	Eucalyptus	regnans	root/shoot.mas	root.m/shoot.m	0.194467289378584	g g-b	g~g^{-b}	sqrt	Dry plant shoot root (y) standardized by dry shoot mass with lignotuber (x) as a=exp(log(y)-b*log(x)) where b is common slope across species+site (0.821)	0.389152542372881	0.978365512993468	mm mm-1
Bealiba	Eucalyptus	sideroxylon	root/shoot.mas	root.m/shoot.m	0.303945292290081	g g-b	g~g^{-b}	sqrt	Dry plant shoot root (y) standardized by dry shoot mass with lignotuber (x) as a=exp(log(y)-b*log(x)) where b is common slope across species+site (0.821)	0.389152542372881	0.418106154763418	mm mm-1
Bealiba	Eucalyptus	viminalis	root/shoot.mas	root.m/shoot.m	0.672472850223215	g g-b	g~g^{-b}	sqrt	Dry plant shoot root (y) standardized by dry shoot mass with lignotuber (x) as a=exp(log(y)-b*log(x)) where b is common slope across species+site (0.821)	0.389152542372881	0.684093354737702	mm mm-1
Toolangi	Eucalyptus	arenacea	root/shoot.mas	root.m/shoot.m	-0.0434963105802524	g g-b	g~g^{-b}	sqrt	Dry plant shoot root (y) standardized by dry shoot mass with lignotuber (x) as a=exp(log(y)-b*log(x)) where b is common slope across species+site (0.821)	1.2517667844523	0.366677854727208	mm mm-1
Toolangi	Eucalyptus	dives	root/shoot.mas	root.m/shoot.m	-0.187420015856389	g g-b	g~g^{-b}	sqrt	Dry plant shoot root (y) standardized by dry shoot mass with lignotuber (x) as a=exp(log(y)-b*log(x)) where b is common slope across species+site (0.821)	1.2517667844523	0.691504351761063	mm mm-1
Toolangi	Eucalyptus	dumosa	root/shoot.mas	root.m/shoot.m	-0.259284180992921	g g-b	g~g^{-b}	sqrt	Dry plant shoot root (y) standardized by dry shoot mass with lignotuber (x) as a=exp(log(y)-b*log(x)) where b is common slope across species+site (0.821)	1.2517667844523	0.188784581390862	mm mm-1
Toolangi	Eucalyptus	macrorhyncha	root/shoot.mas	root.m/shoot.m	-0.0952780395347474	g g-b	g~g^{-b}	sqrt	Dry plant shoot root (y) standardized by dry shoot mass with lignotuber (x) as a=exp(log(y)-b*log(x)) where b is common slope across species+site (0.821)	1.2517667844523	0.575001635449001	mm mm-1
Toolangi	Eucalyptus	microcarpa	root/shoot.mas	root.m/shoot.m	0.0574495508863322	g g-b	g~g^{-b}	sqrt	Dry plant shoot root (y) standardized by dry shoot mass with lignotuber (x) as a=exp(log(y)-b*log(x)) where b is common slope across species+site (0.821)	1.2517667844523	0.370348843671803	mm mm-1
Toolangi	Eucalyptus	nitens	root/shoot.mas	root.m/shoot.m	-0.725736269041207	g g-b	g~g^{-b}	sqrt	Dry plant shoot root (y) standardized by dry shoot mass with lignotuber (x) as a=exp(log(y)-b*log(x)) where b is common slope across species+site (0.821)	1.2517667844523	0.849384433309737	mm mm-1
Toolangi	Eucalyptus	obliqua	root/shoot.mas	root.m/shoot.m	-0.524063719765195	g g-b	g~g^{-b}	sqrt	Dry plant shoot root (y) standardized by dry shoot mass with lignotuber (x) as a=exp(log(y)-b*log(x)) where b is common slope across species+site (0.821)	1.2517667844523	0.817308634462698	mm mm-1
Toolangi	Eucalyptus	regnans	root/shoot.mas	root.m/shoot.m	-0.420773130486065	g g-b	g~g^{-b}	sqrt	Dry plant shoot root (y) standardized by dry shoot mass with lignotuber (x) as a=exp(log(y)-b*log(x)) where b is common slope across species+site (0.821)	1.2517667844523	0.978365512993468	mm mm-1
Toolangi	Eucalyptus	sideroxylon	root/shoot.mas	root.m/shoot.m	0.524686595688387	g g-b	g~g^{-b}	sqrt	Dry plant shoot root (y) standardized by dry shoot mass with lignotuber (x) as a=exp(log(y)-b*log(x)) where b is common slope across species+site (0.821)	1.2517667844523	0.418106154763418	mm mm-1
Toolangi	Eucalyptus	viminalis	root/shoot.mas	root.m/shoot.m	0.747544957740686	g g-b	g~g^{-b}	sqrt	Dry plant shoot root (y) standardized by dry shoot mass with lignotuber (x) as a=exp(log(y)-b*log(x)) where b is common slope across species+site (0.821)	1.2517667844523	0.684093354737702	mm mm-1
Hattah	Eucalyptus	arenacea	shoot.m/height	shoot.m/height	0.532767807972323	g cm-b	g~cm^{-b}	log	Dry plant shoot mass with lignotuber (y) standardized by height (x) as a=exp(log(y)-b*log(x)) where b is common slope across species+site (2.193)	0.159354513363591	0.366677854727208	mm mm-1
Hattah	Eucalyptus	dumosa	shoot.m/height	shoot.m/height	1.321386943815	g cm-b	g~cm^{-b}	log	Dry plant shoot mass with lignotuber (y) standardized by height (x) as a=exp(log(y)-b*log(x)) where b is common slope across species+site (2.193)	0.159354513363591	0.188784581390862	mm mm-1
Hattah	Eucalyptus	microcarpa	shoot.m/height	shoot.m/height	0.999525532146217	g cm-b	g~cm^{-b}	log	Dry plant shoot mass with lignotuber (y) standardized by height (x) as a=exp(log(y)-b*log(x)) where b is common slope across species+site (2.193)	0.159354513363591	0.370348843671803	mm mm-1
Hattah	Eucalyptus	sideroxylon	shoot.m/height	shoot.m/height	0.226691450705386	g cm-b	g~cm^{-b}	log	Dry plant shoot mass with lignotuber (y) standardized by height (x) as a=exp(log(y)-b*log(x)) where b is common slope across species+site (2.193)	0.159354513363591	0.418106154763418	mm mm-1
Hattah	Eucalyptus	viminalis	shoot.m/height	shoot.m/height	-0.00462583733037479	g cm-b	g~cm^{-b}	log	Dry plant shoot mass with lignotuber (y) standardized by height (x) as a=exp(log(y)-b*log(x)) where b is common slope across species+site (2.193)	0.159354513363591	0.684093354737702	mm mm-1
Mt. Disappointment	Eucalyptus	arenacea	shoot.m/height	shoot.m/height	-0.0811262518594119	g cm-b	g~cm^{-b}	log	Dry plant shoot mass with lignotuber (y) standardized by height (x) as a=exp(log(y)-b*log(x)) where b is common slope across species+site (2.193)	1.02614379084967	0.366677854727208	mm mm-1
Mt. Disappointment	Eucalyptus	dives	shoot.m/height	shoot.m/height	0.44995055637175	g cm-b	g~cm^{-b}	log	Dry plant shoot mass with lignotuber (y) standardized by height (x) as a=exp(log(y)-b*log(x)) where b is common slope across species+site (2.193)	1.02614379084967	0.691504351761063	mm mm-1
Mt. Disappointment	Eucalyptus	dumosa	shoot.m/height	shoot.m/height	0.0254402274867971	g cm-b	g~cm^{-b}	log	Dry plant shoot mass with lignotuber (y) standardized by height (x) as a=exp(log(y)-b*log(x)) where b is common slope across species+site (2.193)	1.02614379084967	0.188784581390862	mm mm-1
Mt. Disappointment	Eucalyptus	macrorhyncha	shoot.m/height	shoot.m/height	-0.0703213572067293	g cm-b	g~cm^{-b}	log	Dry plant shoot mass with lignotuber (y) standardized by height (x) as a=exp(log(y)-b*log(x)) where b is common slope across species+site (2.193)	1.02614379084967	0.575001635449001	mm mm-1
Mt. Disappointment	Eucalyptus	microcarpa	shoot.m/height	shoot.m/height	0.45481731529699	g cm-b	g~cm^{-b}	log	Dry plant shoot mass with lignotuber (y) standardized by height (x) as a=exp(log(y)-b*log(x)) where b is common slope across species+site (2.193)	1.02614379084967	0.370348843671803	mm mm-1
Mt. Disappointment	Eucalyptus	nitens	shoot.m/height	shoot.m/height	0.2505983334115	g cm-b	g~cm^{-b}	log	Dry plant shoot mass with lignotuber (y) standardized by height (x) as a=exp(log(y)-b*log(x)) where b is common slope across species+site (2.193)	1.02614379084967	0.849384433309737	mm mm-1
Mt. Disappointment	Eucalyptus	obliqua	shoot.m/height	shoot.m/height	-0.167344154412306	g cm-b	g~cm^{-b}	log	Dry plant shoot mass with lignotuber (y) standardized by height (x) as a=exp(log(y)-b*log(x)) where b is common slope across species+site (2.193)	1.02614379084967	0.817308634462698	mm mm-1
Mt. Disappointment	Eucalyptus	regnans	shoot.m/height	shoot.m/height	-1.07096559022046	g cm-b	g~cm^{-b}	log	Dry plant shoot mass with lignotuber (y) standardized by height (x) as a=exp(log(y)-b*log(x)) where b is common slope across species+site (2.193)	1.02614379084967	0.978365512993468	mm mm-1
Mt. Disappointment	Eucalyptus	sideroxylon	shoot.m/height	shoot.m/height	-0.961805552261869	g cm-b	g~cm^{-b}	log	Dry plant shoot mass with lignotuber (y) standardized by height (x) as a=exp(log(y)-b*log(x)) where b is common slope across species+site (2.193)	1.02614379084967	0.418106154763418	mm mm-1
Mt. Disappointment	Eucalyptus	viminalis	shoot.m/height	shoot.m/height	-0.805333355265282	g cm-b	g~cm^{-b}	log	Dry plant shoot mass with lignotuber (y) standardized by height (x) as a=exp(log(y)-b*log(x)) where b is common slope across species+site (2.193)	1.02614379084967	0.684093354737702	mm mm-1
Bealiba	Eucalyptus	arenacea	shoot.m/height	shoot.m/height	0.0114117698069899	g cm-b	g~cm^{-b}	log	Dry plant shoot mass with lignotuber (y) standardized by height (x) as a=exp(log(y)-b*log(x)) where b is common slope across species+site (2.193)	0.389152542372881	0.366677854727208	mm mm-1
Bealiba	Eucalyptus	dumosa	shoot.m/height	shoot.m/height	0.214038645633082	g cm-b	g~cm^{-b}	log	Dry plant shoot mass with lignotuber (y) standardized by height (x) as a=exp(log(y)-b*log(x)) where b is common slope across species+site (2.193)	0.389152542372881	0.188784581390862	mm mm-1
Bealiba	Eucalyptus	macrorhyncha	shoot.m/height	shoot.m/height	0.0585231814225503	g cm-b	g~cm^{-b}	log	Dry plant shoot mass with lignotuber (y) standardized by height (x) as a=exp(log(y)-b*log(x)) where b is common slope across species+site (2.193)	0.389152542372881	0.575001635449001	mm mm-1
Bealiba	Eucalyptus	microcarpa	shoot.m/height	shoot.m/height	0.531620763337269	g cm-b	g~cm^{-b}	log	Dry plant shoot mass with lignotuber (y) standardized by height (x) as a=exp(log(y)-b*log(x)) where b is common slope across species+site (2.193)	0.389152542372881	0.370348843671803	mm mm-1
Bealiba	Eucalyptus	nitens	shoot.m/height	shoot.m/height	0.74785591265637	g cm-b	g~cm^{-b}	log	Dry plant shoot mass with lignotuber (y) standardized by height (x) as a=exp(log(y)-b*log(x)) where b is common slope across species+site (2.193)	0.389152542372881	0.849384433309737	mm mm-1
Bealiba	Eucalyptus	obliqua	shoot.m/height	shoot.m/height	0.243921695386671	g cm-b	g~cm^{-b}	log	Dry plant shoot mass with lignotuber (y) standardized by height (x) as a=exp(log(y)-b*log(x)) where b is common slope across species+site (2.193)	0.389152542372881	0.817308634462698	mm mm-1
Bealiba	Eucalyptus	regnans	shoot.m/height	shoot.m/height	-0.680507438984262	g cm-b	g~cm^{-b}	log	Dry plant shoot mass with lignotuber (y) standardized by height (x) as a=exp(log(y)-b*log(x)) where b is common slope across species+site (2.193)	0.389152542372881	0.978365512993468	mm mm-1
Bealiba	Eucalyptus	sideroxylon	shoot.m/height	shoot.m/height	-0.546043847316661	g cm-b	g~cm^{-b}	log	Dry plant shoot mass with lignotuber (y) standardized by height (x) as a=exp(log(y)-b*log(x)) where b is common slope across species+site (2.193)	0.389152542372881	0.418106154763418	mm mm-1
Bealiba	Eucalyptus	viminalis	shoot.m/height	shoot.m/height	-0.347468567092261	g cm-b	g~cm^{-b}	log	Dry plant shoot mass with lignotuber (y) standardized by height (x) as a=exp(log(y)-b*log(x)) where b is common slope across species+site (2.193)	0.389152542372881	0.684093354737702	mm mm-1
Toolangi	Eucalyptus	arenacea	shoot.m/height	shoot.m/height	-0.57016666997579	g cm-b	g~cm^{-b}	log	Dry plant shoot mass with lignotuber (y) standardized by height (x) as a=exp(log(y)-b*log(x)) where b is common slope across species+site (2.193)	1.2517667844523	0.366677854727208	mm mm-1
Toolangi	Eucalyptus	dives	shoot.m/height	shoot.m/height	0.0207828522424139	g cm-b	g~cm^{-b}	log	Dry plant shoot mass with lignotuber (y) standardized by height (x) as a=exp(log(y)-b*log(x)) where b is common slope across species+site (2.193)	1.2517667844523	0.691504351761063	mm mm-1
Toolangi	Eucalyptus	dumosa	shoot.m/height	shoot.m/height	-0.576213734472582	g cm-b	g~cm^{-b}	log	Dry plant shoot mass with lignotuber (y) standardized by height (x) as a=exp(log(y)-b*log(x)) where b is common slope across species+site (2.193)	1.2517667844523	0.188784581390862	mm mm-1
Toolangi	Eucalyptus	macrorhyncha	shoot.m/height	shoot.m/height	-0.0655083805685658	g cm-b	g~cm^{-b}	log	Dry plant shoot mass with lignotuber (y) standardized by height (x) as a=exp(log(y)-b*log(x)) where b is common slope across species+site (2.193)	1.2517667844523	0.575001635449001	mm mm-1
Toolangi	Eucalyptus	microcarpa	shoot.m/height	shoot.m/height	0.0643426657986328	g cm-b	g~cm^{-b}	log	Dry plant shoot mass with lignotuber (y) standardized by height (x) as a=exp(log(y)-b*log(x)) where b is common slope across species+site (2.193)	1.2517667844523	0.370348843671803	mm mm-1
Toolangi	Eucalyptus	nitens	shoot.m/height	shoot.m/height	0.0322425967830126	g cm-b	g~cm^{-b}	log	Dry plant shoot mass with lignotuber (y) standardized by height (x) as a=exp(log(y)-b*log(x)) where b is common slope across species+site (2.193)	1.2517667844523	0.849384433309737	mm mm-1
Toolangi	Eucalyptus	obliqua	shoot.m/height	shoot.m/height	-0.0498298098413469	g cm-b	g~cm^{-b}	log	Dry plant shoot mass with lignotuber (y) standardized by height (x) as a=exp(log(y)-b*log(x)) where b is common slope across species+site (2.193)	1.2517667844523	0.817308634462698	mm mm-1
Toolangi	Eucalyptus	regnans	shoot.m/height	shoot.m/height	-0.620364051040127	g cm-b	g~cm^{-b}	log	Dry plant shoot mass with lignotuber (y) standardized by height (x) as a=exp(log(y)-b*log(x)) where b is common slope across species+site (2.193)	1.2517667844523	0.978365512993468	mm mm-1
Toolangi	Eucalyptus	sideroxylon	shoot.m/height	shoot.m/height	-0.979253031721134	g cm-b	g~cm^{-b}	log	Dry plant shoot mass with lignotuber (y) standardized by height (x) as a=exp(log(y)-b*log(x)) where b is common slope across species+site (2.193)	1.2517667844523	0.418106154763418	mm mm-1
Toolangi	Eucalyptus	viminalis	shoot.m/height	shoot.m/height	-0.829262304793763	g cm-b	g~cm^{-b}	log	Dry plant shoot mass with lignotuber (y) standardized by height (x) as a=exp(log(y)-b*log(x)) where b is common slope across species+site (2.193)	1.2517667844523	0.684093354737702	mm mm-1
Hattah	Eucalyptus	arenacea	sla.lamina	SLA	-0.737620018277871	cm2 g-1	cm^2~g^{-1}	log	specific leaf area - whole lamina excl petiole or leaf disk	0.159354513363591	0.366677854727208	mm mm-1
Hattah	Eucalyptus	dumosa	sla.lamina	SLA	-1.43024045981897	cm2 g-1	cm^2~g^{-1}	log	specific leaf area - whole lamina excl petiole or leaf disk	0.159354513363591	0.188784581390862	mm mm-1
Hattah	Eucalyptus	microcarpa	sla.lamina	SLA	-1.0812013434755	cm2 g-1	cm^2~g^{-1}	log	specific leaf area - whole lamina excl petiole or leaf disk	0.159354513363591	0.370348843671803	mm mm-1
Hattah	Eucalyptus	sideroxylon	sla.lamina	SLA	-1.2215077295728	cm2 g-1	cm^2~g^{-1}	log	specific leaf area - whole lamina excl petiole or leaf disk	0.159354513363591	0.418106154763418	mm mm-1
Hattah	Eucalyptus	viminalis	sla.lamina	SLA	0.0589465677570077	cm2 g-1	cm^2~g^{-1}	log	specific leaf area - whole lamina excl petiole or leaf disk	0.159354513363591	0.684093354737702	mm mm-1
Mt. Disappointment	Eucalyptus	arenacea	sla.lamina	SLA	-0.124497775620181	cm2 g-1	cm^2~g^{-1}	log	specific leaf area - whole lamina excl petiole or leaf disk	1.02614379084967	0.366677854727208	mm mm-1
Mt. Disappointment	Eucalyptus	dives	sla.lamina	SLA	0.0951782807825649	cm2 g-1	cm^2~g^{-1}	log	specific leaf area - whole lamina excl petiole or leaf disk	1.02614379084967	0.691504351761063	mm mm-1
Mt. Disappointment	Eucalyptus	dumosa	sla.lamina	SLA	-0.435885565192686	cm2 g-1	cm^2~g^{-1}	log	specific leaf area - whole lamina excl petiole or leaf disk	1.02614379084967	0.188784581390862	mm mm-1
Mt. Disappointment	Eucalyptus	macrorhyncha	sla.lamina	SLA	-0.0318756469633131	cm2 g-1	cm^2~g^{-1}	log	specific leaf area - whole lamina excl petiole or leaf disk	1.02614379084967	0.575001635449001	mm mm-1
Mt. Disappointment	Eucalyptus	microcarpa	sla.lamina	SLA	-0.498408416555466	cm2 g-1	cm^2~g^{-1}	log	specific leaf area - whole lamina excl petiole or leaf disk	1.02614379084967	0.370348843671803	mm mm-1
Mt. Disappointment	Eucalyptus	nitens	sla.lamina	SLA	0.562036437457209	cm2 g-1	cm^2~g^{-1}	log	specific leaf area - whole lamina excl petiole or leaf disk	1.02614379084967	0.849384433309737	mm mm-1
Mt. Disappointment	Eucalyptus	obliqua	sla.lamina	SLA	0.236574838421017	cm2 g-1	cm^2~g^{-1}	log	specific leaf area - whole lamina excl petiole or leaf disk	1.02614379084967	0.817308634462698	mm mm-1
Mt. Disappointment	Eucalyptus	regnans	sla.lamina	SLA	1.33846568874703	cm2 g-1	cm^2~g^{-1}	log	specific leaf area - whole lamina excl petiole or leaf disk	1.02614379084967	0.978365512993468	mm mm-1
Mt. Disappointment	Eucalyptus	sideroxylon	sla.lamina	SLA	-0.271513089751331	cm2 g-1	cm^2~g^{-1}	log	specific leaf area - whole lamina excl petiole or leaf disk	1.02614379084967	0.418106154763418	mm mm-1
Mt. Disappointment	Eucalyptus	viminalis	sla.lamina	SLA	1.01937695784843	cm2 g-1	cm^2~g^{-1}	log	specific leaf area - whole lamina excl petiole or leaf disk	1.02614379084967	0.684093354737702	mm mm-1
Bealiba	Eucalyptus	arenacea	sla.lamina	SLA	-0.579978664986088	cm2 g-1	cm^2~g^{-1}	log	specific leaf area - whole lamina excl petiole or leaf disk	0.389152542372881	0.366677854727208	mm mm-1
Bealiba	Eucalyptus	dumosa	sla.lamina	SLA	-1.10939894377899	cm2 g-1	cm^2~g^{-1}	log	specific leaf area - whole lamina excl petiole or leaf disk	0.389152542372881	0.188784581390862	mm mm-1
Bealiba	Eucalyptus	macrorhyncha	sla.lamina	SLA	-0.485415127671372	cm2 g-1	cm^2~g^{-1}	log	specific leaf area - whole lamina excl petiole or leaf disk	0.389152542372881	0.575001635449001	mm mm-1
Bealiba	Eucalyptus	microcarpa	sla.lamina	SLA	-0.746673053373673	cm2 g-1	cm^2~g^{-1}	log	specific leaf area - whole lamina excl petiole or leaf disk	0.389152542372881	0.370348843671803	mm mm-1
Bealiba	Eucalyptus	nitens	sla.lamina	SLA	0.431761471404012	cm2 g-1	cm^2~g^{-1}	log	specific leaf area - whole lamina excl petiole or leaf disk	0.389152542372881	0.849384433309737	mm mm-1
Bealiba	Eucalyptus	obliqua	sla.lamina	SLA	-0.160286344040721	cm2 g-1	cm^2~g^{-1}	log	specific leaf area - whole lamina excl petiole or leaf disk	0.389152542372881	0.817308634462698	mm mm-1
Bealiba	Eucalyptus	regnans	sla.lamina	SLA	0.464137936552322	cm2 g-1	cm^2~g^{-1}	log	specific leaf area - whole lamina excl petiole or leaf disk	0.389152542372881	0.978365512993468	mm mm-1
Bealiba	Eucalyptus	sideroxylon	sla.lamina	SLA	-0.5985742893815	cm2 g-1	cm^2~g^{-1}	log	specific leaf area - whole lamina excl petiole or leaf disk	0.389152542372881	0.418106154763418	mm mm-1
Bealiba	Eucalyptus	viminalis	sla.lamina	SLA	0.741237379619106	cm2 g-1	cm^2~g^{-1}	log	specific leaf area - whole lamina excl petiole or leaf disk	0.389152542372881	0.684093354737702	mm mm-1
Toolangi	Eucalyptus	arenacea	sla.lamina	SLA	0.106545441549832	cm2 g-1	cm^2~g^{-1}	log	specific leaf area - whole lamina excl petiole or leaf disk	1.2517667844523	0.366677854727208	mm mm-1
Toolangi	Eucalyptus	dives	sla.lamina	SLA	0.285196981440808	cm2 g-1	cm^2~g^{-1}	log	specific leaf area - whole lamina excl petiole or leaf disk	1.2517667844523	0.691504351761063	mm mm-1
Toolangi	Eucalyptus	dumosa	sla.lamina	SLA	-0.401817052078586	cm2 g-1	cm^2~g^{-1}	log	specific leaf area - whole lamina excl petiole or leaf disk	1.2517667844523	0.188784581390862	mm mm-1
Toolangi	Eucalyptus	macrorhyncha	sla.lamina	SLA	-0.209846484233377	cm2 g-1	cm^2~g^{-1}	log	specific leaf area - whole lamina excl petiole or leaf disk	1.2517667844523	0.575001635449001	mm mm-1
Toolangi	Eucalyptus	microcarpa	sla.lamina	SLA	-0.0433626777498417	cm2 g-1	cm^2~g^{-1}	log	specific leaf area - whole lamina excl petiole or leaf disk	1.2517667844523	0.370348843671803	mm mm-1
Toolangi	Eucalyptus	nitens	sla.lamina	SLA	0.720697708114988	cm2 g-1	cm^2~g^{-1}	log	specific leaf area - whole lamina excl petiole or leaf disk	1.2517667844523	0.849384433309737	mm mm-1
Toolangi	Eucalyptus	obliqua	sla.lamina	SLA	0.662960477220674	cm2 g-1	cm^2~g^{-1}	log	specific leaf area - whole lamina excl petiole or leaf disk	1.2517667844523	0.817308634462698	mm mm-1
Toolangi	Eucalyptus	regnans	sla.lamina	SLA	0.909079383887571	cm2 g-1	cm^2~g^{-1}	log	specific leaf area - whole lamina excl petiole or leaf disk	1.2517667844523	0.978365512993468	mm mm-1
Toolangi	Eucalyptus	sideroxylon	sla.lamina	SLA	-0.291911390063138	cm2 g-1	cm^2~g^{-1}	log	specific leaf area - whole lamina excl petiole or leaf disk	1.2517667844523	0.418106154763418	mm mm-1
Toolangi	Eucalyptus	viminalis	sla.lamina	SLA	1.11223564636118	cm2 g-1	cm^2~g^{-1}	log	specific leaf area - whole lamina excl petiole or leaf disk	1.2517667844523	0.684093354737702	mm mm-1
Hattah	Eucalyptus	arenacea	ci.adax	CI[adax]	-0.110053955125794	unitless	unitless	exp	spectral Chlorophyll Index - adaxial side	0.159354513363591	0.366677854727208	mm mm-1
Hattah	Eucalyptus	dumosa	ci.adax	CI[adax]	-0.621930639272074	unitless	unitless	exp	spectral Chlorophyll Index - adaxial side	0.159354513363591	0.188784581390862	mm mm-1
Hattah	Eucalyptus	microcarpa	ci.adax	CI[adax]	-0.784030121352501	unitless	unitless	exp	spectral Chlorophyll Index - adaxial side	0.159354513363591	0.370348843671803	mm mm-1
Hattah	Eucalyptus	sideroxylon	ci.adax	CI[adax]	-1.16566505420477	unitless	unitless	exp	spectral Chlorophyll Index - adaxial side	0.159354513363591	0.418106154763418	mm mm-1
Hattah	Eucalyptus	viminalis	ci.adax	CI[adax]	-0.382292755825532	unitless	unitless	exp	spectral Chlorophyll Index - adaxial side	0.159354513363591	0.684093354737702	mm mm-1
Mt. Disappointment	Eucalyptus	arenacea	ci.adax	CI[adax]	0.47013893211521	unitless	unitless	exp	spectral Chlorophyll Index - adaxial side	1.02614379084967	0.366677854727208	mm mm-1
Mt. Disappointment	Eucalyptus	dives	ci.adax	CI[adax]	-0.602561710352946	unitless	unitless	exp	spectral Chlorophyll Index - adaxial side	1.02614379084967	0.691504351761063	mm mm-1
Mt. Disappointment	Eucalyptus	dumosa	ci.adax	CI[adax]	-0.733848388296759	unitless	unitless	exp	spectral Chlorophyll Index - adaxial side	1.02614379084967	0.188784581390862	mm mm-1
Mt. Disappointment	Eucalyptus	macrorhyncha	ci.adax	CI[adax]	0.390504834939845	unitless	unitless	exp	spectral Chlorophyll Index - adaxial side	1.02614379084967	0.575001635449001	mm mm-1
Mt. Disappointment	Eucalyptus	microcarpa	ci.adax	CI[adax]	-0.386480475030884	unitless	unitless	exp	spectral Chlorophyll Index - adaxial side	1.02614379084967	0.370348843671803	mm mm-1
Mt. Disappointment	Eucalyptus	nitens	ci.adax	CI[adax]	-0.352247565092957	unitless	unitless	exp	spectral Chlorophyll Index - adaxial side	1.02614379084967	0.849384433309737	mm mm-1
Mt. Disappointment	Eucalyptus	obliqua	ci.adax	CI[adax]	0.439780165727236	unitless	unitless	exp	spectral Chlorophyll Index - adaxial side	1.02614379084967	0.817308634462698	mm mm-1
Mt. Disappointment	Eucalyptus	regnans	ci.adax	CI[adax]	0.149593522001063	unitless	unitless	exp	spectral Chlorophyll Index - adaxial side	1.02614379084967	0.978365512993468	mm mm-1
Mt. Disappointment	Eucalyptus	sideroxylon	ci.adax	CI[adax]	-0.861086713665821	unitless	unitless	exp	spectral Chlorophyll Index - adaxial side	1.02614379084967	0.418106154763418	mm mm-1
Mt. Disappointment	Eucalyptus	viminalis	ci.adax	CI[adax]	-0.00848861862340737	unitless	unitless	exp	spectral Chlorophyll Index - adaxial side	1.02614379084967	0.684093354737702	mm mm-1
Bealiba	Eucalyptus	arenacea	ci.adax	CI[adax]	0.75034229722257	unitless	unitless	exp	spectral Chlorophyll Index - adaxial side	0.389152542372881	0.366677854727208	mm mm-1
Bealiba	Eucalyptus	dumosa	ci.adax	CI[adax]	-0.86723166328947	unitless	unitless	exp	spectral Chlorophyll Index - adaxial side	0.389152542372881	0.188784581390862	mm mm-1
Bealiba	Eucalyptus	macrorhyncha	ci.adax	CI[adax]	-0.0198666834377876	unitless	unitless	exp	spectral Chlorophyll Index - adaxial side	0.389152542372881	0.575001635449001	mm mm-1
Bealiba	Eucalyptus	microcarpa	ci.adax	CI[adax]	-0.739284612938235	unitless	unitless	exp	spectral Chlorophyll Index - adaxial side	0.389152542372881	0.370348843671803	mm mm-1
Bealiba	Eucalyptus	nitens	ci.adax	CI[adax]	-0.328196609854329	unitless	unitless	exp	spectral Chlorophyll Index - adaxial side	0.389152542372881	0.849384433309737	mm mm-1
Bealiba	Eucalyptus	obliqua	ci.adax	CI[adax]	1.002130453802	unitless	unitless	exp	spectral Chlorophyll Index - adaxial side	0.389152542372881	0.817308634462698	mm mm-1
Bealiba	Eucalyptus	regnans	ci.adax	CI[adax]	1.10336377418047	unitless	unitless	exp	spectral Chlorophyll Index - adaxial side	0.389152542372881	0.978365512993468	mm mm-1
Bealiba	Eucalyptus	sideroxylon	ci.adax	CI[adax]	-0.739109899399027	unitless	unitless	exp	spectral Chlorophyll Index - adaxial side	0.389152542372881	0.418106154763418	mm mm-1
Bealiba	Eucalyptus	viminalis	ci.adax	CI[adax]	0.0756558896007936	unitless	unitless	exp	spectral Chlorophyll Index - adaxial side	0.389152542372881	0.684093354737702	mm mm-1
Toolangi	Eucalyptus	arenacea	ci.adax	CI[adax]	0.409266813328792	unitless	unitless	exp	spectral Chlorophyll Index - adaxial side	1.2517667844523	0.366677854727208	mm mm-1
Toolangi	Eucalyptus	dives	ci.adax	CI[adax]	-0.31921383646106	unitless	unitless	exp	spectral Chlorophyll Index - adaxial side	1.2517667844523	0.691504351761063	mm mm-1
Toolangi	Eucalyptus	dumosa	ci.adax	CI[adax]	-0.343849864016908	unitless	unitless	exp	spectral Chlorophyll Index - adaxial side	1.2517667844523	0.188784581390862	mm mm-1
Toolangi	Eucalyptus	macrorhyncha	ci.adax	CI[adax]	-0.108469809650256	unitless	unitless	exp	spectral Chlorophyll Index - adaxial side	1.2517667844523	0.575001635449001	mm mm-1
Toolangi	Eucalyptus	microcarpa	ci.adax	CI[adax]	-0.307990065569645	unitless	unitless	exp	spectral Chlorophyll Index - adaxial side	1.2517667844523	0.370348843671803	mm mm-1
Toolangi	Eucalyptus	nitens	ci.adax	CI[adax]	0.12821687912258	unitless	unitless	exp	spectral Chlorophyll Index - adaxial side	1.2517667844523	0.849384433309737	mm mm-1
Toolangi	Eucalyptus	obliqua	ci.adax	CI[adax]	1.01254029280674	unitless	unitless	exp	spectral Chlorophyll Index - adaxial side	1.2517667844523	0.817308634462698	mm mm-1
Toolangi	Eucalyptus	regnans	ci.adax	CI[adax]	0.97552582456311	unitless	unitless	exp	spectral Chlorophyll Index - adaxial side	1.2517667844523	0.978365512993468	mm mm-1
Toolangi	Eucalyptus	sideroxylon	ci.adax	CI[adax]	-0.232044551343188	unitless	unitless	exp	spectral Chlorophyll Index - adaxial side	1.2517667844523	0.418106154763418	mm mm-1
Toolangi	Eucalyptus	viminalis	ci.adax	CI[adax]	0.107729339682831	unitless	unitless	exp	spectral Chlorophyll Index - adaxial side	1.2517667844523	0.684093354737702	mm mm-1
Hattah	Eucalyptus	arenacea	ndvi.adax	NDVI[adax]	0.62848067945381	unitless	unitless	exp	spectral Normalized Difference Vegetation Index - adaxial side	0.159354513363591	0.366677854727208	mm mm-1
Hattah	Eucalyptus	dumosa	ndvi.adax	NDVI[adax]	-1.30832398704223	unitless	unitless	exp	spectral Normalized Difference Vegetation Index - adaxial side	0.159354513363591	0.188784581390862	mm mm-1
Hattah	Eucalyptus	microcarpa	ndvi.adax	NDVI[adax]	-1.26787383099638	unitless	unitless	exp	spectral Normalized Difference Vegetation Index - adaxial side	0.159354513363591	0.370348843671803	mm mm-1
Hattah	Eucalyptus	sideroxylon	ndvi.adax	NDVI[adax]	-1.56959843722738	unitless	unitless	exp	spectral Normalized Difference Vegetation Index - adaxial side	0.159354513363591	0.418106154763418	mm mm-1
Hattah	Eucalyptus	viminalis	ndvi.adax	NDVI[adax]	0.12118080388084	unitless	unitless	exp	spectral Normalized Difference Vegetation Index - adaxial side	0.159354513363591	0.684093354737702	mm mm-1
Mt. Disappointment	Eucalyptus	arenacea	ndvi.adax	NDVI[adax]	0.388261875591288	unitless	unitless	exp	spectral Normalized Difference Vegetation Index - adaxial side	1.02614379084967	0.366677854727208	mm mm-1
Mt. Disappointment	Eucalyptus	dives	ndvi.adax	NDVI[adax]	-0.778710185872311	unitless	unitless	exp	spectral Normalized Difference Vegetation Index - adaxial side	1.02614379084967	0.691504351761063	mm mm-1
Mt. Disappointment	Eucalyptus	dumosa	ndvi.adax	NDVI[adax]	-0.910263194170393	unitless	unitless	exp	spectral Normalized Difference Vegetation Index - adaxial side	1.02614379084967	0.188784581390862	mm mm-1
Mt. Disappointment	Eucalyptus	macrorhyncha	ndvi.adax	NDVI[adax]	0.227587704611748	unitless	unitless	exp	spectral Normalized Difference Vegetation Index - adaxial side	1.02614379084967	0.575001635449001	mm mm-1
Mt. Disappointment	Eucalyptus	microcarpa	ndvi.adax	NDVI[adax]	-0.534397527522349	unitless	unitless	exp	spectral Normalized Difference Vegetation Index - adaxial side	1.02614379084967	0.370348843671803	mm mm-1
Mt. Disappointment	Eucalyptus	nitens	ndvi.adax	NDVI[adax]	-0.646561460145351	unitless	unitless	exp	spectral Normalized Difference Vegetation Index - adaxial side	1.02614379084967	0.849384433309737	mm mm-1
Mt. Disappointment	Eucalyptus	obliqua	ndvi.adax	NDVI[adax]	0.239837740605782	unitless	unitless	exp	spectral Normalized Difference Vegetation Index - adaxial side	1.02614379084967	0.817308634462698	mm mm-1
Mt. Disappointment	Eucalyptus	regnans	ndvi.adax	NDVI[adax]	0.919386891577405	unitless	unitless	exp	spectral Normalized Difference Vegetation Index - adaxial side	1.02614379084967	0.978365512993468	mm mm-1
Mt. Disappointment	Eucalyptus	sideroxylon	ndvi.adax	NDVI[adax]	-1.14453540721254	unitless	unitless	exp	spectral Normalized Difference Vegetation Index - adaxial side	1.02614379084967	0.418106154763418	mm mm-1
Mt. Disappointment	Eucalyptus	viminalis	ndvi.adax	NDVI[adax]	0.544137717743776	unitless	unitless	exp	spectral Normalized Difference Vegetation Index - adaxial side	1.02614379084967	0.684093354737702	mm mm-1
Bealiba	Eucalyptus	arenacea	ndvi.adax	NDVI[adax]	0.611404763854142	unitless	unitless	exp	spectral Normalized Difference Vegetation Index - adaxial side	0.389152542372881	0.366677854727208	mm mm-1
Bealiba	Eucalyptus	dumosa	ndvi.adax	NDVI[adax]	-1.8878308433077	unitless	unitless	exp	spectral Normalized Difference Vegetation Index - adaxial side	0.389152542372881	0.188784581390862	mm mm-1
Bealiba	Eucalyptus	macrorhyncha	ndvi.adax	NDVI[adax]	-0.464297982252544	unitless	unitless	exp	spectral Normalized Difference Vegetation Index - adaxial side	0.389152542372881	0.575001635449001	mm mm-1
Bealiba	Eucalyptus	microcarpa	ndvi.adax	NDVI[adax]	-1.49080280183264	unitless	unitless	exp	spectral Normalized Difference Vegetation Index - adaxial side	0.389152542372881	0.370348843671803	mm mm-1
Bealiba	Eucalyptus	nitens	ndvi.adax	NDVI[adax]	-0.498092265348825	unitless	unitless	exp	spectral Normalized Difference Vegetation Index - adaxial side	0.389152542372881	0.849384433309737	mm mm-1
Bealiba	Eucalyptus	obliqua	ndvi.adax	NDVI[adax]	0.836447047634347	unitless	unitless	exp	spectral Normalized Difference Vegetation Index - adaxial side	0.389152542372881	0.817308634462698	mm mm-1
Bealiba	Eucalyptus	regnans	ndvi.adax	NDVI[adax]	0.989401548200542	unitless	unitless	exp	spectral Normalized Difference Vegetation Index - adaxial side	0.389152542372881	0.978365512993468	mm mm-1
Bealiba	Eucalyptus	sideroxylon	ndvi.adax	NDVI[adax]	-1.6578290116796	unitless	unitless	exp	spectral Normalized Difference Vegetation Index - adaxial side	0.389152542372881	0.418106154763418	mm mm-1
Bealiba	Eucalyptus	viminalis	ndvi.adax	NDVI[adax]	0.250196834264158	unitless	unitless	exp	spectral Normalized Difference Vegetation Index - adaxial side	0.389152542372881	0.684093354737702	mm mm-1
Toolangi	Eucalyptus	arenacea	ndvi.adax	NDVI[adax]	0.761714013819892	unitless	unitless	exp	spectral Normalized Difference Vegetation Index - adaxial side	1.2517667844523	0.366677854727208	mm mm-1
Toolangi	Eucalyptus	dives	ndvi.adax	NDVI[adax]	-0.755677085973673	unitless	unitless	exp	spectral Normalized Difference Vegetation Index - adaxial side	1.2517667844523	0.691504351761063	mm mm-1
Toolangi	Eucalyptus	dumosa	ndvi.adax	NDVI[adax]	-1.07420945180714	unitless	unitless	exp	spectral Normalized Difference Vegetation Index - adaxial side	1.2517667844523	0.188784581390862	mm mm-1
Toolangi	Eucalyptus	macrorhyncha	ndvi.adax	NDVI[adax]	-0.472287937269573	unitless	unitless	exp	spectral Normalized Difference Vegetation Index - adaxial side	1.2517667844523	0.575001635449001	mm mm-1
Toolangi	Eucalyptus	microcarpa	ndvi.adax	NDVI[adax]	-0.414115105144705	unitless	unitless	exp	spectral Normalized Difference Vegetation Index - adaxial side	1.2517667844523	0.370348843671803	mm mm-1
Toolangi	Eucalyptus	nitens	ndvi.adax	NDVI[adax]	-0.0822944840524587	unitless	unitless	exp	spectral Normalized Difference Vegetation Index - adaxial side	1.2517667844523	0.849384433309737	mm mm-1
Toolangi	Eucalyptus	obliqua	ndvi.adax	NDVI[adax]	0.841250784288744	unitless	unitless	exp	spectral Normalized Difference Vegetation Index - adaxial side	1.2517667844523	0.817308634462698	mm mm-1
Toolangi	Eucalyptus	regnans	ndvi.adax	NDVI[adax]	1.04917981546269	unitless	unitless	exp	spectral Normalized Difference Vegetation Index - adaxial side	1.2517667844523	0.978365512993468	mm mm-1
Toolangi	Eucalyptus	sideroxylon	ndvi.adax	NDVI[adax]	-0.554091793457242	unitless	unitless	exp	spectral Normalized Difference Vegetation Index - adaxial side	1.2517667844523	0.418106154763418	mm mm-1
Toolangi	Eucalyptus	viminalis	ndvi.adax	NDVI[adax]	0.510111332614025	unitless	unitless	exp	spectral Normalized Difference Vegetation Index - adaxial side	1.2517667844523	0.684093354737702	mm mm-1
Hattah	Eucalyptus	arenacea	spri.adax	sPRI[adax]	-1.03524776580137	unitless	unitless	exp	spectral Scaled Photochemical Reflectance Index - adaxial side	0.159354513363591	0.366677854727208	mm mm-1
Hattah	Eucalyptus	dumosa	spri.adax	sPRI[adax]	0.214833810769746	unitless	unitless	exp	spectral Scaled Photochemical Reflectance Index - adaxial side	0.159354513363591	0.188784581390862	mm mm-1
Hattah	Eucalyptus	microcarpa	spri.adax	sPRI[adax]	0.0553519268047123	unitless	unitless	exp	spectral Scaled Photochemical Reflectance Index - adaxial side	0.159354513363591	0.370348843671803	mm mm-1
Hattah	Eucalyptus	sideroxylon	spri.adax	sPRI[adax]	-0.000617959223093578	unitless	unitless	exp	spectral Scaled Photochemical Reflectance Index - adaxial side	0.159354513363591	0.418106154763418	mm mm-1
Hattah	Eucalyptus	viminalis	spri.adax	sPRI[adax]	-0.686276581202687	unitless	unitless	exp	spectral Scaled Photochemical Reflectance Index - adaxial side	0.159354513363591	0.684093354737702	mm mm-1
Mt. Disappointment	Eucalyptus	arenacea	spri.adax	sPRI[adax]	0.196203015807467	unitless	unitless	exp	spectral Scaled Photochemical Reflectance Index - adaxial side	1.02614379084967	0.366677854727208	mm mm-1
Mt. Disappointment	Eucalyptus	dives	spri.adax	sPRI[adax]	-0.310340344969085	unitless	unitless	exp	spectral Scaled Photochemical Reflectance Index - adaxial side	1.02614379084967	0.691504351761063	mm mm-1
Mt. Disappointment	Eucalyptus	dumosa	spri.adax	sPRI[adax]	0.647560494927098	unitless	unitless	exp	spectral Scaled Photochemical Reflectance Index - adaxial side	1.02614379084967	0.188784581390862	mm mm-1
Mt. Disappointment	Eucalyptus	macrorhyncha	spri.adax	sPRI[adax]	0.162914270251375	unitless	unitless	exp	spectral Scaled Photochemical Reflectance Index - adaxial side	1.02614379084967	0.575001635449001	mm mm-1
Mt. Disappointment	Eucalyptus	microcarpa	spri.adax	sPRI[adax]	0.545009615010813	unitless	unitless	exp	spectral Scaled Photochemical Reflectance Index - adaxial side	1.02614379084967	0.370348843671803	mm mm-1
Mt. Disappointment	Eucalyptus	nitens	spri.adax	sPRI[adax]	0.678376188559533	unitless	unitless	exp	spectral Scaled Photochemical Reflectance Index - adaxial side	1.02614379084967	0.849384433309737	mm mm-1
Mt. Disappointment	Eucalyptus	obliqua	spri.adax	sPRI[adax]	-0.0415511906482167	unitless	unitless	exp	spectral Scaled Photochemical Reflectance Index - adaxial side	1.02614379084967	0.817308634462698	mm mm-1
Mt. Disappointment	Eucalyptus	regnans	spri.adax	sPRI[adax]	-0.145119767996864	unitless	unitless	exp	spectral Scaled Photochemical Reflectance Index - adaxial side	1.02614379084967	0.978365512993468	mm mm-1
Mt. Disappointment	Eucalyptus	sideroxylon	spri.adax	sPRI[adax]	0.679125101254465	unitless	unitless	exp	spectral Scaled Photochemical Reflectance Index - adaxial side	1.02614379084967	0.418106154763418	mm mm-1
Mt. Disappointment	Eucalyptus	viminalis	spri.adax	sPRI[adax]	-0.117654383402391	unitless	unitless	exp	spectral Scaled Photochemical Reflectance Index - adaxial side	1.02614379084967	0.684093354737702	mm mm-1
Bealiba	Eucalyptus	arenacea	spri.adax	sPRI[adax]	-0.211642285506439	unitless	unitless	exp	spectral Scaled Photochemical Reflectance Index - adaxial side	0.389152542372881	0.366677854727208	mm mm-1
Bealiba	Eucalyptus	dumosa	spri.adax	sPRI[adax]	0.527855097963666	unitless	unitless	exp	spectral Scaled Photochemical Reflectance Index - adaxial side	0.389152542372881	0.188784581390862	mm mm-1
Bealiba	Eucalyptus	macrorhyncha	spri.adax	sPRI[adax]	-0.18833028010628	unitless	unitless	exp	spectral Scaled Photochemical Reflectance Index - adaxial side	0.389152542372881	0.575001635449001	mm mm-1
Bealiba	Eucalyptus	microcarpa	spri.adax	sPRI[adax]	0.0654937184124505	unitless	unitless	exp	spectral Scaled Photochemical Reflectance Index - adaxial side	0.389152542372881	0.370348843671803	mm mm-1
Bealiba	Eucalyptus	nitens	spri.adax	sPRI[adax]	0.0705572775010228	unitless	unitless	exp	spectral Scaled Photochemical Reflectance Index - adaxial side	0.389152542372881	0.849384433309737	mm mm-1
Bealiba	Eucalyptus	obliqua	spri.adax	sPRI[adax]	-0.309201342833986	unitless	unitless	exp	spectral Scaled Photochemical Reflectance Index - adaxial side	0.389152542372881	0.817308634462698	mm mm-1
Bealiba	Eucalyptus	regnans	spri.adax	sPRI[adax]	-0.83701033944779	unitless	unitless	exp	spectral Scaled Photochemical Reflectance Index - adaxial side	0.389152542372881	0.978365512993468	mm mm-1
Bealiba	Eucalyptus	sideroxylon	spri.adax	sPRI[adax]	0.562498666540668	unitless	unitless	exp	spectral Scaled Photochemical Reflectance Index - adaxial side	0.389152542372881	0.418106154763418	mm mm-1
Bealiba	Eucalyptus	viminalis	spri.adax	sPRI[adax]	-0.618883028892732	unitless	unitless	exp	spectral Scaled Photochemical Reflectance Index - adaxial side	0.389152542372881	0.684093354737702	mm mm-1
Toolangi	Eucalyptus	arenacea	spri.adax	sPRI[adax]	0.0302100391878027	unitless	unitless	exp	spectral Scaled Photochemical Reflectance Index - adaxial side	1.2517667844523	0.366677854727208	mm mm-1
Toolangi	Eucalyptus	dives	spri.adax	sPRI[adax]	0.781979606170475	unitless	unitless	exp	spectral Scaled Photochemical Reflectance Index - adaxial side	1.2517667844523	0.691504351761063	mm mm-1
Toolangi	Eucalyptus	dumosa	spri.adax	sPRI[adax]	0.762211618513511	unitless	unitless	exp	spectral Scaled Photochemical Reflectance Index - adaxial side	1.2517667844523	0.188784581390862	mm mm-1
Toolangi	Eucalyptus	macrorhyncha	spri.adax	sPRI[adax]	0.138946739483465	unitless	unitless	exp	spectral Scaled Photochemical Reflectance Index - adaxial side	1.2517667844523	0.575001635449001	mm mm-1
Toolangi	Eucalyptus	microcarpa	spri.adax	sPRI[adax]	0.20357558776025	unitless	unitless	exp	spectral Scaled Photochemical Reflectance Index - adaxial side	1.2517667844523	0.370348843671803	mm mm-1
Toolangi	Eucalyptus	nitens	spri.adax	sPRI[adax]	0.538193698957656	unitless	unitless	exp	spectral Scaled Photochemical Reflectance Index - adaxial side	1.2517667844523	0.849384433309737	mm mm-1
Toolangi	Eucalyptus	obliqua	spri.adax	sPRI[adax]	0.541503775431565	unitless	unitless	exp	spectral Scaled Photochemical Reflectance Index - adaxial side	1.2517667844523	0.817308634462698	mm mm-1
Toolangi	Eucalyptus	regnans	spri.adax	sPRI[adax]	0.0194920960582655	unitless	unitless	exp	spectral Scaled Photochemical Reflectance Index - adaxial side	1.2517667844523	0.978365512993468	mm mm-1
Toolangi	Eucalyptus	sideroxylon	spri.adax	sPRI[adax]	0.106425110182871	unitless	unitless	exp	spectral Scaled Photochemical Reflectance Index - adaxial side	1.2517667844523	0.418106154763418	mm mm-1
Toolangi	Eucalyptus	viminalis	spri.adax	sPRI[adax]	-0.0693712128153012	unitless	unitless	exp	spectral Scaled Photochemical Reflectance Index - adaxial side	1.2517667844523	0.684093354737702	mm mm-1
Hattah	Eucalyptus	arenacea	refl.adax	refl[adax]	-0.646306930277374	unitless	unitless	log	spectral Total Visible Reflectance - adaxial side	0.159354513363591	0.366677854727208	mm mm-1
Hattah	Eucalyptus	dumosa	refl.adax	refl[adax]	0.959668087776231	unitless	unitless	log	spectral Total Visible Reflectance - adaxial side	0.159354513363591	0.188784581390862	mm mm-1
Hattah	Eucalyptus	microcarpa	refl.adax	refl[adax]	1.07099681149281	unitless	unitless	log	spectral Total Visible Reflectance - adaxial side	0.159354513363591	0.370348843671803	mm mm-1
Hattah	Eucalyptus	sideroxylon	refl.adax	refl[adax]	1.38021537754473	unitless	unitless	log	spectral Total Visible Reflectance - adaxial side	0.159354513363591	0.418106154763418	mm mm-1
Hattah	Eucalyptus	viminalis	refl.adax	refl[adax]	-0.0649904907146777	unitless	unitless	log	spectral Total Visible Reflectance - adaxial side	0.159354513363591	0.684093354737702	mm mm-1
Mt. Disappointment	Eucalyptus	arenacea	refl.adax	refl[adax]	-0.489592904573573	unitless	unitless	log	spectral Total Visible Reflectance - adaxial side	1.02614379084967	0.366677854727208	mm mm-1
Mt. Disappointment	Eucalyptus	dives	refl.adax	refl[adax]	0.54718314827222	unitless	unitless	log	spectral Total Visible Reflectance - adaxial side	1.02614379084967	0.691504351761063	mm mm-1
Mt. Disappointment	Eucalyptus	dumosa	refl.adax	refl[adax]	0.836666994674418	unitless	unitless	log	spectral Total Visible Reflectance - adaxial side	1.02614379084967	0.188784581390862	mm mm-1
Mt. Disappointment	Eucalyptus	macrorhyncha	refl.adax	refl[adax]	-0.274677434322181	unitless	unitless	log	spectral Total Visible Reflectance - adaxial side	1.02614379084967	0.575001635449001	mm mm-1
Mt. Disappointment	Eucalyptus	microcarpa	refl.adax	refl[adax]	0.548508687605275	unitless	unitless	log	spectral Total Visible Reflectance - adaxial side	1.02614379084967	0.370348843671803	mm mm-1
Mt. Disappointment	Eucalyptus	nitens	refl.adax	refl[adax]	0.896351277676716	unitless	unitless	log	spectral Total Visible Reflectance - adaxial side	1.02614379084967	0.849384433309737	mm mm-1
Mt. Disappointment	Eucalyptus	obliqua	refl.adax	refl[adax]	-0.491795372665706	unitless	unitless	log	spectral Total Visible Reflectance - adaxial side	1.02614379084967	0.817308634462698	mm mm-1
Mt. Disappointment	Eucalyptus	regnans	refl.adax	refl[adax]	-0.712906514613503	unitless	unitless	log	spectral Total Visible Reflectance - adaxial side	1.02614379084967	0.978365512993468	mm mm-1
Mt. Disappointment	Eucalyptus	sideroxylon	refl.adax	refl[adax]	0.914798670707324	unitless	unitless	log	spectral Total Visible Reflectance - adaxial side	1.02614379084967	0.418106154763418	mm mm-1
Mt. Disappointment	Eucalyptus	viminalis	refl.adax	refl[adax]	-0.501337251072807	unitless	unitless	log	spectral Total Visible Reflectance - adaxial side	1.02614379084967	0.684093354737702	mm mm-1
Bealiba	Eucalyptus	arenacea	refl.adax	refl[adax]	-0.537768851463345	unitless	unitless	log	spectral Total Visible Reflectance - adaxial side	0.389152542372881	0.366677854727208	mm mm-1
Bealiba	Eucalyptus	dumosa	refl.adax	refl[adax]	1.71014296774403	unitless	unitless	log	spectral Total Visible Reflectance - adaxial side	0.389152542372881	0.188784581390862	mm mm-1
Bealiba	Eucalyptus	macrorhyncha	refl.adax	refl[adax]	0.264962993872044	unitless	unitless	log	spectral Total Visible Reflectance - adaxial side	0.389152542372881	0.575001635449001	mm mm-1
Bealiba	Eucalyptus	microcarpa	refl.adax	refl[adax]	1.31058075196576	unitless	unitless	log	spectral Total Visible Reflectance - adaxial side	0.389152542372881	0.370348843671803	mm mm-1
Bealiba	Eucalyptus	nitens	refl.adax	refl[adax]	0.750619050981676	unitless	unitless	log	spectral Total Visible Reflectance - adaxial side	0.389152542372881	0.849384433309737	mm mm-1
Bealiba	Eucalyptus	obliqua	refl.adax	refl[adax]	-0.923636903251848	unitless	unitless	log	spectral Total Visible Reflectance - adaxial side	0.389152542372881	0.817308634462698	mm mm-1
Bealiba	Eucalyptus	regnans	refl.adax	refl[adax]	-1.11073033497661	unitless	unitless	log	spectral Total Visible Reflectance - adaxial side	0.389152542372881	0.978365512993468	mm mm-1
Bealiba	Eucalyptus	sideroxylon	refl.adax	refl[adax]	1.48059446728584	unitless	unitless	log	spectral Total Visible Reflectance - adaxial side	0.389152542372881	0.418106154763418	mm mm-1
Bealiba	Eucalyptus	viminalis	refl.adax	refl[adax]	-0.050288760160394	unitless	unitless	log	spectral Total Visible Reflectance - adaxial side	0.389152542372881	0.684093354737702	mm mm-1
Toolangi	Eucalyptus	arenacea	refl.adax	refl[adax]	-0.821650723839342	unitless	unitless	log	spectral Total Visible Reflectance - adaxial side	1.2517667844523	0.366677854727208	mm mm-1
Toolangi	Eucalyptus	dives	refl.adax	refl[adax]	1.065321217018	unitless	unitless	log	spectral Total Visible Reflectance - adaxial side	1.2517667844523	0.691504351761063	mm mm-1
Toolangi	Eucalyptus	dumosa	refl.adax	refl[adax]	0.992666145065921	unitless	unitless	log	spectral Total Visible Reflectance - adaxial side	1.2517667844523	0.188784581390862	mm mm-1
Toolangi	Eucalyptus	macrorhyncha	refl.adax	refl[adax]	0.176661111246718	unitless	unitless	log	spectral Total Visible Reflectance - adaxial side	1.2517667844523	0.575001635449001	mm mm-1
Toolangi	Eucalyptus	microcarpa	refl.adax	refl[adax]	0.315409506093488	unitless	unitless	log	spectral Total Visible Reflectance - adaxial side	1.2517667844523	0.370348843671803	mm mm-1
Toolangi	Eucalyptus	nitens	refl.adax	refl[adax]	0.409008788792002	unitless	unitless	log	spectral Total Visible Reflectance - adaxial side	1.2517667844523	0.849384433309737	mm mm-1
Toolangi	Eucalyptus	obliqua	refl.adax	refl[adax]	-0.72102860805959	unitless	unitless	log	spectral Total Visible Reflectance - adaxial side	1.2517667844523	0.817308634462698	mm mm-1
Toolangi	Eucalyptus	regnans	refl.adax	refl[adax]	-1.40002034350002	unitless	unitless	log	spectral Total Visible Reflectance - adaxial side	1.2517667844523	0.978365512993468	mm mm-1
Toolangi	Eucalyptus	sideroxylon	refl.adax	refl[adax]	0.347698623414439	unitless	unitless	log	spectral Total Visible Reflectance - adaxial side	1.2517667844523	0.418106154763418	mm mm-1
Toolangi	Eucalyptus	viminalis	refl.adax	refl[adax]	-0.359839500138422	unitless	unitless	log	spectral Total Visible Reflectance - adaxial side	1.2517667844523	0.684093354737702	mm mm-1
Hattah	Eucalyptus	arenacea	refl.adax/abax	refl[adax/abax]	-0.387151360735167	unitless	unitless	log	spectral Total Visible Reflectance ratio - adaxial/abaxial	0.159354513363591	0.366677854727208	mm mm-1
Hattah	Eucalyptus	dumosa	refl.adax/abax	refl[adax/abax]	0.864718001178815	unitless	unitless	log	spectral Total Visible Reflectance ratio - adaxial/abaxial	0.159354513363591	0.188784581390862	mm mm-1
Hattah	Eucalyptus	microcarpa	refl.adax/abax	refl[adax/abax]	1.05716583795103	unitless	unitless	log	spectral Total Visible Reflectance ratio - adaxial/abaxial	0.159354513363591	0.370348843671803	mm mm-1
Hattah	Eucalyptus	sideroxylon	refl.adax/abax	refl[adax/abax]	1.06352629046734	unitless	unitless	log	spectral Total Visible Reflectance ratio - adaxial/abaxial	0.159354513363591	0.418106154763418	mm mm-1
Hattah	Eucalyptus	viminalis	refl.adax/abax	refl[adax/abax]	0.446631498143103	unitless	unitless	log	spectral Total Visible Reflectance ratio - adaxial/abaxial	0.159354513363591	0.684093354737702	mm mm-1
Mt. Disappointment	Eucalyptus	arenacea	refl.adax/abax	refl[adax/abax]	-1.03018658965431	unitless	unitless	log	spectral Total Visible Reflectance ratio - adaxial/abaxial	1.02614379084967	0.366677854727208	mm mm-1
Mt. Disappointment	Eucalyptus	dives	refl.adax/abax	refl[adax/abax]	0.299227604198506	unitless	unitless	log	spectral Total Visible Reflectance ratio - adaxial/abaxial	1.02614379084967	0.691504351761063	mm mm-1
Mt. Disappointment	Eucalyptus	dumosa	refl.adax/abax	refl[adax/abax]	1.08782933113356	unitless	unitless	log	spectral Total Visible Reflectance ratio - adaxial/abaxial	1.02614379084967	0.188784581390862	mm mm-1
Mt. Disappointment	Eucalyptus	macrorhyncha	refl.adax/abax	refl[adax/abax]	-1.51702010544653	unitless	unitless	log	spectral Total Visible Reflectance ratio - adaxial/abaxial	1.02614379084967	0.575001635449001	mm mm-1
Mt. Disappointment	Eucalyptus	microcarpa	refl.adax/abax	refl[adax/abax]	0.326959149704464	unitless	unitless	log	spectral Total Visible Reflectance ratio - adaxial/abaxial	1.02614379084967	0.370348843671803	mm mm-1
Mt. Disappointment	Eucalyptus	nitens	refl.adax/abax	refl[adax/abax]	1.14038279791515	unitless	unitless	log	spectral Total Visible Reflectance ratio - adaxial/abaxial	1.02614379084967	0.849384433309737	mm mm-1
Mt. Disappointment	Eucalyptus	obliqua	refl.adax/abax	refl[adax/abax]	-0.962803932394763	unitless	unitless	log	spectral Total Visible Reflectance ratio - adaxial/abaxial	1.02614379084967	0.817308634462698	mm mm-1
Mt. Disappointment	Eucalyptus	regnans	refl.adax/abax	refl[adax/abax]	-0.545871361971194	unitless	unitless	log	spectral Total Visible Reflectance ratio - adaxial/abaxial	1.02614379084967	0.978365512993468	mm mm-1
Mt. Disappointment	Eucalyptus	sideroxylon	refl.adax/abax	refl[adax/abax]	0.432004771297557	unitless	unitless	log	spectral Total Visible Reflectance ratio - adaxial/abaxial	1.02614379084967	0.418106154763418	mm mm-1
Mt. Disappointment	Eucalyptus	viminalis	refl.adax/abax	refl[adax/abax]	-0.126747433170635	unitless	unitless	log	spectral Total Visible Reflectance ratio - adaxial/abaxial	1.02614379084967	0.684093354737702	mm mm-1
Bealiba	Eucalyptus	arenacea	refl.adax/abax	refl[adax/abax]	-0.509042819262902	unitless	unitless	log	spectral Total Visible Reflectance ratio - adaxial/abaxial	0.389152542372881	0.366677854727208	mm mm-1
Bealiba	Eucalyptus	dumosa	refl.adax/abax	refl[adax/abax]	0.720846657103834	unitless	unitless	log	spectral Total Visible Reflectance ratio - adaxial/abaxial	0.389152542372881	0.188784581390862	mm mm-1
Bealiba	Eucalyptus	macrorhyncha	refl.adax/abax	refl[adax/abax]	0.0527124948332016	unitless	unitless	log	spectral Total Visible Reflectance ratio - adaxial/abaxial	0.389152542372881	0.575001635449001	mm mm-1
Bealiba	Eucalyptus	microcarpa	refl.adax/abax	refl[adax/abax]	0.997649141068166	unitless	unitless	log	spectral Total Visible Reflectance ratio - adaxial/abaxial	0.389152542372881	0.370348843671803	mm mm-1
Bealiba	Eucalyptus	nitens	refl.adax/abax	refl[adax/abax]	0.506615186777424	unitless	unitless	log	spectral Total Visible Reflectance ratio - adaxial/abaxial	0.389152542372881	0.849384433309737	mm mm-1
Bealiba	Eucalyptus	obliqua	refl.adax/abax	refl[adax/abax]	-0.422189185019647	unitless	unitless	log	spectral Total Visible Reflectance ratio - adaxial/abaxial	0.389152542372881	0.817308634462698	mm mm-1
Bealiba	Eucalyptus	regnans	refl.adax/abax	refl[adax/abax]	-0.0926504400864208	unitless	unitless	log	spectral Total Visible Reflectance ratio - adaxial/abaxial	0.389152542372881	0.978365512993468	mm mm-1
Bealiba	Eucalyptus	sideroxylon	refl.adax/abax	refl[adax/abax]	0.993187360248214	unitless	unitless	log	spectral Total Visible Reflectance ratio - adaxial/abaxial	0.389152542372881	0.418106154763418	mm mm-1
Bealiba	Eucalyptus	viminalis	refl.adax/abax	refl[adax/abax]	0.46409233261889	unitless	unitless	log	spectral Total Visible Reflectance ratio - adaxial/abaxial	0.389152542372881	0.684093354737702	mm mm-1
Toolangi	Eucalyptus	arenacea	refl.adax/abax	refl[adax/abax]	-0.557240250900037	unitless	unitless	log	spectral Total Visible Reflectance ratio - adaxial/abaxial	1.2517667844523	0.366677854727208	mm mm-1
Toolangi	Eucalyptus	dives	refl.adax/abax	refl[adax/abax]	0.180870579655618	unitless	unitless	log	spectral Total Visible Reflectance ratio - adaxial/abaxial	1.2517667844523	0.691504351761063	mm mm-1
Toolangi	Eucalyptus	dumosa	refl.adax/abax	refl[adax/abax]	0.54605002132439	unitless	unitless	log	spectral Total Visible Reflectance ratio - adaxial/abaxial	1.2517667844523	0.188784581390862	mm mm-1
Toolangi	Eucalyptus	macrorhyncha	refl.adax/abax	refl[adax/abax]	0.332696321036536	unitless	unitless	log	spectral Total Visible Reflectance ratio - adaxial/abaxial	1.2517667844523	0.575001635449001	mm mm-1
Toolangi	Eucalyptus	microcarpa	refl.adax/abax	refl[adax/abax]	0.553099749342152	unitless	unitless	log	spectral Total Visible Reflectance ratio - adaxial/abaxial	1.2517667844523	0.370348843671803	mm mm-1
Toolangi	Eucalyptus	nitens	refl.adax/abax	refl[adax/abax]	0.264485452068527	unitless	unitless	log	spectral Total Visible Reflectance ratio - adaxial/abaxial	1.2517667844523	0.849384433309737	mm mm-1
Toolangi	Eucalyptus	obliqua	refl.adax/abax	refl[adax/abax]	-0.611022497285731	unitless	unitless	log	spectral Total Visible Reflectance ratio - adaxial/abaxial	1.2517667844523	0.817308634462698	mm mm-1
Toolangi	Eucalyptus	regnans	refl.adax/abax	refl[adax/abax]	-0.531629159972191	unitless	unitless	log	spectral Total Visible Reflectance ratio - adaxial/abaxial	1.2517667844523	0.978365512993468	mm mm-1
Toolangi	Eucalyptus	sideroxylon	refl.adax/abax	refl[adax/abax]	0.69849822727209	unitless	unitless	log	spectral Total Visible Reflectance ratio - adaxial/abaxial	1.2517667844523	0.418106154763418	mm mm-1
Toolangi	Eucalyptus	viminalis	refl.adax/abax	refl[adax/abax]	0.148161745718195	unitless	unitless	log	spectral Total Visible Reflectance ratio - adaxial/abaxial	1.2517667844523	0.684093354737702	mm mm-1
Hattah	Eucalyptus	arenacea	wbi.adax	WBI[adax]	-0.224941196571943	unitless	unitless	none	spectral Water Band Index - adaxial side	0.159354513363591	0.366677854727208	mm mm-1
Hattah	Eucalyptus	dumosa	wbi.adax	WBI[adax]	1.10222122090199	unitless	unitless	none	spectral Water Band Index - adaxial side	0.159354513363591	0.188784581390862	mm mm-1
Hattah	Eucalyptus	microcarpa	wbi.adax	WBI[adax]	0.868866425615591	unitless	unitless	none	spectral Water Band Index - adaxial side	0.159354513363591	0.370348843671803	mm mm-1
Hattah	Eucalyptus	sideroxylon	wbi.adax	WBI[adax]	0.0484670989048482	unitless	unitless	none	spectral Water Band Index - adaxial side	0.159354513363591	0.418106154763418	mm mm-1
Hattah	Eucalyptus	viminalis	wbi.adax	WBI[adax]	-1.38806091956837	unitless	unitless	none	spectral Water Band Index - adaxial side	0.159354513363591	0.684093354737702	mm mm-1
Mt. Disappointment	Eucalyptus	arenacea	wbi.adax	WBI[adax]	0.289809546766369	unitless	unitless	none	spectral Water Band Index - adaxial side	1.02614379084967	0.366677854727208	mm mm-1
Mt. Disappointment	Eucalyptus	dives	wbi.adax	WBI[adax]	0.548482764503031	unitless	unitless	none	spectral Water Band Index - adaxial side	1.02614379084967	0.691504351761063	mm mm-1
Mt. Disappointment	Eucalyptus	dumosa	wbi.adax	WBI[adax]	-0.110843509397805	unitless	unitless	none	spectral Water Band Index - adaxial side	1.02614379084967	0.188784581390862	mm mm-1
Mt. Disappointment	Eucalyptus	macrorhyncha	wbi.adax	WBI[adax]	0.201484342056422	unitless	unitless	none	spectral Water Band Index - adaxial side	1.02614379084967	0.575001635449001	mm mm-1
Mt. Disappointment	Eucalyptus	microcarpa	wbi.adax	WBI[adax]	1.0616353496441	unitless	unitless	none	spectral Water Band Index - adaxial side	1.02614379084967	0.370348843671803	mm mm-1
Mt. Disappointment	Eucalyptus	nitens	wbi.adax	WBI[adax]	-0.181300155350108	unitless	unitless	none	spectral Water Band Index - adaxial side	1.02614379084967	0.849384433309737	mm mm-1
Mt. Disappointment	Eucalyptus	obliqua	wbi.adax	WBI[adax]	0.0305520536013546	unitless	unitless	none	spectral Water Band Index - adaxial side	1.02614379084967	0.817308634462698	mm mm-1
Mt. Disappointment	Eucalyptus	regnans	wbi.adax	WBI[adax]	-0.572824623115838	unitless	unitless	none	spectral Water Band Index - adaxial side	1.02614379084967	0.978365512993468	mm mm-1
Mt. Disappointment	Eucalyptus	sideroxylon	wbi.adax	WBI[adax]	-0.0951355436415305	unitless	unitless	none	spectral Water Band Index - adaxial side	1.02614379084967	0.418106154763418	mm mm-1
Mt. Disappointment	Eucalyptus	viminalis	wbi.adax	WBI[adax]	-1.04443120341302	unitless	unitless	none	spectral Water Band Index - adaxial side	1.02614379084967	0.684093354737702	mm mm-1
Bealiba	Eucalyptus	arenacea	wbi.adax	WBI[adax]	0.291853474152364	unitless	unitless	none	spectral Water Band Index - adaxial side	0.389152542372881	0.366677854727208	mm mm-1
Bealiba	Eucalyptus	dumosa	wbi.adax	WBI[adax]	0.709244364950424	unitless	unitless	none	spectral Water Band Index - adaxial side	0.389152542372881	0.188784581390862	mm mm-1
Bealiba	Eucalyptus	macrorhyncha	wbi.adax	WBI[adax]	-0.300782058332323	unitless	unitless	none	spectral Water Band Index - adaxial side	0.389152542372881	0.575001635449001	mm mm-1
Bealiba	Eucalyptus	microcarpa	wbi.adax	WBI[adax]	1.36072055903955	unitless	unitless	none	spectral Water Band Index - adaxial side	0.389152542372881	0.370348843671803	mm mm-1
Bealiba	Eucalyptus	nitens	wbi.adax	WBI[adax]	-0.559233500069398	unitless	unitless	none	spectral Water Band Index - adaxial side	0.389152542372881	0.849384433309737	mm mm-1
Bealiba	Eucalyptus	obliqua	wbi.adax	WBI[adax]	0.421778948253562	unitless	unitless	none	spectral Water Band Index - adaxial side	0.389152542372881	0.817308634462698	mm mm-1
Bealiba	Eucalyptus	regnans	wbi.adax	WBI[adax]	0.149897402373736	unitless	unitless	none	spectral Water Band Index - adaxial side	0.389152542372881	0.978365512993468	mm mm-1
Bealiba	Eucalyptus	sideroxylon	wbi.adax	WBI[adax]	0.0975158607197605	unitless	unitless	none	spectral Water Band Index - adaxial side	0.389152542372881	0.418106154763418	mm mm-1
Bealiba	Eucalyptus	viminalis	wbi.adax	WBI[adax]	-1.18310468921173	unitless	unitless	none	spectral Water Band Index - adaxial side	0.389152542372881	0.684093354737702	mm mm-1
Toolangi	Eucalyptus	arenacea	wbi.adax	WBI[adax]	0.152528805886067	unitless	unitless	none	spectral Water Band Index - adaxial side	1.2517667844523	0.366677854727208	mm mm-1
Toolangi	Eucalyptus	dives	wbi.adax	WBI[adax]	-0.501147454626126	unitless	unitless	none	spectral Water Band Index - adaxial side	1.2517667844523	0.691504351761063	mm mm-1
Toolangi	Eucalyptus	dumosa	wbi.adax	WBI[adax]	0.198330819569946	unitless	unitless	none	spectral Water Band Index - adaxial side	1.2517667844523	0.188784581390862	mm mm-1
Toolangi	Eucalyptus	macrorhyncha	wbi.adax	WBI[adax]	0.114529508847052	unitless	unitless	none	spectral Water Band Index - adaxial side	1.2517667844523	0.575001635449001	mm mm-1
Toolangi	Eucalyptus	microcarpa	wbi.adax	WBI[adax]	0.473971287666624	unitless	unitless	none	spectral Water Band Index - adaxial side	1.2517667844523	0.370348843671803	mm mm-1
Toolangi	Eucalyptus	nitens	wbi.adax	WBI[adax]	-0.640301483910863	unitless	unitless	none	spectral Water Band Index - adaxial side	1.2517667844523	0.849384433309737	mm mm-1
Toolangi	Eucalyptus	obliqua	wbi.adax	WBI[adax]	-0.602713527621089	unitless	unitless	none	spectral Water Band Index - adaxial side	1.2517667844523	0.817308634462698	mm mm-1
Toolangi	Eucalyptus	regnans	wbi.adax	WBI[adax]	-1.21673538967715	unitless	unitless	none	spectral Water Band Index - adaxial side	1.2517667844523	0.978365512993468	mm mm-1
Toolangi	Eucalyptus	sideroxylon	wbi.adax	WBI[adax]	-1.05061733377414	unitless	unitless	none	spectral Water Band Index - adaxial side	1.2517667844523	0.418106154763418	mm mm-1
Toolangi	Eucalyptus	viminalis	wbi.adax	WBI[adax]	-1.12318420221411	unitless	unitless	none	spectral Water Band Index - adaxial side	1.2517667844523	0.684093354737702	mm mm-1
Hattah	Eucalyptus	arenacea	stom.size	stomate.size	0.399742310084624	um2	mu*m^2	log	mean guard cell pair size with 40 objective	0.159354513363591	0.366677854727208	mm mm-1
Hattah	Eucalyptus	dumosa	stom.size	stomate.size	0.601912131741608	um2	mu*m^2	log	mean guard cell pair size with 40 objective	0.159354513363591	0.188784581390862	mm mm-1
Hattah	Eucalyptus	microcarpa	stom.size	stomate.size	-0.803386640345775	um2	mu*m^2	log	mean guard cell pair size with 40 objective	0.159354513363591	0.370348843671803	mm mm-1
Hattah	Eucalyptus	sideroxylon	stom.size	stomate.size	0.163083204643135	um2	mu*m^2	log	mean guard cell pair size with 40 objective	0.159354513363591	0.418106154763418	mm mm-1
Hattah	Eucalyptus	viminalis	stom.size	stomate.size	-0.988334327009284	um2	mu*m^2	log	mean guard cell pair size with 40 objective	0.159354513363591	0.684093354737702	mm mm-1
Mt. Disappointment	Eucalyptus	arenacea	stom.size	stomate.size	0.478876723997625	um2	mu*m^2	log	mean guard cell pair size with 40 objective	1.02614379084967	0.366677854727208	mm mm-1
Mt. Disappointment	Eucalyptus	dives	stom.size	stomate.size	-0.318513736196201	um2	mu*m^2	log	mean guard cell pair size with 40 objective	1.02614379084967	0.691504351761063	mm mm-1
Mt. Disappointment	Eucalyptus	dumosa	stom.size	stomate.size	0.298050514704135	um2	mu*m^2	log	mean guard cell pair size with 40 objective	1.02614379084967	0.188784581390862	mm mm-1
Mt. Disappointment	Eucalyptus	macrorhyncha	stom.size	stomate.size	1.30533984853919	um2	mu*m^2	log	mean guard cell pair size with 40 objective	1.02614379084967	0.575001635449001	mm mm-1
Mt. Disappointment	Eucalyptus	microcarpa	stom.size	stomate.size	-0.753099029054862	um2	mu*m^2	log	mean guard cell pair size with 40 objective	1.02614379084967	0.370348843671803	mm mm-1
Mt. Disappointment	Eucalyptus	nitens	stom.size	stomate.size	-0.511046171029056	um2	mu*m^2	log	mean guard cell pair size with 40 objective	1.02614379084967	0.849384433309737	mm mm-1
Mt. Disappointment	Eucalyptus	obliqua	stom.size	stomate.size	1.02580274121397	um2	mu*m^2	log	mean guard cell pair size with 40 objective	1.02614379084967	0.817308634462698	mm mm-1
Mt. Disappointment	Eucalyptus	regnans	stom.size	stomate.size	-0.653563330429771	um2	mu*m^2	log	mean guard cell pair size with 40 objective	1.02614379084967	0.978365512993468	mm mm-1
Mt. Disappointment	Eucalyptus	sideroxylon	stom.size	stomate.size	0.100139376230709	um2	mu*m^2	log	mean guard cell pair size with 40 objective	1.02614379084967	0.418106154763418	mm mm-1
Mt. Disappointment	Eucalyptus	viminalis	stom.size	stomate.size	-0.311758353913365	um2	mu*m^2	log	mean guard cell pair size with 40 objective	1.02614379084967	0.684093354737702	mm mm-1
Bealiba	Eucalyptus	arenacea	stom.size	stomate.size	0.135924212598918	um2	mu*m^2	log	mean guard cell pair size with 40 objective	0.389152542372881	0.366677854727208	mm mm-1
Bealiba	Eucalyptus	dumosa	stom.size	stomate.size	0.493838646447743	um2	mu*m^2	log	mean guard cell pair size with 40 objective	0.389152542372881	0.188784581390862	mm mm-1
Bealiba	Eucalyptus	macrorhyncha	stom.size	stomate.size	0.293370930350738	um2	mu*m^2	log	mean guard cell pair size with 40 objective	0.389152542372881	0.575001635449001	mm mm-1
Bealiba	Eucalyptus	microcarpa	stom.size	stomate.size	-0.910013748055735	um2	mu*m^2	log	mean guard cell pair size with 40 objective	0.389152542372881	0.370348843671803	mm mm-1
Bealiba	Eucalyptus	nitens	stom.size	stomate.size	-0.0437145738042545	um2	mu*m^2	log	mean guard cell pair size with 40 objective	0.389152542372881	0.849384433309737	mm mm-1
Bealiba	Eucalyptus	obliqua	stom.size	stomate.size	-0.0501682933368102	um2	mu*m^2	log	mean guard cell pair size with 40 objective	0.389152542372881	0.817308634462698	mm mm-1
Bealiba	Eucalyptus	regnans	stom.size	stomate.size	-1.20040809618026	um2	mu*m^2	log	mean guard cell pair size with 40 objective	0.389152542372881	0.978365512993468	mm mm-1
Bealiba	Eucalyptus	sideroxylon	stom.size	stomate.size	0.188148718223692	um2	mu*m^2	log	mean guard cell pair size with 40 objective	0.389152542372881	0.418106154763418	mm mm-1
Bealiba	Eucalyptus	viminalis	stom.size	stomate.size	-0.346390107622814	um2	mu*m^2	log	mean guard cell pair size with 40 objective	0.389152542372881	0.684093354737702	mm mm-1
Toolangi	Eucalyptus	arenacea	stom.size	stomate.size	0.613568076099978	um2	mu*m^2	log	mean guard cell pair size with 40 objective	1.2517667844523	0.366677854727208	mm mm-1
Toolangi	Eucalyptus	dives	stom.size	stomate.size	-0.120340641727716	um2	mu*m^2	log	mean guard cell pair size with 40 objective	1.2517667844523	0.691504351761063	mm mm-1
Toolangi	Eucalyptus	dumosa	stom.size	stomate.size	0.462702092325253	um2	mu*m^2	log	mean guard cell pair size with 40 objective	1.2517667844523	0.188784581390862	mm mm-1
Toolangi	Eucalyptus	macrorhyncha	stom.size	stomate.size	0.884555286906925	um2	mu*m^2	log	mean guard cell pair size with 40 objective	1.2517667844523	0.575001635449001	mm mm-1
Toolangi	Eucalyptus	microcarpa	stom.size	stomate.size	-0.254161056710404	um2	mu*m^2	log	mean guard cell pair size with 40 objective	1.2517667844523	0.370348843671803	mm mm-1
Toolangi	Eucalyptus	nitens	stom.size	stomate.size	0.117841367604797	um2	mu*m^2	log	mean guard cell pair size with 40 objective	1.2517667844523	0.849384433309737	mm mm-1
Toolangi	Eucalyptus	obliqua	stom.size	stomate.size	0.989006235998716	um2	mu*m^2	log	mean guard cell pair size with 40 objective	1.2517667844523	0.817308634462698	mm mm-1
Toolangi	Eucalyptus	regnans	stom.size	stomate.size	-0.0850627712623407	um2	mu*m^2	log	mean guard cell pair size with 40 objective	1.2517667844523	0.978365512993468	mm mm-1
Toolangi	Eucalyptus	sideroxylon	stom.size	stomate.size	0.0140048675154958	um2	mu*m^2	log	mean guard cell pair size with 40 objective	1.2517667844523	0.418106154763418	mm mm-1
Toolangi	Eucalyptus	viminalis	stom.size	stomate.size	-0.554610267511435	um2	mu*m^2	log	mean guard cell pair size with 40 objective	1.2517667844523	0.684093354737702	mm mm-1
Hattah	Eucalyptus	arenacea	survival	survival	-1.50339686806512	portion	portion	none	portion of surviving plants	0.159354513363591	0.366677854727208	mm mm-1
Hattah	Eucalyptus	dumosa	survival	survival	0.189438354162553	portion	portion	none	portion of surviving plants	0.159354513363591	0.188784581390862	mm mm-1
Hattah	Eucalyptus	microcarpa	survival	survival	0.125808236746777	portion	portion	none	portion of surviving plants	0.159354513363591	0.370348843671803	mm mm-1
Hattah	Eucalyptus	sideroxylon	survival	survival	-0.140534633430382	portion	portion	none	portion of surviving plants	0.159354513363591	0.418106154763418	mm mm-1
Hattah	Eucalyptus	viminalis	survival	survival	-1.48648104608137	portion	portion	none	portion of surviving plants	0.159354513363591	0.684093354737702	mm mm-1
Mt. Disappointment	Eucalyptus	arenacea	survival	survival	0.257963095994986	portion	portion	none	portion of surviving plants	1.02614379084967	0.366677854727208	mm mm-1
Mt. Disappointment	Eucalyptus	dives	survival	survival	0.62799670188997	portion	portion	none	portion of surviving plants	1.02614379084967	0.691504351761063	mm mm-1
Mt. Disappointment	Eucalyptus	dumosa	survival	survival	0.16202845742962	portion	portion	none	portion of surviving plants	1.02614379084967	0.188784581390862	mm mm-1
Mt. Disappointment	Eucalyptus	macrorhyncha	survival	survival	0.113167337166514	portion	portion	none	portion of surviving plants	1.02614379084967	0.575001635449001	mm mm-1
Mt. Disappointment	Eucalyptus	microcarpa	survival	survival	0.62799670188997	portion	portion	none	portion of surviving plants	1.02614379084967	0.370348843671803	mm mm-1
Mt. Disappointment	Eucalyptus	nitens	survival	survival	0.545767011691084	portion	portion	none	portion of surviving plants	1.02614379084967	0.849384433309737	mm mm-1
Mt. Disappointment	Eucalyptus	obliqua	survival	survival	0.442979898942478	portion	portion	none	portion of surviving plants	1.02614379084967	0.817308634462698	mm mm-1
Mt. Disappointment	Eucalyptus	regnans	survival	survival	0.545767011691084	portion	portion	none	portion of surviving plants	1.02614379084967	0.978365512993468	mm mm-1
Mt. Disappointment	Eucalyptus	sideroxylon	survival	survival	0.504652166591642	portion	portion	none	portion of surviving plants	1.02614379084967	0.418106154763418	mm mm-1
Mt. Disappointment	Eucalyptus	viminalis	survival	survival	0.600586805157008	portion	portion	none	portion of surviving plants	1.02614379084967	0.684093354737702	mm mm-1
Bealiba	Eucalyptus	arenacea	survival	survival	-0.185034882893375	portion	portion	none	portion of surviving plants	0.389152542372881	0.366677854727208	mm mm-1
Bealiba	Eucalyptus	dumosa	survival	survival	0.518357114958123	portion	portion	none	portion of surviving plants	0.389152542372881	0.188784581390862	mm mm-1
Bealiba	Eucalyptus	macrorhyncha	survival	survival	-0.173742777549162	portion	portion	none	portion of surviving plants	0.389152542372881	0.575001635449001	mm mm-1
Bealiba	Eucalyptus	microcarpa	survival	survival	0.546769812791071	portion	portion	none	portion of surviving plants	0.389152542372881	0.370348843671803	mm mm-1
Bealiba	Eucalyptus	nitens	survival	survival	-0.687678341292195	portion	portion	none	portion of surviving plants	0.389152542372881	0.849384433309737	mm mm-1
Bealiba	Eucalyptus	obliqua	survival	survival	-0.816896425890444	portion	portion	none	portion of surviving plants	0.389152542372881	0.817308634462698	mm mm-1
Bealiba	Eucalyptus	regnans	survival	survival	-1.37292575961624	portion	portion	none	portion of surviving plants	0.389152542372881	0.978365512993468	mm mm-1
Bealiba	Eucalyptus	sideroxylon	survival	survival	0.299077941094428	portion	portion	none	portion of surviving plants	0.389152542372881	0.418106154763418	mm mm-1
Bealiba	Eucalyptus	viminalis	survival	survival	0.408717528026276	portion	portion	none	portion of surviving plants	0.389152542372881	0.684093354737702	mm mm-1
Toolangi	Eucalyptus	arenacea	survival	survival	0.39117519411718	portion	portion	none	portion of surviving plants	1.2517667844523	0.366677854727208	mm mm-1
Toolangi	Eucalyptus	dives	survival	survival	0.553989980710973	portion	portion	none	portion of surviving plants	1.2517667844523	0.691504351761063	mm mm-1
Toolangi	Eucalyptus	dumosa	survival	survival	0.253504859779384	portion	portion	none	portion of surviving plants	1.2517667844523	0.188784581390862	mm mm-1
Toolangi	Eucalyptus	macrorhyncha	survival	survival	0.509585948003575	portion	portion	none	portion of surviving plants	1.2517667844523	0.575001635449001	mm mm-1
Toolangi	Eucalyptus	microcarpa	survival	survival	0.548703786341045	portion	portion	none	portion of surviving plants	1.2517667844523	0.370348843671803	mm mm-1
Toolangi	Eucalyptus	nitens	survival	survival	0.600586805157008	portion	portion	none	portion of surviving plants	1.2517667844523	0.849384433309737	mm mm-1
Toolangi	Eucalyptus	obliqua	survival	survival	0.504652166591588	portion	portion	none	portion of surviving plants	1.2517667844523	0.817308634462698	mm mm-1
Toolangi	Eucalyptus	regnans	survival	survival	0.600586805156974	portion	portion	none	portion of surviving plants	1.2517667844523	0.978365512993468	mm mm-1
Toolangi	Eucalyptus	sideroxylon	survival	survival	0.274051513642574	portion	portion	none	portion of surviving plants	1.2517667844523	0.418106154763418	mm mm-1
Toolangi	Eucalyptus	viminalis	survival	survival	0.627996701889934	portion	portion	none	portion of surviving plants	1.2517667844523	0.684093354737702	mm mm-1
Hattah	Eucalyptus	arenacea	TLP	TLP	0.320064256136836	MPa	MPa	log	turgor loss point measured with osmometer method in screen cage psychrometer. Adjusted with calibration standards	0.159354513363591	0.366677854727208	mm mm-1
Hattah	Eucalyptus	dumosa	TLP	TLP	-1.20471184829967	MPa	MPa	log	turgor loss point measured with osmometer method in screen cage psychrometer. Adjusted with calibration standards	0.159354513363591	0.188784581390862	mm mm-1
Hattah	Eucalyptus	microcarpa	TLP	TLP	-1.55812700014055	MPa	MPa	log	turgor loss point measured with osmometer method in screen cage psychrometer. Adjusted with calibration standards	0.159354513363591	0.370348843671803	mm mm-1
Hattah	Eucalyptus	sideroxylon	TLP	TLP	-0.846820400719512	MPa	MPa	log	turgor loss point measured with osmometer method in screen cage psychrometer. Adjusted with calibration standards	0.159354513363591	0.418106154763418	mm mm-1
Hattah	Eucalyptus	viminalis	TLP	TLP	-0.329027792084741	MPa	MPa	log	turgor loss point measured with osmometer method in screen cage psychrometer. Adjusted with calibration standards	0.159354513363591	0.684093354737702	mm mm-1
Mt. Disappointment	Eucalyptus	arenacea	TLP	TLP	0.635373117766156	MPa	MPa	log	turgor loss point measured with osmometer method in screen cage psychrometer. Adjusted with calibration standards	1.02614379084967	0.366677854727208	mm mm-1
Mt. Disappointment	Eucalyptus	dives	TLP	TLP	0.859153820042593	MPa	MPa	log	turgor loss point measured with osmometer method in screen cage psychrometer. Adjusted with calibration standards	1.02614379084967	0.691504351761063	mm mm-1
Mt. Disappointment	Eucalyptus	dumosa	TLP	TLP	0.405416529992408	MPa	MPa	log	turgor loss point measured with osmometer method in screen cage psychrometer. Adjusted with calibration standards	1.02614379084967	0.188784581390862	mm mm-1
Mt. Disappointment	Eucalyptus	macrorhyncha	TLP	TLP	0.661298057821244	MPa	MPa	log	turgor loss point measured with osmometer method in screen cage psychrometer. Adjusted with calibration standards	1.02614379084967	0.575001635449001	mm mm-1
Mt. Disappointment	Eucalyptus	microcarpa	TLP	TLP	-0.441954891619284	MPa	MPa	log	turgor loss point measured with osmometer method in screen cage psychrometer. Adjusted with calibration standards	1.02614379084967	0.370348843671803	mm mm-1
Mt. Disappointment	Eucalyptus	nitens	TLP	TLP	0.30946693445292	MPa	MPa	log	turgor loss point measured with osmometer method in screen cage psychrometer. Adjusted with calibration standards	1.02614379084967	0.849384433309737	mm mm-1
Mt. Disappointment	Eucalyptus	obliqua	TLP	TLP	0.918452161335608	MPa	MPa	log	turgor loss point measured with osmometer method in screen cage psychrometer. Adjusted with calibration standards	1.02614379084967	0.817308634462698	mm mm-1
Mt. Disappointment	Eucalyptus	regnans	TLP	TLP	0.398454823305883	MPa	MPa	log	turgor loss point measured with osmometer method in screen cage psychrometer. Adjusted with calibration standards	1.02614379084967	0.978365512993468	mm mm-1
Mt. Disappointment	Eucalyptus	sideroxylon	TLP	TLP	-0.166874535666173	MPa	MPa	log	turgor loss point measured with osmometer method in screen cage psychrometer. Adjusted with calibration standards	1.02614379084967	0.418106154763418	mm mm-1
Mt. Disappointment	Eucalyptus	viminalis	TLP	TLP	0.522412521800853	MPa	MPa	log	turgor loss point measured with osmometer method in screen cage psychrometer. Adjusted with calibration standards	1.02614379084967	0.684093354737702	mm mm-1
Bealiba	Eucalyptus	arenacea	TLP	TLP	-0.470678294612147	MPa	MPa	log	turgor loss point measured with osmometer method in screen cage psychrometer. Adjusted with calibration standards	0.389152542372881	0.366677854727208	mm mm-1
Bealiba	Eucalyptus	dumosa	TLP	TLP	-1.56650801904698	MPa	MPa	log	turgor loss point measured with osmometer method in screen cage psychrometer. Adjusted with calibration standards	0.389152542372881	0.188784581390862	mm mm-1
Bealiba	Eucalyptus	macrorhyncha	TLP	TLP	-0.262325138808852	MPa	MPa	log	turgor loss point measured with osmometer method in screen cage psychrometer. Adjusted with calibration standards	0.389152542372881	0.575001635449001	mm mm-1
Bealiba	Eucalyptus	microcarpa	TLP	TLP	-1.37885009797083	MPa	MPa	log	turgor loss point measured with osmometer method in screen cage psychrometer. Adjusted with calibration standards	0.389152542372881	0.370348843671803	mm mm-1
Bealiba	Eucalyptus	nitens	TLP	TLP	-0.278287200583203	MPa	MPa	log	turgor loss point measured with osmometer method in screen cage psychrometer. Adjusted with calibration standards	0.389152542372881	0.849384433309737	mm mm-1
Bealiba	Eucalyptus	obliqua	TLP	TLP	-0.196398234120644	MPa	MPa	log	turgor loss point measured with osmometer method in screen cage psychrometer. Adjusted with calibration standards	0.389152542372881	0.817308634462698	mm mm-1
Bealiba	Eucalyptus	regnans	TLP	TLP	0.195884975174504	MPa	MPa	log	turgor loss point measured with osmometer method in screen cage psychrometer. Adjusted with calibration standards	0.389152542372881	0.978365512993468	mm mm-1
Bealiba	Eucalyptus	sideroxylon	TLP	TLP	-0.998366276368957	MPa	MPa	log	turgor loss point measured with osmometer method in screen cage psychrometer. Adjusted with calibration standards	0.389152542372881	0.418106154763418	mm mm-1
Bealiba	Eucalyptus	viminalis	TLP	TLP	-0.375271400049753	MPa	MPa	log	turgor loss point measured with osmometer method in screen cage psychrometer. Adjusted with calibration standards	0.389152542372881	0.684093354737702	mm mm-1
Toolangi	Eucalyptus	arenacea	TLP	TLP	0.811983530635156	MPa	MPa	log	turgor loss point measured with osmometer method in screen cage psychrometer. Adjusted with calibration standards	1.2517667844523	0.366677854727208	mm mm-1
Toolangi	Eucalyptus	dives	TLP	TLP	0.591800407690422	MPa	MPa	log	turgor loss point measured with osmometer method in screen cage psychrometer. Adjusted with calibration standards	1.2517667844523	0.691504351761063	mm mm-1
Toolangi	Eucalyptus	dumosa	TLP	TLP	0.145181620289074	MPa	MPa	log	turgor loss point measured with osmometer method in screen cage psychrometer. Adjusted with calibration standards	1.2517667844523	0.188784581390862	mm mm-1
Toolangi	Eucalyptus	macrorhyncha	TLP	TLP	0.967717724098244	MPa	MPa	log	turgor loss point measured with osmometer method in screen cage psychrometer. Adjusted with calibration standards	1.2517667844523	0.575001635449001	mm mm-1
Toolangi	Eucalyptus	microcarpa	TLP	TLP	-0.320372322207472	MPa	MPa	log	turgor loss point measured with osmometer method in screen cage psychrometer. Adjusted with calibration standards	1.2517667844523	0.370348843671803	mm mm-1
Toolangi	Eucalyptus	nitens	TLP	TLP	0.730722541493167	MPa	MPa	log	turgor loss point measured with osmometer method in screen cage psychrometer. Adjusted with calibration standards	1.2517667844523	0.849384433309737	mm mm-1
Toolangi	Eucalyptus	obliqua	TLP	TLP	0.821873379888684	MPa	MPa	log	turgor loss point measured with osmometer method in screen cage psychrometer. Adjusted with calibration standards	1.2517667844523	0.817308634462698	mm mm-1
Toolangi	Eucalyptus	regnans	TLP	TLP	0.567563091070318	MPa	MPa	log	turgor loss point measured with osmometer method in screen cage psychrometer. Adjusted with calibration standards	1.2517667844523	0.978365512993468	mm mm-1
Toolangi	Eucalyptus	sideroxylon	TLP	TLP	0.117978447373424	MPa	MPa	log	turgor loss point measured with osmometer method in screen cage psychrometer. Adjusted with calibration standards	1.2517667844523	0.418106154763418	mm mm-1
Toolangi	Eucalyptus	viminalis	TLP	TLP	1.01358845032137	MPa	MPa	log	turgor loss point measured with osmometer method in screen cage psychrometer. Adjusted with calibration standards	1.2517667844523	0.684093354737702	mm mm-1
Hattah	Eucalyptus	arenacea	brk/stm.a.tk	bark.a/stem.a	0.070533141880963	mm2 mm-2b	mm^2~mm^{-2*b}	log	Trunk bark area (y) standardized by trunk stem area (x) as a=exp(log(y)-b*log(x)) where b is common slope across species+site (0.908)	0.159354513363591	0.366677854727208	mm mm-1
Hattah	Eucalyptus	dumosa	brk/stm.a.tk	bark.a/stem.a	0.0150612410476754	mm2 mm-2b	mm^2~mm^{-2*b}	log	Trunk bark area (y) standardized by trunk stem area (x) as a=exp(log(y)-b*log(x)) where b is common slope across species+site (0.908)	0.159354513363591	0.188784581390862	mm mm-1
Hattah	Eucalyptus	microcarpa	brk/stm.a.tk	bark.a/stem.a	0.301276561936321	mm2 mm-2b	mm^2~mm^{-2*b}	log	Trunk bark area (y) standardized by trunk stem area (x) as a=exp(log(y)-b*log(x)) where b is common slope across species+site (0.908)	0.159354513363591	0.370348843671803	mm mm-1
Hattah	Eucalyptus	sideroxylon	brk/stm.a.tk	bark.a/stem.a	0.254112028565074	mm2 mm-2b	mm^2~mm^{-2*b}	log	Trunk bark area (y) standardized by trunk stem area (x) as a=exp(log(y)-b*log(x)) where b is common slope across species+site (0.908)	0.159354513363591	0.418106154763418	mm mm-1
Hattah	Eucalyptus	viminalis	brk/stm.a.tk	bark.a/stem.a	1.02023068317415	mm2 mm-2b	mm^2~mm^{-2*b}	log	Trunk bark area (y) standardized by trunk stem area (x) as a=exp(log(y)-b*log(x)) where b is common slope across species+site (0.908)	0.159354513363591	0.684093354737702	mm mm-1
Mt. Disappointment	Eucalyptus	arenacea	brk/stm.a.tk	bark.a/stem.a	0.434741742372563	mm2 mm-2b	mm^2~mm^{-2*b}	log	Trunk bark area (y) standardized by trunk stem area (x) as a=exp(log(y)-b*log(x)) where b is common slope across species+site (0.908)	1.02614379084967	0.366677854727208	mm mm-1
Mt. Disappointment	Eucalyptus	dives	brk/stm.a.tk	bark.a/stem.a	-0.0679751060760778	mm2 mm-2b	mm^2~mm^{-2*b}	log	Trunk bark area (y) standardized by trunk stem area (x) as a=exp(log(y)-b*log(x)) where b is common slope across species+site (0.908)	1.02614379084967	0.691504351761063	mm mm-1
Mt. Disappointment	Eucalyptus	dumosa	brk/stm.a.tk	bark.a/stem.a	0.027859719849539	mm2 mm-2b	mm^2~mm^{-2*b}	log	Trunk bark area (y) standardized by trunk stem area (x) as a=exp(log(y)-b*log(x)) where b is common slope across species+site (0.908)	1.02614379084967	0.188784581390862	mm mm-1
Mt. Disappointment	Eucalyptus	macrorhyncha	brk/stm.a.tk	bark.a/stem.a	0.367177105317789	mm2 mm-2b	mm^2~mm^{-2*b}	log	Trunk bark area (y) standardized by trunk stem area (x) as a=exp(log(y)-b*log(x)) where b is common slope across species+site (0.908)	1.02614379084967	0.575001635449001	mm mm-1
Mt. Disappointment	Eucalyptus	microcarpa	brk/stm.a.tk	bark.a/stem.a	0.457090399303115	mm2 mm-2b	mm^2~mm^{-2*b}	log	Trunk bark area (y) standardized by trunk stem area (x) as a=exp(log(y)-b*log(x)) where b is common slope across species+site (0.908)	1.02614379084967	0.370348843671803	mm mm-1
Mt. Disappointment	Eucalyptus	nitens	brk/stm.a.tk	bark.a/stem.a	-0.8517445235219	mm2 mm-2b	mm^2~mm^{-2*b}	log	Trunk bark area (y) standardized by trunk stem area (x) as a=exp(log(y)-b*log(x)) where b is common slope across species+site (0.908)	1.02614379084967	0.849384433309737	mm mm-1
Mt. Disappointment	Eucalyptus	obliqua	brk/stm.a.tk	bark.a/stem.a	0.372655628787827	mm2 mm-2b	mm^2~mm^{-2*b}	log	Trunk bark area (y) standardized by trunk stem area (x) as a=exp(log(y)-b*log(x)) where b is common slope across species+site (0.908)	1.02614379084967	0.817308634462698	mm mm-1
Mt. Disappointment	Eucalyptus	regnans	brk/stm.a.tk	bark.a/stem.a	-1.02008771261083	mm2 mm-2b	mm^2~mm^{-2*b}	log	Trunk bark area (y) standardized by trunk stem area (x) as a=exp(log(y)-b*log(x)) where b is common slope across species+site (0.908)	1.02614379084967	0.978365512993468	mm mm-1
Mt. Disappointment	Eucalyptus	sideroxylon	brk/stm.a.tk	bark.a/stem.a	0.770294468679595	mm2 mm-2b	mm^2~mm^{-2*b}	log	Trunk bark area (y) standardized by trunk stem area (x) as a=exp(log(y)-b*log(x)) where b is common slope across species+site (0.908)	1.02614379084967	0.418106154763418	mm mm-1
Mt. Disappointment	Eucalyptus	viminalis	brk/stm.a.tk	bark.a/stem.a	1.10140297261796	mm2 mm-2b	mm^2~mm^{-2*b}	log	Trunk bark area (y) standardized by trunk stem area (x) as a=exp(log(y)-b*log(x)) where b is common slope across species+site (0.908)	1.02614379084967	0.684093354737702	mm mm-1
Bealiba	Eucalyptus	arenacea	brk/stm.a.tk	bark.a/stem.a	-0.179664884537418	mm2 mm-2b	mm^2~mm^{-2*b}	log	Trunk bark area (y) standardized by trunk stem area (x) as a=exp(log(y)-b*log(x)) where b is common slope across species+site (0.908)	0.389152542372881	0.366677854727208	mm mm-1
Bealiba	Eucalyptus	dumosa	brk/stm.a.tk	bark.a/stem.a	-0.769395630917832	mm2 mm-2b	mm^2~mm^{-2*b}	log	Trunk bark area (y) standardized by trunk stem area (x) as a=exp(log(y)-b*log(x)) where b is common slope across species+site (0.908)	0.389152542372881	0.188784581390862	mm mm-1
Bealiba	Eucalyptus	macrorhyncha	brk/stm.a.tk	bark.a/stem.a	-0.0418282519360294	mm2 mm-2b	mm^2~mm^{-2*b}	log	Trunk bark area (y) standardized by trunk stem area (x) as a=exp(log(y)-b*log(x)) where b is common slope across species+site (0.908)	0.389152542372881	0.575001635449001	mm mm-1
Bealiba	Eucalyptus	microcarpa	brk/stm.a.tk	bark.a/stem.a	-0.266957812377806	mm2 mm-2b	mm^2~mm^{-2*b}	log	Trunk bark area (y) standardized by trunk stem area (x) as a=exp(log(y)-b*log(x)) where b is common slope across species+site (0.908)	0.389152542372881	0.370348843671803	mm mm-1
Bealiba	Eucalyptus	nitens	brk/stm.a.tk	bark.a/stem.a	-0.87621598702013	mm2 mm-2b	mm^2~mm^{-2*b}	log	Trunk bark area (y) standardized by trunk stem area (x) as a=exp(log(y)-b*log(x)) where b is common slope across species+site (0.908)	0.389152542372881	0.849384433309737	mm mm-1
Bealiba	Eucalyptus	obliqua	brk/stm.a.tk	bark.a/stem.a	-0.327729172902274	mm2 mm-2b	mm^2~mm^{-2*b}	log	Trunk bark area (y) standardized by trunk stem area (x) as a=exp(log(y)-b*log(x)) where b is common slope across species+site (0.908)	0.389152542372881	0.817308634462698	mm mm-1
Bealiba	Eucalyptus	regnans	brk/stm.a.tk	bark.a/stem.a	-1.51881455123867	mm2 mm-2b	mm^2~mm^{-2*b}	log	Trunk bark area (y) standardized by trunk stem area (x) as a=exp(log(y)-b*log(x)) where b is common slope across species+site (0.908)	0.389152542372881	0.978365512993468	mm mm-1
Bealiba	Eucalyptus	sideroxylon	brk/stm.a.tk	bark.a/stem.a	0.514167069583646	mm2 mm-2b	mm^2~mm^{-2*b}	log	Trunk bark area (y) standardized by trunk stem area (x) as a=exp(log(y)-b*log(x)) where b is common slope across species+site (0.908)	0.389152542372881	0.418106154763418	mm mm-1
Bealiba	Eucalyptus	viminalis	brk/stm.a.tk	bark.a/stem.a	0.677943713580151	mm2 mm-2b	mm^2~mm^{-2*b}	log	Trunk bark area (y) standardized by trunk stem area (x) as a=exp(log(y)-b*log(x)) where b is common slope across species+site (0.908)	0.389152542372881	0.684093354737702	mm mm-1
Toolangi	Eucalyptus	arenacea	brk/stm.a.tk	bark.a/stem.a	0.075390138328847	mm2 mm-2b	mm^2~mm^{-2*b}	log	Trunk bark area (y) standardized by trunk stem area (x) as a=exp(log(y)-b*log(x)) where b is common slope across species+site (0.908)	1.2517667844523	0.366677854727208	mm mm-1
Toolangi	Eucalyptus	dives	brk/stm.a.tk	bark.a/stem.a	-0.289723112329162	mm2 mm-2b	mm^2~mm^{-2*b}	log	Trunk bark area (y) standardized by trunk stem area (x) as a=exp(log(y)-b*log(x)) where b is common slope across species+site (0.908)	1.2517667844523	0.691504351761063	mm mm-1
Toolangi	Eucalyptus	dumosa	brk/stm.a.tk	bark.a/stem.a	0.363562352896948	mm2 mm-2b	mm^2~mm^{-2*b}	log	Trunk bark area (y) standardized by trunk stem area (x) as a=exp(log(y)-b*log(x)) where b is common slope across species+site (0.908)	1.2517667844523	0.188784581390862	mm mm-1
Toolangi	Eucalyptus	macrorhyncha	brk/stm.a.tk	bark.a/stem.a	0.646498508636341	mm2 mm-2b	mm^2~mm^{-2*b}	log	Trunk bark area (y) standardized by trunk stem area (x) as a=exp(log(y)-b*log(x)) where b is common slope across species+site (0.908)	1.2517667844523	0.575001635449001	mm mm-1
Toolangi	Eucalyptus	microcarpa	brk/stm.a.tk	bark.a/stem.a	0.384712881669742	mm2 mm-2b	mm^2~mm^{-2*b}	log	Trunk bark area (y) standardized by trunk stem area (x) as a=exp(log(y)-b*log(x)) where b is common slope across species+site (0.908)	1.2517667844523	0.370348843671803	mm mm-1
Toolangi	Eucalyptus	nitens	brk/stm.a.tk	bark.a/stem.a	-1.34664785662921	mm2 mm-2b	mm^2~mm^{-2*b}	log	Trunk bark area (y) standardized by trunk stem area (x) as a=exp(log(y)-b*log(x)) where b is common slope across species+site (0.908)	1.2517667844523	0.849384433309737	mm mm-1
Toolangi	Eucalyptus	obliqua	brk/stm.a.tk	bark.a/stem.a	0.35659295267601	mm2 mm-2b	mm^2~mm^{-2*b}	log	Trunk bark area (y) standardized by trunk stem area (x) as a=exp(log(y)-b*log(x)) where b is common slope across species+site (0.908)	1.2517667844523	0.817308634462698	mm mm-1
Toolangi	Eucalyptus	regnans	brk/stm.a.tk	bark.a/stem.a	-1.46012959208694	mm2 mm-2b	mm^2~mm^{-2*b}	log	Trunk bark area (y) standardized by trunk stem area (x) as a=exp(log(y)-b*log(x)) where b is common slope across species+site (0.908)	1.2517667844523	0.978365512993468	mm mm-1
Toolangi	Eucalyptus	sideroxylon	brk/stm.a.tk	bark.a/stem.a	0.750967434895955	mm2 mm-2b	mm^2~mm^{-2*b}	log	Trunk bark area (y) standardized by trunk stem area (x) as a=exp(log(y)-b*log(x)) where b is common slope across species+site (0.908)	1.2517667844523	0.418106154763418	mm mm-1
Toolangi	Eucalyptus	viminalis	brk/stm.a.tk	bark.a/stem.a	1.16098242805048	mm2 mm-2b	mm^2~mm^{-2*b}	log	Trunk bark area (y) standardized by trunk stem area (x) as a=exp(log(y)-b*log(x)) where b is common slope across species+site (0.908)	1.2517667844523	0.684093354737702	mm mm-1
Hattah	Eucalyptus	arenacea	den.brk.trunk	bark.dens	1.22033388924173	g cm-3	g~cm^{-3}	log	bark density (dry mass / fresh volume)	0.159354513363591	0.366677854727208	mm mm-1
Hattah	Eucalyptus	dumosa	den.brk.trunk	bark.dens	1.76938143908425	g cm-3	g~cm^{-3}	log	bark density (dry mass / fresh volume)	0.159354513363591	0.188784581390862	mm mm-1
Hattah	Eucalyptus	microcarpa	den.brk.trunk	bark.dens	1.30735319037567	g cm-3	g~cm^{-3}	log	bark density (dry mass / fresh volume)	0.159354513363591	0.370348843671803	mm mm-1
Hattah	Eucalyptus	sideroxylon	den.brk.trunk	bark.dens	1.51103602022908	g cm-3	g~cm^{-3}	log	bark density (dry mass / fresh volume)	0.159354513363591	0.418106154763418	mm mm-1
Hattah	Eucalyptus	viminalis	den.brk.trunk	bark.dens	0.89650785973771	g cm-3	g~cm^{-3}	log	bark density (dry mass / fresh volume)	0.159354513363591	0.684093354737702	mm mm-1
Mt. Disappointment	Eucalyptus	arenacea	den.brk.trunk	bark.dens	-0.520399593782843	g cm-3	g~cm^{-3}	log	bark density (dry mass / fresh volume)	1.02614379084967	0.366677854727208	mm mm-1
Mt. Disappointment	Eucalyptus	dives	den.brk.trunk	bark.dens	-0.64797002997102	g cm-3	g~cm^{-3}	log	bark density (dry mass / fresh volume)	1.02614379084967	0.691504351761063	mm mm-1
Mt. Disappointment	Eucalyptus	dumosa	den.brk.trunk	bark.dens	0.0257641246143976	g cm-3	g~cm^{-3}	log	bark density (dry mass / fresh volume)	1.02614379084967	0.188784581390862	mm mm-1
Mt. Disappointment	Eucalyptus	macrorhyncha	den.brk.trunk	bark.dens	-0.754886143534426	g cm-3	g~cm^{-3}	log	bark density (dry mass / fresh volume)	1.02614379084967	0.575001635449001	mm mm-1
Mt. Disappointment	Eucalyptus	microcarpa	den.brk.trunk	bark.dens	-0.212789074993179	g cm-3	g~cm^{-3}	log	bark density (dry mass / fresh volume)	1.02614379084967	0.370348843671803	mm mm-1
Mt. Disappointment	Eucalyptus	nitens	den.brk.trunk	bark.dens	-0.714632299308635	g cm-3	g~cm^{-3}	log	bark density (dry mass / fresh volume)	1.02614379084967	0.849384433309737	mm mm-1
Mt. Disappointment	Eucalyptus	obliqua	den.brk.trunk	bark.dens	-0.899388972148505	g cm-3	g~cm^{-3}	log	bark density (dry mass / fresh volume)	1.02614379084967	0.817308634462698	mm mm-1
Mt. Disappointment	Eucalyptus	regnans	den.brk.trunk	bark.dens	-0.866634665150481	g cm-3	g~cm^{-3}	log	bark density (dry mass / fresh volume)	1.02614379084967	0.978365512993468	mm mm-1
Mt. Disappointment	Eucalyptus	sideroxylon	den.brk.trunk	bark.dens	-0.109082192552121	g cm-3	g~cm^{-3}	log	bark density (dry mass / fresh volume)	1.02614379084967	0.418106154763418	mm mm-1
Mt. Disappointment	Eucalyptus	viminalis	den.brk.trunk	bark.dens	-0.957247084977878	g cm-3	g~cm^{-3}	log	bark density (dry mass / fresh volume)	1.02614379084967	0.684093354737702	mm mm-1
Bealiba	Eucalyptus	arenacea	den.brk.trunk	bark.dens	0.863156359949763	g cm-3	g~cm^{-3}	log	bark density (dry mass / fresh volume)	0.389152542372881	0.366677854727208	mm mm-1
Bealiba	Eucalyptus	dumosa	den.brk.trunk	bark.dens	1.85382384485553	g cm-3	g~cm^{-3}	log	bark density (dry mass / fresh volume)	0.389152542372881	0.188784581390862	mm mm-1
Bealiba	Eucalyptus	macrorhyncha	den.brk.trunk	bark.dens	1.02180004720406	g cm-3	g~cm^{-3}	log	bark density (dry mass / fresh volume)	0.389152542372881	0.575001635449001	mm mm-1
Bealiba	Eucalyptus	microcarpa	den.brk.trunk	bark.dens	0.994789779879674	g cm-3	g~cm^{-3}	log	bark density (dry mass / fresh volume)	0.389152542372881	0.370348843671803	mm mm-1
Bealiba	Eucalyptus	nitens	den.brk.trunk	bark.dens	0.611448064678305	g cm-3	g~cm^{-3}	log	bark density (dry mass / fresh volume)	0.389152542372881	0.849384433309737	mm mm-1
Bealiba	Eucalyptus	obliqua	den.brk.trunk	bark.dens	0.540563777732002	g cm-3	g~cm^{-3}	log	bark density (dry mass / fresh volume)	0.389152542372881	0.817308634462698	mm mm-1
Bealiba	Eucalyptus	regnans	den.brk.trunk	bark.dens	0.368215980235943	g cm-3	g~cm^{-3}	log	bark density (dry mass / fresh volume)	0.389152542372881	0.978365512993468	mm mm-1
Bealiba	Eucalyptus	sideroxylon	den.brk.trunk	bark.dens	0.971992913232823	g cm-3	g~cm^{-3}	log	bark density (dry mass / fresh volume)	0.389152542372881	0.418106154763418	mm mm-1
Bealiba	Eucalyptus	viminalis	den.brk.trunk	bark.dens	0.171281288903271	g cm-3	g~cm^{-3}	log	bark density (dry mass / fresh volume)	0.389152542372881	0.684093354737702	mm mm-1
Toolangi	Eucalyptus	arenacea	den.brk.trunk	bark.dens	-1.06176996934583	g cm-3	g~cm^{-3}	log	bark density (dry mass / fresh volume)	1.2517667844523	0.366677854727208	mm mm-1
Toolangi	Eucalyptus	dives	den.brk.trunk	bark.dens	-0.719560445612517	g cm-3	g~cm^{-3}	log	bark density (dry mass / fresh volume)	1.2517667844523	0.691504351761063	mm mm-1
Toolangi	Eucalyptus	dumosa	den.brk.trunk	bark.dens	0.453977157099838	g cm-3	g~cm^{-3}	log	bark density (dry mass / fresh volume)	1.2517667844523	0.188784581390862	mm mm-1
Toolangi	Eucalyptus	macrorhyncha	den.brk.trunk	bark.dens	-1.077921011246	g cm-3	g~cm^{-3}	log	bark density (dry mass / fresh volume)	1.2517667844523	0.575001635449001	mm mm-1
Toolangi	Eucalyptus	microcarpa	den.brk.trunk	bark.dens	-0.426022737006349	g cm-3	g~cm^{-3}	log	bark density (dry mass / fresh volume)	1.2517667844523	0.370348843671803	mm mm-1
Toolangi	Eucalyptus	nitens	den.brk.trunk	bark.dens	-1.27328376535609	g cm-3	g~cm^{-3}	log	bark density (dry mass / fresh volume)	1.2517667844523	0.849384433309737	mm mm-1
Toolangi	Eucalyptus	obliqua	den.brk.trunk	bark.dens	-1.27614379415832	g cm-3	g~cm^{-3}	log	bark density (dry mass / fresh volume)	1.2517667844523	0.817308634462698	mm mm-1
Toolangi	Eucalyptus	regnans	den.brk.trunk	bark.dens	-1.29080436228613	g cm-3	g~cm^{-3}	log	bark density (dry mass / fresh volume)	1.2517667844523	0.978365512993468	mm mm-1
Toolangi	Eucalyptus	sideroxylon	den.brk.trunk	bark.dens	-0.47135693457616	g cm-3	g~cm^{-3}	log	bark density (dry mass / fresh volume)	1.2517667844523	0.418106154763418	mm mm-1
Toolangi	Eucalyptus	viminalis	den.brk.trunk	bark.dens	-1.67597374612881	g cm-3	g~cm^{-3}	log	bark density (dry mass / fresh volume)	1.2517667844523	0.684093354737702	mm mm-1
Hattah	Eucalyptus	arenacea	den.xyl.trnk	wood~density	0.0217142199183016	g cm-3	g~cm^{-3}	sqrt	trunk xylem (incl pith) density	0.159354513363591	0.366677854727208	mm mm-1
Hattah	Eucalyptus	dumosa	den.xyl.trnk	wood~density	1.35008076874399	g cm-3	g~cm^{-3}	sqrt	trunk xylem (incl pith) density	0.159354513363591	0.188784581390862	mm mm-1
Hattah	Eucalyptus	microcarpa	den.xyl.trnk	wood~density	1.22916579786929	g cm-3	g~cm^{-3}	sqrt	trunk xylem (incl pith) density	0.159354513363591	0.370348843671803	mm mm-1
Hattah	Eucalyptus	sideroxylon	den.xyl.trnk	wood~density	1.31232899773931	g cm-3	g~cm^{-3}	sqrt	trunk xylem (incl pith) density	0.159354513363591	0.418106154763418	mm mm-1
Hattah	Eucalyptus	viminalis	den.xyl.trnk	wood~density	0.505543985249432	g cm-3	g~cm^{-3}	sqrt	trunk xylem (incl pith) density	0.159354513363591	0.684093354737702	mm mm-1
Mt. Disappointment	Eucalyptus	arenacea	den.xyl.trnk	wood~density	-1.2703232270179	g cm-3	g~cm^{-3}	sqrt	trunk xylem (incl pith) density	1.02614379084967	0.366677854727208	mm mm-1
Mt. Disappointment	Eucalyptus	dives	den.xyl.trnk	wood~density	-0.461981623083875	g cm-3	g~cm^{-3}	sqrt	trunk xylem (incl pith) density	1.02614379084967	0.691504351761063	mm mm-1
Mt. Disappointment	Eucalyptus	dumosa	den.xyl.trnk	wood~density	0.659787364582598	g cm-3	g~cm^{-3}	sqrt	trunk xylem (incl pith) density	1.02614379084967	0.188784581390862	mm mm-1
Mt. Disappointment	Eucalyptus	macrorhyncha	den.xyl.trnk	wood~density	-1.02182136706271	g cm-3	g~cm^{-3}	sqrt	trunk xylem (incl pith) density	1.02614379084967	0.575001635449001	mm mm-1
Mt. Disappointment	Eucalyptus	microcarpa	den.xyl.trnk	wood~density	0.58750697451951	g cm-3	g~cm^{-3}	sqrt	trunk xylem (incl pith) density	1.02614379084967	0.370348843671803	mm mm-1
Mt. Disappointment	Eucalyptus	nitens	den.xyl.trnk	wood~density	-1.27030097071299	g cm-3	g~cm^{-3}	sqrt	trunk xylem (incl pith) density	1.02614379084967	0.849384433309737	mm mm-1
Mt. Disappointment	Eucalyptus	obliqua	den.xyl.trnk	wood~density	-1.3331270628024	g cm-3	g~cm^{-3}	sqrt	trunk xylem (incl pith) density	1.02614379084967	0.817308634462698	mm mm-1
Mt. Disappointment	Eucalyptus	regnans	den.xyl.trnk	wood~density	-1.31012755030224	g cm-3	g~cm^{-3}	sqrt	trunk xylem (incl pith) density	1.02614379084967	0.978365512993468	mm mm-1
Mt. Disappointment	Eucalyptus	sideroxylon	den.xyl.trnk	wood~density	0.498409732248872	g cm-3	g~cm^{-3}	sqrt	trunk xylem (incl pith) density	1.02614379084967	0.418106154763418	mm mm-1
Mt. Disappointment	Eucalyptus	viminalis	den.xyl.trnk	wood~density	-0.77563544139993	g cm-3	g~cm^{-3}	sqrt	trunk xylem (incl pith) density	1.02614379084967	0.684093354737702	mm mm-1
Bealiba	Eucalyptus	arenacea	den.xyl.trnk	wood~density	-0.520658381198473	g cm-3	g~cm^{-3}	sqrt	trunk xylem (incl pith) density	0.389152542372881	0.366677854727208	mm mm-1
Bealiba	Eucalyptus	dumosa	den.xyl.trnk	wood~density	1.05700299550433	g cm-3	g~cm^{-3}	sqrt	trunk xylem (incl pith) density	0.389152542372881	0.188784581390862	mm mm-1
Bealiba	Eucalyptus	macrorhyncha	den.xyl.trnk	wood~density	-0.419683493525521	g cm-3	g~cm^{-3}	sqrt	trunk xylem (incl pith) density	0.389152542372881	0.575001635449001	mm mm-1
Bealiba	Eucalyptus	microcarpa	den.xyl.trnk	wood~density	0.647439282041367	g cm-3	g~cm^{-3}	sqrt	trunk xylem (incl pith) density	0.389152542372881	0.370348843671803	mm mm-1
Bealiba	Eucalyptus	nitens	den.xyl.trnk	wood~density	-0.50622695026144	g cm-3	g~cm^{-3}	sqrt	trunk xylem (incl pith) density	0.389152542372881	0.849384433309737	mm mm-1
Bealiba	Eucalyptus	obliqua	den.xyl.trnk	wood~density	-0.484689604764071	g cm-3	g~cm^{-3}	sqrt	trunk xylem (incl pith) density	0.389152542372881	0.817308634462698	mm mm-1
Bealiba	Eucalyptus	regnans	den.xyl.trnk	wood~density	-0.545270397973127	g cm-3	g~cm^{-3}	sqrt	trunk xylem (incl pith) density	0.389152542372881	0.978365512993468	mm mm-1
Bealiba	Eucalyptus	sideroxylon	den.xyl.trnk	wood~density	0.444516833742617	g cm-3	g~cm^{-3}	sqrt	trunk xylem (incl pith) density	0.389152542372881	0.418106154763418	mm mm-1
Bealiba	Eucalyptus	viminalis	den.xyl.trnk	wood~density	-0.236626679623506	g cm-3	g~cm^{-3}	sqrt	trunk xylem (incl pith) density	0.389152542372881	0.684093354737702	mm mm-1
Toolangi	Eucalyptus	arenacea	den.xyl.trnk	wood~density	-1.29630969115887	g cm-3	g~cm^{-3}	sqrt	trunk xylem (incl pith) density	1.2517667844523	0.366677854727208	mm mm-1
Toolangi	Eucalyptus	dives	den.xyl.trnk	wood~density	-0.895836875656706	g cm-3	g~cm^{-3}	sqrt	trunk xylem (incl pith) density	1.2517667844523	0.691504351761063	mm mm-1
Toolangi	Eucalyptus	dumosa	den.xyl.trnk	wood~density	0.462861248515472	g cm-3	g~cm^{-3}	sqrt	trunk xylem (incl pith) density	1.2517667844523	0.188784581390862	mm mm-1
Toolangi	Eucalyptus	macrorhyncha	den.xyl.trnk	wood~density	-1.06745724139	g cm-3	g~cm^{-3}	sqrt	trunk xylem (incl pith) density	1.2517667844523	0.575001635449001	mm mm-1
Toolangi	Eucalyptus	microcarpa	den.xyl.trnk	wood~density	0.586155312669746	g cm-3	g~cm^{-3}	sqrt	trunk xylem (incl pith) density	1.2517667844523	0.370348843671803	mm mm-1
Toolangi	Eucalyptus	nitens	den.xyl.trnk	wood~density	-1.59053001914151	g cm-3	g~cm^{-3}	sqrt	trunk xylem (incl pith) density	1.2517667844523	0.849384433309737	mm mm-1
Toolangi	Eucalyptus	obliqua	den.xyl.trnk	wood~density	-1.28104451946608	g cm-3	g~cm^{-3}	sqrt	trunk xylem (incl pith) density	1.2517667844523	0.817308634462698	mm mm-1
Toolangi	Eucalyptus	regnans	den.xyl.trnk	wood~density	-1.39783391555287	g cm-3	g~cm^{-3}	sqrt	trunk xylem (incl pith) density	1.2517667844523	0.978365512993468	mm mm-1
Toolangi	Eucalyptus	sideroxylon	den.xyl.trnk	wood~density	0.182752557198122	g cm-3	g~cm^{-3}	sqrt	trunk xylem (incl pith) density	1.2517667844523	0.418106154763418	mm mm-1
Toolangi	Eucalyptus	viminalis	den.xyl.trnk	wood~density	-0.929781650170237	g cm-3	g~cm^{-3}	sqrt	trunk xylem (incl pith) density	1.2517667844523	0.684093354737702	mm mm-1
Hattah	Eucalyptus	arenacea	Vcmax.mass	V[cmax]/mass	-0.713261667139966	umol g-1 s-1	mu*mol~g^{-1}~s^{-1}	sqrt	Maximum rate of electron transport at 25 degrees C (plantecophys R package definition and units). Converted to mass with P2H1 mean SLA.	0.159354513363591	0.366677854727208	mm mm-1
Hattah	Eucalyptus	dumosa	Vcmax.mass	V[cmax]/mass	-1.55472173830822	umol g-1 s-1	mu*mol~g^{-1}~s^{-1}	sqrt	Maximum rate of electron transport at 25 degrees C (plantecophys R package definition and units). Converted to mass with P2H1 mean SLA.	0.159354513363591	0.188784581390862	mm mm-1
Hattah	Eucalyptus	microcarpa	Vcmax.mass	V[cmax]/mass	-0.80117443032118	umol g-1 s-1	mu*mol~g^{-1}~s^{-1}	sqrt	Maximum rate of electron transport at 25 degrees C (plantecophys R package definition and units). Converted to mass with P2H1 mean SLA.	0.159354513363591	0.370348843671803	mm mm-1
Hattah	Eucalyptus	sideroxylon	Vcmax.mass	V[cmax]/mass	-0.502847446486726	umol g-1 s-1	mu*mol~g^{-1}~s^{-1}	sqrt	Maximum rate of electron transport at 25 degrees C (plantecophys R package definition and units). Converted to mass with P2H1 mean SLA.	0.159354513363591	0.418106154763418	mm mm-1
Hattah	Eucalyptus	viminalis	Vcmax.mass	V[cmax]/mass	-0.985552793776969	umol g-1 s-1	mu*mol~g^{-1}~s^{-1}	sqrt	Maximum rate of electron transport at 25 degrees C (plantecophys R package definition and units). Converted to mass with P2H1 mean SLA.	0.159354513363591	0.684093354737702	mm mm-1
Mt. Disappointment	Eucalyptus	arenacea	Vcmax.mass	V[cmax]/mass	0.71699713546036	umol g-1 s-1	mu*mol~g^{-1}~s^{-1}	sqrt	Maximum rate of electron transport at 25 degrees C (plantecophys R package definition and units). Converted to mass with P2H1 mean SLA.	1.02614379084967	0.366677854727208	mm mm-1
Mt. Disappointment	Eucalyptus	dives	Vcmax.mass	V[cmax]/mass	-0.11266225978211	umol g-1 s-1	mu*mol~g^{-1}~s^{-1}	sqrt	Maximum rate of electron transport at 25 degrees C (plantecophys R package definition and units). Converted to mass with P2H1 mean SLA.	1.02614379084967	0.691504351761063	mm mm-1
Mt. Disappointment	Eucalyptus	dumosa	Vcmax.mass	V[cmax]/mass	-0.248583326853804	umol g-1 s-1	mu*mol~g^{-1}~s^{-1}	sqrt	Maximum rate of electron transport at 25 degrees C (plantecophys R package definition and units). Converted to mass with P2H1 mean SLA.	1.02614379084967	0.188784581390862	mm mm-1
Mt. Disappointment	Eucalyptus	macrorhyncha	Vcmax.mass	V[cmax]/mass	0.424145853571463	umol g-1 s-1	mu*mol~g^{-1}~s^{-1}	sqrt	Maximum rate of electron transport at 25 degrees C (plantecophys R package definition and units). Converted to mass with P2H1 mean SLA.	1.02614379084967	0.575001635449001	mm mm-1
Mt. Disappointment	Eucalyptus	microcarpa	Vcmax.mass	V[cmax]/mass	-0.0211665110920421	umol g-1 s-1	mu*mol~g^{-1}~s^{-1}	sqrt	Maximum rate of electron transport at 25 degrees C (plantecophys R package definition and units). Converted to mass with P2H1 mean SLA.	1.02614379084967	0.370348843671803	mm mm-1
Mt. Disappointment	Eucalyptus	nitens	Vcmax.mass	V[cmax]/mass	0.146735453540759	umol g-1 s-1	mu*mol~g^{-1}~s^{-1}	sqrt	Maximum rate of electron transport at 25 degrees C (plantecophys R package definition and units). Converted to mass with P2H1 mean SLA.	1.02614379084967	0.849384433309737	mm mm-1
Mt. Disappointment	Eucalyptus	obliqua	Vcmax.mass	V[cmax]/mass	0.472005130371008	umol g-1 s-1	mu*mol~g^{-1}~s^{-1}	sqrt	Maximum rate of electron transport at 25 degrees C (plantecophys R package definition and units). Converted to mass with P2H1 mean SLA.	1.02614379084967	0.817308634462698	mm mm-1
Mt. Disappointment	Eucalyptus	regnans	Vcmax.mass	V[cmax]/mass	1.47560098775721	umol g-1 s-1	mu*mol~g^{-1}~s^{-1}	sqrt	Maximum rate of electron transport at 25 degrees C (plantecophys R package definition and units). Converted to mass with P2H1 mean SLA.	1.02614379084967	0.978365512993468	mm mm-1
Mt. Disappointment	Eucalyptus	sideroxylon	Vcmax.mass	V[cmax]/mass	0.521524608911295	umol g-1 s-1	mu*mol~g^{-1}~s^{-1}	sqrt	Maximum rate of electron transport at 25 degrees C (plantecophys R package definition and units). Converted to mass with P2H1 mean SLA.	1.02614379084967	0.418106154763418	mm mm-1
Mt. Disappointment	Eucalyptus	viminalis	Vcmax.mass	V[cmax]/mass	1.46014728667487	umol g-1 s-1	mu*mol~g^{-1}~s^{-1}	sqrt	Maximum rate of electron transport at 25 degrees C (plantecophys R package definition and units). Converted to mass with P2H1 mean SLA.	1.02614379084967	0.684093354737702	mm mm-1
Bealiba	Eucalyptus	arenacea	Vcmax.mass	V[cmax]/mass	-0.0867989535275683	umol g-1 s-1	mu*mol~g^{-1}~s^{-1}	sqrt	Maximum rate of electron transport at 25 degrees C (plantecophys R package definition and units). Converted to mass with P2H1 mean SLA.	0.389152542372881	0.366677854727208	mm mm-1
Bealiba	Eucalyptus	dumosa	Vcmax.mass	V[cmax]/mass	-0.173919908553842	umol g-1 s-1	mu*mol~g^{-1}~s^{-1}	sqrt	Maximum rate of electron transport at 25 degrees C (plantecophys R package definition and units). Converted to mass with P2H1 mean SLA.	0.389152542372881	0.188784581390862	mm mm-1
Bealiba	Eucalyptus	macrorhyncha	Vcmax.mass	V[cmax]/mass	-0.18060096386962	umol g-1 s-1	mu*mol~g^{-1}~s^{-1}	sqrt	Maximum rate of electron transport at 25 degrees C (plantecophys R package definition and units). Converted to mass with P2H1 mean SLA.	0.389152542372881	0.575001635449001	mm mm-1
Bealiba	Eucalyptus	microcarpa	Vcmax.mass	V[cmax]/mass	-0.887769284218803	umol g-1 s-1	mu*mol~g^{-1}~s^{-1}	sqrt	Maximum rate of electron transport at 25 degrees C (plantecophys R package definition and units). Converted to mass with P2H1 mean SLA.	0.389152542372881	0.370348843671803	mm mm-1
Bealiba	Eucalyptus	nitens	Vcmax.mass	V[cmax]/mass	0.730169350114784	umol g-1 s-1	mu*mol~g^{-1}~s^{-1}	sqrt	Maximum rate of electron transport at 25 degrees C (plantecophys R package definition and units). Converted to mass with P2H1 mean SLA.	0.389152542372881	0.849384433309737	mm mm-1
Bealiba	Eucalyptus	obliqua	Vcmax.mass	V[cmax]/mass	-0.452517449877496	umol g-1 s-1	mu*mol~g^{-1}~s^{-1}	sqrt	Maximum rate of electron transport at 25 degrees C (plantecophys R package definition and units). Converted to mass with P2H1 mean SLA.	0.389152542372881	0.817308634462698	mm mm-1
Bealiba	Eucalyptus	regnans	Vcmax.mass	V[cmax]/mass	0.983502126060876	umol g-1 s-1	mu*mol~g^{-1}~s^{-1}	sqrt	Maximum rate of electron transport at 25 degrees C (plantecophys R package definition and units). Converted to mass with P2H1 mean SLA.	0.389152542372881	0.978365512993468	mm mm-1
Bealiba	Eucalyptus	sideroxylon	Vcmax.mass	V[cmax]/mass	-0.397587900408735	umol g-1 s-1	mu*mol~g^{-1}~s^{-1}	sqrt	Maximum rate of electron transport at 25 degrees C (plantecophys R package definition and units). Converted to mass with P2H1 mean SLA.	0.389152542372881	0.418106154763418	mm mm-1
Bealiba	Eucalyptus	viminalis	Vcmax.mass	V[cmax]/mass	1.63857008006084	umol g-1 s-1	mu*mol~g^{-1}~s^{-1}	sqrt	Maximum rate of electron transport at 25 degrees C (plantecophys R package definition and units). Converted to mass with P2H1 mean SLA.	0.389152542372881	0.684093354737702	mm mm-1
Toolangi	Eucalyptus	arenacea	Vcmax.mass	V[cmax]/mass	0.477477292572257	umol g-1 s-1	mu*mol~g^{-1}~s^{-1}	sqrt	Maximum rate of electron transport at 25 degrees C (plantecophys R package definition and units). Converted to mass with P2H1 mean SLA.	1.2517667844523	0.366677854727208	mm mm-1
Toolangi	Eucalyptus	dives	Vcmax.mass	V[cmax]/mass	-0.487670310207977	umol g-1 s-1	mu*mol~g^{-1}~s^{-1}	sqrt	Maximum rate of electron transport at 25 degrees C (plantecophys R package definition and units). Converted to mass with P2H1 mean SLA.	1.2517667844523	0.691504351761063	mm mm-1
Toolangi	Eucalyptus	dumosa	Vcmax.mass	V[cmax]/mass	-0.725551654081869	umol g-1 s-1	mu*mol~g^{-1}~s^{-1}	sqrt	Maximum rate of electron transport at 25 degrees C (plantecophys R package definition and units). Converted to mass with P2H1 mean SLA.	1.2517667844523	0.188784581390862	mm mm-1
Toolangi	Eucalyptus	macrorhyncha	Vcmax.mass	V[cmax]/mass	-0.769996171252387	umol g-1 s-1	mu*mol~g^{-1}~s^{-1}	sqrt	Maximum rate of electron transport at 25 degrees C (plantecophys R package definition and units). Converted to mass with P2H1 mean SLA.	1.2517667844523	0.575001635449001	mm mm-1
Toolangi	Eucalyptus	microcarpa	Vcmax.mass	V[cmax]/mass	-1.15968830647134	umol g-1 s-1	mu*mol~g^{-1}~s^{-1}	sqrt	Maximum rate of electron transport at 25 degrees C (plantecophys R package definition and units). Converted to mass with P2H1 mean SLA.	1.2517667844523	0.370348843671803	mm mm-1
Toolangi	Eucalyptus	nitens	Vcmax.mass	V[cmax]/mass	-0.0641790387208175	umol g-1 s-1	mu*mol~g^{-1}~s^{-1}	sqrt	Maximum rate of electron transport at 25 degrees C (plantecophys R package definition and units). Converted to mass with P2H1 mean SLA.	1.2517667844523	0.849384433309737	mm mm-1
Toolangi	Eucalyptus	obliqua	Vcmax.mass	V[cmax]/mass	-0.457711314458061	umol g-1 s-1	mu*mol~g^{-1}~s^{-1}	sqrt	Maximum rate of electron transport at 25 degrees C (plantecophys R package definition and units). Converted to mass with P2H1 mean SLA.	1.2517667844523	0.817308634462698	mm mm-1
Toolangi	Eucalyptus	regnans	Vcmax.mass	V[cmax]/mass	0.2786347376344	umol g-1 s-1	mu*mol~g^{-1}~s^{-1}	sqrt	Maximum rate of electron transport at 25 degrees C (plantecophys R package definition and units). Converted to mass with P2H1 mean SLA.	1.2517667844523	0.978365512993468	mm mm-1
Toolangi	Eucalyptus	sideroxylon	Vcmax.mass	V[cmax]/mass	0.0870056299258636	umol g-1 s-1	mu*mol~g^{-1}~s^{-1}	sqrt	Maximum rate of electron transport at 25 degrees C (plantecophys R package definition and units). Converted to mass with P2H1 mean SLA.	1.2517667844523	0.418106154763418	mm mm-1
Toolangi	Eucalyptus	viminalis	Vcmax.mass	V[cmax]/mass	-0.0866625836113301	umol g-1 s-1	mu*mol~g^{-1}~s^{-1}	sqrt	Maximum rate of electron transport at 25 degrees C (plantecophys R package definition and units). Converted to mass with P2H1 mean SLA.	1.2517667844523	0.684093354737702	mm mm-1
Hattah	Eucalyptus	arenacea	VLA	VLA	0.218379085049012	um mm-2	mu*m~mm^{-2}	none	leaf vein length per area	0.159354513363591	0.366677854727208	mm mm-1
Hattah	Eucalyptus	dumosa	VLA	VLA	1.39348093216774	um mm-2	mu*m~mm^{-2}	none	leaf vein length per area	0.159354513363591	0.188784581390862	mm mm-1
Hattah	Eucalyptus	microcarpa	VLA	VLA	1.13188324170367	um mm-2	mu*m~mm^{-2}	none	leaf vein length per area	0.159354513363591	0.370348843671803	mm mm-1
Hattah	Eucalyptus	sideroxylon	VLA	VLA	-0.525264484933632	um mm-2	mu*m~mm^{-2}	none	leaf vein length per area	0.159354513363591	0.418106154763418	mm mm-1
Hattah	Eucalyptus	viminalis	VLA	VLA	0.363674311938837	um mm-2	mu*m~mm^{-2}	none	leaf vein length per area	0.159354513363591	0.684093354737702	mm mm-1
Mt. Disappointment	Eucalyptus	arenacea	VLA	VLA	-0.386202477149406	um mm-2	mu*m~mm^{-2}	none	leaf vein length per area	1.02614379084967	0.366677854727208	mm mm-1
Mt. Disappointment	Eucalyptus	dives	VLA	VLA	-0.476540091676634	um mm-2	mu*m~mm^{-2}	none	leaf vein length per area	1.02614379084967	0.691504351761063	mm mm-1
Mt. Disappointment	Eucalyptus	dumosa	VLA	VLA	0.606785131757492	um mm-2	mu*m~mm^{-2}	none	leaf vein length per area	1.02614379084967	0.188784581390862	mm mm-1
Mt. Disappointment	Eucalyptus	macrorhyncha	VLA	VLA	-0.441525166680594	um mm-2	mu*m~mm^{-2}	none	leaf vein length per area	1.02614379084967	0.575001635449001	mm mm-1
Mt. Disappointment	Eucalyptus	microcarpa	VLA	VLA	0.316354635645852	um mm-2	mu*m~mm^{-2}	none	leaf vein length per area	1.02614379084967	0.370348843671803	mm mm-1
Mt. Disappointment	Eucalyptus	nitens	VLA	VLA	-0.518166673021278	um mm-2	mu*m~mm^{-2}	none	leaf vein length per area	1.02614379084967	0.849384433309737	mm mm-1
Mt. Disappointment	Eucalyptus	obliqua	VLA	VLA	-1.04746968090521	um mm-2	mu*m~mm^{-2}	none	leaf vein length per area	1.02614379084967	0.817308634462698	mm mm-1
Mt. Disappointment	Eucalyptus	regnans	VLA	VLA	-0.843276797338717	um mm-2	mu*m~mm^{-2}	none	leaf vein length per area	1.02614379084967	0.978365512993468	mm mm-1
Mt. Disappointment	Eucalyptus	sideroxylon	VLA	VLA	0.51567342139715	um mm-2	mu*m~mm^{-2}	none	leaf vein length per area	1.02614379084967	0.418106154763418	mm mm-1
Mt. Disappointment	Eucalyptus	viminalis	VLA	VLA	-0.814329975530609	um mm-2	mu*m~mm^{-2}	none	leaf vein length per area	1.02614379084967	0.684093354737702	mm mm-1
Bealiba	Eucalyptus	arenacea	VLA	VLA	0.487433493548259	um mm-2	mu*m~mm^{-2}	none	leaf vein length per area	0.389152542372881	0.366677854727208	mm mm-1
Bealiba	Eucalyptus	dumosa	VLA	VLA	0.976112752504067	um mm-2	mu*m~mm^{-2}	none	leaf vein length per area	0.389152542372881	0.188784581390862	mm mm-1
Bealiba	Eucalyptus	macrorhyncha	VLA	VLA	0.704011029679532	um mm-2	mu*m~mm^{-2}	none	leaf vein length per area	0.389152542372881	0.575001635449001	mm mm-1
Bealiba	Eucalyptus	microcarpa	VLA	VLA	0.727555316124335	um mm-2	mu*m~mm^{-2}	none	leaf vein length per area	0.389152542372881	0.370348843671803	mm mm-1
Bealiba	Eucalyptus	nitens	VLA	VLA	-0.32559438034225	um mm-2	mu*m~mm^{-2}	none	leaf vein length per area	0.389152542372881	0.849384433309737	mm mm-1
Bealiba	Eucalyptus	obliqua	VLA	VLA	0.209144716910519	um mm-2	mu*m~mm^{-2}	none	leaf vein length per area	0.389152542372881	0.817308634462698	mm mm-1
Bealiba	Eucalyptus	regnans	VLA	VLA	0.618774970555315	um mm-2	mu*m~mm^{-2}	none	leaf vein length per area	0.389152542372881	0.978365512993468	mm mm-1
Bealiba	Eucalyptus	sideroxylon	VLA	VLA	0.523381530164443	um mm-2	mu*m~mm^{-2}	none	leaf vein length per area	0.389152542372881	0.418106154763418	mm mm-1
Bealiba	Eucalyptus	viminalis	VLA	VLA	0.195851832024532	um mm-2	mu*m~mm^{-2}	none	leaf vein length per area	0.389152542372881	0.684093354737702	mm mm-1
Toolangi	Eucalyptus	arenacea	VLA	VLA	-0.745704885108694	um mm-2	mu*m~mm^{-2}	none	leaf vein length per area	1.2517667844523	0.366677854727208	mm mm-1
Toolangi	Eucalyptus	dives	VLA	VLA	-0.424309777344661	um mm-2	mu*m~mm^{-2}	none	leaf vein length per area	1.2517667844523	0.691504351761063	mm mm-1
Toolangi	Eucalyptus	dumosa	VLA	VLA	0.0456683100820783	um mm-2	mu*m~mm^{-2}	none	leaf vein length per area	1.2517667844523	0.188784581390862	mm mm-1
Toolangi	Eucalyptus	macrorhyncha	VLA	VLA	-0.799114283743074	um mm-2	mu*m~mm^{-2}	none	leaf vein length per area	1.2517667844523	0.575001635449001	mm mm-1
Toolangi	Eucalyptus	microcarpa	VLA	VLA	0.150515943013124	um mm-2	mu*m~mm^{-2}	none	leaf vein length per area	1.2517667844523	0.370348843671803	mm mm-1
Toolangi	Eucalyptus	nitens	VLA	VLA	-0.911707693561982	um mm-2	mu*m~mm^{-2}	none	leaf vein length per area	1.2517667844523	0.849384433309737	mm mm-1
Toolangi	Eucalyptus	obliqua	VLA	VLA	-1.00160427330297	um mm-2	mu*m~mm^{-2}	none	leaf vein length per area	1.2517667844523	0.817308634462698	mm mm-1
Toolangi	Eucalyptus	regnans	VLA	VLA	-0.786521946725718	um mm-2	mu*m~mm^{-2}	none	leaf vein length per area	1.2517667844523	0.978365512993468	mm mm-1
Toolangi	Eucalyptus	sideroxylon	VLA	VLA	0.0180994211036079	um mm-2	mu*m~mm^{-2}	none	leaf vein length per area	1.2517667844523	0.418106154763418	mm mm-1
Toolangi	Eucalyptus	viminalis	VLA	VLA	-0.617546656203909	um mm-2	mu*m~mm^{-2}	none	leaf vein length per area	1.2517667844523	0.684093354737702	mm mm-1
Hattah	Eucalyptus	arenacea	lvs.area	leaves.area	0.0752720277565497	cm2	cm^2	log	Whole plant fresh leaf area calculated from total dry mass and SLA	0.159354513363591	0.366677854727208	mm mm-1
Hattah	Eucalyptus	dumosa	lvs.area	leaves.area	-0.375675783020711	cm2	cm^2	log	Whole plant fresh leaf area calculated from total dry mass and SLA	0.159354513363591	0.188784581390862	mm mm-1
Hattah	Eucalyptus	microcarpa	lvs.area	leaves.area	-0.711161431143052	cm2	cm^2	log	Whole plant fresh leaf area calculated from total dry mass and SLA	0.159354513363591	0.370348843671803	mm mm-1
Hattah	Eucalyptus	sideroxylon	lvs.area	leaves.area	-1.1924172964741	cm2	cm^2	log	Whole plant fresh leaf area calculated from total dry mass and SLA	0.159354513363591	0.418106154763418	mm mm-1
Hattah	Eucalyptus	viminalis	lvs.area	leaves.area	-0.264907796853208	cm2	cm^2	log	Whole plant fresh leaf area calculated from total dry mass and SLA	0.159354513363591	0.684093354737702	mm mm-1
Mt. Disappointment	Eucalyptus	arenacea	lvs.area	leaves.area	0.368598815022584	cm2	cm^2	log	Whole plant fresh leaf area calculated from total dry mass and SLA	1.02614379084967	0.366677854727208	mm mm-1
Mt. Disappointment	Eucalyptus	dives	lvs.area	leaves.area	1.01512763812155	cm2	cm^2	log	Whole plant fresh leaf area calculated from total dry mass and SLA	1.02614379084967	0.691504351761063	mm mm-1
Mt. Disappointment	Eucalyptus	dumosa	lvs.area	leaves.area	-0.274640938052926	cm2	cm^2	log	Whole plant fresh leaf area calculated from total dry mass and SLA	1.02614379084967	0.188784581390862	mm mm-1
Mt. Disappointment	Eucalyptus	macrorhyncha	lvs.area	leaves.area	0.302989791582409	cm2	cm^2	log	Whole plant fresh leaf area calculated from total dry mass and SLA	1.02614379084967	0.575001635449001	mm mm-1
Mt. Disappointment	Eucalyptus	microcarpa	lvs.area	leaves.area	0.27438485811386	cm2	cm^2	log	Whole plant fresh leaf area calculated from total dry mass and SLA	1.02614379084967	0.370348843671803	mm mm-1
Mt. Disappointment	Eucalyptus	nitens	lvs.area	leaves.area	1.66467353706457	cm2	cm^2	log	Whole plant fresh leaf area calculated from total dry mass and SLA	1.02614379084967	0.849384433309737	mm mm-1
Mt. Disappointment	Eucalyptus	obliqua	lvs.area	leaves.area	0.675188427759232	cm2	cm^2	log	Whole plant fresh leaf area calculated from total dry mass and SLA	1.02614379084967	0.817308634462698	mm mm-1
Mt. Disappointment	Eucalyptus	regnans	lvs.area	leaves.area	1.47194321144785	cm2	cm^2	log	Whole plant fresh leaf area calculated from total dry mass and SLA	1.02614379084967	0.978365512993468	mm mm-1
Mt. Disappointment	Eucalyptus	sideroxylon	lvs.area	leaves.area	-0.228780772320338	cm2	cm^2	log	Whole plant fresh leaf area calculated from total dry mass and SLA	1.02614379084967	0.418106154763418	mm mm-1
Mt. Disappointment	Eucalyptus	viminalis	lvs.area	leaves.area	1.11449531539451	cm2	cm^2	log	Whole plant fresh leaf area calculated from total dry mass and SLA	1.02614379084967	0.684093354737702	mm mm-1
Bealiba	Eucalyptus	arenacea	lvs.area	leaves.area	0.286219212217085	cm2	cm^2	log	Whole plant fresh leaf area calculated from total dry mass and SLA	0.389152542372881	0.366677854727208	mm mm-1
Bealiba	Eucalyptus	dumosa	lvs.area	leaves.area	0.103886819362352	cm2	cm^2	log	Whole plant fresh leaf area calculated from total dry mass and SLA	0.389152542372881	0.188784581390862	mm mm-1
Bealiba	Eucalyptus	macrorhyncha	lvs.area	leaves.area	0.0501817282803521	cm2	cm^2	log	Whole plant fresh leaf area calculated from total dry mass and SLA	0.389152542372881	0.575001635449001	mm mm-1
Bealiba	Eucalyptus	microcarpa	lvs.area	leaves.area	0.531374084186999	cm2	cm^2	log	Whole plant fresh leaf area calculated from total dry mass and SLA	0.389152542372881	0.370348843671803	mm mm-1
Bealiba	Eucalyptus	nitens	lvs.area	leaves.area	1.28408184107158	cm2	cm^2	log	Whole plant fresh leaf area calculated from total dry mass and SLA	0.389152542372881	0.849384433309737	mm mm-1
Bealiba	Eucalyptus	obliqua	lvs.area	leaves.area	0.799732650464908	cm2	cm^2	log	Whole plant fresh leaf area calculated from total dry mass and SLA	0.389152542372881	0.817308634462698	mm mm-1
Bealiba	Eucalyptus	regnans	lvs.area	leaves.area	0.877230539866105	cm2	cm^2	log	Whole plant fresh leaf area calculated from total dry mass and SLA	0.389152542372881	0.978365512993468	mm mm-1
Bealiba	Eucalyptus	sideroxylon	lvs.area	leaves.area	0.243022937380472	cm2	cm^2	log	Whole plant fresh leaf area calculated from total dry mass and SLA	0.389152542372881	0.418106154763418	mm mm-1
Bealiba	Eucalyptus	viminalis	lvs.area	leaves.area	1.21730749684616	cm2	cm^2	log	Whole plant fresh leaf area calculated from total dry mass and SLA	0.389152542372881	0.684093354737702	mm mm-1
Toolangi	Eucalyptus	arenacea	lvs.area	leaves.area	0.556628723149093	cm2	cm^2	log	Whole plant fresh leaf area calculated from total dry mass and SLA	1.2517667844523	0.366677854727208	mm mm-1
Toolangi	Eucalyptus	dives	lvs.area	leaves.area	0.991241354843364	cm2	cm^2	log	Whole plant fresh leaf area calculated from total dry mass and SLA	1.2517667844523	0.691504351761063	mm mm-1
Toolangi	Eucalyptus	dumosa	lvs.area	leaves.area	-0.789010074234771	cm2	cm^2	log	Whole plant fresh leaf area calculated from total dry mass and SLA	1.2517667844523	0.188784581390862	mm mm-1
Toolangi	Eucalyptus	macrorhyncha	lvs.area	leaves.area	1.07164417858693	cm2	cm^2	log	Whole plant fresh leaf area calculated from total dry mass and SLA	1.2517667844523	0.575001635449001	mm mm-1
Toolangi	Eucalyptus	microcarpa	lvs.area	leaves.area	0.0454420632721459	cm2	cm^2	log	Whole plant fresh leaf area calculated from total dry mass and SLA	1.2517667844523	0.370348843671803	mm mm-1
Toolangi	Eucalyptus	nitens	lvs.area	leaves.area	2.00071839950549	cm2	cm^2	log	Whole plant fresh leaf area calculated from total dry mass and SLA	1.2517667844523	0.849384433309737	mm mm-1
Toolangi	Eucalyptus	obliqua	lvs.area	leaves.area	1.45835170247525	cm2	cm^2	log	Whole plant fresh leaf area calculated from total dry mass and SLA	1.2517667844523	0.817308634462698	mm mm-1
Toolangi	Eucalyptus	regnans	lvs.area	leaves.area	1.31260867433799	cm2	cm^2	log	Whole plant fresh leaf area calculated from total dry mass and SLA	1.2517667844523	0.978365512993468	mm mm-1
Toolangi	Eucalyptus	sideroxylon	lvs.area	leaves.area	-0.0263212204947649	cm2	cm^2	log	Whole plant fresh leaf area calculated from total dry mass and SLA	1.2517667844523	0.418106154763418	mm mm-1
Toolangi	Eucalyptus	viminalis	lvs.area	leaves.area	1.29085991370538	cm2	cm^2	log	Whole plant fresh leaf area calculated from total dry mass and SLA	1.2517667844523	0.684093354737702	mm mm-1
Hattah	Eucalyptus	arenacea	shoot-lig.mass	shoot-lig.mass	-0.163856579712065	g	g	log	Whole shoot dry mass excl lignotuber	0.159354513363591	0.366677854727208	mm mm-1
Hattah	Eucalyptus	dumosa	shoot-lig.mass	shoot-lig.mass	-0.34627473110025	g	g	log	Whole shoot dry mass excl lignotuber	0.159354513363591	0.188784581390862	mm mm-1
Hattah	Eucalyptus	microcarpa	shoot-lig.mass	shoot-lig.mass	-0.625289173115724	g	g	log	Whole shoot dry mass excl lignotuber	0.159354513363591	0.370348843671803	mm mm-1
Hattah	Eucalyptus	sideroxylon	shoot-lig.mass	shoot-lig.mass	-0.990182368641984	g	g	log	Whole shoot dry mass excl lignotuber	0.159354513363591	0.418106154763418	mm mm-1
Hattah	Eucalyptus	viminalis	shoot-lig.mass	shoot-lig.mass	-0.219337302916188	g	g	log	Whole shoot dry mass excl lignotuber	0.159354513363591	0.684093354737702	mm mm-1
Mt. Disappointment	Eucalyptus	arenacea	shoot-lig.mass	shoot-lig.mass	0.449254857873971	g	g	log	Whole shoot dry mass excl lignotuber	1.02614379084967	0.366677854727208	mm mm-1
Mt. Disappointment	Eucalyptus	dives	shoot-lig.mass	shoot-lig.mass	0.657518063469849	g	g	log	Whole shoot dry mass excl lignotuber	1.02614379084967	0.691504351761063	mm mm-1
Mt. Disappointment	Eucalyptus	dumosa	shoot-lig.mass	shoot-lig.mass	-0.474581074770867	g	g	log	Whole shoot dry mass excl lignotuber	1.02614379084967	0.188784581390862	mm mm-1
Mt. Disappointment	Eucalyptus	macrorhyncha	shoot-lig.mass	shoot-lig.mass	0.0896264947376559	g	g	log	Whole shoot dry mass excl lignotuber	1.02614379084967	0.575001635449001	mm mm-1
Mt. Disappointment	Eucalyptus	microcarpa	shoot-lig.mass	shoot-lig.mass	0.109839616057148	g	g	log	Whole shoot dry mass excl lignotuber	1.02614379084967	0.370348843671803	mm mm-1
Mt. Disappointment	Eucalyptus	nitens	shoot-lig.mass	shoot-lig.mass	1.43351735999197	g	g	log	Whole shoot dry mass excl lignotuber	1.02614379084967	0.849384433309737	mm mm-1
Mt. Disappointment	Eucalyptus	obliqua	shoot-lig.mass	shoot-lig.mass	0.473907905242673	g	g	log	Whole shoot dry mass excl lignotuber	1.02614379084967	0.817308634462698	mm mm-1
Mt. Disappointment	Eucalyptus	regnans	shoot-lig.mass	shoot-lig.mass	1.24815841996003	g	g	log	Whole shoot dry mass excl lignotuber	1.02614379084967	0.978365512993468	mm mm-1
Mt. Disappointment	Eucalyptus	sideroxylon	shoot-lig.mass	shoot-lig.mass	-0.264199481074424	g	g	log	Whole shoot dry mass excl lignotuber	1.02614379084967	0.418106154763418	mm mm-1
Mt. Disappointment	Eucalyptus	viminalis	shoot-lig.mass	shoot-lig.mass	0.844214800997244	g	g	log	Whole shoot dry mass excl lignotuber	1.02614379084967	0.684093354737702	mm mm-1
Bealiba	Eucalyptus	arenacea	shoot-lig.mass	shoot-lig.mass	0.254725717256536	g	g	log	Whole shoot dry mass excl lignotuber	0.389152542372881	0.366677854727208	mm mm-1
Bealiba	Eucalyptus	dumosa	shoot-lig.mass	shoot-lig.mass	0.03304808268006	g	g	log	Whole shoot dry mass excl lignotuber	0.389152542372881	0.188784581390862	mm mm-1
Bealiba	Eucalyptus	macrorhyncha	shoot-lig.mass	shoot-lig.mass	0.0149140364935972	g	g	log	Whole shoot dry mass excl lignotuber	0.389152542372881	0.575001635449001	mm mm-1
Bealiba	Eucalyptus	microcarpa	shoot-lig.mass	shoot-lig.mass	0.439571858622977	g	g	log	Whole shoot dry mass excl lignotuber	0.389152542372881	0.370348843671803	mm mm-1
Bealiba	Eucalyptus	nitens	shoot-lig.mass	shoot-lig.mass	1.1169699718159	g	g	log	Whole shoot dry mass excl lignotuber	0.389152542372881	0.849384433309737	mm mm-1
Bealiba	Eucalyptus	obliqua	shoot-lig.mass	shoot-lig.mass	0.597830319590165	g	g	log	Whole shoot dry mass excl lignotuber	0.389152542372881	0.817308634462698	mm mm-1
Bealiba	Eucalyptus	regnans	shoot-lig.mass	shoot-lig.mass	0.813617750374046	g	g	log	Whole shoot dry mass excl lignotuber	0.389152542372881	0.978365512993468	mm mm-1
Bealiba	Eucalyptus	sideroxylon	shoot-lig.mass	shoot-lig.mass	0.20035135472816	g	g	log	Whole shoot dry mass excl lignotuber	0.389152542372881	0.418106154763418	mm mm-1
Bealiba	Eucalyptus	viminalis	shoot-lig.mass	shoot-lig.mass	1.12633600876068	g	g	log	Whole shoot dry mass excl lignotuber	0.389152542372881	0.684093354737702	mm mm-1
Toolangi	Eucalyptus	arenacea	shoot-lig.mass	shoot-lig.mass	0.402943455468436	g	g	log	Whole shoot dry mass excl lignotuber	1.2517667844523	0.366677854727208	mm mm-1
Toolangi	Eucalyptus	dives	shoot-lig.mass	shoot-lig.mass	0.659409639502071	g	g	log	Whole shoot dry mass excl lignotuber	1.2517667844523	0.691504351761063	mm mm-1
Toolangi	Eucalyptus	dumosa	shoot-lig.mass	shoot-lig.mass	-0.87789206801673	g	g	log	Whole shoot dry mass excl lignotuber	1.2517667844523	0.188784581390862	mm mm-1
Toolangi	Eucalyptus	macrorhyncha	shoot-lig.mass	shoot-lig.mass	0.785701174962534	g	g	log	Whole shoot dry mass excl lignotuber	1.2517667844523	0.575001635449001	mm mm-1
Toolangi	Eucalyptus	microcarpa	shoot-lig.mass	shoot-lig.mass	-0.21382061021453	g	g	log	Whole shoot dry mass excl lignotuber	1.2517667844523	0.370348843671803	mm mm-1
Toolangi	Eucalyptus	nitens	shoot-lig.mass	shoot-lig.mass	1.85954179407038	g	g	log	Whole shoot dry mass excl lignotuber	1.2517667844523	0.849384433309737	mm mm-1
Toolangi	Eucalyptus	obliqua	shoot-lig.mass	shoot-lig.mass	1.19870398230117	g	g	log	Whole shoot dry mass excl lignotuber	1.2517667844523	0.817308634462698	mm mm-1
Toolangi	Eucalyptus	regnans	shoot-lig.mass	shoot-lig.mass	1.1970300937724	g	g	log	Whole shoot dry mass excl lignotuber	1.2517667844523	0.978365512993468	mm mm-1
Toolangi	Eucalyptus	sideroxylon	shoot-lig.mass	shoot-lig.mass	-0.180463796141989	g	g	log	Whole shoot dry mass excl lignotuber	1.2517667844523	0.418106154763418	mm mm-1
Toolangi	Eucalyptus	viminalis	shoot-lig.mass	shoot-lig.mass	1.00650959466766	g	g	log	Whole shoot dry mass excl lignotuber	1.2517667844523	0.684093354737702	mm mm-1
