# Supplementary material for: Ecophysiological adaptations shape distributions of closely related trees along a climatic moisture gradient
Source: Nat Commun. 2023 Nov 7;14:7173. doi: 10.1038/s41467-023-42352-w (PMC10630429; doi:10.1038/s41467-023-42352-w)
Supplement: Supplementary file 7 — Source Data [file 41467_2023_42352_MOESM7_ESM.zip › Fig 5,6,S5,S6.csv]

trait	genus	species	site	observed.mean	reestimated.mean	trait.units	n.surv	n.trait	se.trait	transformation	site.P.Ep.mean	species.P.Ep.mean	P.Ep.units	trait.description
height	Eucalyptus	dumosa	Hattah	47.6213551680817	NA	cm	81	65	0.0375565310239782	sqrt	0.159354513363591	0.188784581390862	mm mm-1	Plant height at the time of the third harvest
height	Eucalyptus	arenacea	Hattah	49.4189584728358	NA	cm	75	3	0.123034966322564	sqrt	0.159354513363591	0.366677854727208	mm mm-1	Plant height at the time of the third harvest
height	Eucalyptus	microcarpa	Hattah	48.149512405907	NA	cm	84	65	0.0513208728380469	sqrt	0.159354513363591	0.370348843671803	mm mm-1	Plant height at the time of the third harvest
height	Eucalyptus	sideroxylon	Hattah	47.5374752603432	NA	cm	78	51	0.052050299564651	sqrt	0.159354513363591	0.418106154763418	mm mm-1	Plant height at the time of the third harvest
height	Eucalyptus	macrorhyncha	Hattah	29.9248115565962	NA	cm	66	2	0.0625915221470825	sqrt	0.159354513363591	0.575001635449001	mm mm-1	Plant height at the time of the third harvest
height	Eucalyptus	viminalis	Hattah	70.7901379341046	NA	cm	84	4	0.0893702827350145	sqrt	0.159354513363591	0.684093354737702	mm mm-1	Plant height at the time of the third harvest
height	Eucalyptus	dives	Hattah	NA	NA	cm	27	NA	NA	sqrt	0.159354513363591	0.691504351761063	mm mm-1	Plant height at the time of the third harvest
height	Eucalyptus	obliqua	Hattah	NA	NA	cm	63	NA	NA	sqrt	0.159354513363591	0.817308634462698	mm mm-1	Plant height at the time of the third harvest
height	Eucalyptus	nitens	Hattah	107.999999999986	NA	cm	81	1	NA	sqrt	0.159354513363591	0.849384433309737	mm mm-1	Plant height at the time of the third harvest
height	Eucalyptus	regnans	Hattah	NA	NA	cm	81	NA	NA	sqrt	0.159354513363591	0.978365512993468	mm mm-1	Plant height at the time of the third harvest
height	Eucalyptus	dumosa	Bealiba	91.7207403446292	NA	cm	81	77	0.0390772199969528	sqrt	0.389152542372881	0.188784581390862	mm mm-1	Plant height at the time of the third harvest
height	Eucalyptus	arenacea	Bealiba	141.527653545089	NA	cm	71	45	0.062671873060626	sqrt	0.389152542372881	0.366677854727208	mm mm-1	Plant height at the time of the third harvest
height	Eucalyptus	microcarpa	Bealiba	128.246152359159	NA	cm	81	78	0.0472921280153689	sqrt	0.389152542372881	0.370348843671803	mm mm-1	Plant height at the time of the third harvest
height	Eucalyptus	sideroxylon	Bealiba	163.106988445097	NA	cm	81	69	0.0579706536637273	sqrt	0.389152542372881	0.418106154763418	mm mm-1	Plant height at the time of the third harvest
height	Eucalyptus	macrorhyncha	Bealiba	95.9369496150409	NA	cm	73	47	0.0674840179145698	sqrt	0.389152542372881	0.575001635449001	mm mm-1	Plant height at the time of the third harvest
height	Eucalyptus	viminalis	Bealiba	268.807944924825	NA	cm	81	73	0.0580583290649231	sqrt	0.389152542372881	0.684093354737702	mm mm-1	Plant height at the time of the third harvest
height	Eucalyptus	dives	Bealiba	84.5788287425064	NA	cm	27	3	0.104750072237307	sqrt	0.389152542372881	0.691504351761063	mm mm-1	Plant height at the time of the third harvest
height	Eucalyptus	obliqua	Bealiba	136.222192894804	NA	cm	63	22	0.0920392215833644	sqrt	0.389152542372881	0.817308634462698	mm mm-1	Plant height at the time of the third harvest
height	Eucalyptus	nitens	Bealiba	196.840474469592	NA	cm	81	33	0.061744398438837	sqrt	0.389152542372881	0.849384433309737	mm mm-1	Plant height at the time of the third harvest
height	Eucalyptus	regnans	Bealiba	237.279827285073	NA	cm	81	8	0.104610463275673	sqrt	0.389152542372881	0.978365512993468	mm mm-1	Plant height at the time of the third harvest
height	Eucalyptus	dumosa	Mt. Disappointment	71.1188377291846	NA	cm	81	64	0.0381111464057535	sqrt	1.02614379084967	0.188784581390862	mm mm-1	Plant height at the time of the third harvest
height	Eucalyptus	arenacea	Mt. Disappointment	179.61311964106	NA	cm	72	60	0.0909680128901717	sqrt	1.02614379084967	0.366677854727208	mm mm-1	Plant height at the time of the third harvest
height	Eucalyptus	microcarpa	Mt. Disappointment	88.1325674157988	NA	cm	81	81	0.0499478483745138	sqrt	1.02614379084967	0.370348843671803	mm mm-1	Plant height at the time of the third harvest
height	Eucalyptus	sideroxylon	Mt. Disappointment	103.620956891935	NA	cm	72	68	0.0755266839794374	sqrt	1.02614379084967	0.418106154763418	mm mm-1	Plant height at the time of the third harvest
height	Eucalyptus	macrorhyncha	Mt. Disappointment	131.454579129292	NA	cm	69	53	0.0877097965294919	sqrt	1.02614379084967	0.575001635449001	mm mm-1	Plant height at the time of the third harvest
height	Eucalyptus	viminalis	Mt. Disappointment	288.849141421164	NA	cm	81	80	0.0749336493326105	sqrt	1.02614379084967	0.684093354737702	mm mm-1	Plant height at the time of the third harvest
height	Eucalyptus	dives	Mt. Disappointment	171.256306795806	NA	cm	30	30	0.146286217044793	sqrt	1.02614379084967	0.691504351761063	mm mm-1	Plant height at the time of the third harvest
height	Eucalyptus	obliqua	Mt. Disappointment	211.023035783108	NA	cm	60	55	0.0949359032992826	sqrt	1.02614379084967	0.817308634462698	mm mm-1	Plant height at the time of the third harvest
height	Eucalyptus	nitens	Mt. Disappointment	321.364943871065	NA	cm	81	78	0.0658309304184668	sqrt	1.02614379084967	0.849384433309737	mm mm-1	Plant height at the time of the third harvest
height	Eucalyptus	regnans	Mt. Disappointment	386.159707347371	NA	cm	81	78	0.0514009907035346	sqrt	1.02614379084967	0.978365512993468	mm mm-1	Plant height at the time of the third harvest
height	Eucalyptus	dumosa	Toolangi	63.9316767788002	NA	cm	83	69	0.0352221087138998	sqrt	1.2517667844523	0.188784581390862	mm mm-1	Plant height at the time of the third harvest
height	Eucalyptus	arenacea	Toolangi	209.737758008135	NA	cm	75	67	0.108906207439925	sqrt	1.2517667844523	0.366677854727208	mm mm-1	Plant height at the time of the third harvest
height	Eucalyptus	microcarpa	Toolangi	83.4778961341842	NA	cm	84	81	0.0538989968280906	sqrt	1.2517667844523	0.370348843671803	mm mm-1	Plant height at the time of the third harvest
height	Eucalyptus	sideroxylon	Toolangi	122.690283341837	NA	cm	69	58	0.0842126272632531	sqrt	1.2517667844523	0.418106154763418	mm mm-1	Plant height at the time of the third harvest
height	Eucalyptus	macrorhyncha	Toolangi	211.336799156973	NA	cm	75	71	0.0705002917473681	sqrt	1.2517667844523	0.575001635449001	mm mm-1	Plant height at the time of the third harvest
height	Eucalyptus	viminalis	Toolangi	292.279573585334	NA	cm	82	82	0.0509628494219182	sqrt	1.2517667844523	0.684093354737702	mm mm-1	Plant height at the time of the third harvest
height	Eucalyptus	dives	Toolangi	216.966925508343	NA	cm	30	29	0.121738948848763	sqrt	1.2517667844523	0.691504351761063	mm mm-1	Plant height at the time of the third harvest
height	Eucalyptus	obliqua	Toolangi	296.192514914443	NA	cm	72	68	0.0755368328548912	sqrt	1.2517667844523	0.817308634462698	mm mm-1	Plant height at the time of the third harvest
height	Eucalyptus	nitens	Toolangi	443.712798357165	NA	cm	81	80	0.042875639949122	sqrt	1.2517667844523	0.849384433309737	mm mm-1	Plant height at the time of the third harvest
height	Eucalyptus	regnans	Toolangi	405.706326865891	NA	cm	81	80	0.0622151827703213	sqrt	1.2517667844523	0.978365512993468	mm mm-1	Plant height at the time of the third harvest
height*surv	Eucalyptus	dumosa	Hattah	38.214667727473	NA	cm	81	65	0.0375565310239782	sqrt	0.159354513363591	0.188784581390862	mm mm-1	Surviving portion times plant height at the time of the third harvest
height*surv	Eucalyptus	arenacea	Hattah	1.97675833891343	NA	cm	75	3	0.123034966322564	sqrt	0.159354513363591	0.366677854727208	mm mm-1	Surviving portion times plant height at the time of the third harvest
height*surv	Eucalyptus	microcarpa	Hattah	37.2585512664757	NA	cm	84	65	0.0513208728380469	sqrt	0.159354513363591	0.370348843671803	mm mm-1	Surviving portion times plant height at the time of the third harvest
height*surv	Eucalyptus	sideroxylon	Hattah	31.0821953625321	NA	cm	78	51	0.052050299564651	sqrt	0.159354513363591	0.418106154763418	mm mm-1	Surviving portion times plant height at the time of the third harvest
height*surv	Eucalyptus	macrorhyncha	Hattah	0.906812471412007	NA	cm	66	2	0.0625915221470825	sqrt	0.159354513363591	0.575001635449001	mm mm-1	Surviving portion times plant height at the time of the third harvest
height*surv	Eucalyptus	viminalis	Hattah	3.37095894924307	NA	cm	84	4	0.0893702827350145	sqrt	0.159354513363591	0.684093354737702	mm mm-1	Surviving portion times plant height at the time of the third harvest
height*surv	Eucalyptus	dives	Hattah	NA	NA	cm	27	NA	NA	sqrt	0.159354513363591	0.691504351761063	mm mm-1	Surviving portion times plant height at the time of the third harvest
height*surv	Eucalyptus	obliqua	Hattah	NA	NA	cm	63	NA	NA	sqrt	0.159354513363591	0.817308634462698	mm mm-1	Surviving portion times plant height at the time of the third harvest
height*surv	Eucalyptus	nitens	Hattah	1.33333333333317	NA	cm	81	1	NA	sqrt	0.159354513363591	0.849384433309737	mm mm-1	Surviving portion times plant height at the time of the third harvest
height*surv	Eucalyptus	regnans	Hattah	NA	NA	cm	81	NA	NA	sqrt	0.159354513363591	0.978365512993468	mm mm-1	Surviving portion times plant height at the time of the third harvest
height*surv	Eucalyptus	dumosa	Bealiba	87.1913210683512	NA	cm	81	77	0.0390772199969528	sqrt	0.389152542372881	0.188784581390862	mm mm-1	Surviving portion times plant height at the time of the third harvest
height*surv	Eucalyptus	arenacea	Bealiba	89.7006254863243	NA	cm	71	45	0.062671873060626	sqrt	0.389152542372881	0.366677854727208	mm mm-1	Surviving portion times plant height at the time of the third harvest
height*surv	Eucalyptus	microcarpa	Bealiba	123.496294864375	NA	cm	81	78	0.0472921280153689	sqrt	0.389152542372881	0.370348843671803	mm mm-1	Surviving portion times plant height at the time of the third harvest
height*surv	Eucalyptus	sideroxylon	Bealiba	138.942990156934	NA	cm	81	69	0.0579706536637273	sqrt	0.389152542372881	0.418106154763418	mm mm-1	Surviving portion times plant height at the time of the third harvest
height*surv	Eucalyptus	macrorhyncha	Bealiba	61.7676250946153	NA	cm	73	47	0.0674840179145698	sqrt	0.389152542372881	0.575001635449001	mm mm-1	Surviving portion times plant height at the time of the third harvest
height*surv	Eucalyptus	viminalis	Bealiba	242.259012092744	120.008208813035	cm	81	73	0.0580583290649231	sqrt	0.389152542372881	0.684093354737702	mm mm-1	Surviving portion times plant height at the time of the third harvest
height*surv	Eucalyptus	dives	Bealiba	9.39764763805626	NA	cm	27	3	0.104750072237307	sqrt	0.389152542372881	0.691504351761063	mm mm-1	Surviving portion times plant height at the time of the third harvest
height*surv	Eucalyptus	obliqua	Bealiba	47.5696546616774	NA	cm	63	22	0.0920392215833644	sqrt	0.389152542372881	0.817308634462698	mm mm-1	Surviving portion times plant height at the time of the third harvest
height*surv	Eucalyptus	nitens	Bealiba	80.1942673765003	NA	cm	81	33	0.061744398438837	sqrt	0.389152542372881	0.849384433309737	mm mm-1	Surviving portion times plant height at the time of the third harvest
height*surv	Eucalyptus	regnans	Bealiba	23.4350446701307	NA	cm	81	8	0.104610463275673	sqrt	0.389152542372881	0.978365512993468	mm mm-1	Surviving portion times plant height at the time of the third harvest
height*surv	Eucalyptus	dumosa	Mt. Disappointment	56.1926619094792	NA	cm	81	64	0.0381111464057535	sqrt	1.02614379084967	0.188784581390862	mm mm-1	Surviving portion times plant height at the time of the third harvest
height*surv	Eucalyptus	arenacea	Mt. Disappointment	149.677599700883	NA	cm	72	60	0.0909680128901717	sqrt	1.02614379084967	0.366677854727208	mm mm-1	Surviving portion times plant height at the time of the third harvest
height*surv	Eucalyptus	microcarpa	Mt. Disappointment	88.1325674157988	NA	cm	81	81	0.0499478483745138	sqrt	1.02614379084967	0.370348843671803	mm mm-1	Surviving portion times plant height at the time of the third harvest
height*surv	Eucalyptus	sideroxylon	Mt. Disappointment	97.8642370646051	NA	cm	72	68	0.0755266839794374	sqrt	1.02614379084967	0.418106154763418	mm mm-1	Surviving portion times plant height at the time of the third harvest
height*surv	Eucalyptus	macrorhyncha	Mt. Disappointment	100.97235788192	NA	cm	69	53	0.0877097965294919	sqrt	1.02614379084967	0.575001635449001	mm mm-1	Surviving portion times plant height at the time of the third harvest
height*surv	Eucalyptus	viminalis	Mt. Disappointment	285.283102638187	NA	cm	81	80	0.0749336493326105	sqrt	1.02614379084967	0.684093354737702	mm mm-1	Surviving portion times plant height at the time of the third harvest
height*surv	Eucalyptus	dives	Mt. Disappointment	171.256306795806	NA	cm	30	30	0.146286217044793	sqrt	1.02614379084967	0.691504351761063	mm mm-1	Surviving portion times plant height at the time of the third harvest
height*surv	Eucalyptus	obliqua	Mt. Disappointment	193.437782801182	NA	cm	60	55	0.0949359032992826	sqrt	1.02614379084967	0.817308634462698	mm mm-1	Surviving portion times plant height at the time of the third harvest
height*surv	Eucalyptus	nitens	Mt. Disappointment	309.462538542507	NA	cm	81	78	0.0658309304184668	sqrt	1.02614379084967	0.849384433309737	mm mm-1	Surviving portion times plant height at the time of the third harvest
height*surv	Eucalyptus	regnans	Mt. Disappointment	371.857495964135	NA	cm	81	78	0.0514009907035346	sqrt	1.02614379084967	0.978365512993468	mm mm-1	Surviving portion times plant height at the time of the third harvest
height*surv	Eucalyptus	dumosa	Toolangi	53.1480204546652	NA	cm	83	69	0.0352221087138998	sqrt	1.2517667844523	0.188784581390862	mm mm-1	Surviving portion times plant height at the time of the third harvest
height*surv	Eucalyptus	arenacea	Toolangi	187.365730487267	NA	cm	75	67	0.108906207439925	sqrt	1.2517667844523	0.366677854727208	mm mm-1	Surviving portion times plant height at the time of the third harvest
height*surv	Eucalyptus	microcarpa	Toolangi	80.4965427008205	NA	cm	84	81	0.0538989968280906	sqrt	1.2517667844523	0.370348843671803	mm mm-1	Surviving portion times plant height at the time of the third harvest
height*surv	Eucalyptus	sideroxylon	Toolangi	103.13096280908	NA	cm	69	58	0.0842126272632531	sqrt	1.2517667844523	0.418106154763418	mm mm-1	Surviving portion times plant height at the time of the third harvest
height*surv	Eucalyptus	macrorhyncha	Toolangi	200.065503201934	NA	cm	75	71	0.0705002917473681	sqrt	1.2517667844523	0.575001635449001	mm mm-1	Surviving portion times plant height at the time of the third harvest
height*surv	Eucalyptus	viminalis	Toolangi	292.279573585334	NA	cm	82	82	0.0509628494219182	sqrt	1.2517667844523	0.684093354737702	mm mm-1	Surviving portion times plant height at the time of the third harvest
height*surv	Eucalyptus	dives	Toolangi	209.734694658065	NA	cm	30	29	0.121738948848763	sqrt	1.2517667844523	0.691504351761063	mm mm-1	Surviving portion times plant height at the time of the third harvest
height*surv	Eucalyptus	obliqua	Toolangi	279.737375196974	NA	cm	72	68	0.0755368328548912	sqrt	1.2517667844523	0.817308634462698	mm mm-1	Surviving portion times plant height at the time of the third harvest
height*surv	Eucalyptus	nitens	Toolangi	438.234862574978	NA	cm	81	80	0.042875639949122	sqrt	1.2517667844523	0.849384433309737	mm mm-1	Surviving portion times plant height at the time of the third harvest
height*surv	Eucalyptus	regnans	Toolangi	400.697606781127	NA	cm	81	80	0.0622151827703213	sqrt	1.2517667844523	0.978365512993468	mm mm-1	Surviving portion times plant height at the time of the third harvest
survival	Eucalyptus	dumosa	Hattah	0.802469135802469	NA	portion	81	81	0.0442373539001292	none	0.159354513363591	0.188784581390862	mm mm-1	Portion of surviving plants at the time of the third harvest
survival	Eucalyptus	arenacea	Hattah	0.04	NA	portion	75	75	0.0226274169979695	none	0.159354513363591	0.366677854727208	mm mm-1	Portion of surviving plants at the time of the third harvest
survival	Eucalyptus	microcarpa	Hattah	0.773809523809524	NA	portion	84	84	0.0456472427414325	none	0.159354513363591	0.370348843671803	mm mm-1	Portion of surviving plants at the time of the third harvest
survival	Eucalyptus	sideroxylon	Hattah	0.653846153846154	NA	portion	78	78	0.0538672824142992	none	0.159354513363591	0.418106154763418	mm mm-1	Portion of surviving plants at the time of the third harvest
survival	Eucalyptus	macrorhyncha	Hattah	0.0303030303030303	NA	portion	66	66	0.021100321934024	none	0.159354513363591	0.575001635449001	mm mm-1	Portion of surviving plants at the time of the third harvest
survival	Eucalyptus	viminalis	Hattah	0.0476190476190476	NA	portion	84	84	0.0232357160225841	none	0.159354513363591	0.684093354737702	mm mm-1	Portion of surviving plants at the time of the third harvest
survival	Eucalyptus	dives	Hattah	0	NA	portion	27	27	0	none	0.159354513363591	0.691504351761063	mm mm-1	Portion of surviving plants at the time of the third harvest
survival	Eucalyptus	obliqua	Hattah	0	NA	portion	63	63	0	none	0.159354513363591	0.817308634462698	mm mm-1	Portion of surviving plants at the time of the third harvest
survival	Eucalyptus	nitens	Hattah	0.0123456790123457	NA	portion	81	81	0.0122692344444433	none	0.159354513363591	0.849384433309737	mm mm-1	Portion of surviving plants at the time of the third harvest
survival	Eucalyptus	regnans	Hattah	0	NA	portion	81	81	0	none	0.159354513363591	0.978365512993468	mm mm-1	Portion of surviving plants at the time of the third harvest
survival	Eucalyptus	dumosa	Bealiba	0.950617283950617	NA	portion	81	81	0.0240739763714462	none	0.389152542372881	0.188784581390862	mm mm-1	Portion of surviving plants at the time of the third harvest
survival	Eucalyptus	arenacea	Bealiba	0.633802816901408	NA	portion	71	71	0.0571748992238466	none	0.389152542372881	0.366677854727208	mm mm-1	Portion of surviving plants at the time of the third harvest
survival	Eucalyptus	microcarpa	Bealiba	0.962962962962963	NA	portion	81	81	0.0209836193975012	none	0.389152542372881	0.370348843671803	mm mm-1	Portion of surviving plants at the time of the third harvest
survival	Eucalyptus	sideroxylon	Bealiba	0.851851851851852	NA	portion	81	81	0.0394718643894051	none	0.389152542372881	0.418106154763418	mm mm-1	Portion of surviving plants at the time of the third harvest
survival	Eucalyptus	macrorhyncha	Bealiba	0.643835616438356	NA	portion	73	73	0.0560468633956476	none	0.389152542372881	0.575001635449001	mm mm-1	Portion of surviving plants at the time of the third harvest
survival	Eucalyptus	viminalis	Bealiba	0.901234567901235	0.446445914560287	portion	81	81	0.0552359651949813	none	0.389152542372881	0.684093354737702	mm mm-1	Portion of surviving plants at the time of the third harvest
survival	Eucalyptus	dives	Bealiba	0.111111111111111	NA	portion	27	27	0.0604812282168686	none	0.389152542372881	0.691504351761063	mm mm-1	Portion of surviving plants at the time of the third harvest
survival	Eucalyptus	obliqua	Bealiba	0.349206349206349	NA	portion	63	63	0.0600609842035342	none	0.389152542372881	0.817308634462698	mm mm-1	Portion of surviving plants at the time of the third harvest
survival	Eucalyptus	nitens	Bealiba	0.407407407407407	NA	portion	81	81	0.0545946467548214	none	0.389152542372881	0.849384433309737	mm mm-1	Portion of surviving plants at the time of the third harvest
survival	Eucalyptus	regnans	Bealiba	0.0987654320987654	NA	portion	81	81	0.0331496460180921	none	0.389152542372881	0.978365512993468	mm mm-1	Portion of surviving plants at the time of the third harvest
survival	Eucalyptus	dumosa	Mt. Disappointment	0.790123456790123	NA	portion	81	81	0.0452467009669977	none	1.02614379084967	0.188784581390862	mm mm-1	Portion of surviving plants at the time of the third harvest
survival	Eucalyptus	arenacea	Mt. Disappointment	0.833333333333333	NA	portion	72	72	0.0439205230578942	none	1.02614379084967	0.366677854727208	mm mm-1	Portion of surviving plants at the time of the third harvest
survival	Eucalyptus	microcarpa	Mt. Disappointment	1	NA	portion	81	81	0	none	1.02614379084967	0.370348843671803	mm mm-1	Portion of surviving plants at the time of the third harvest
survival	Eucalyptus	sideroxylon	Mt. Disappointment	0.944444444444444	NA	portion	72	72	0.0269951476613209	none	1.02614379084967	0.418106154763418	mm mm-1	Portion of surviving plants at the time of the third harvest
survival	Eucalyptus	macrorhyncha	Mt. Disappointment	0.768115942028985	NA	portion	69	69	0.0508070863524163	none	1.02614379084967	0.575001635449001	mm mm-1	Portion of surviving plants at the time of the third harvest
survival	Eucalyptus	viminalis	Mt. Disappointment	0.987654320987654	NA	portion	81	81	0.0122692344444434	none	1.02614379084967	0.684093354737702	mm mm-1	Portion of surviving plants at the time of the third harvest
survival	Eucalyptus	dives	Mt. Disappointment	1	NA	portion	30	30	0	none	1.02614379084967	0.691504351761063	mm mm-1	Portion of surviving plants at the time of the third harvest
survival	Eucalyptus	obliqua	Mt. Disappointment	0.916666666666667	NA	portion	60	60	0.0356812016074031	none	1.02614379084967	0.817308634462698	mm mm-1	Portion of surviving plants at the time of the third harvest
survival	Eucalyptus	nitens	Mt. Disappointment	0.962962962962963	NA	portion	81	81	0.0209836193975012	none	1.02614379084967	0.849384433309737	mm mm-1	Portion of surviving plants at the time of the third harvest
survival	Eucalyptus	regnans	Mt. Disappointment	0.962962962962963	NA	portion	81	81	0.0209836193975012	none	1.02614379084967	0.978365512993468	mm mm-1	Portion of surviving plants at the time of the third harvest
survival	Eucalyptus	dumosa	Toolangi	0.831325301204819	NA	portion	83	83	0.041102801590314	none	1.2517667844523	0.188784581390862	mm mm-1	Portion of surviving plants at the time of the third harvest
survival	Eucalyptus	arenacea	Toolangi	0.893333333333333	NA	portion	75	75	0.0356443336102461	none	1.2517667844523	0.366677854727208	mm mm-1	Portion of surviving plants at the time of the third harvest
survival	Eucalyptus	microcarpa	Toolangi	0.964285714285714	NA	portion	84	84	0.0202480967683515	none	1.2517667844523	0.370348843671803	mm mm-1	Portion of surviving plants at the time of the third harvest
survival	Eucalyptus	sideroxylon	Toolangi	0.840579710144927	NA	portion	69	69	0.0440693559174589	none	1.2517667844523	0.418106154763418	mm mm-1	Portion of surviving plants at the time of the third harvest
survival	Eucalyptus	macrorhyncha	Toolangi	0.946666666666667	NA	portion	75	75	0.0259458124788025	none	1.2517667844523	0.575001635449001	mm mm-1	Portion of surviving plants at the time of the third harvest
survival	Eucalyptus	viminalis	Toolangi	1	NA	portion	82	82	0	none	1.2517667844523	0.684093354737702	mm mm-1	Portion of surviving plants at the time of the third harvest
survival	Eucalyptus	dives	Toolangi	0.966666666666667	NA	portion	30	30	0.0327730693416723	none	1.2517667844523	0.691504351761063	mm mm-1	Portion of surviving plants at the time of the third harvest
survival	Eucalyptus	obliqua	Toolangi	0.944444444444444	NA	portion	72	72	0.0269951476613209	none	1.2517667844523	0.817308634462698	mm mm-1	Portion of surviving plants at the time of the third harvest
survival	Eucalyptus	nitens	Toolangi	0.987654320987654	NA	portion	81	81	0.0122692344444434	none	1.2517667844523	0.849384433309737	mm mm-1	Portion of surviving plants at the time of the third harvest
survival	Eucalyptus	regnans	Toolangi	0.987654320987654	NA	portion	81	81	0.0122692344444434	none	1.2517667844523	0.978365512993468	mm mm-1	Portion of surviving plants at the time of the third harvest
whole.shoot.wlig.mass	Eucalyptus	dumosa	Hattah	81.1264754543068	NA	g	81	7	0.408313021159896	log	0.159354513363591	0.188784581390862	mm mm-1	Dry aboveground biomass (including lignotuber if present) at the time of the third harvest
whole.shoot.wlig.mass	Eucalyptus	arenacea	Hattah	69.4616656468627	NA	g	75	2	0.122158493898152	log	0.159354513363591	0.366677854727208	mm mm-1	Dry aboveground biomass (including lignotuber if present) at the time of the third harvest
whole.shoot.wlig.mass	Eucalyptus	microcarpa	Hattah	48.830659220712	NA	g	84	7	0.485936967057254	log	0.159354513363591	0.370348843671803	mm mm-1	Dry aboveground biomass (including lignotuber if present) at the time of the third harvest
whole.shoot.wlig.mass	Eucalyptus	sideroxylon	Hattah	23.8545053061535	NA	g	78	7	0.378041139407075	log	0.159354513363591	0.418106154763418	mm mm-1	Dry aboveground biomass (including lignotuber if present) at the time of the third harvest
whole.shoot.wlig.mass	Eucalyptus	macrorhyncha	Hattah	NA	NA	g	66	NA	NA	log	0.159354513363591	0.575001635449001	mm mm-1	Dry aboveground biomass (including lignotuber if present) at the time of the third harvest
whole.shoot.wlig.mass	Eucalyptus	viminalis	Hattah	105.970521601922	NA	g	84	4	0.16645153282318	log	0.159354513363591	0.684093354737702	mm mm-1	Dry aboveground biomass (including lignotuber if present) at the time of the third harvest
whole.shoot.wlig.mass	Eucalyptus	dives	Hattah	NA	NA	g	27	NA	NA	log	0.159354513363591	0.691504351761063	mm mm-1	Dry aboveground biomass (including lignotuber if present) at the time of the third harvest
whole.shoot.wlig.mass	Eucalyptus	obliqua	Hattah	NA	NA	g	63	NA	NA	log	0.159354513363591	0.817308634462698	mm mm-1	Dry aboveground biomass (including lignotuber if present) at the time of the third harvest
whole.shoot.wlig.mass	Eucalyptus	nitens	Hattah	910.006128911493	NA	g	81	1	NA	log	0.159354513363591	0.849384433309737	mm mm-1	Dry aboveground biomass (including lignotuber if present) at the time of the third harvest
whole.shoot.wlig.mass	Eucalyptus	regnans	Hattah	NA	NA	g	81	NA	NA	log	0.159354513363591	0.978365512993468	mm mm-1	Dry aboveground biomass (including lignotuber if present) at the time of the third harvest
whole.shoot.wlig.mass	Eucalyptus	dumosa	Bealiba	156.836194816447	NA	g	81	7	0.203752876826317	log	0.389152542372881	0.188784581390862	mm mm-1	Dry aboveground biomass (including lignotuber if present) at the time of the third harvest
whole.shoot.wlig.mass	Eucalyptus	arenacea	Bealiba	233.408114152775	NA	g	71	7	0.228806773394911	log	0.389152542372881	0.366677854727208	mm mm-1	Dry aboveground biomass (including lignotuber if present) at the time of the third harvest
whole.shoot.wlig.mass	Eucalyptus	microcarpa	Bealiba	356.49399863486	NA	g	81	7	0.107247882130562	log	0.389152542372881	0.370348843671803	mm mm-1	Dry aboveground biomass (including lignotuber if present) at the time of the third harvest
whole.shoot.wlig.mass	Eucalyptus	sideroxylon	Bealiba	226.433393252206	NA	g	81	7	0.340615192160221	log	0.389152542372881	0.418106154763418	mm mm-1	Dry aboveground biomass (including lignotuber if present) at the time of the third harvest
whole.shoot.wlig.mass	Eucalyptus	macrorhyncha	Bealiba	154.037365418699	NA	g	73	7	0.299837506136548	log	0.389152542372881	0.575001635449001	mm mm-1	Dry aboveground biomass (including lignotuber if present) at the time of the third harvest
whole.shoot.wlig.mass	Eucalyptus	viminalis	Bealiba	1253.35482528621	NA	g	81	7	0.183886667638894	log	0.389152542372881	0.684093354737702	mm mm-1	Dry aboveground biomass (including lignotuber if present) at the time of the third harvest
whole.shoot.wlig.mass	Eucalyptus	dives	Bealiba	183.345180056076	NA	g	27	3	0.218064169350047	log	0.389152542372881	0.691504351761063	mm mm-1	Dry aboveground biomass (including lignotuber if present) at the time of the third harvest
whole.shoot.wlig.mass	Eucalyptus	obliqua	Bealiba	465.242045366056	NA	g	63	7	0.205801122130938	log	0.389152542372881	0.817308634462698	mm mm-1	Dry aboveground biomass (including lignotuber if present) at the time of the third harvest
whole.shoot.wlig.mass	Eucalyptus	nitens	Bealiba	1189.13889955561	NA	g	81	7	0.1929377792981	log	0.389152542372881	0.849384433309737	mm mm-1	Dry aboveground biomass (including lignotuber if present) at the time of the third harvest
whole.shoot.wlig.mass	Eucalyptus	regnans	Bealiba	663.862592424666	NA	g	81	7	0.140553949155782	log	0.389152542372881	0.978365512993468	mm mm-1	Dry aboveground biomass (including lignotuber if present) at the time of the third harvest
whole.shoot.wlig.mass	Eucalyptus	dumosa	Mt. Disappointment	59.2686585682704	NA	g	81	7	0.237465750906485	log	1.02614379084967	0.188784581390862	mm mm-1	Dry aboveground biomass (including lignotuber if present) at the time of the third harvest
whole.shoot.wlig.mass	Eucalyptus	arenacea	Mt. Disappointment	347.274955822871	NA	g	72	7	0.27684054316964	log	1.02614379084967	0.366677854727208	mm mm-1	Dry aboveground biomass (including lignotuber if present) at the time of the third harvest
whole.shoot.wlig.mass	Eucalyptus	microcarpa	Mt. Disappointment	196.41803980618	NA	g	81	7	0.300088875685287	log	1.02614379084967	0.370348843671803	mm mm-1	Dry aboveground biomass (including lignotuber if present) at the time of the third harvest
whole.shoot.wlig.mass	Eucalyptus	sideroxylon	Mt. Disappointment	92.5639506370236	NA	g	72	7	0.438430233781954	log	1.02614379084967	0.418106154763418	mm mm-1	Dry aboveground biomass (including lignotuber if present) at the time of the third harvest
whole.shoot.wlig.mass	Eucalyptus	macrorhyncha	Mt. Disappointment	187.757595656448	NA	g	69	7	0.369230163686205	log	1.02614379084967	0.575001635449001	mm mm-1	Dry aboveground biomass (including lignotuber if present) at the time of the third harvest
whole.shoot.wlig.mass	Eucalyptus	viminalis	Mt. Disappointment	740.980922555834	NA	g	81	7	0.290424913954035	log	1.02614379084967	0.684093354737702	mm mm-1	Dry aboveground biomass (including lignotuber if present) at the time of the third harvest
whole.shoot.wlig.mass	Eucalyptus	dives	Mt. Disappointment	534.924753212882	NA	g	30	7	0.389076206964718	log	1.02614379084967	0.691504351761063	mm mm-1	Dry aboveground biomass (including lignotuber if present) at the time of the third harvest
whole.shoot.wlig.mass	Eucalyptus	obliqua	Mt. Disappointment	383.736694192993	NA	g	60	7	0.384657120123043	log	1.02614379084967	0.817308634462698	mm mm-1	Dry aboveground biomass (including lignotuber if present) at the time of the third harvest
whole.shoot.wlig.mass	Eucalyptus	nitens	Mt. Disappointment	2184.73438566622	NA	g	81	7	0.324779738177499	log	1.02614379084967	0.849384433309737	mm mm-1	Dry aboveground biomass (including lignotuber if present) at the time of the third harvest
whole.shoot.wlig.mass	Eucalyptus	regnans	Mt. Disappointment	1530.07372017686	NA	g	81	7	0.205764562889602	log	1.02614379084967	0.978365512993468	mm mm-1	Dry aboveground biomass (including lignotuber if present) at the time of the third harvest
whole.shoot.wlig.mass	Eucalyptus	dumosa	Toolangi	27.3898063885222	NA	g	83	7	0.225173592294034	log	1.2517667844523	0.188784581390862	mm mm-1	Dry aboveground biomass (including lignotuber if present) at the time of the third harvest
whole.shoot.wlig.mass	Eucalyptus	arenacea	Toolangi	318.583079251613	NA	g	75	7	0.333430232877383	log	1.2517667844523	0.366677854727208	mm mm-1	Dry aboveground biomass (including lignotuber if present) at the time of the third harvest
whole.shoot.wlig.mass	Eucalyptus	microcarpa	Toolangi	104.252253593311	NA	g	84	7	0.214507929555387	log	1.2517667844523	0.370348843671803	mm mm-1	Dry aboveground biomass (including lignotuber if present) at the time of the third harvest
whole.shoot.wlig.mass	Eucalyptus	sideroxylon	Toolangi	108.796604174071	NA	g	69	7	0.299728752786446	log	1.2517667844523	0.418106154763418	mm mm-1	Dry aboveground biomass (including lignotuber if present) at the time of the third harvest
whole.shoot.wlig.mass	Eucalyptus	macrorhyncha	Toolangi	660.309228452783	NA	g	75	7	0.28095484783136	log	1.2517667844523	0.575001635449001	mm mm-1	Dry aboveground biomass (including lignotuber if present) at the time of the third harvest
whole.shoot.wlig.mass	Eucalyptus	viminalis	Toolangi	1015.93562980814	NA	g	82	7	0.283220435292546	log	1.2517667844523	0.684093354737702	mm mm-1	Dry aboveground biomass (including lignotuber if present) at the time of the third harvest
whole.shoot.wlig.mass	Eucalyptus	dives	Toolangi	523.181057188314	NA	g	30	7	0.403318764852612	log	1.2517667844523	0.691504351761063	mm mm-1	Dry aboveground biomass (including lignotuber if present) at the time of the third harvest
whole.shoot.wlig.mass	Eucalyptus	obliqua	Toolangi	1448.68841034116	NA	g	72	7	0.322012706156374	log	1.2517667844523	0.817308634462698	mm mm-1	Dry aboveground biomass (including lignotuber if present) at the time of the third harvest
whole.shoot.wlig.mass	Eucalyptus	nitens	Toolangi	4953.65559315623	NA	g	81	7	0.163220153426515	log	1.2517667844523	0.849384433309737	mm mm-1	Dry aboveground biomass (including lignotuber if present) at the time of the third harvest
whole.shoot.wlig.mass	Eucalyptus	regnans	Toolangi	1386.89823268129	NA	g	81	7	0.337658002822392	log	1.2517667844523	0.978365512993468	mm mm-1	Dry aboveground biomass (including lignotuber if present) at the time of the third harvest
whole.shoot.wlig.mass*surv	Eucalyptus	dumosa	Hattah	65.1014926485178	NA	g	81	7	0.408313021159896	log	0.159354513363591	0.188784581390862	mm mm-1	Surviving portion multiplied by the dry aboveground biomass (including lignotuber if present) at the time of the third harvest
whole.shoot.wlig.mass*surv	Eucalyptus	arenacea	Hattah	2.77846662587451	NA	g	75	2	0.122158493898152	log	0.159354513363591	0.366677854727208	mm mm-1	Surviving portion multiplied by the dry aboveground biomass (including lignotuber if present) at the time of the third harvest
whole.shoot.wlig.mass*surv	Eucalyptus	microcarpa	Hattah	37.7856291588843	NA	g	84	7	0.485936967057254	log	0.159354513363591	0.370348843671803	mm mm-1	Surviving portion multiplied by the dry aboveground biomass (including lignotuber if present) at the time of the third harvest
whole.shoot.wlig.mass*surv	Eucalyptus	sideroxylon	Hattah	15.5971765463311	NA	g	78	7	0.378041139407075	log	0.159354513363591	0.418106154763418	mm mm-1	Surviving portion multiplied by the dry aboveground biomass (including lignotuber if present) at the time of the third harvest
whole.shoot.wlig.mass*surv	Eucalyptus	macrorhyncha	Hattah	NA	NA	g	66	NA	NA	log	0.159354513363591	0.575001635449001	mm mm-1	Surviving portion multiplied by the dry aboveground biomass (including lignotuber if present) at the time of the third harvest
whole.shoot.wlig.mass*surv	Eucalyptus	viminalis	Hattah	5.04621531437726	NA	g	84	4	0.16645153282318	log	0.159354513363591	0.684093354737702	mm mm-1	Surviving portion multiplied by the dry aboveground biomass (including lignotuber if present) at the time of the third harvest
whole.shoot.wlig.mass*surv	Eucalyptus	dives	Hattah	NA	NA	g	27	NA	NA	log	0.159354513363591	0.691504351761063	mm mm-1	Surviving portion multiplied by the dry aboveground biomass (including lignotuber if present) at the time of the third harvest
whole.shoot.wlig.mass*surv	Eucalyptus	obliqua	Hattah	NA	NA	g	63	NA	NA	log	0.159354513363591	0.817308634462698	mm mm-1	Surviving portion multiplied by the dry aboveground biomass (including lignotuber if present) at the time of the third harvest
whole.shoot.wlig.mass*surv	Eucalyptus	nitens	Hattah	11.2346435668086	NA	g	81	1	NA	log	0.159354513363591	0.849384433309737	mm mm-1	Surviving portion multiplied by the dry aboveground biomass (including lignotuber if present) at the time of the third harvest
whole.shoot.wlig.mass*surv	Eucalyptus	regnans	Hattah	NA	NA	g	81	NA	NA	log	0.159354513363591	0.978365512993468	mm mm-1	Surviving portion multiplied by the dry aboveground biomass (including lignotuber if present) at the time of the third harvest
whole.shoot.wlig.mass*surv	Eucalyptus	dumosa	Bealiba	149.091197541561	NA	g	81	7	0.203752876826317	log	0.389152542372881	0.188784581390862	mm mm-1	Surviving portion multiplied by the dry aboveground biomass (including lignotuber if present) at the time of the third harvest
whole.shoot.wlig.mass*surv	Eucalyptus	arenacea	Bealiba	147.934720237674	NA	g	71	7	0.228806773394911	log	0.389152542372881	0.366677854727208	mm mm-1	Surviving portion multiplied by the dry aboveground biomass (including lignotuber if present) at the time of the third harvest
whole.shoot.wlig.mass*surv	Eucalyptus	microcarpa	Bealiba	343.290517203939	NA	g	81	7	0.107247882130562	log	0.389152542372881	0.370348843671803	mm mm-1	Surviving portion multiplied by the dry aboveground biomass (including lignotuber if present) at the time of the third harvest
whole.shoot.wlig.mass*surv	Eucalyptus	sideroxylon	Bealiba	192.88770536299	NA	g	81	7	0.340615192160221	log	0.389152542372881	0.418106154763418	mm mm-1	Surviving portion multiplied by the dry aboveground biomass (including lignotuber if present) at the time of the third harvest
whole.shoot.wlig.mass*surv	Eucalyptus	macrorhyncha	Bealiba	99.1747421188886	NA	g	73	7	0.299837506136548	log	0.389152542372881	0.575001635449001	mm mm-1	Surviving portion multiplied by the dry aboveground biomass (including lignotuber if present) at the time of the third harvest
whole.shoot.wlig.mass*surv	Eucalyptus	viminalis	Bealiba	1129.56669439375	559.55514124345	g	81	7	0.183886667638894	log	0.389152542372881	0.684093354737702	mm mm-1	Surviving portion multiplied by the dry aboveground biomass (including lignotuber if present) at the time of the third harvest
whole.shoot.wlig.mass*surv	Eucalyptus	dives	Bealiba	20.3716866728973	NA	g	27	3	0.218064169350047	log	0.389152542372881	0.691504351761063	mm mm-1	Surviving portion multiplied by the dry aboveground biomass (including lignotuber if present) at the time of the third harvest
whole.shoot.wlig.mass*surv	Eucalyptus	obliqua	Bealiba	162.465476159575	NA	g	63	7	0.205801122130938	log	0.389152542372881	0.817308634462698	mm mm-1	Surviving portion multiplied by the dry aboveground biomass (including lignotuber if present) at the time of the third harvest
whole.shoot.wlig.mass*surv	Eucalyptus	nitens	Bealiba	484.463996115246	NA	g	81	7	0.1929377792981	log	0.389152542372881	0.849384433309737	mm mm-1	Surviving portion multiplied by the dry aboveground biomass (including lignotuber if present) at the time of the third harvest
whole.shoot.wlig.mass*surv	Eucalyptus	regnans	Bealiba	65.5666757950287	NA	g	81	7	0.140553949155782	log	0.389152542372881	0.978365512993468	mm mm-1	Surviving portion multiplied by the dry aboveground biomass (including lignotuber if present) at the time of the third harvest
whole.shoot.wlig.mass*surv	Eucalyptus	dumosa	Mt. Disappointment	46.8295573872753	NA	g	81	7	0.237465750906485	log	1.02614379084967	0.188784581390862	mm mm-1	Surviving portion multiplied by the dry aboveground biomass (including lignotuber if present) at the time of the third harvest
whole.shoot.wlig.mass*surv	Eucalyptus	arenacea	Mt. Disappointment	289.395796519059	NA	g	72	7	0.27684054316964	log	1.02614379084967	0.366677854727208	mm mm-1	Surviving portion multiplied by the dry aboveground biomass (including lignotuber if present) at the time of the third harvest
whole.shoot.wlig.mass*surv	Eucalyptus	microcarpa	Mt. Disappointment	196.41803980618	NA	g	81	7	0.300088875685287	log	1.02614379084967	0.370348843671803	mm mm-1	Surviving portion multiplied by the dry aboveground biomass (including lignotuber if present) at the time of the third harvest
whole.shoot.wlig.mass*surv	Eucalyptus	sideroxylon	Mt. Disappointment	87.4215089349667	NA	g	72	7	0.438430233781954	log	1.02614379084967	0.418106154763418	mm mm-1	Surviving portion multiplied by the dry aboveground biomass (including lignotuber if present) at the time of the third harvest
whole.shoot.wlig.mass*surv	Eucalyptus	macrorhyncha	Mt. Disappointment	144.21960246075	NA	g	69	7	0.369230163686205	log	1.02614379084967	0.575001635449001	mm mm-1	Surviving portion multiplied by the dry aboveground biomass (including lignotuber if present) at the time of the third harvest
whole.shoot.wlig.mass*surv	Eucalyptus	viminalis	Mt. Disappointment	731.833009931688	NA	g	81	7	0.290424913954035	log	1.02614379084967	0.684093354737702	mm mm-1	Surviving portion multiplied by the dry aboveground biomass (including lignotuber if present) at the time of the third harvest
whole.shoot.wlig.mass*surv	Eucalyptus	dives	Mt. Disappointment	534.924753212882	NA	g	30	7	0.389076206964718	log	1.02614379084967	0.691504351761063	mm mm-1	Surviving portion multiplied by the dry aboveground biomass (including lignotuber if present) at the time of the third harvest
whole.shoot.wlig.mass*surv	Eucalyptus	obliqua	Mt. Disappointment	351.758636343577	NA	g	60	7	0.384657120123043	log	1.02614379084967	0.817308634462698	mm mm-1	Surviving portion multiplied by the dry aboveground biomass (including lignotuber if present) at the time of the third harvest
whole.shoot.wlig.mass*surv	Eucalyptus	nitens	Mt. Disappointment	2103.81829730821	NA	g	81	7	0.324779738177499	log	1.02614379084967	0.849384433309737	mm mm-1	Surviving portion multiplied by the dry aboveground biomass (including lignotuber if present) at the time of the third harvest
whole.shoot.wlig.mass*surv	Eucalyptus	regnans	Mt. Disappointment	1473.40432313327	NA	g	81	7	0.205764562889602	log	1.02614379084967	0.978365512993468	mm mm-1	Surviving portion multiplied by the dry aboveground biomass (including lignotuber if present) at the time of the third harvest
whole.shoot.wlig.mass*surv	Eucalyptus	dumosa	Toolangi	22.7698390458799	NA	g	83	7	0.225173592294034	log	1.2517667844523	0.188784581390862	mm mm-1	Surviving portion multiplied by the dry aboveground biomass (including lignotuber if present) at the time of the third harvest
whole.shoot.wlig.mass*surv	Eucalyptus	arenacea	Toolangi	284.600884131441	NA	g	75	7	0.333430232877383	log	1.2517667844523	0.366677854727208	mm mm-1	Surviving portion multiplied by the dry aboveground biomass (including lignotuber if present) at the time of the third harvest
whole.shoot.wlig.mass*surv	Eucalyptus	microcarpa	Toolangi	100.528958822122	NA	g	84	7	0.214507929555387	log	1.2517667844523	0.370348843671803	mm mm-1	Surviving portion multiplied by the dry aboveground biomass (including lignotuber if present) at the time of the third harvest
whole.shoot.wlig.mass*surv	Eucalyptus	sideroxylon	Toolangi	91.4522180013928	NA	g	69	7	0.299728752786446	log	1.2517667844523	0.418106154763418	mm mm-1	Surviving portion multiplied by the dry aboveground biomass (including lignotuber if present) at the time of the third harvest
whole.shoot.wlig.mass*surv	Eucalyptus	macrorhyncha	Toolangi	625.092736268634	NA	g	75	7	0.28095484783136	log	1.2517667844523	0.575001635449001	mm mm-1	Surviving portion multiplied by the dry aboveground biomass (including lignotuber if present) at the time of the third harvest
whole.shoot.wlig.mass*surv	Eucalyptus	viminalis	Toolangi	1015.93562980814	NA	g	82	7	0.283220435292546	log	1.2517667844523	0.684093354737702	mm mm-1	Surviving portion multiplied by the dry aboveground biomass (including lignotuber if present) at the time of the third harvest
whole.shoot.wlig.mass*surv	Eucalyptus	dives	Toolangi	505.74168861537	NA	g	30	7	0.403318764852612	log	1.2517667844523	0.691504351761063	mm mm-1	Surviving portion multiplied by the dry aboveground biomass (including lignotuber if present) at the time of the third harvest
whole.shoot.wlig.mass*surv	Eucalyptus	obliqua	Toolangi	1368.20572087776	NA	g	72	7	0.322012706156374	log	1.2517667844523	0.817308634462698	mm mm-1	Surviving portion multiplied by the dry aboveground biomass (including lignotuber if present) at the time of the third harvest
whole.shoot.wlig.mass*surv	Eucalyptus	nitens	Toolangi	4892.49935126541	NA	g	81	7	0.163220153426515	log	1.2517667844523	0.849384433309737	mm mm-1	Surviving portion multiplied by the dry aboveground biomass (including lignotuber if present) at the time of the third harvest
whole.shoot.wlig.mass*surv	Eucalyptus	regnans	Toolangi	1369.77603227782	NA	g	81	7	0.337658002822392	log	1.2517667844523	0.978365512993468	mm mm-1	Surviving portion multiplied by the dry aboveground biomass (including lignotuber if present) at the time of the third harvest
