# Supplementary material for: Ecophysiological adaptations shape distributions of closely related trees along a climatic moisture gradient
Source: Nat Commun. 2023 Nov 7;14:7173. doi: 10.1038/s41467-023-42352-w (PMC10630429; doi:10.1038/s41467-023-42352-w)
Supplement: Supplementary file 7 — Source Data [file 41467_2023_42352_MOESM7_ESM.zip › Fig S1.csv]

site	month	mean.T.min.C	mean.T.max.C	mean.Precip.mm	source	period
Hattah	1	16.1889248387097	31.7498309677419	24	Worldclim wc2.1_2.5m	1970-2000
Hattah	2	16.3879138709677	31.8149025806452	24	Worldclim wc2.1_2.5m	1970-2000
Hattah	3	13.7165167741935	28.0917370967742	20	Worldclim wc2.1_2.5m	1970-2000
Hattah	4	10.306085483871	23.0967903225805	25	Worldclim wc2.1_2.5m	1970-2000
Hattah	5	7.67366677419354	18.7245432258064	30	Worldclim wc2.1_2.5m	1970-2000
Hattah	6	5.39367774193551	15.513435483871	23	Worldclim wc2.1_2.5m	1970-2000
Hattah	7	4.54269419354838	15.1229796774193	29	Worldclim wc2.1_2.5m	1970-2000
Hattah	8	5.46918870967741	16.9414409677419	29	Worldclim wc2.1_2.5m	1970-2000
Hattah	9	7.36747193548384	19.9363593548387	32	Worldclim wc2.1_2.5m	1970-2000
Hattah	10	9.56298419354838	23.5001177419355	32	Worldclim wc2.1_2.5m	1970-2000
Hattah	11	12.2844138709677	27.2255648387097	28	Worldclim wc2.1_2.5m	1970-2000
Hattah	12	14.567864516129	30.0988377419355	20	Worldclim wc2.1_2.5m	1970-2000
Mt. Disappointment	1	10.5989890322581	21.7335645161289	78	Worldclim wc2.1_2.5m	1970-2000
Mt. Disappointment	2	11.3148574193548	23.0716667741935	58	Worldclim wc2.1_2.5m	1970-2000
Mt. Disappointment	3	10.0214909677419	20.6303951612903	67	Worldclim wc2.1_2.5m	1970-2000
Mt. Disappointment	4	7.68207709677415	16.4566741935484	95	Worldclim wc2.1_2.5m	1970-2000
Mt. Disappointment	5	6.12983161290319	12.4926770967741	115	Worldclim wc2.1_2.5m	1970-2000
Mt. Disappointment	6	3.89377161290321	9.4155103225806	131	Worldclim wc2.1_2.5m	1970-2000
Mt. Disappointment	7	2.73664741935473	8.06622516129034	130	Worldclim wc2.1_2.5m	1970-2000
Mt. Disappointment	8	3.10579161290324	8.89399322580656	142	Worldclim wc2.1_2.5m	1970-2000
Mt. Disappointment	9	4.17687387096779	10.9863974193549	131	Worldclim wc2.1_2.5m	1970-2000
Mt. Disappointment	10	5.69750193548395	13.9700264516128	118	Worldclim wc2.1_2.5m	1970-2000
Mt. Disappointment	11	7.31806548387096	17.0024003225807	100	Worldclim wc2.1_2.5m	1970-2000
Mt. Disappointment	12	8.97543677419356	19.7627467741936	91	Worldclim wc2.1_2.5m	1970-2000
Bealiba	1	12.8367716129032	27.6179396774195	38	Worldclim wc2.1_2.5m	1970-2000
Bealiba	2	13.1656983870968	28.2440609677416	28	Worldclim wc2.1_2.5m	1970-2000
Bealiba	3	11.3817067741935	24.8189529032258	30	Worldclim wc2.1_2.5m	1970-2000
Bealiba	4	8.3591316129031	20.0907941935485	41	Worldclim wc2.1_2.5m	1970-2000
Bealiba	5	6.48410290322593	15.7692574193548	59	Worldclim wc2.1_2.5m	1970-2000
Bealiba	6	4.35462129032262	12.3104961290324	57	Worldclim wc2.1_2.5m	1970-2000
Bealiba	7	3.46388741935475	11.78181483871	60	Worldclim wc2.1_2.5m	1970-2000
Bealiba	8	4.22949193548371	13.0434945161293	66	Worldclim wc2.1_2.5m	1970-2000
Bealiba	9	5.65856709677416	15.4028645161289	61	Worldclim wc2.1_2.5m	1970-2000
Bealiba	10	7.31709903225798	19.0636154838709	59	Worldclim wc2.1_2.5m	1970-2000
Bealiba	11	9.38604548387089	22.5546900000003	39	Worldclim wc2.1_2.5m	1970-2000
Bealiba	12	11.3041274193548	25.6108448387097	36	Worldclim wc2.1_2.5m	1970-2000
Toolangi	1	10.5424996774195	22.0039622580646	87	Worldclim wc2.1_2.5m	1970-2000
Toolangi	2	11.1414041935482	23.3222170967741	64	Worldclim wc2.1_2.5m	1970-2000
Toolangi	3	9.84734161290309	20.825510967742	79	Worldclim wc2.1_2.5m	1970-2000
Toolangi	4	7.61550322580655	16.5415887096775	111	Worldclim wc2.1_2.5m	1970-2000
Toolangi	5	6.01477806451622	12.4183322580646	129	Worldclim wc2.1_2.5m	1970-2000
Toolangi	6	3.85446258064527	9.310322903226	139	Worldclim wc2.1_2.5m	1970-2000
Toolangi	7	2.5362196774192	7.99760032258048	138	Worldclim wc2.1_2.5m	1970-2000
Toolangi	8	3.01610870967746	8.79465999999992	161	Worldclim wc2.1_2.5m	1970-2000
Toolangi	9	4.14369967741925	10.9139316129033	149	Worldclim wc2.1_2.5m	1970-2000
Toolangi	10	5.51859096774194	14.2937193548388	135	Worldclim wc2.1_2.5m	1970-2000
Toolangi	11	7.25378354838722	17.1504500000001	118	Worldclim wc2.1_2.5m	1970-2000
Toolangi	12	8.92009225806443	19.9602619354838	107	Worldclim wc2.1_2.5m	1970-2000
