# Supplementary material for: Ecophysiological adaptations shape distributions of closely related trees along a climatic moisture gradient
Source: Nat Commun. 2023 Nov 7;14:7173. doi: 10.1038/s41467-023-42352-w (PMC10630429; doi:10.1038/s41467-023-42352-w)
Supplement: Supplementary file 7 — Source Data [file 41467_2023_42352_MOESM7_ESM.zip › Fig S7.csv]

site	year	month	julian.day	mean.VWC	VWC.units
Hattah	2018	6	152	0.0327941972198904	g cm-3
Hattah	2018	7	182	0.0288359717244122	g cm-3
Hattah	2018	8	213	0.0273100856232586	g cm-3
Hattah	2018	9	244	0.022086059670784	g cm-3
Hattah	2018	10	274	0.019819544006372	g cm-3
Hattah	2018	11	305	0.015835288065844	g cm-3
Hattah	2018	12	335	0.0226007068896859	g cm-3
Hattah	2019	1	1	0.0160230485862185	g cm-3
Hattah	2019	2	32	0.0127320877425101	g cm-3
Hattah	2019	3	60	0.0110710872162659	g cm-3
Hattah	2019	4	91	0.0103740226337524	g cm-3
Hattah	2019	5	121	0.0210838311429726	g cm-3
Hattah	2019	6	152	0.0245096193415546	g cm-3
Hattah	2019	7	182	0.0273491636798165	g cm-3
Hattah	2019	8	213	0.0237338709677442	g cm-3
Hattah	2019	9	244	0.0150059156378632	g cm-3
Hattah	2019	10	274	0.0128154619673402	g cm-3
Hattah	2019	11	305	0.0174212705761316	g cm-3
Hattah	2019	12	335	0.012314366786144	g cm-3
Hattah	2020	1	1	0.0120765631222774	g cm-3
Hattah	2020	2	32	0.0113503618560778	g cm-3
Hattah	2020	3	61	0.0163316158900695	g cm-3
Hattah	2020	4	92	0.0297636831275819	g cm-3
Hattah	2020	5	122	0.0263213859020542	g cm-3
Hattah	2020	6	153	0.0181837962963022	g cm-3
Hattah	2020	7	183	0.0170194643568481	g cm-3
Hattah	2020	8	214	0.0258927220231066	g cm-3
Hattah	2020	9	245	0.0226978909464947	g cm-3
Hattah	2020	10	275	0.028775388291528	g cm-3
Hattah	2020	11	306	0.0200344135802469	g cm-3
Hattah	2020	12	336	0.0140460473914813	g cm-3
Hattah	2021	1	1	0.02139979091998	g cm-3
Hattah	2021	2	32	0.0166494433421706	g cm-3
Hattah	2021	3	60	0.01417207567279	g cm-3
Hattah	2021	4	91	0.0122083847736652	g cm-3
Hattah	2021	5	121	0.0135664575865948	g cm-3
Hattah	2021	6	152	0.0188026234567979	g cm-3
Hattah	2021	7	182	0.026907457188355	g cm-3
Hattah	2021	8	213	0.025419553962573	g cm-3
Hattah	2021	9	244	0.0184042738994142	g cm-3
Hattah	2021	10	274	0.0187299880525795	g cm-3
Hattah	2021	11	305	0.0203128086419851	g cm-3
Hattah	2021	12	335	0.0147569693349299	g cm-3
Mt. Disappointment	2018	6	152	0.103986995884769	g cm-3
Mt. Disappointment	2018	7	182	0.107691358024689	g cm-3
Mt. Disappointment	2018	8	213	0.110720927917164	g cm-3
Mt. Disappointment	2018	9	244	0.106073251028805	g cm-3
Mt. Disappointment	2018	10	274	0.10488201911589	g cm-3
Mt. Disappointment	2018	11	305	0.103511625514403	g cm-3
Mt. Disappointment	2018	12	335	0.10363704699323	g cm-3
Mt. Disappointment	2019	1	1	0.0695629231381911	g cm-3
Mt. Disappointment	2019	2	32	0.0603585207231033	g cm-3
Mt. Disappointment	2019	3	60	0.0537853942652277	g cm-3
Mt. Disappointment	2019	4	91	0.0601937242798341	g cm-3
Mt. Disappointment	2019	5	121	0.0886539725209134	g cm-3
Mt. Disappointment	2019	6	152	0.100856121399174	g cm-3
Mt. Disappointment	2019	7	182	0.102653424930308	g cm-3
Mt. Disappointment	2019	8	213	0.104666567104736	g cm-3
Mt. Disappointment	2019	9	244	0.101118569958853	g cm-3
Mt. Disappointment	2019	10	274	0.0891355535643137	g cm-3
Mt. Disappointment	2019	11	305	0.0907259259259266	g cm-3
Mt. Disappointment	2019	12	335	0.0730984667463123	g cm-3
Mt. Disappointment	2020	1	1	0.077641825965752	g cm-3
Mt. Disappointment	2020	2	32	0.0866519795657828	g cm-3
Mt. Disappointment	2020	3	61	0.0882651334129666	g cm-3
Mt. Disappointment	2020	4	92	0.098968139290249	g cm-3
Mt. Disappointment	2020	5	122	0.102801111705594	g cm-3
Mt. Disappointment	2020	6	153	0.108055272633737	g cm-3
Mt. Disappointment	2020	7	183	0.108929485264836	g cm-3
Mt. Disappointment	2020	8	214	0.111440959777004	g cm-3
Mt. Disappointment	2020	9	245	0.103312345679015	g cm-3
Mt. Disappointment	2020	10	275	0.106409473317396	g cm-3
Mt. Disappointment	2020	11	306	0.0958770833333334	g cm-3
Mt. Disappointment	2020	12	336	0.083662733970531	g cm-3
Mt. Disappointment	2021	1	1	0.0877181650736834	g cm-3
Mt. Disappointment	2021	2	32	0.0820260141093456	g cm-3
Mt. Disappointment	2021	3	60	0.0841934737156483	g cm-3
Mt. Disappointment	2021	4	91	0.089323019547338	g cm-3
Mt. Disappointment	2021	5	121	0.103528026682597	g cm-3
Mt. Disappointment	2021	6	152	0.109032504532487	g cm-3
Mt. Disappointment	2021	7	182	0.110210797491034	g cm-3
Mt. Disappointment	2021	8	213	0.108961967343677	g cm-3
Mt. Disappointment	2021	9	244	0.108620473251033	g cm-3
Mt. Disappointment	2021	10	274	0.107393642970935	g cm-3
Mt. Disappointment	2021	11	305	0.1057091820988	g cm-3
Mt. Disappointment	2021	12	335	0.0787601304261128	g cm-3
Bealiba	2018	6	152	0.0821078622482199	g cm-3
Bealiba	2018	7	182	0.0909567901234565	g cm-3
Bealiba	2018	8	213	0.0995506272401429	g cm-3
Bealiba	2018	9	244	0.0861235596707795	g cm-3
Bealiba	2018	10	274	0.0740650637196335	g cm-3
Bealiba	2018	11	305	0.0545533436213992	g cm-3
Bealiba	2018	12	335	0.0499240342493004	g cm-3
Bealiba	2019	1	1	0.0257518916766243	g cm-3
Bealiba	2019	2	32	0.0274334766313965	g cm-3
Bealiba	2019	3	60	0.0233496117084841	g cm-3
Bealiba	2019	4	91	0.0218243827160544	g cm-3
Bealiba	2019	5	121	0.0581198227797781	g cm-3
Bealiba	2019	6	152	0.0773922839506238	g cm-3
Bealiba	2019	7	182	0.0905859717244151	g cm-3
Bealiba	2019	8	213	0.0903189466348088	g cm-3
Bealiba	2019	9	244	0.0733447530864219	g cm-3
Bealiba	2019	10	274	0.0357533353245697	g cm-3
Bealiba	2019	11	305	0.0284361111111082	g cm-3
Bealiba	2019	12	335	0.0251844882516906	g cm-3
Bealiba	2020	1	1	0.0253769912385567	g cm-3
Bealiba	2020	2	32	0.0244591847594696	g cm-3
Bealiba	2020	3	61	0.0260080645161381	g cm-3
Bealiba	2020	4	92	0.0459879115226297	g cm-3
Bealiba	2020	5	122	0.0586134508164243	g cm-3
Bealiba	2020	6	153	0.0609460390946512	g cm-3
Bealiba	2020	7	183	0.0570035344484414	g cm-3
Bealiba	2020	8	214	0.0738920748705691	g cm-3
Bealiba	2020	9	245	0.0668573559670828	g cm-3
Bealiba	2020	10	275	0.0579519115890068	g cm-3
Bealiba	2020	11	306	0.0310716563786027	g cm-3
Bealiba	2020	12	336	0.0246046893668041	g cm-3
Bealiba	2021	1	1	0.0277956989247255	g cm-3
Bealiba	2021	2	32	0.0297749669312079	g cm-3
Bealiba	2021	3	60	0.0353747610930146	g cm-3
Bealiba	2021	4	91	0.0294987139917768	g cm-3
Bealiba	2021	5	121	0.0304852150537763	g cm-3
Bealiba	2021	6	152	0.0448101851851927	g cm-3
Bealiba	2021	7	182	0.0580095081640791	g cm-3
Bealiba	2021	8	213	0.0545479390680866	g cm-3
Bealiba	2021	9	244	0.0387822530864254	g cm-3
Bealiba	2021	10	274	0.0520303663878883	g cm-3
Bealiba	2021	11	305	0.0367934670781715	g cm-3
Bealiba	2021	12	335	0.0244686379928301	g cm-3
Toolangi	2018	7	182	0.116995986957614	g cm-3
Toolangi	2018	8	213	0.121968090402227	g cm-3
Toolangi	2018	9	244	0.113024794238681	g cm-3
Toolangi	2018	10	274	0.105129181600956	g cm-3
Toolangi	2018	11	305	0.110115329218107	g cm-3
Toolangi	2018	12	335	0.102852548785345	g cm-3
Toolangi	2019	1	1	0.0709688868976555	g cm-3
Toolangi	2019	2	32	0.0636512896825326	g cm-3
Toolangi	2019	3	60	0.0571230585424025	g cm-3
Toolangi	2019	4	91	0.078220113168724	g cm-3
Toolangi	2019	5	121	0.0975062724014349	g cm-3
Toolangi	2019	6	152	0.104177777777777	g cm-3
Toolangi	2019	7	182	0.108902628434888	g cm-3
Toolangi	2019	8	213	0.110549930306641	g cm-3
Toolangi	2019	9	244	0.107401131687232	g cm-3
Toolangi	2019	10	274	0.0944772003185991	g cm-3
Toolangi	2019	11	305	0.0951411522633754	g cm-3
Toolangi	2019	12	335	0.0745014436479513	g cm-3
Toolangi	2020	1	1	0.0760517224213521	g cm-3
Toolangi	2020	2	32	0.0779952639420846	g cm-3
Toolangi	2020	3	61	0.08683796296295	g cm-3
Toolangi	2020	4	92	0.106621347736636	g cm-3
Toolangi	2020	5	122	0.110836718438853	g cm-3
Toolangi	2020	6	153	0.114231790123452	g cm-3
Toolangi	2020	7	183	0.112141178813211	g cm-3
Toolangi	2020	8	214	0.117492931103151	g cm-3
Toolangi	2020	9	245	0.108156327160498	g cm-3
Toolangi	2020	10	275	0.110314715252888	g cm-3
Toolangi	2020	11	306	0.0907959362139877	g cm-3
Toolangi	2020	12	336	0.0918866766573807	g cm-3
Toolangi	2021	1	1	NA	g cm-3
Toolangi	2021	3	60	0.0740401234567461	g cm-3
Toolangi	2021	4	91	0.0778098270189876	g cm-3
Toolangi	2021	5	121	0.0889564344005228	g cm-3
Toolangi	2021	6	152	0.107611507532003	g cm-3
Toolangi	2021	7	182	0.117113749502174	g cm-3
Toolangi	2021	8	213	0.113661489446442	g cm-3
Toolangi	2021	9	244	0.113567335390957	g cm-3
Toolangi	2021	10	274	0.111503036638797	g cm-3
Toolangi	2021	11	305	0.108563220164591	g cm-3
Toolangi	2021	12	335	0.0766211170848325	g cm-3
