# Supplementary material for: Ecophysiological adaptations shape distributions of closely related trees along a climatic moisture gradient
Source: Nat Commun. 2023 Nov 7;14:7173. doi: 10.1038/s41467-023-42352-w (PMC10630429; doi:10.1038/s41467-023-42352-w)
Supplement: Supplementary file 7 — Source Data [file 41467_2023_42352_MOESM7_ESM.zip › Fig S8.csv]

site	genus	species	RGR.height	RGR.units	mean.days.since.planting	species.P.Ep	P.Ep.units
Bealiba	Eucalyptus	dumosa	0.0123384417772037	mm cm-1 day-1	525.385416666667	0.188784581390862	mm mm-1
Bealiba	Eucalyptus	arenacea	0.0105843721611178	mm cm-1 day-1	525.385416666667	0.366677854727208	mm mm-1
Bealiba	Eucalyptus	microcarpa	0.0154031219707284	mm cm-1 day-1	525.385416666667	0.370348843671803	mm mm-1
Bealiba	Eucalyptus	sideroxylon	0.0149145336878781	mm cm-1 day-1	525.385416666667	0.418106154763418	mm mm-1
Bealiba	Eucalyptus	macrorhyncha	0.0172619479810624	mm cm-1 day-1	525.385416666667	0.575001635449001	mm mm-1
Bealiba	Eucalyptus	viminalis	0.0177802981443565	mm cm-1 day-1	525.385416666667	0.684093354737702	mm mm-1
Bealiba	Eucalyptus	obliqua	0.0200951435862489	mm cm-1 day-1	525.385416666667	0.817308634462698	mm mm-1
Bealiba	Eucalyptus	nitens	0.018763900920011	mm cm-1 day-1	525.385416666667	0.849384433309737	mm mm-1
Bealiba	Eucalyptus	regnans	0.00984859279630606	mm cm-1 day-1	525.385416666667	0.978365512993468	mm mm-1
Bealiba	Eucalyptus	dumosa	0.0114746922138788	mm cm-1 day-1	748	0.188784581390862	mm mm-1
Bealiba	Eucalyptus	arenacea	0.0173668577182602	mm cm-1 day-1	748	0.366677854727208	mm mm-1
Bealiba	Eucalyptus	microcarpa	0.0062938209142622	mm cm-1 day-1	748	0.370348843671803	mm mm-1
Bealiba	Eucalyptus	sideroxylon	0.0114418181584563	mm cm-1 day-1	748	0.418106154763418	mm mm-1
Bealiba	Eucalyptus	macrorhyncha	0.00211695443938289	mm cm-1 day-1	748	0.575001635449001	mm mm-1
Bealiba	Eucalyptus	viminalis	0.00414404359638868	mm cm-1 day-1	748	0.684093354737702	mm mm-1
Bealiba	Eucalyptus	dives	0.000840165921376778	mm cm-1 day-1	748	0.691504351761063	mm mm-1
Bealiba	Eucalyptus	obliqua	0.00318024323945735	mm cm-1 day-1	748	0.817308634462698	mm mm-1
Bealiba	Eucalyptus	nitens	0.0080666112898303	mm cm-1 day-1	748	0.849384433309737	mm mm-1
Bealiba	Eucalyptus	regnans	0.0144940921849012	mm cm-1 day-1	748	0.978365512993468	mm mm-1
Bealiba	Eucalyptus	dumosa	0.0128793570838771	mm cm-1 day-1	1788	0.188784581390862	mm mm-1
Bealiba	Eucalyptus	arenacea	0.0131318246168059	mm cm-1 day-1	1788	0.366677854727208	mm mm-1
Bealiba	Eucalyptus	microcarpa	0.0141006465902234	mm cm-1 day-1	1788	0.370348843671803	mm mm-1
Bealiba	Eucalyptus	sideroxylon	0.0135303871222107	mm cm-1 day-1	1788	0.418106154763418	mm mm-1
Bealiba	Eucalyptus	macrorhyncha	0.0138257297318363	mm cm-1 day-1	1788	0.575001635449001	mm mm-1
Bealiba	Eucalyptus	viminalis	0.0107044707002694	mm cm-1 day-1	1788	0.684093354737702	mm mm-1
Bealiba	Eucalyptus	obliqua	0.014643693961606	mm cm-1 day-1	1788	0.817308634462698	mm mm-1
Bealiba	Eucalyptus	nitens	0.0146608920048177	mm cm-1 day-1	1788	0.849384433309737	mm mm-1
Bealiba	Eucalyptus	regnans	0.0101070551376607	mm cm-1 day-1	1788	0.978365512993468	mm mm-1
