# Supplementary material for: Ecophysiological adaptations shape distributions of closely related trees along a climatic moisture gradient
Source: Nat Commun. 2023 Nov 7;14:7173. doi: 10.1038/s41467-023-42352-w (PMC10630429; doi:10.1038/s41467-023-42352-w)
Supplement: Supplementary file 7 — Source Data [file 41467_2023_42352_MOESM7_ESM.zip › Fig S9,S10.csv]

site	month	year	obs.precip.sum	obs.temp.mean	complete.precip	historic.temp.mean	historic.precip.mean	historic.temp.low.90.CI	historic.temp.high.90.CI	historic.precip.low.90.CI	historic.precip.high.90.CI	historic.period	historic.source	temp.units	precip.units
Hattah	5	2017	28.194	11.8504092741936	TRUE	13.216	30	12.0122525	14.483	5.54524	63.47649	1970-2000	Worldclim wc2.1_2.5m	C	mm
Hattah	6	2017	0.253999999999905	8.4183428549386	TRUE	10.428	23	9.500355	11.4283475	6.70859	47.038705	1970-2000	Worldclim wc2.1_2.5m	C	mm
Hattah	7	2017	13.7160000000001	10.0276599462366	TRUE	9.82	29	8.754175	10.8342525	4.823055	51.766975	1970-2000	Worldclim wc2.1_2.5m	C	mm
Hattah	8	2017	44.1960000000001	10.244240591398	TRUE	11.248	29	10.023055	12.8389825	4.823075	51.40323	1970-2000	Worldclim wc2.1_2.5m	C	mm
Hattah	9	2017	5.0799999999997	14.3681597222222	TRUE	13.7	32	11.9319475	15.0891525	12.176935	59.191105	1970-2000	Worldclim wc2.1_2.5m	C	mm
Hattah	10	2017	21.336	18.2857090053764	TRUE	16.532	32	15.154825	17.957385	4.90816	85.451245	1970-2000	Worldclim wc2.1_2.5m	C	mm
Hattah	11	2017	52.328	22.8336875	TRUE	19.768	28	18.1303875	22.0112925	9.041825	55.36363	1970-2000	Worldclim wc2.1_2.5m	C	mm
Hattah	12	2017	27.6859999999999	23.5302352150538	TRUE	22.348	20	20.7248725	23.752955	2.822995	57.01736	1970-2000	Worldclim wc2.1_2.5m	C	mm
Hattah	1	2018	6.60399999999993	27.6206451612902	TRUE	24.004	24	21.7737075	27.2017025	3.37446	68.162555	1970-2000	Worldclim wc2.1_2.5m	C	mm
Hattah	2	2018	1.524	25.7727232142863	TRUE	24.092	24	22.562855	26.63388	1.798605	67.59325	1970-2000	Worldclim wc2.1_2.5m	C	mm
Hattah	3	2018	0.761999999999944	21.7600658602153	TRUE	20.92	20	18.83903	22.9858175	1.664705	54.86081	1970-2000	Worldclim wc2.1_2.5m	C	mm
Hattah	4	2018	1.524	18.8831388888887	TRUE	16.676	25	14.8369375	18.1537325	1.831515	85.351845	1970-2000	Worldclim wc2.1_2.5m	C	mm
Hattah	5	2018	17.0180000000001	12.6367130376346	TRUE	13.216	30	12.0122525	14.483	5.54524	63.47649	1970-2000	Worldclim wc2.1_2.5m	C	mm
Hattah	6	2018	29.7179999999998	8.82899915458947	TRUE	10.428	23	9.500355	11.4283475	6.70859	47.038705	1970-2000	Worldclim wc2.1_2.5m	C	mm
Hattah	7	2018	7.62000000000012	10.4783198924733	TRUE	9.82	29	8.754175	10.8342525	4.823055	51.766975	1970-2000	Worldclim wc2.1_2.5m	C	mm
Hattah	8	2018	11.4300000000001	11.4082977150533	TRUE	11.248	29	10.023055	12.8389825	4.823075	51.40323	1970-2000	Worldclim wc2.1_2.5m	C	mm
Hattah	9	2018	4.06400000000008	13.0101236111111	TRUE	13.7	32	11.9319475	15.0891525	12.176935	59.191105	1970-2000	Worldclim wc2.1_2.5m	C	mm
Hattah	10	2018	11.684	18.7228682795694	TRUE	16.532	32	15.154825	17.957385	4.90816	85.451245	1970-2000	Worldclim wc2.1_2.5m	C	mm
Hattah	11	2018	5.08000000000004	20.6353701388886	TRUE	19.768	28	18.1303875	22.0112925	9.041825	55.36363	1970-2000	Worldclim wc2.1_2.5m	C	mm
Hattah	12	2018	41.148	25.4690860215049	TRUE	22.348	20	20.7248725	23.752955	2.822995	57.01736	1970-2000	Worldclim wc2.1_2.5m	C	mm
Hattah	1	2019	1.01600000000002	28.6150067204315	TRUE	24.004	24	21.7737075	27.2017025	3.37446	68.162555	1970-2000	Worldclim wc2.1_2.5m	C	mm
Hattah	2	2019	3.55600000000004	24.0960193452364	TRUE	24.092	24	22.562855	26.63388	1.798605	67.59325	1970-2000	Worldclim wc2.1_2.5m	C	mm
Hattah	3	2019	2.79400000000021	22.2997795698928	TRUE	20.92	20	18.83903	22.9858175	1.664705	54.86081	1970-2000	Worldclim wc2.1_2.5m	C	mm
Hattah	4	2019	0	17.7536013888891	TRUE	16.676	25	14.8369375	18.1537325	1.831515	85.351845	1970-2000	Worldclim wc2.1_2.5m	C	mm
Hattah	5	2019	29.2100000000003	13.1886169354828	TRUE	13.216	30	12.0122525	14.483	5.54524	63.47649	1970-2000	Worldclim wc2.1_2.5m	C	mm
Hattah	6	2019	17.018	9.85258749999969	TRUE	10.428	23	9.500355	11.4283475	6.70859	47.038705	1970-2000	Worldclim wc2.1_2.5m	C	mm
Hattah	7	2019	21.336	11.1179751344074	TRUE	9.82	29	8.754175	10.8342525	4.823055	51.766975	1970-2000	Worldclim wc2.1_2.5m	C	mm
Hattah	8	2019	16.002	10.3385719086028	TRUE	11.248	29	10.023055	12.8389825	4.823075	51.40323	1970-2000	Worldclim wc2.1_2.5m	C	mm
Hattah	9	2019	8.8900000000001	13.88569861111	TRUE	13.7	32	11.9319475	15.0891525	12.176935	59.191105	1970-2000	Worldclim wc2.1_2.5m	C	mm
Hattah	10	2019	2.286	18.5037802419349	TRUE	16.532	32	15.154825	17.957385	4.90816	85.451245	1970-2000	Worldclim wc2.1_2.5m	C	mm
Hattah	11	2019	16.5100000000002	19.576609027777	TRUE	19.768	28	18.1303875	22.0112925	9.041825	55.36363	1970-2000	Worldclim wc2.1_2.5m	C	mm
Hattah	12	2019	2.53999999999996	25.6989448924738	TRUE	22.348	20	20.7248725	23.752955	2.822995	57.01736	1970-2000	Worldclim wc2.1_2.5m	C	mm
Hattah	1	2020	6.6040000000001	24.7097298387111	TRUE	24.004	24	21.7737075	27.2017025	3.37446	68.162555	1970-2000	Worldclim wc2.1_2.5m	C	mm
Hattah	2	2020	6.60400000000004	23.6688074712665	TRUE	24.092	24	22.562855	26.63388	1.798605	67.59325	1970-2000	Worldclim wc2.1_2.5m	C	mm
Hattah	3	2020	13.97	20.7548629890202	TRUE	20.92	20	18.83903	22.9858175	1.664705	54.86081	1970-2000	Worldclim wc2.1_2.5m	C	mm
Hattah	4	2020	72.8980000000006	15.5762236111124	TRUE	16.676	25	14.8369375	18.1537325	1.831515	85.351845	1970-2000	Worldclim wc2.1_2.5m	C	mm
Hattah	5	2020	5.33400000000017	11.6845430107537	TRUE	13.216	30	12.0122525	14.483	5.54524	63.47649	1970-2000	Worldclim wc2.1_2.5m	C	mm
Hattah	6	2020	17.5260000000003	9.53247986111213	TRUE	10.428	23	9.500355	11.4283475	6.70859	47.038705	1970-2000	Worldclim wc2.1_2.5m	C	mm
Hattah	7	2020	6.85799999999995	8.55682325268795	TRUE	9.82	29	8.754175	10.8342525	4.823055	51.766975	1970-2000	Worldclim wc2.1_2.5m	C	mm
Hattah	8	2020	27.9400000000003	10.1837500000012	TRUE	11.248	29	10.023055	12.8389825	4.823075	51.40323	1970-2000	Worldclim wc2.1_2.5m	C	mm
Hattah	9	2020	23.6220000000001	15.0544881944455	TRUE	13.7	32	11.9319475	15.0891525	12.176935	59.191105	1970-2000	Worldclim wc2.1_2.5m	C	mm
Hattah	10	2020	49.7840000000004	17.546543010754	TRUE	16.532	32	15.154825	17.957385	4.90816	85.451245	1970-2000	Worldclim wc2.1_2.5m	C	mm
Hattah	11	2020	2.286	23.6721118055554	TRUE	19.768	28	18.1303875	22.0112925	9.041825	55.36363	1970-2000	Worldclim wc2.1_2.5m	C	mm
Hattah	12	2020	8.12799999999993	22.2571774193547	TRUE	22.348	20	20.7248725	23.752955	2.822995	57.01736	1970-2000	Worldclim wc2.1_2.5m	C	mm
Hattah	1	2021	48.008	24.4281182795682	TRUE	24.004	24	21.7737075	27.2017025	3.37446	68.162555	1970-2000	Worldclim wc2.1_2.5m	C	mm
Hattah	2	2021	0.508000000000038	23.3031622023822	TRUE	24.092	24	22.562855	26.63388	1.798605	67.59325	1970-2000	Worldclim wc2.1_2.5m	C	mm
Hattah	3	2021	9.144	19.7041634885461	TRUE	20.92	20	18.83903	22.9858175	1.664705	54.86081	1970-2000	Worldclim wc2.1_2.5m	C	mm
Hattah	4	2021	1.26999999999998	16.0472548611112	TRUE	16.676	25	14.8369375	18.1537325	1.831515	85.351845	1970-2000	Worldclim wc2.1_2.5m	C	mm
Hattah	5	2021	11.176	12.223319892471	TRUE	13.216	30	12.0122525	14.483	5.54524	63.47649	1970-2000	Worldclim wc2.1_2.5m	C	mm
Hattah	6	2021	28.4479999999999	11.1069972222223	TRUE	10.428	23	9.500355	11.4283475	6.70859	47.038705	1970-2000	Worldclim wc2.1_2.5m	C	mm
Hattah	7	2021	43.1799999999998	9.69816733871044	TRUE	9.82	29	8.754175	10.8342525	4.823055	51.766975	1970-2000	Worldclim wc2.1_2.5m	C	mm
Hattah	8	2021	12.7	11.4834724462353	TRUE	11.248	29	10.023055	12.8389825	4.823075	51.40323	1970-2000	Worldclim wc2.1_2.5m	C	mm
Hattah	9	2021	27.432	14.3665527777783	TRUE	13.7	32	11.9319475	15.0891525	12.176935	59.191105	1970-2000	Worldclim wc2.1_2.5m	C	mm
Hattah	10	2021	24.8900000000002	16.2820477150534	TRUE	16.532	32	15.154825	17.957385	4.90816	85.451245	1970-2000	Worldclim wc2.1_2.5m	C	mm
Hattah	11	2021	28.4480000000009	19.2514888888889	TRUE	19.768	28	18.1303875	22.0112925	9.041825	55.36363	1970-2000	Worldclim wc2.1_2.5m	C	mm
Hattah	12	2021	3.80999999999995	23.8994825268794	TRUE	22.348	20	20.7248725	23.752955	2.822995	57.01736	1970-2000	Worldclim wc2.1_2.5m	C	mm
Mt. Disappointment	6	2017	25.9079999999949	5.57498601851864	TRUE	6.644	131	5.881865	7.54966	52.01462	238.410425	1970-2000	Worldclim wc2.1_2.5m	C	mm
Mt. Disappointment	7	2017	69.3419999999933	5.33589919355009	TRUE	5.408	130	4.5182175	6.58367	51.383195	207.163515	1970-2000	Worldclim wc2.1_2.5m	C	mm
Mt. Disappointment	8	2017	106.171999999988	5.55739986559004	TRUE	6.048	142	4.9336275	7.1493375	59.052	241.379295	1970-2000	Worldclim wc2.1_2.5m	C	mm
Mt. Disappointment	9	2017	58.1659999999938	7.91012430555808	TRUE	7.644	131	6.1399275	8.84952	66.618865	215.345665	1970-2000	Worldclim wc2.1_2.5m	C	mm
Mt. Disappointment	10	2017	65.5319999999952	11.5187681451613	TRUE	9.864	118	8.551375	11.0664375	45.474965	182.32267	1970-2000	Worldclim wc2.1_2.5m	C	mm
Mt. Disappointment	11	2017	55.6259999999947	15.6874423611102	TRUE	12.176	100	10.65467	13.6064575	44.09726	201.1911	1970-2000	Worldclim wc2.1_2.5m	C	mm
Mt. Disappointment	12	2017	242.321999999996	15.9235967741913	TRUE	14.38	91	12.552645	15.9656225	18.52712	198.23053	1970-2000	Worldclim wc2.1_2.5m	C	mm
Mt. Disappointment	1	2018	142.995999999995	18.2768817204332	TRUE	16.224	78	13.9496475	18.485325	37.145855	137.46074	1970-2000	Worldclim wc2.1_2.5m	C	mm
Mt. Disappointment	2	2018	3.04799999999886	17.1989627976189	TRUE	17.208	58	15.749835	19.61615	7.95163	160.65953	1970-2000	Worldclim wc2.1_2.5m	C	mm
Mt. Disappointment	3	2018	41.4019999999982	14.8720215053761	TRUE	15.352	67	13.23043	17.1413675	26.22855	139.09883	1970-2000	Worldclim wc2.1_2.5m	C	mm
Mt. Disappointment	4	2018	21.8439999999982	13.1202854166639	TRUE	12.068	95	10.3595725	13.49803	27.90176	156.55678	1970-2000	Worldclim wc2.1_2.5m	C	mm
Mt. Disappointment	5	2018	139.699999999989	8.83705443548716	TRUE	9.352	115	8.515805	10.29793	31.991175	194.06073	1970-2000	Worldclim wc2.1_2.5m	C	mm
Mt. Disappointment	6	2018	107.441999999995	5.9247554045886	TRUE	6.644	131	5.881865	7.54966	52.01462	238.410425	1970-2000	Worldclim wc2.1_2.5m	C	mm
Mt. Disappointment	7	2018	49.7839999999933	5.59213104838601	TRUE	5.408	130	4.5182175	6.58367	51.383195	207.163515	1970-2000	Worldclim wc2.1_2.5m	C	mm
Mt. Disappointment	8	2018	66.5479999999916	5.47196908602059	TRUE	6.048	142	4.9336275	7.1493375	59.052	241.379295	1970-2000	Worldclim wc2.1_2.5m	C	mm
Mt. Disappointment	9	2018	44.703999999997	7.39509513888843	TRUE	7.644	131	6.1399275	8.84952	66.618865	215.345665	1970-2000	Worldclim wc2.1_2.5m	C	mm
Mt. Disappointment	10	2018	69.5959999999968	11.4400860215056	TRUE	9.864	118	8.551375	11.0664375	45.474965	182.32267	1970-2000	Worldclim wc2.1_2.5m	C	mm
Mt. Disappointment	11	2018	92.7099999999941	12.7818916666634	TRUE	12.176	100	10.65467	13.6064575	44.09726	201.1911	1970-2000	Worldclim wc2.1_2.5m	C	mm
Mt. Disappointment	12	2018	98.0439999999944	17.0590161290332	TRUE	14.38	91	12.552645	15.9656225	18.52712	198.23053	1970-2000	Worldclim wc2.1_2.5m	C	mm
Mt. Disappointment	1	2019	10.1599999999994	19.6848723118277	TRUE	16.224	78	13.9496475	18.485325	37.145855	137.46074	1970-2000	Worldclim wc2.1_2.5m	C	mm
Mt. Disappointment	2	2019	16.0019999999995	16.5280773809547	TRUE	17.208	58	15.749835	19.61615	7.95163	160.65953	1970-2000	Worldclim wc2.1_2.5m	C	mm
Mt. Disappointment	3	2019	13.4619999999986	15.6270268817137	TRUE	15.352	67	13.23043	17.1413675	26.22855	139.09883	1970-2000	Worldclim wc2.1_2.5m	C	mm
Mt. Disappointment	4	2019	8.6359999999986	12.22801666667	TRUE	12.068	95	10.3595725	13.49803	27.90176	156.55678	1970-2000	Worldclim wc2.1_2.5m	C	mm
Mt. Disappointment	5	2019	161.543999999983	8.2945853494579	TRUE	9.352	115	8.515805	10.29793	31.991175	194.06073	1970-2000	Worldclim wc2.1_2.5m	C	mm
Mt. Disappointment	6	2019	131.571999999986	6.35554999999828	TRUE	6.644	131	5.881865	7.54966	52.01462	238.410425	1970-2000	Worldclim wc2.1_2.5m	C	mm
Mt. Disappointment	7	2019	98.8059999999869	6.23249059139362	TRUE	5.408	130	4.5182175	6.58367	51.383195	207.163515	1970-2000	Worldclim wc2.1_2.5m	C	mm
Mt. Disappointment	8	2019	132.333999999988	5.41228158602345	TRUE	6.048	142	4.9336275	7.1493375	59.052	241.379295	1970-2000	Worldclim wc2.1_2.5m	C	mm
Mt. Disappointment	9	2019	61.2139999999927	7.74842500000256	TRUE	7.644	131	6.1399275	8.84952	66.618865	215.345665	1970-2000	Worldclim wc2.1_2.5m	C	mm
Mt. Disappointment	10	2019	27.1779999999958	11.4635235215023	TRUE	9.864	118	8.551375	11.0664375	45.474965	182.32267	1970-2000	Worldclim wc2.1_2.5m	C	mm
Mt. Disappointment	11	2019	89.6619999999939	11.8627805555506	TRUE	12.176	100	10.65467	13.6064575	44.09726	201.1911	1970-2000	Worldclim wc2.1_2.5m	C	mm
Mt. Disappointment	12	2019	14.7319999999986	15.7009038978487	TRUE	14.38	91	12.552645	15.9656225	18.52712	198.23053	1970-2000	Worldclim wc2.1_2.5m	C	mm
Mt. Disappointment	1	2020	161.293999999995	16.5605927419385	TRUE	16.224	78	13.9496475	18.485325	37.145855	137.46074	1970-2000	Worldclim wc2.1_2.5m	C	mm
Mt. Disappointment	2	2020	115.059999999987	15.770957248105	TRUE	17.208	58	15.749835	19.61615	7.95163	160.65953	1970-2000	Worldclim wc2.1_2.5m	C	mm
Mt. Disappointment	3	2020	124.461999999991	13.187047715055	TRUE	15.352	67	13.23043	17.1413675	26.22855	139.09883	1970-2000	Worldclim wc2.1_2.5m	C	mm
Mt. Disappointment	4	2020	153.413999999992	10.1449641949764	FALSE	12.068	95	10.3595725	13.49803	27.90176	156.55678	1970-2000	Worldclim wc2.1_2.5m	C	mm
Mt. Disappointment	5	2020	78.2319999999854	7.30788873625664	FALSE	9.352	115	8.515805	10.29793	31.991175	194.06073	1970-2000	Worldclim wc2.1_2.5m	C	mm
Mt. Disappointment	6	2020	94.7419999999856	5.93965416666494	TRUE	6.644	131	5.881865	7.54966	52.01462	238.410425	1970-2000	Worldclim wc2.1_2.5m	C	mm
Mt. Disappointment	7	2020	92.201999999983	5.66199126344122	TRUE	5.408	130	4.5182175	6.58367	51.383195	207.163515	1970-2000	Worldclim wc2.1_2.5m	C	mm
Mt. Disappointment	8	2020	138.42999999998	6.00421169354494	TRUE	6.048	142	4.9336275	7.1493375	59.052	241.379295	1970-2000	Worldclim wc2.1_2.5m	C	mm
Mt. Disappointment	9	2020	74.4219999999896	8.73240624999986	TRUE	7.644	131	6.1399275	8.84952	66.618865	215.345665	1970-2000	Worldclim wc2.1_2.5m	C	mm
Mt. Disappointment	10	2020	109.727999999987	10.6203192204266	TRUE	9.864	118	8.551375	11.0664375	45.474965	182.32267	1970-2000	Worldclim wc2.1_2.5m	C	mm
Mt. Disappointment	11	2020	71.6279999999933	14.6780277777778	TRUE	12.176	100	10.65467	13.6064575	44.09726	201.1911	1970-2000	Worldclim wc2.1_2.5m	C	mm
Mt. Disappointment	12	2020	56.6419999999907	13.1622983870897	TRUE	14.38	91	12.552645	15.9656225	18.52712	198.23053	1970-2000	Worldclim wc2.1_2.5m	C	mm
Mt. Disappointment	1	2021	156.723999999977	15.9101095430099	TRUE	16.224	78	13.9496475	18.485325	37.145855	137.46074	1970-2000	Worldclim wc2.1_2.5m	C	mm
Mt. Disappointment	2	2021	27.4319999999952	14.9088816964226	TRUE	17.208	58	15.749835	19.61615	7.95163	160.65953	1970-2000	Worldclim wc2.1_2.5m	C	mm
Mt. Disappointment	3	2021	82.2959999999848	12.8161181365811	TRUE	15.352	67	13.23043	17.1413675	26.22855	139.09883	1970-2000	Worldclim wc2.1_2.5m	C	mm
Mt. Disappointment	4	2021	55.8799999999919	10.2752993055549	TRUE	12.068	95	10.3595725	13.49803	27.90176	156.55678	1970-2000	Worldclim wc2.1_2.5m	C	mm
Mt. Disappointment	5	2021	139.699999999986	7.4747083333404	TRUE	9.352	115	8.515805	10.29793	31.991175	194.06073	1970-2000	Worldclim wc2.1_2.5m	C	mm
Mt. Disappointment	6	2021	242.817999999983	6.49974529914859	TRUE	6.644	131	5.881865	7.54966	52.01462	238.410425	1970-2000	Worldclim wc2.1_2.5m	C	mm
Mt. Disappointment	7	2021	103.631999999978	5.18740860214753	TRUE	5.408	130	4.5182175	6.58367	51.383195	207.163515	1970-2000	Worldclim wc2.1_2.5m	C	mm
Mt. Disappointment	8	2021	54.6099999999906	6.57155309139724	TRUE	6.048	142	4.9336275	7.1493375	59.052	241.379295	1970-2000	Worldclim wc2.1_2.5m	C	mm
Mt. Disappointment	9	2021	161.797999999981	8.28160833333483	TRUE	7.644	131	6.1399275	8.84952	66.618865	215.345665	1970-2000	Worldclim wc2.1_2.5m	C	mm
Mt. Disappointment	10	2021	108.457999999988	9.42566801075243	TRUE	9.864	118	8.551375	11.0664375	45.474965	182.32267	1970-2000	Worldclim wc2.1_2.5m	C	mm
Mt. Disappointment	11	2021	119.887999999986	11.3273451388889	TRUE	12.176	100	10.65467	13.6064575	44.09726	201.1911	1970-2000	Worldclim wc2.1_2.5m	C	mm
Mt. Disappointment	12	2021	24.3839999999964	14.45938844086	TRUE	14.38	91	12.552645	15.9656225	18.52712	198.23053	1970-2000	Worldclim wc2.1_2.5m	C	mm
Bealiba	6	2017	3.80999999999949	7.61100757978663	TRUE	8.328	57	7.5068075	9.248955	19.098445	113.65934	1970-2000	Worldclim wc2.1_2.5m	C	mm
Bealiba	7	2017	42.9259999999995	7.45087567203718	TRUE	7.604	60	6.5510425	8.8229175	22.52555	100.743105	1970-2000	Worldclim wc2.1_2.5m	C	mm
Bealiba	8	2017	64.5160000000214	7.88603293010777	TRUE	8.668	66	7.4453025	9.8234275	22.53255	112.430785	1970-2000	Worldclim wc2.1_2.5m	C	mm
Bealiba	9	2017	18.034000000016	10.7690618055548	TRUE	10.592	61	9.1507575	11.83049	23.56696	111.854315	1970-2000	Worldclim wc2.1_2.5m	C	mm
Bealiba	10	2017	25.1459999999961	14.9354462365558	TRUE	13.22	59	11.9814325	14.4158625	18.65491	114.22057	1970-2000	Worldclim wc2.1_2.5m	C	mm
Bealiba	11	2017	55.3719999999976	20.0992280585046	TRUE	15.968	39	14.3628725	17.9023325	13.240925	74.98975	1970-2000	Worldclim wc2.1_2.5m	C	mm
Bealiba	12	2017	35.5619999999981	20.3359434292351	TRUE	18.468	36	16.52758	20.0666	6.15105	81.26169	1970-2000	Worldclim wc2.1_2.5m	C	mm
Bealiba	1	2018	2.54000000000451	23.6862768817187	TRUE	20.268	38	17.8740075	22.9082975	8.158715	85.69294	1970-2000	Worldclim wc2.1_2.5m	C	mm
Bealiba	2	2018	2.0320000000047	22.0014702380925	TRUE	20.692	28	19.24595	23.4851925	2.527915	74.12068	1970-2000	Worldclim wc2.1_2.5m	C	mm
Bealiba	3	2018	7.87400000000525	18.7242997311856	TRUE	18.136	30	16.0475375	20.155135	8.53761	65.906425	1970-2000	Worldclim wc2.1_2.5m	C	mm
Bealiba	4	2018	9.65200000000368	16.5439999999959	TRUE	14.22	41	12.4084675	15.6499625	8.170985	91.712065	1970-2000	Worldclim wc2.1_2.5m	C	mm
Bealiba	5	2018	43.4340000000193	11.1336404569893	TRUE	11.164	59	10.305305	12.0747925	16.068305	103.42582	1970-2000	Worldclim wc2.1_2.5m	C	mm
Bealiba	6	2018	27.9400000000205	7.73191672705386	TRUE	8.328	57	7.5068075	9.248955	19.098445	113.65934	1970-2000	Worldclim wc2.1_2.5m	C	mm
Bealiba	7	2018	30.9880000000157	7.84339784946097	TRUE	7.604	60	6.5510425	8.8229175	22.52555	100.743105	1970-2000	Worldclim wc2.1_2.5m	C	mm
Bealiba	8	2018	38.1000000000258	8.29113306451426	TRUE	8.668	66	7.4453025	9.8234275	22.53255	112.430785	1970-2000	Worldclim wc2.1_2.5m	C	mm
Bealiba	9	2018	4.57200000000921	10.1636083333331	TRUE	10.592	61	9.1507575	11.83049	23.56696	111.854315	1970-2000	Worldclim wc2.1_2.5m	C	mm
Bealiba	10	2018	20.3200000000124	15.3815625000017	TRUE	13.22	59	11.9814325	14.4158625	18.65491	114.22057	1970-2000	Worldclim wc2.1_2.5m	C	mm
Bealiba	11	2018	36.3240000000133	16.7859041666646	TRUE	15.968	39	14.3628725	17.9023325	13.240925	74.98975	1970-2000	Worldclim wc2.1_2.5m	C	mm
Bealiba	12	2018	73.6620000000057	21.6793904569837	TRUE	18.468	36	16.52758	20.0666	6.15105	81.26169	1970-2000	Worldclim wc2.1_2.5m	C	mm
Bealiba	1	2019	4.31800000000294	24.7802553763402	TRUE	20.268	38	17.8740075	22.9082975	8.158715	85.69294	1970-2000	Worldclim wc2.1_2.5m	C	mm
Bealiba	2	2019	21.5940000000028	20.9655401785624	TRUE	20.692	28	19.24595	23.4851925	2.527915	74.12068	1970-2000	Worldclim wc2.1_2.5m	C	mm
Bealiba	3	2019	6.85800000000381	19.5019025537617	TRUE	18.136	30	16.0475375	20.155135	8.53761	65.906425	1970-2000	Worldclim wc2.1_2.5m	C	mm
Bealiba	4	2019	0.254000000000815	15.3963131944416	TRUE	14.22	41	12.4084675	15.6499625	8.170985	91.712065	1970-2000	Worldclim wc2.1_2.5m	C	mm
Bealiba	5	2019	97.0280000000421	10.8990604838684	TRUE	11.164	59	10.305305	12.0747925	16.068305	103.42582	1970-2000	Worldclim wc2.1_2.5m	C	mm
Bealiba	6	2019	79.2460000000265	8.57361319444559	TRUE	8.328	57	7.5068075	9.248955	19.098445	113.65934	1970-2000	Worldclim wc2.1_2.5m	C	mm
Bealiba	7	2019	39.3700000000335	8.71594758064114	TRUE	7.604	60	6.5510425	8.8229175	22.52555	100.743105	1970-2000	Worldclim wc2.1_2.5m	C	mm
Bealiba	8	2019	38.8620000000265	7.91982459676717	TRUE	8.668	66	7.4453025	9.8234275	22.53255	112.430785	1970-2000	Worldclim wc2.1_2.5m	C	mm
Bealiba	9	2019	21.8440000000119	10.2279215277735	TRUE	10.592	61	9.1507575	11.83049	23.56696	111.854315	1970-2000	Worldclim wc2.1_2.5m	C	mm
Bealiba	10	2019	9.3980000000065	14.8548669354824	TRUE	13.22	59	11.9814325	14.4158625	18.65491	114.22057	1970-2000	Worldclim wc2.1_2.5m	C	mm
Bealiba	11	2019	10.4140000000079	15.6713694444382	TRUE	15.968	39	14.3628725	17.9023325	13.240925	74.98975	1970-2000	Worldclim wc2.1_2.5m	C	mm
Bealiba	12	2019	2.54000000000087	21.1682486559073	TRUE	18.468	36	16.52758	20.0666	6.15105	81.26169	1970-2000	Worldclim wc2.1_2.5m	C	mm
Bealiba	1	2020	23.1140000000214	21.3438716397906	TRUE	20.268	38	17.8740075	22.9082975	8.158715	85.69294	1970-2000	Worldclim wc2.1_2.5m	C	mm
Bealiba	2	2020	13.7160000000094	20.2497622126403	TRUE	20.692	28	19.24595	23.4851925	2.527915	74.12068	1970-2000	Worldclim wc2.1_2.5m	C	mm
Bealiba	3	2020	30.2260000000097	17.8229240305396	TRUE	18.136	30	16.0475375	20.155135	8.53761	65.906425	1970-2000	Worldclim wc2.1_2.5m	C	mm
Bealiba	4	2020	106.680000000017	13.2138833333282	TRUE	14.22	41	12.4084675	15.6499625	8.170985	91.712065	1970-2000	Worldclim wc2.1_2.5m	C	mm
Bealiba	5	2020	37.0840000000117	9.87021034946496	TRUE	11.164	59	10.305305	12.0747925	16.068305	103.42582	1970-2000	Worldclim wc2.1_2.5m	C	mm
Bealiba	6	2020	25.1460000000243	7.60858749999703	TRUE	8.328	57	7.5068075	9.248955	19.098445	113.65934	1970-2000	Worldclim wc2.1_2.5m	C	mm
Bealiba	7	2020	13.2080000000151	7.33036021505071	TRUE	7.604	60	6.5510425	8.8229175	22.52555	100.743105	1970-2000	Worldclim wc2.1_2.5m	C	mm
Bealiba	8	2020	73.6600000000435	8.10972446236279	TRUE	8.668	66	7.4453025	9.8234275	22.53255	112.430785	1970-2000	Worldclim wc2.1_2.5m	C	mm
Bealiba	9	2020	46.2280000000246	11.471127083331	TRUE	10.592	61	9.1507575	11.83049	23.56696	111.854315	1970-2000	Worldclim wc2.1_2.5m	C	mm
Bealiba	10	2020	46.7360000000372	13.961522177411	TRUE	13.22	59	11.9814325	14.4158625	18.65491	114.22057	1970-2000	Worldclim wc2.1_2.5m	C	mm
Bealiba	11	2020	16.2560000000103	19.3404541666639	TRUE	15.968	39	14.3628725	17.9023325	13.240925	74.98975	1970-2000	Worldclim wc2.1_2.5m	C	mm
Bealiba	12	2020	26.416000000012	17.8220759408493	TRUE	18.468	36	16.52758	20.0666	6.15105	81.26169	1970-2000	Worldclim wc2.1_2.5m	C	mm
Bealiba	1	2021	94.7420000000093	20.8910712365633	TRUE	20.268	38	17.8740075	22.9082975	8.158715	85.69294	1970-2000	Worldclim wc2.1_2.5m	C	mm
Bealiba	2	2021	1.77800000000389	19.9134248511977	TRUE	20.692	28	19.24595	23.4851925	2.527915	74.12068	1970-2000	Worldclim wc2.1_2.5m	C	mm
Bealiba	3	2021	8.38200000000325	17.0339533226272	TRUE	18.136	30	16.0475375	20.155135	8.53761	65.906425	1970-2000	Worldclim wc2.1_2.5m	C	mm
Bealiba	4	2021	3.55600000000413	13.4921680555558	TRUE	14.22	41	12.4084675	15.6499625	8.170985	91.712065	1970-2000	Worldclim wc2.1_2.5m	C	mm
Bealiba	5	2021	56.8960000000134	10.3322298387103	TRUE	11.164	59	10.305305	12.0747925	16.068305	103.42582	1970-2000	Worldclim wc2.1_2.5m	C	mm
Bealiba	6	2021	68.0720000000547	9.15102083332701	TRUE	8.328	57	7.5068075	9.248955	19.098445	113.65934	1970-2000	Worldclim wc2.1_2.5m	C	mm
Bealiba	7	2021	65.5320000000538	7.51201948924967	TRUE	7.604	60	6.5510425	8.8229175	22.52555	100.743105	1970-2000	Worldclim wc2.1_2.5m	C	mm
Bealiba	8	2021	20.3200000000106	9.18967338708594	TRUE	8.668	66	7.4453025	9.8234275	22.53255	112.430785	1970-2000	Worldclim wc2.1_2.5m	C	mm
Bealiba	9	2021	88.648000000032	11.2680770833322	TRUE	10.592	61	9.1507575	11.83049	23.56696	111.854315	1970-2000	Worldclim wc2.1_2.5m	C	mm
Bealiba	10	2021	59.4360000000142	12.5068077956938	TRUE	13.22	59	11.9814325	14.4158625	18.65491	114.22057	1970-2000	Worldclim wc2.1_2.5m	C	mm
Bealiba	11	2021	66.0400000000282	15.4313506944449	TRUE	15.968	39	14.3628725	17.9023325	13.240925	74.98975	1970-2000	Worldclim wc2.1_2.5m	C	mm
Bealiba	12	2021	12.9540000000052	19.5509912634354	TRUE	18.468	36	16.52758	20.0666	6.15105	81.26169	1970-2000	Worldclim wc2.1_2.5m	C	mm
Toolangi	4	2017	159.004000000054	11.3636763888862	TRUE	12.08	111	10.4529675	13.3378675	32.890905	185.407215	1970-2000	Worldclim wc2.1_2.5m	C	mm
Toolangi	5	2017	86.1060000000671	8.41518289171537	TRUE	9.264	129	8.41727	10.1877925	38.09131	218.517545	1970-2000	Worldclim wc2.1_2.5m	C	mm
Toolangi	6	2017	44.9580000000387	5.75915902778264	TRUE	6.584	139	5.79685	7.41182	56.08153	249.716475	1970-2000	Worldclim wc2.1_2.5m	C	mm
Toolangi	7	2017	155.956000000067	5.49156384410397	TRUE	5.268	138	4.40807	6.4135425	55.80308	225.61734	1970-2000	Worldclim wc2.1_2.5m	C	mm
Toolangi	8	2017	198.120000000108	5.6143454301233	TRUE	5.936	161	4.8748425	7.04203	67.680285	270.71225	1970-2000	Worldclim wc2.1_2.5m	C	mm
Toolangi	9	2017	155.702000000088	7.7890124999952	TRUE	7.584	149	6.10547	8.7941425	77.02258	241.522605	1970-2000	Worldclim wc2.1_2.5m	C	mm
Toolangi	10	2017	95.7620000000497	11.70084946237	TRUE	9.944	135	8.682175	11.125535	52.45326	207.33165	1970-2000	Worldclim wc2.1_2.5m	C	mm
Toolangi	11	2017	38.1000000000349	15.8272902777836	TRUE	12.216	118	10.7397925	13.6486725	54.56218	226.46623	1970-2000	Worldclim wc2.1_2.5m	C	mm
Toolangi	12	2017	188.468000000023	16.1844401881629	TRUE	14.428	107	12.70511	15.920345	21.94126	230.14221	1970-2000	Worldclim wc2.1_2.5m	C	mm
Toolangi	1	2018	51.0540000000183	18.7062769645981	TRUE	16.312	87	14.1571375	18.448415	42.050865	156.885515	1970-2000	Worldclim wc2.1_2.5m	C	mm
Toolangi	2	2018	7.87400000001435	17.4996244142702	TRUE	17.244	64	15.782775	19.557795	9.659985	168.727115	1970-2000	Worldclim wc2.1_2.5m	C	mm
Toolangi	3	2018	39.8780000000133	15.0565557795668	TRUE	15.376	79	13.3455575	17.02199	26.065795	162.23481	1970-2000	Worldclim wc2.1_2.5m	C	mm
Toolangi	4	2018	48.7680000000219	13.2050479166646	TRUE	12.08	111	10.4529675	13.3378675	32.890905	185.407215	1970-2000	Worldclim wc2.1_2.5m	C	mm
Toolangi	5	2018	239.776000000084	8.895565188173	TRUE	9.264	129	8.41727	10.1877925	38.09131	218.517545	1970-2000	Worldclim wc2.1_2.5m	C	mm
Toolangi	6	2018	171.958000000082	5.9306833333234	TRUE	6.584	139	5.79685	7.41182	56.08153	249.716475	1970-2000	Worldclim wc2.1_2.5m	C	mm
Toolangi	7	2018	122.682000000059	5.80076680107619	TRUE	5.268	138	4.40807	6.4135425	55.80308	225.61734	1970-2000	Worldclim wc2.1_2.5m	C	mm
Toolangi	8	2018	232.664000000073	5.5616774193505	TRUE	5.936	161	4.8748425	7.04203	67.680285	270.71225	1970-2000	Worldclim wc2.1_2.5m	C	mm
Toolangi	9	2018	45.9740000000347	7.59346249998731	TRUE	7.584	149	6.10547	8.7941425	77.02258	241.522605	1970-2000	Worldclim wc2.1_2.5m	C	mm
Toolangi	10	2018	38.3540000000248	11.885044354837	TRUE	9.944	135	8.682175	11.125535	52.45326	207.33165	1970-2000	Worldclim wc2.1_2.5m	C	mm
Toolangi	11	2018	198.374000000036	12.8574027777751	TRUE	12.216	118	10.7397925	13.6486725	54.56218	226.46623	1970-2000	Worldclim wc2.1_2.5m	C	mm
Toolangi	12	2018	90.1720000000314	17.3549879032348	TRUE	14.428	107	12.70511	15.920345	21.94126	230.14221	1970-2000	Worldclim wc2.1_2.5m	C	mm
Toolangi	1	2019	12.9540000000052	19.8548508064559	TRUE	16.312	87	14.1571375	18.448415	42.050865	156.885515	1970-2000	Worldclim wc2.1_2.5m	C	mm
Toolangi	2	2019	29.4640000000054	16.8081770833456	TRUE	17.244	64	15.782775	19.557795	9.659985	168.727115	1970-2000	Worldclim wc2.1_2.5m	C	mm
Toolangi	3	2019	72.6440000000221	15.669391801071	TRUE	15.376	79	13.3455575	17.02199	26.065795	162.23481	1970-2000	Worldclim wc2.1_2.5m	C	mm
Toolangi	4	2019	37.0840000000244	12.3219749999897	TRUE	12.08	111	10.4529675	13.3378675	32.890905	185.407215	1970-2000	Worldclim wc2.1_2.5m	C	mm
Toolangi	5	2019	224.028000000088	8.47302688171358	TRUE	9.264	129	8.41727	10.1877925	38.09131	218.517545	1970-2000	Worldclim wc2.1_2.5m	C	mm
Toolangi	6	2019	154.432000000081	6.50132569445317	TRUE	6.584	139	5.79685	7.41182	56.08153	249.716475	1970-2000	Worldclim wc2.1_2.5m	C	mm
Toolangi	7	2019	217.424000000086	6.2704845430121	TRUE	5.268	138	4.40807	6.4135425	55.80308	225.61734	1970-2000	Worldclim wc2.1_2.5m	C	mm
Toolangi	8	2019	201.67600000008	5.3605866935428	TRUE	5.936	161	4.8748425	7.04203	67.680285	270.71225	1970-2000	Worldclim wc2.1_2.5m	C	mm
Toolangi	9	2019	139.954000000052	7.83832916667501	TRUE	7.584	149	6.10547	8.7941425	77.02258	241.522605	1970-2000	Worldclim wc2.1_2.5m	C	mm
Toolangi	10	2019	62.4840000000386	11.5498528225895	TRUE	9.944	135	8.682175	11.125535	52.45326	207.33165	1970-2000	Worldclim wc2.1_2.5m	C	mm
Toolangi	11	2019	127.762000000059	11.8643673611131	TRUE	12.216	118	10.7397925	13.6486725	54.56218	226.46623	1970-2000	Worldclim wc2.1_2.5m	C	mm
Toolangi	12	2019	29.7180000000226	15.6967951425195	TRUE	14.428	107	12.70511	15.920345	21.94126	230.14221	1970-2000	Worldclim wc2.1_2.5m	C	mm
Toolangi	1	2020	125.222000000036	16.6333917412173	TRUE	16.312	87	14.1571375	18.448415	42.050865	156.885515	1970-2000	Worldclim wc2.1_2.5m	C	mm
Toolangi	2	2020	119.638000000023	16.3664613110043	TRUE	17.244	64	15.782775	19.557795	9.659985	168.727115	1970-2000	Worldclim wc2.1_2.5m	C	mm
Toolangi	3	2020	109.474000000033	13.621605311718	TRUE	15.376	79	13.3455575	17.02199	26.065795	162.23481	1970-2000	Worldclim wc2.1_2.5m	C	mm
Toolangi	4	2020	234.69400000008	10.3424343401697	TRUE	12.08	111	10.4529675	13.3378675	32.890905	185.407215	1970-2000	Worldclim wc2.1_2.5m	C	mm
Toolangi	5	2020	28.4480000000895	7.63935962879811	TRUE	9.264	129	8.41727	10.1877925	38.09131	218.517545	1970-2000	Worldclim wc2.1_2.5m	C	mm
Toolangi	6	2020	8.89000000002488	6.25036041665977	TRUE	6.584	139	5.79685	7.41182	56.08153	249.716475	1970-2000	Worldclim wc2.1_2.5m	C	mm
Toolangi	7	2020	3.81000000001222	6.13873387096617	TRUE	5.268	138	4.40807	6.4135425	55.80308	225.61734	1970-2000	Worldclim wc2.1_2.5m	C	mm
Toolangi	8	2020	169.92600000008	6.11618682795022	TRUE	5.936	161	4.8748425	7.04203	67.680285	270.71225	1970-2000	Worldclim wc2.1_2.5m	C	mm
Toolangi	9	2020	122.682000000052	8.95637777778514	TRUE	7.584	149	6.10547	8.7941425	77.02258	241.522605	1970-2000	Worldclim wc2.1_2.5m	C	mm
Toolangi	10	2020	165.354000000047	11.3946409116301	TRUE	9.944	135	8.682175	11.125535	52.45326	207.33165	1970-2000	Worldclim wc2.1_2.5m	C	mm
Toolangi	11	2020	57.1440000000239	14.9781988898714	TRUE	12.216	118	10.7397925	13.6486725	54.56218	226.46623	1970-2000	Worldclim wc2.1_2.5m	C	mm
Toolangi	12	2020	62.2300000000196	13.6129395245615	FALSE	14.428	107	12.70511	15.920345	21.94126	230.14221	1970-2000	Worldclim wc2.1_2.5m	C	mm
Toolangi	7	2021	232.156000000185	5.55865994623098	TRUE	5.268	138	4.40807	6.4135425	55.80308	225.61734	1970-2000	Worldclim wc2.1_2.5m	C	mm
Toolangi	8	2021	114.808000000114	6.75698611619291	TRUE	5.936	161	4.8748425	7.04203	67.680285	270.71225	1970-2000	Worldclim wc2.1_2.5m	C	mm
Toolangi	9	2021	189.482000000087	8.50341107690086	TRUE	7.584	149	6.10547	8.7941425	77.02258	241.522605	1970-2000	Worldclim wc2.1_2.5m	C	mm
Toolangi	10	2021	187.960000000052	9.63080477283614	TRUE	9.944	135	8.682175	11.125535	52.45326	207.33165	1970-2000	Worldclim wc2.1_2.5m	C	mm
Toolangi	11	2021	136.904000000053	11.7873063337296	TRUE	12.216	118	10.7397925	13.6486725	54.56218	226.46623	1970-2000	Worldclim wc2.1_2.5m	C	mm
Toolangi	12	2021	18.2880000000077	14.9453887036953	TRUE	14.428	107	12.70511	15.920345	21.94126	230.14221	1970-2000	Worldclim wc2.1_2.5m	C	mm
