# Supplementary material for: Ecophysiological adaptations shape distributions of closely related trees along a climatic moisture gradient
Source: Nat Commun. 2023 Nov 7;14:7173. doi: 10.1038/s41467-023-42352-w (PMC10630429; doi:10.1038/s41467-023-42352-w)
Supplement: Supplementary file 7 — Source Data [file 41467_2023_42352_MOESM7_ESM.zip › Fig S11.csv]

site	species	survival	days.since.planting	weeks.since.planting	units
Bealiba	arenacea	0.971830985915493	101	14.4285714285714	portion
Bealiba	dives	1	101	14.4285714285714	portion
Bealiba	dumosa	0.987654320987654	101	14.4285714285714	portion
Bealiba	macrorhyncha	0.944444444444444	101	14.4285714285714	portion
Bealiba	microcarpa	0.975609756097561	101	14.4285714285714	portion
Bealiba	nitens	0.975308641975309	101	14.4285714285714	portion
Bealiba	obliqua	1	101	14.4285714285714	portion
Bealiba	regnans	0.950617283950617	101	14.4285714285714	portion
Bealiba	sideroxylon	0.925925925925926	101	14.4285714285714	portion
Bealiba	viminalis	0.987654320987654	101	14.4285714285714	portion
Mt. Disappointment	arenacea	0.958333333333333	116	16.5714285714286	portion
Mt. Disappointment	dives	1	116	16.5714285714286	portion
Mt. Disappointment	dumosa	0.901234567901235	116	16.5714285714286	portion
Mt. Disappointment	macrorhyncha	0.840579710144927	116	16.5714285714286	portion
Mt. Disappointment	microcarpa	1	116	16.5714285714286	portion
Mt. Disappointment	nitens	0.987654320987654	116	16.5714285714286	portion
Mt. Disappointment	obliqua	0.95	116	16.5714285714286	portion
Mt. Disappointment	regnans	0.987654320987654	116	16.5714285714286	portion
Mt. Disappointment	sideroxylon	0.958333333333333	116	16.5714285714286	portion
Mt. Disappointment	viminalis	1	116	16.5714285714286	portion
Toolangi	arenacea	0.92	129	18.4285714285714	portion
Toolangi	dives	1	129	18.4285714285714	portion
Toolangi	dumosa	0.939759036144578	129	18.4285714285714	portion
Toolangi	macrorhyncha	1	129	18.4285714285714	portion
Toolangi	microcarpa	1	129	18.4285714285714	portion
Toolangi	nitens	1	129	18.4285714285714	portion
Toolangi	obliqua	0.986111111111111	129	18.4285714285714	portion
Toolangi	regnans	1	129	18.4285714285714	portion
Toolangi	sideroxylon	0.902777777777778	129	18.4285714285714	portion
Toolangi	viminalis	1	129	18.4285714285714	portion
Hattah	arenacea	0.866666666666667	138	19.7142857142857	portion
Hattah	dives	0.925925925925926	138	19.7142857142857	portion
Hattah	dumosa	0.925925925925926	138	19.7142857142857	portion
Hattah	macrorhyncha	0.757575757575758	138	19.7142857142857	portion
Hattah	microcarpa	0.988095238095238	138	19.7142857142857	portion
Hattah	nitens	0.962962962962963	138	19.7142857142857	portion
Hattah	obliqua	0.73015873015873	138	19.7142857142857	portion
Hattah	regnans	0.839506172839506	138	19.7142857142857	portion
Hattah	sideroxylon	0.897435897435897	138	19.7142857142857	portion
Hattah	viminalis	0.952380952380952	138	19.7142857142857	portion
Bealiba	arenacea	0.971830985915493	158	22.5714285714286	portion
Bealiba	dives	1	158	22.5714285714286	portion
Bealiba	dumosa	0.962962962962963	158	22.5714285714286	portion
Bealiba	macrorhyncha	0.847222222222222	158	22.5714285714286	portion
Bealiba	microcarpa	0.963414634146341	158	22.5714285714286	portion
Bealiba	nitens	0.975308641975309	158	22.5714285714286	portion
Bealiba	obliqua	0.968253968253968	158	22.5714285714286	portion
Bealiba	regnans	0.950617283950617	158	22.5714285714286	portion
Bealiba	sideroxylon	0.888888888888889	158	22.5714285714286	portion
Bealiba	viminalis	0.987654320987654	158	22.5714285714286	portion
Hattah	arenacea	0.8	160	22.8571428571429	portion
Hattah	dives	0.777777777777778	160	22.8571428571429	portion
Hattah	dumosa	0.91358024691358	160	22.8571428571429	portion
Hattah	macrorhyncha	0.681818181818182	160	22.8571428571429	portion
Hattah	microcarpa	0.976190476190476	160	22.8571428571429	portion
Hattah	nitens	0.851851851851852	160	22.8571428571429	portion
Hattah	obliqua	0.634920634920635	160	22.8571428571429	portion
Hattah	regnans	0.703703703703704	160	22.8571428571429	portion
Hattah	sideroxylon	0.884615384615385	160	22.8571428571429	portion
Hattah	viminalis	0.916666666666667	160	22.8571428571429	portion
Bealiba	arenacea	0.971830985915493	171	24.4285714285714	portion
Bealiba	dives	0.962962962962963	171	24.4285714285714	portion
Bealiba	dumosa	0.962962962962963	171	24.4285714285714	portion
Bealiba	macrorhyncha	0.819444444444444	171	24.4285714285714	portion
Bealiba	microcarpa	0.963414634146341	171	24.4285714285714	portion
Bealiba	nitens	0.975308641975309	171	24.4285714285714	portion
Bealiba	obliqua	0.968253968253968	171	24.4285714285714	portion
Bealiba	regnans	0.950617283950617	171	24.4285714285714	portion
Bealiba	sideroxylon	0.888888888888889	171	24.4285714285714	portion
Bealiba	viminalis	0.987654320987654	171	24.4285714285714	portion
Toolangi	arenacea	0.92	173	24.7142857142857	portion
Toolangi	dives	1	173	24.7142857142857	portion
Toolangi	dumosa	0.879518072289157	173	24.7142857142857	portion
Toolangi	macrorhyncha	1	173	24.7142857142857	portion
Toolangi	microcarpa	1	173	24.7142857142857	portion
Toolangi	nitens	1	173	24.7142857142857	portion
Toolangi	obliqua	0.986111111111111	173	24.7142857142857	portion
Toolangi	regnans	1	173	24.7142857142857	portion
Toolangi	sideroxylon	0.902777777777778	173	24.7142857142857	portion
Toolangi	viminalis	1	173	24.7142857142857	portion
Hattah	arenacea	0.72	184	26.2857142857143	portion
Hattah	dives	0.666666666666667	184	26.2857142857143	portion
Hattah	dumosa	0.901234567901235	184	26.2857142857143	portion
Hattah	macrorhyncha	0.621212121212121	184	26.2857142857143	portion
Hattah	microcarpa	0.976190476190476	184	26.2857142857143	portion
Hattah	nitens	0.679012345679012	184	26.2857142857143	portion
Hattah	obliqua	0.587301587301587	184	26.2857142857143	portion
Hattah	regnans	0.45679012345679	184	26.2857142857143	portion
Hattah	sideroxylon	0.82051282051282	184	26.2857142857143	portion
Hattah	viminalis	0.869047619047619	184	26.2857142857143	portion
Hattah	arenacea	0.28	242	34.5714285714286	portion
Hattah	dives	0	242	34.5714285714286	portion
Hattah	dumosa	0.864197530864197	242	34.5714285714286	portion
Hattah	macrorhyncha	0.287878787878788	242	34.5714285714286	portion
Hattah	microcarpa	0.952380952380952	242	34.5714285714286	portion
Hattah	nitens	0.037037037037037	242	34.5714285714286	portion
Hattah	obliqua	0.0158730158730159	242	34.5714285714286	portion
Hattah	regnans	0	242	34.5714285714286	portion
Hattah	sideroxylon	0.807692307692308	242	34.5714285714286	portion
Hattah	viminalis	0.214285714285714	242	34.5714285714286	portion
Mt. Disappointment	arenacea	0.902777777777778	256	36.5714285714286	portion
Mt. Disappointment	dives	1	256	36.5714285714286	portion
Mt. Disappointment	dumosa	0.839506172839506	256	36.5714285714286	portion
Mt. Disappointment	macrorhyncha	0.753623188405797	256	36.5714285714286	portion
Mt. Disappointment	microcarpa	1	256	36.5714285714286	portion
Mt. Disappointment	nitens	0.987654320987654	256	36.5714285714286	portion
Mt. Disappointment	obliqua	0.933333333333333	256	36.5714285714286	portion
Mt. Disappointment	regnans	0.987654320987654	256	36.5714285714286	portion
Mt. Disappointment	sideroxylon	0.944444444444444	256	36.5714285714286	portion
Mt. Disappointment	viminalis	0.987654320987654	256	36.5714285714286	portion
Bealiba	arenacea	0.676056338028169	262	37.4285714285714	portion
Bealiba	dives	0.148148148148148	262	37.4285714285714	portion
Bealiba	dumosa	0.962962962962963	262	37.4285714285714	portion
Bealiba	macrorhyncha	0.638888888888889	262	37.4285714285714	portion
Bealiba	microcarpa	0.963414634146341	262	37.4285714285714	portion
Bealiba	nitens	0.45679012345679	262	37.4285714285714	portion
Bealiba	obliqua	0.380952380952381	262	37.4285714285714	portion
Bealiba	regnans	0.0987654320987654	262	37.4285714285714	portion
Bealiba	sideroxylon	0.864197530864197	262	37.4285714285714	portion
Bealiba	viminalis	0.950617283950617	262	37.4285714285714	portion
Toolangi	arenacea	0.933333333333333	277	39.5714285714286	portion
Toolangi	dives	0.966666666666667	277	39.5714285714286	portion
Toolangi	dumosa	0.891566265060241	277	39.5714285714286	portion
Toolangi	macrorhyncha	0.986666666666667	277	39.5714285714286	portion
Toolangi	microcarpa	0.988095238095238	277	39.5714285714286	portion
Toolangi	nitens	1	277	39.5714285714286	portion
Toolangi	obliqua	0.958333333333333	277	39.5714285714286	portion
Toolangi	regnans	1	277	39.5714285714286	portion
Toolangi	sideroxylon	0.902777777777778	277	39.5714285714286	portion
Toolangi	viminalis	1	277	39.5714285714286	portion
Hattah	arenacea	0.2	290	41.4285714285714	portion
Hattah	dives	0	290	41.4285714285714	portion
Hattah	dumosa	0.839506172839506	290	41.4285714285714	portion
Hattah	macrorhyncha	0.257575757575758	290	41.4285714285714	portion
Hattah	microcarpa	0.928571428571429	290	41.4285714285714	portion
Hattah	nitens	0.0246913580246914	290	41.4285714285714	portion
Hattah	obliqua	0.0158730158730159	290	41.4285714285714	portion
Hattah	regnans	0	290	41.4285714285714	portion
Hattah	sideroxylon	0.807692307692308	290	41.4285714285714	portion
Hattah	viminalis	0.154761904761905	290	41.4285714285714	portion
Bealiba	arenacea	0.647887323943662	475	67.8571428571429	portion
Bealiba	dives	0.148148148148148	475	67.8571428571429	portion
Bealiba	dumosa	0.950617283950617	475	67.8571428571429	portion
Bealiba	macrorhyncha	0.638888888888889	475	67.8571428571429	portion
Bealiba	microcarpa	0.963414634146341	475	67.8571428571429	portion
Bealiba	nitens	0.419753086419753	475	67.8571428571429	portion
Bealiba	obliqua	0.380952380952381	475	67.8571428571429	portion
Bealiba	regnans	0.0987654320987654	475	67.8571428571429	portion
Bealiba	sideroxylon	0.851851851851852	475	67.8571428571429	portion
Bealiba	viminalis	0.925925925925926	475	67.8571428571429	portion
Mt. Disappointment	arenacea	0.875	488	69.7142857142857	portion
Mt. Disappointment	dives	1	488	69.7142857142857	portion
Mt. Disappointment	dumosa	0.814814814814815	488	69.7142857142857	portion
Mt. Disappointment	macrorhyncha	0.753623188405797	488	69.7142857142857	portion
Mt. Disappointment	microcarpa	1	488	69.7142857142857	portion
Mt. Disappointment	nitens	0.962962962962963	488	69.7142857142857	portion
Mt. Disappointment	obliqua	0.933333333333333	488	69.7142857142857	portion
Mt. Disappointment	regnans	0.975308641975309	488	69.7142857142857	portion
Mt. Disappointment	sideroxylon	0.944444444444444	488	69.7142857142857	portion
Mt. Disappointment	viminalis	0.987654320987654	488	69.7142857142857	portion
Toolangi	arenacea	0.916666666666667	509	72.7142857142857	portion
Toolangi	dives	0.966666666666667	509	72.7142857142857	portion
Toolangi	dumosa	0.879518072289157	509	72.7142857142857	portion
Toolangi	macrorhyncha	0.971014492753623	509	72.7142857142857	portion
Toolangi	microcarpa	0.952380952380952	509	72.7142857142857	portion
Toolangi	nitens	1	509	72.7142857142857	portion
Toolangi	obliqua	0.972222222222222	509	72.7142857142857	portion
Toolangi	regnans	1	509	72.7142857142857	portion
Toolangi	sideroxylon	0.888888888888889	509	72.7142857142857	portion
Toolangi	viminalis	1	509	72.7142857142857	portion
Hattah	arenacea	0.16	510	72.8571428571429	portion
Hattah	dives	0	510	72.8571428571429	portion
Hattah	dumosa	0.82716049382716	510	72.8571428571429	portion
Hattah	macrorhyncha	0.196969696969697	510	72.8571428571429	portion
Hattah	microcarpa	0.845238095238095	510	72.8571428571429	portion
Hattah	nitens	0.0246913580246914	510	72.8571428571429	portion
Hattah	obliqua	0	510	72.8571428571429	portion
Hattah	regnans	0	510	72.8571428571429	portion
Hattah	sideroxylon	0.692307692307692	510	72.8571428571429	portion
Hattah	viminalis	0.154761904761905	510	72.8571428571429	portion
Hattah	arenacea	0.16	532	76	portion
Hattah	dives	0	532	76	portion
Hattah	dumosa	0.82716049382716	532	76	portion
Hattah	macrorhyncha	0.196969696969697	532	76	portion
Hattah	microcarpa	0.833333333333333	532	76	portion
Hattah	nitens	0.0246913580246914	532	76	portion
Hattah	obliqua	0	532	76	portion
Hattah	regnans	0	532	76	portion
Hattah	sideroxylon	0.705128205128205	532	76	portion
Hattah	viminalis	0.154761904761905	532	76	portion
Bealiba	arenacea	0.633802816901408	748	106.857142857143	portion
Bealiba	dives	0.111111111111111	748	106.857142857143	portion
Bealiba	dumosa	0.950617283950617	748	106.857142857143	portion
Bealiba	macrorhyncha	0.638888888888889	748	106.857142857143	portion
Bealiba	microcarpa	0.963414634146341	748	106.857142857143	portion
Bealiba	nitens	0.407407407407407	748	106.857142857143	portion
Bealiba	obliqua	0.349206349206349	748	106.857142857143	portion
Bealiba	regnans	0.0987654320987654	748	106.857142857143	portion
Bealiba	sideroxylon	0.851851851851852	748	106.857142857143	portion
Bealiba	viminalis	0.901234567901235	748	106.857142857143	portion
Hattah	arenacea	0.04	753	107.571428571429	portion
Hattah	dives	0	753	107.571428571429	portion
Hattah	dumosa	0.802469135802469	753	107.571428571429	portion
Hattah	macrorhyncha	0.0303030303030303	753	107.571428571429	portion
Hattah	microcarpa	0.773809523809524	753	107.571428571429	portion
Hattah	nitens	0.0123456790123457	753	107.571428571429	portion
Hattah	obliqua	0	753	107.571428571429	portion
Hattah	regnans	0	753	107.571428571429	portion
Hattah	sideroxylon	0.653846153846154	753	107.571428571429	portion
Hattah	viminalis	0.0476190476190476	753	107.571428571429	portion
Toolangi	arenacea	0.893333333333333	810	115.714285714286	portion
Toolangi	dives	0.966666666666667	810	115.714285714286	portion
Toolangi	dumosa	0.831325301204819	810	115.714285714286	portion
Toolangi	macrorhyncha	0.946666666666667	810	115.714285714286	portion
Toolangi	microcarpa	0.964285714285714	810	115.714285714286	portion
Toolangi	nitens	0.987654320987654	810	115.714285714286	portion
Toolangi	obliqua	0.944444444444444	810	115.714285714286	portion
Toolangi	regnans	0.987654320987654	810	115.714285714286	portion
Toolangi	sideroxylon	0.840579710144927	810	115.714285714286	portion
Toolangi	viminalis	1	810	115.714285714286	portion
Mt. Disappointment	arenacea	0.833333333333333	817	116.714285714286	portion
Mt. Disappointment	dives	1	817	116.714285714286	portion
Mt. Disappointment	dumosa	0.790123456790123	817	116.714285714286	portion
Mt. Disappointment	macrorhyncha	0.768115942028985	817	116.714285714286	portion
Mt. Disappointment	microcarpa	1	817	116.714285714286	portion
Mt. Disappointment	nitens	0.962962962962963	817	116.714285714286	portion
Mt. Disappointment	obliqua	0.916666666666667	817	116.714285714286	portion
Mt. Disappointment	regnans	0.962962962962963	817	116.714285714286	portion
Mt. Disappointment	sideroxylon	0.944444444444444	817	116.714285714286	portion
Mt. Disappointment	viminalis	0.987654320987654	817	116.714285714286	portion
Bealiba	arenacea	0.59375	991	141.571428571429	portion
Bealiba	dives	0	991	141.571428571429	portion
Bealiba	dumosa	0.945945945945946	991	141.571428571429	portion
Bealiba	macrorhyncha	0.584615384615385	991	141.571428571429	portion
Bealiba	microcarpa	0.946666666666667	991	141.571428571429	portion
Bealiba	nitens	0.351351351351351	991	141.571428571429	portion
Bealiba	obliqua	0.25	991	141.571428571429	portion
Bealiba	regnans	0.0405405405405405	991	141.571428571429	portion
Bealiba	sideroxylon	0.824324324324324	991	141.571428571429	portion
Bealiba	viminalis	0.891891891891892	991	141.571428571429	portion
Toolangi	arenacea	0.808823529411765	1007	143.857142857143	portion
Toolangi	dives	0.956521739130435	1007	143.857142857143	portion
Toolangi	dumosa	0.460526315789474	1007	143.857142857143	portion
Toolangi	macrorhyncha	0.926470588235294	1007	143.857142857143	portion
Toolangi	microcarpa	0.935064935064935	1007	143.857142857143	portion
Toolangi	nitens	0.945945945945946	1007	143.857142857143	portion
Toolangi	obliqua	0.938461538461538	1007	143.857142857143	portion
Toolangi	regnans	0.972972972972973	1007	143.857142857143	portion
Toolangi	sideroxylon	0.806451612903226	1007	143.857142857143	portion
Toolangi	viminalis	1	1007	143.857142857143	portion
Mt. Disappointment	arenacea	0.784615384615385	1013	144.714285714286	portion
Mt. Disappointment	dives	1	1013	144.714285714286	portion
Mt. Disappointment	dumosa	0.648648648648649	1013	144.714285714286	portion
Mt. Disappointment	macrorhyncha	0.725806451612903	1013	144.714285714286	portion
Mt. Disappointment	microcarpa	0.986486486486487	1013	144.714285714286	portion
Mt. Disappointment	nitens	0.959459459459459	1013	144.714285714286	portion
Mt. Disappointment	obliqua	0.867924528301887	1013	144.714285714286	portion
Mt. Disappointment	regnans	0.959459459459459	1013	144.714285714286	portion
Mt. Disappointment	sideroxylon	0.907692307692308	1013	144.714285714286	portion
Mt. Disappointment	viminalis	0.986486486486487	1013	144.714285714286	portion
Hattah	arenacea	0.0138888888888889	1014	144.857142857143	portion
Hattah	dives	0	1014	144.857142857143	portion
Hattah	dumosa	0.783783783783784	1014	144.857142857143	portion
Hattah	macrorhyncha	0	1014	144.857142857143	portion
Hattah	microcarpa	0.74025974025974	1014	144.857142857143	portion
Hattah	nitens	0	1014	144.857142857143	portion
Hattah	obliqua	0	1014	144.857142857143	portion
Hattah	regnans	0	1014	144.857142857143	portion
Hattah	sideroxylon	0.591549295774648	1014	144.857142857143	portion
Hattah	viminalis	0	1014	144.857142857143	portion
Bealiba	arenacea	0.578125	1395	199.285714285714	portion
Bealiba	dives	0	1395	199.285714285714	portion
Bealiba	dumosa	0.945945945945946	1395	199.285714285714	portion
Bealiba	macrorhyncha	0.6	1395	199.285714285714	portion
Bealiba	microcarpa	0.933333333333333	1395	199.285714285714	portion
Bealiba	nitens	0.337837837837838	1395	199.285714285714	portion
Bealiba	obliqua	0.25	1395	199.285714285714	portion
Bealiba	regnans	0.0135135135135135	1395	199.285714285714	portion
Bealiba	sideroxylon	0.837837837837838	1395	199.285714285714	portion
Bealiba	viminalis	0.891891891891892	1395	199.285714285714	portion
Mt. Disappointment	arenacea	0.640625	1419	202.714285714286	portion
Mt. Disappointment	dives	1	1419	202.714285714286	portion
Mt. Disappointment	dumosa	0.22972972972973	1419	202.714285714286	portion
Mt. Disappointment	macrorhyncha	0.661290322580645	1419	202.714285714286	portion
Mt. Disappointment	microcarpa	0.972972972972973	1419	202.714285714286	portion
Mt. Disappointment	nitens	0.959459459459459	1419	202.714285714286	portion
Mt. Disappointment	obliqua	0.849056603773585	1419	202.714285714286	portion
Mt. Disappointment	regnans	0.945945945945946	1419	202.714285714286	portion
Mt. Disappointment	sideroxylon	0.846153846153846	1419	202.714285714286	portion
Mt. Disappointment	viminalis	0.986486486486487	1419	202.714285714286	portion
Toolangi	arenacea	0.544117647058823	1482	211.714285714286	portion
Toolangi	dives	0.956521739130435	1482	211.714285714286	portion
Toolangi	dumosa	0.0526315789473684	1482	211.714285714286	portion
Toolangi	macrorhyncha	0.88235294117647	1482	211.714285714286	portion
Toolangi	microcarpa	0.857142857142857	1482	211.714285714286	portion
Toolangi	nitens	0.96	1482	211.714285714286	portion
Toolangi	obliqua	0.938461538461538	1482	211.714285714286	portion
Toolangi	regnans	0.986486486486487	1482	211.714285714286	portion
Toolangi	sideroxylon	0.71875	1482	211.714285714286	portion
Toolangi	viminalis	1	1482	211.714285714286	portion
Hattah	arenacea	0	1494	213.428571428571	portion
Hattah	dives	0	1494	213.428571428571	portion
Hattah	dumosa	0.783783783783784	1494	213.428571428571	portion
Hattah	macrorhyncha	0	1494	213.428571428571	portion
Hattah	microcarpa	0.74025974025974	1494	213.428571428571	portion
Hattah	nitens	0	1494	213.428571428571	portion
Hattah	obliqua	0	1494	213.428571428571	portion
Hattah	regnans	0	1494	213.428571428571	portion
Hattah	sideroxylon	0.605633802816901	1494	213.428571428571	portion
Hattah	viminalis	0	1494	213.428571428571	portion
