# Supplementary material for: Ecophysiological adaptations shape distributions of closely related trees along a climatic moisture gradient
Source: Nat Commun. 2023 Nov 7;14:7173. doi: 10.1038/s41467-023-42352-w (PMC10630429; doi:10.1038/s41467-023-42352-w)
Supplement: Supplementary file 7 — Source Data [file 41467_2023_42352_MOESM7_ESM.zip › trait means.csv]

group	n	sum	min	max	mean	med	sd	se	site	sp	shortname	PH	szdep	P	trans	mult	offset	std.mean	std.sd	umean	abv	ndx
Hattah ar basal.area P2H3 TRUE 2	3	0.911338672101362	0.0310005314326659	0.734266625950269	0.303779557367121	0.146071514718427	0.377226284823278	0.217791697088122	Hattah	ar	basal.area	P2H3	TRUE	2	log	1	0	4.83846855002084	1.57753040418288	5.3176900379367	basal.area	6
Hattah ar conduit.density P2H2 FALSE 2	5	5.91328083520038	0.750910938975474	1.81348985688907	1.18265616704008	1.04327680473044	0.397507912726522	0.177770942890111	Hattah	ar	conduit.density	P2H2	FALSE	2	log	1	0	4.5964531508243	0.457349670354859	5.13734055896323	conduit.dens	33
Hattah ar conduit.HWDiam P2H2 FALSE 2	5	-8.19204190788051	-1.99578295964914	-1.39759687872817	-1.6384083815761	-1.579026373845	0.236670734725649	0.105842370226274	Hattah	ar	conduit.HWDiam	P2H2	FALSE	2	log	1	0	3.48924500670381	0.265025911003112	3.05502433278145	conduit.HWD	34
Hattah ar gmin P2H3 FALSE 2	3	-4.20217979240439	-1.80438125671522	-1.16407552943009	-1.40072659746813	-1.23372300625908	0.351305430794999	0.20282628503727	Hattah	ar	gmin	P2H3	FALSE	2	log	1	0	2.30650789267431	0.981777107384764	0.93130658557512	gmin	53
Hattah ar kleaf P2H1 FALSE 2	3	0.776287259991136	-0.211292702689882	0.585151594093501	0.258762419997045	0.402428368587532	0.417205954005938	0.240873969852843	Hattah	ar	kleaf	P2H1	FALSE	2	log	1	0	2.43530229577637	0.814837269807802	2.64615155961565	kleaf	64
Hattah ar Ks.theo P2H2 FALSE 2	5	-7.92427843733864	-2.34854795221105	-1.11912007295069	-1.58485568746773	-1.33440468926379	0.496991568925061	0.222261386472142	Hattah	ar	Ks.theo	P2H2	FALSE	2	log	1	0	1.02682261699609	0.75463986848022	-0.16917267055469	Ks.theo	74
Hattah ar Kstem.per.leaf.area P2H2 FALSE 2	5	-6.0898317445197	-2.33133397232029	-0.475064345741121	-1.21796634890394	-1.1539559416543	0.697388340405729	0.311881547172595	Hattah	ar	Kstem.per.leaf.area	P2H2	FALSE	2	log	1	0	5.41214241963342	0.63660787495156	4.63677545049518	Kstem/lvs.a	77
Hattah ar Kstem.per.xylem.rescale P2H2 FALSE 2	5	-5.67308607433651	-2.55775767592856	-0.206057442218957	-1.1346172148673	-0.952765597303515	0.861994984761846	0.385495876438277	Hattah	ar	Kstem.per.xylem.rescale	P2H2	FALSE	2	log	1	0	0.0364384019455622	0.622369906413624	-0.669713207886707	Kstem/xyl.a.r	78
Hattah ar leaf.mass.per.root.mass.std P2H1 FALSE 2	8	0.439375899993081	-0.353989391779435	0.46352911748336	0.0549219874991351	0.0440836445298722	0.245580319321653	0.0868257545591494	Hattah	ar	leaf.mass.per.root.mass.std	P2H1	FALSE	2	log	1	0	1.14707469890409	0.514226715564749	1.17531705214805	lvs/root.mass	81
Hattah ar leaf.psi.midday.or.kleaf P2H1 FALSE 2	4	2.76996348233487	0.263137621447688	0.977820407236583	-0.692490870583718	0.764502726825303	0.306800791540562	0.153400395770281	Hattah	ar	leaf.psi.midday.or.kleaf	P2H1	FALSE	2	log	-1	0	0.281580070174926	0.470799413826376	0.607604366125884	leaf.P.md2	88
Hattah ar leaf.psi.predawn P2H1 FALSE 2	5	6.43282675155353	0.717814289154207	2.67946722431511	-1.28656535031071	0.861028427998892	0.810330425553821	0.362390783154935	Hattah	ar	leaf.psi.predawn	P2H1	FALSE	2	log	-1	0	-0.720001248257909	0.776638647604814	0.279195125462593	leaf.P.pd	91
Hattah ar n.trunks P2H3 TRUE 2	3	3.69458692235227	1.0126497451643	1.43852290315434	1.23152897411742	1.24341427403363	0.213185205724209	0.123082535912118	Hattah	ar	n.trunks	P2H3	TRUE	2	log	1	0	0.809367472969352	0.790076177163249	1.78236917690583	n.trunks	106
Hattah ar spec.totvis.ratio.ad.ab P2H1 FALSE 2	8	-3.09721088588134	-2.27503498776967	1.00309538488312	-0.387151360735167	-0.368775723753337	1.09591097669412	0.387463041598592	Hattah	ar	spec.totvis.ratio.ad.ab	P2H1	FALSE	2	log	1	0	-0.253915437288994	0.240252063955825	-0.346929350768931	refl.adax/abax	145
Hattah ar trunk.bark.dens P2H2 TRUE 2	8	9.7626711139338	0.664690751724252	1.92587402011662	1.22033388924173	1.16040676764228	0.427620346642209	0.151186623442024	Hattah	ar	trunk.bark.dens	P2H2	TRUE	2	log	1	0	-0.892821472856481	0.227473506140867	-0.615227844408167	den.brk.trunk	167
Hattah ar whole.lvs.area P2H3 TRUE 2	3	0.225816083269649	-0.297324313081422	0.606036302621619	0.0752720277565497	-0.0828959062705629	0.471993561414339	0.272505609738339	Hattah	ar	whole.lvs.area	P2H3	TRUE	2	log	1	0	8.11656801865756	1.81329177486071	8.25305816746557	lvs.area	186
Hattah ar whole.shoot.nolig.mass P2H3 TRUE 2	3	-0.491569739136196	-0.540623046138578	0.35445679122989	-0.163856579712065	-0.305403484227483	0.464024378076566	0.267904599593054	Hattah	ar	whole.shoot.nolig.mass	P2H3	TRUE	2	log	1	0	4.93465979271263	1.92156008827177	4.61979952893716	shoot-lig.mass	200
Hattah du basal.area P2H3 TRUE 2	7	-0.643117839369381	-1.52187289781243	0.815755265680043	-0.0918739770527688	-0.0305950469876659	0.871883593952421	0.329541023113618	Hattah	du	basal.area	P2H3	TRUE	2	log	1	0	4.83846855002084	1.57753040418288	4.6935345578669	basal.area	222
Hattah du conduit.density P2H2 FALSE 2	5	4.42790684629961	-0.328617001939399	1.65679442615	0.885581369259921	1.15412615177743	0.783151717204371	0.350236095272933	Hattah	du	conduit.density	P2H2	FALSE	2	log	1	0	4.5964531508243	0.457349670354859	5.00147349812778	conduit.dens	249
Hattah du conduit.HWDiam P2H2 FALSE 2	5	-2.88698071526551	-1.21312705130758	0.03031903545709	-0.577396143053102	-0.577736087522093	0.470296835618144	0.210323138809043	Hattah	du	conduit.HWDiam	P2H2	FALSE	2	log	1	0	3.48924500670381	0.265025911003112	3.33622006788146	conduit.HWD	250
Hattah du gmin P2H3 FALSE 2	5	-2.96654528812212	-0.758430290507289	-0.400529398247829	-0.593309057624424	-0.600481415345403	0.15732354443024	0.0703572279614448	Hattah	du	gmin	P2H3	FALSE	2	log	1	0	2.30650789267431	0.981777107384764	1.72401064229462	gmin	269
Hattah du kleaf P2H1 FALSE 2	4	-2.49990947492017	-2.04922537398139	0.142790340295917	-0.624977368730043	-0.296737220617363	0.971848454511783	0.485924227255891	Hattah	du	kleaf	P2H1	FALSE	2	log	1	0	2.43530229577637	0.814837269807802	1.92604744294863	kleaf	281
Hattah du Ks.theo P2H2 FALSE 2	5	-1.37204126521476	-0.76585905260469	0.238970116580528	-0.274408253042952	-0.156566810838223	0.442125660756888	0.197724606409883	Hattah	du	Ks.theo	P2H2	FALSE	2	log	1	0	1.02682261699609	0.75463986848022	0.819743209009721	Ks.theo	291
Hattah du Kstem.per.leaf.area P2H2 FALSE 2	5	-5.50847541271236	-2.64944728328278	-0.328979381655827	-1.10169508254247	-0.788528356887804	0.930591501726475	0.416173171428802	Hattah	du	Kstem.per.leaf.area	P2H2	FALSE	2	log	1	0	5.41214241963342	0.63660787495156	4.71079465429139	Kstem/lvs.a	294
Hattah du Kstem.per.xylem.rescale P2H2 FALSE 2	5	-7.61078654488927	-3.02796270732701	-0.786722319923584	-1.52215730897785	-1.21315565892466	0.893737961460193	0.399691767179416	Hattah	du	Kstem.per.xylem.rescale	P2H2	FALSE	2	log	1	0	0.0364384019455622	0.622369906413624	-0.910906499989687	Kstem/xyl.a.r	295
Hattah du leaf.mass.per.root.mass.std P2H1 FALSE 2	8	2.93032645125163	-1.63687899581226	1.28324186385227	0.366290806406454	0.71242051764175	1.00322464966529	0.354693476415913	Hattah	du	leaf.mass.per.root.mass.std	P2H1	FALSE	2	log	1	0	1.14707469890409	0.514226715564749	1.33543121722391	lvs/root.mass	298
Hattah du leaf.psi.midday.or.kleaf P2H1 FALSE 2	5	9.48317892764459	0.874187813956794	3.02287551825276	-1.89663578552892	2.06283795136287	0.893045973266211	0.399382300651141	Hattah	du	leaf.psi.midday.or.kleaf	P2H1	FALSE	2	log	-1	0	0.281580070174926	0.470799413826376	1.17451508624417	leaf.P.md2	305
Hattah du leaf.psi.predawn P2H1 FALSE 2	5	10.3035901645663	1.26489393201723	3.04988668945376	-2.06071803291326	2.10688971657341	0.761068763950388	0.340360298348962	Hattah	du	leaf.psi.predawn	P2H1	FALSE	2	log	-1	0	-0.720001248257909	0.776638647604814	0.880432017918793	leaf.P.pd	308
Hattah du n.trunks P2H3 TRUE 2	7	2.22886958563208	-1.02441700732627	1.43852290315434	0.318409940804583	0.730216787730497	0.973347679361279	0.36789084268454	Hattah	du	n.trunks	P2H3	TRUE	2	log	1	0	0.809367472969352	0.790076177163249	1.06093558177119	n.trunks	323
Hattah du spec.totvis.ratio.ad.ab P2H1 FALSE 2	8	6.91774400943052	-0.0828196266016526	1.38052517718994	0.864718001178815	0.984261283623145	0.462610779108296	0.163557609478734	Hattah	du	spec.totvis.ratio.ad.ab	P2H1	FALSE	2	log	1	0	-0.253915437288994	0.240252063955825	-0.0461651527659797	refl.adax/abax	362
Hattah du trunk.bark.dens P2H2 TRUE 2	6	10.6162886345055	1.59523987562312	2.00906565389648	1.76938143908425	1.71986374452817	0.158072293796872	0.0645327437122745	Hattah	du	trunk.bark.dens	P2H2	TRUE	2	log	1	0	-0.892821472856481	0.227473506140867	-0.490334073207274	den.brk.trunk	387
Hattah du whole.lvs.area P2H3 TRUE 2	7	-2.62973048114497	-2.42268798403125	0.661612365729189	-0.375675783020711	-0.186066143711727	1.08452430377674	0.409911656942676	Hattah	du	whole.lvs.area	P2H3	TRUE	2	log	1	0	8.11656801865756	1.81329177486071	7.43535821129158	lvs.area	406
Hattah du whole.shoot.nolig.mass P2H3 TRUE 2	7	-2.42392311770175	-2.23101695003991	0.691127350132048	-0.34627473110025	-0.197111772554563	1.01607240084319	0.384039269523915	Hattah	du	whole.shoot.nolig.mass	P2H3	TRUE	2	log	1	0	4.93465979271263	1.92156008827177	4.26927208985334	shoot-lig.mass	420
Hattah mi basal.area P2H3 TRUE 2	7	-1.56381184982502	-2.30399430023726	1.20333791359052	-0.223401692832145	-0.0194727349668777	1.25441154449766	0.47412299835275	Hattah	mi	basal.area	P2H3	TRUE	2	log	1	0	4.83846855002084	1.57753040418288	4.48604558723231	basal.area	624
Hattah mi conduit.density P2H2 FALSE 2	5	3.23842147751134	-0.172967224989696	1.69616976016597	0.647684295502268	0.32157209226693	0.805696729387254	0.360318531231831	Hattah	mi	conduit.density	P2H2	FALSE	2	log	1	0	4.5964531508243	0.457349670354859	4.89267134986658	conduit.dens	654
Hattah mi conduit.HWDiam P2H2 FALSE 2	5	-4.5143816435866	-1.8601517590274	0.0208338366228267	-0.902876328717321	-0.825408471693366	0.691677819213531	0.309327724458053	Hattah	mi	conduit.HWDiam	P2H2	FALSE	2	log	1	0	3.48924500670381	0.265025911003112	3.24995938516222	conduit.HWD	655
Hattah mi gmin P2H3 FALSE 2	5	-3.69600144458195	-1.29072368030076	-0.3035069388299	-0.73920028891639	-0.770365476523535	0.411032964588643	0.183819529962694	Hattah	mi	gmin	P2H3	FALSE	2	log	1	0	2.30650789267431	0.981777107384764	1.58077797124388	gmin	674
Hattah mi kleaf P2H1 FALSE 2	4	0.431201430979854	-0.143113338316081	0.317727108215182	0.107800357744964	0.128293830540386	0.192646991362651	0.0963234956813254	Hattah	mi	kleaf	P2H1	FALSE	2	log	1	0	2.43530229577637	0.814837269807802	2.52314204496543	kleaf	686
Hattah mi Ks.theo P2H2 FALSE 2	5	-4.37907083053551	-2.41821674680798	0.089815311698909	-0.875814166107102	-0.882897060435394	0.98629977410526	0.44108666821841	Hattah	mi	Ks.theo	P2H2	FALSE	2	log	1	0	1.02682261699609	0.75463986848022	0.365898329872289	Ks.theo	696
Hattah mi Kstem.per.leaf.area P2H2 FALSE 2	5	-5.77743716511691	-1.9550794561405	-0.536653531004029	-1.15548743302338	-0.961939939722236	0.654933718449912	0.292895263042142	Hattah	mi	Kstem.per.leaf.area	P2H2	FALSE	2	log	1	0	5.41214241963342	0.63660787495156	4.67655002036336	Kstem/lvs.a	699
Hattah mi Kstem.per.xylem.rescale P2H2 FALSE 2	5	-6.88128027720313	-2.74664246379593	-0.385235915202886	-1.37625605544063	-1.39259556252227	0.871369630738299	0.389688345571945	Hattah	mi	Kstem.per.xylem.rescale	P2H2	FALSE	2	log	1	0	0.0364384019455622	0.622369906413624	-0.820101950479875	Kstem/xyl.a.r	700
Hattah mi leaf.mass.per.root.mass.std P2H1 FALSE 2	8	0.766764946917647	-2.08095026128091	1.49224490945739	0.0958456183647058	0.577542694685122	1.33841552907078	0.473201348325665	Hattah	mi	leaf.mass.per.root.mass.std	P2H1	FALSE	2	log	1	0	1.14707469890409	0.514226715564749	1.19636107643714	lvs/root.mass	703
Hattah mi leaf.psi.midday.or.kleaf P2H1 FALSE 2	5	4.49410999234465	0.40022046233961	1.34815516557398	-0.898821998468929	0.820411604299858	0.385325683811005	0.1723228844956	Hattah	mi	leaf.psi.midday.or.kleaf	P2H1	FALSE	2	log	-1	0	0.281580070174926	0.470799413826376	0.704744940188539	leaf.P.md2	710
Hattah mi leaf.psi.predawn P2H1 FALSE 2	5	4.93482425201296	0.157298697250064	1.44915059254012	-0.986964850402592	1.1070311698814	0.517597356963448	0.231476575028899	Hattah	mi	leaf.psi.predawn	P2H1	FALSE	2	log	-1	0	-0.720001248257909	0.776638647604814	0.0465137983919703	leaf.P.pd	713
Hattah mi n.trunks P2H3 TRUE 2	7	7.39287268140833	-1.02441700732627	2.94418033373909	1.05612466877262	1.75661176033675	1.56245741710543	0.590553394255611	Hattah	mi	n.trunks	P2H3	TRUE	2	log	1	0	0.809367472969352	0.790076177163249	1.64378641388092	n.trunks	728
Hattah mi spec.totvis.ratio.ad.ab P2H1 FALSE 2	8	8.45732670360826	0.742889574070493	1.30077276997384	1.05716583795103	1.06273687728464	0.183522702908547	0.0648850738641588	Hattah	mi	spec.totvis.ratio.ad.ab	P2H1	FALSE	2	log	1	0	-0.253915437288994	0.240252063955825	7.08372222106846e-05	refl.adax/abax	767
Hattah mi trunk.bark.dens P2H2 TRUE 2	5	6.53676595187835	0.87779142144529	1.51849834651362	1.30735319037567	1.3771778319812	0.262356330982174	0.117329318080715	Hattah	mi	trunk.bark.dens	P2H2	TRUE	2	log	1	0	-0.892821472856481	0.227473506140867	-0.595433258877165	den.brk.trunk	792
Hattah mi whole.lvs.area P2H3 TRUE 2	7	-4.97813001800137	-3.02065248552274	0.841295011657568	-0.711161431143052	-0.337617910153569	1.43925065969179	0.543985617118591	Hattah	mi	whole.lvs.area	P2H3	TRUE	2	log	1	0	8.11656801865756	1.81329177486071	6.82702484496726	lvs.area	811
Hattah mi whole.shoot.nolig.mass P2H3 TRUE 2	7	-4.37702421181007	-2.62577859740929	0.836711948340194	-0.625289173115724	-0.291693334527789	1.28456813579766	0.485521118491207	Hattah	mi	whole.shoot.nolig.mass	P2H3	TRUE	2	log	1	0	4.93465979271263	1.92156008827177	3.73312907402526	shoot-lig.mass	825
Hattah si basal.area P2H3 TRUE 2	7	-4.31636524478495	-2.07687186732385	0.0889869092607798	-0.61662360639785	-0.339563528656537	0.835143667326296	0.315654636107977	Hattah	si	basal.area	P2H3	TRUE	2	log	1	0	4.83846855002084	1.57753040418288	3.8657260629916	basal.area	1065
Hattah si conduit.density P2H2 FALSE 2	5	3.3663675687219	0.0218401050316582	1.35469573953651	0.67327351374438	0.398411415184403	0.577522496272867	0.2582759120403	Hattah	si	conduit.density	P2H2	FALSE	2	log	1	0	4.5964531508243	0.457349670354859	4.90437457039407	conduit.dens	1086
Hattah si conduit.HWDiam P2H2 FALSE 2	5	-5.5907797634984	-2.14167559452644	-0.487020903402388	-1.11815595269968	-1.14693776221147	0.650850513782832	0.291069198401815	Hattah	si	conduit.HWDiam	P2H2	FALSE	2	log	1	0	3.48924500670381	0.265025911003112	3.19290470669657	conduit.HWD	1087
Hattah si gmin P2H3 FALSE 2	5	-8.48855107595864	-2.65441940727599	-0.50445779550269	-1.69771021519173	-1.79424866475388	0.78148106079477	0.34948895501315	Hattah	si	gmin	P2H3	FALSE	2	log	1	0	2.30650789267431	0.981777107384764	0.639734868425876	gmin	1100
Hattah si kleaf P2H1 FALSE 2	5	-2.31175279119452	-1.00058120723072	-0.0694605604499145	-0.462350558238904	-0.270782866839885	0.412543662512277	0.184495134612836	Hattah	si	kleaf	P2H1	FALSE	2	log	1	0	2.43530229577637	0.814837269807802	2.05856182920688	kleaf	1106
Hattah si Ks.theo P2H2 FALSE 2	5	-5.81363254918415	-2.18757121256635	-0.442700311713005	-1.16272650983683	-0.879112989030898	0.673341405373804	0.301127430896214	Hattah	si	Ks.theo	P2H2	FALSE	2	log	1	0	1.02682261699609	0.75463986848022	0.149382836533914	Ks.theo	1110
Hattah si Kstem.per.leaf.area P2H2 FALSE 2	5	-6.92324650793535	-2.10203446383116	-0.084645303097405	-1.38464930158707	-1.52029349237709	0.767380100616096	0.343182813911644	Hattah	si	Kstem.per.leaf.area	P2H2	FALSE	2	log	1	0	5.41214241963342	0.63660787495156	4.53066377019677	Kstem/lvs.a	1113
Hattah si Kstem.per.xylem.rescale P2H2 FALSE 2	5	-7.84029292027844	-2.41773080508873	-0.293577735492543	-1.56805858405569	-1.67991680619814	0.777575501959296	0.347742336003901	Hattah	si	Kstem.per.xylem.rescale	P2H2	FALSE	2	log	1	0	0.0364384019455622	0.622369906413624	-0.939474072264056	Kstem/xyl.a.r	1114
Hattah si leaf.mass.per.root.mass.std P2H1 FALSE 2	8	1.11202862234177	-1.40613871433466	0.80087160336062	0.139003577792721	0.289167770554409	0.695255978034691	0.245810108364408	Hattah	si	leaf.mass.per.root.mass.std	P2H1	FALSE	2	log	1	0	1.14707469890409	0.514226715564749	1.21855405216411	lvs/root.mass	1115
Hattah si leaf.psi.midday.or.kleaf P2H1 FALSE 2	5	7.75639867122754	1.07663109873003	2.12267421313249	-1.55127973424551	1.43146179680896	0.395596461918919	0.176916116101822	Hattah	si	leaf.psi.midday.or.kleaf	P2H1	FALSE	2	log	-1	0	0.281580070174926	0.470799413826376	1.01192165973844	leaf.P.md2	1118
Hattah si leaf.psi.predawn P2H1 FALSE 2	5	7.71335629086934	1.21439333785515	2.13238758145208	-1.54267125817387	1.49137077167248	0.36738903341593	0.164301370581192	Hattah	si	leaf.psi.predawn	P2H1	FALSE	2	log	-1	0	-0.720001248257909	0.776638647604814	0.478096871389062	leaf.P.pd	1119
Hattah si n.trunks P2H3 TRUE 2	7	4.81478972417472	-0.147100109797885	1.75661176033675	0.687827103453531	0.730216787730497	0.713676082087393	0.269744204265452	Hattah	si	n.trunks	P2H3	TRUE	2	log	1	0	0.809367472969352	0.790076177163249	1.3528032814151	n.trunks	1128
Hattah si spec.totvis.ratio.ad.ab P2H1 FALSE 2	8	8.5082103237387	0.423762638473518	1.71632298500437	1.06352629046734	1.05367541262446	0.425338860368975	0.15037999623453	Hattah	si	spec.totvis.ratio.ad.ab	P2H1	FALSE	2	log	1	0	-0.253915437288994	0.240252063955825	0.00159894906710178	refl.adax/abax	1146
Hattah si trunk.bark.dens P2H2 TRUE 2	6	9.06621612137451	1.21111848133121	2.17792802770732	1.51103602022908	1.43437005838473	0.357466885412743	0.145935244867194	Hattah	si	trunk.bark.dens	P2H2	TRUE	2	log	1	0	-0.892821472856481	0.227473506140867	-0.549100811429829	den.brk.trunk	1160
Hattah si whole.lvs.area P2H3 TRUE 2	7	-8.34692107531873	-3.19108933552268	-0.344732737376403	-1.1924172964741	-0.660983987092113	1.06155743274351	0.401230995635927	Hattah	si	whole.lvs.area	P2H3	TRUE	2	log	1	0	8.11656801865756	1.81329177486071	5.95436754275917	lvs.area	1172
Hattah si whole.shoot.nolig.mass P2H3 TRUE 2	7	-6.93127658049389	-2.64653846293256	-0.163124881588002	-0.990182368641984	-0.535760009766776	0.931428799914999	0.352046995505489	Hattah	si	whole.shoot.nolig.mass	P2H3	TRUE	2	log	1	0	4.93465979271263	1.92156008827177	3.03196487301986	shoot-lig.mass	1180
Hattah vi basal.area P2H3 TRUE 2	4	1.00412905916664	-0.017100384412346	0.418568842866758	0.251032264791661	0.301330300356393	0.188198992071644	0.0940994960358219	Hattah	vi	basal.area	P2H3	TRUE	2	log	1	0	4.83846855002084	1.57753040418288	5.2344795801605	basal.area	1292
Hattah vi conduit.density P2H2 FALSE 2	5	2.79628464531561	0.234631555940862	1.22658711491287	0.559256929063122	0.48477756077823	0.393626764966613	0.176035240845736	Hattah	vi	conduit.density	P2H2	FALSE	2	log	1	0	4.5964531508243	0.457349670354859	4.8522291229754	conduit.dens	1319
Hattah vi conduit.HWDiam P2H2 FALSE 2	5	-1.36837399908472	-0.750193490550103	0.606701335284002	-0.273674799816945	-0.443229943839621	0.54092162411294	0.241907504403225	Hattah	vi	conduit.HWDiam	P2H2	FALSE	2	log	1	0	3.48924500670381	0.265025911003112	3.41671409356422	conduit.HWD	1320
Hattah vi gmin P2H3 FALSE 2	5	-7.20070724191055	-2.20425906893788	-0.917124722613035	-1.44014144838211	-1.31472677795336	0.48497391948485	0.216886930256527	Hattah	vi	gmin	P2H3	FALSE	2	log	1	0	2.30650789267431	0.981777107384764	0.892609987256583	gmin	1339
Hattah vi kleaf P2H1 FALSE 2	3	-6.73634542604532	-3.9368789283303	-0.823656064913406	-2.24544847534844	-1.9758104328018	1.57402911498371	0.908766133248154	Hattah	vi	kleaf	P2H1	FALSE	2	log	1	0	2.43530229577637	0.814837269807802	0.605627190629699	kleaf	1350
Hattah vi Ks.theo P2H2 FALSE 2	5	-0.227576635191326	-0.725084855187897	0.994480933848941	-0.0455153270382652	-0.0299666595643222	0.682878658819386	0.305392620300807	Hattah	vi	Ks.theo	P2H2	FALSE	2	log	1	0	1.02682261699609	0.75463986848022	0.992474936586223	Ks.theo	1360
Hattah vi Kstem.per.leaf.area P2H2 FALSE 2	5	-1.2919628529271	-1.15690214534981	0.316548919683958	-0.25839257058542	-0.043452573227826	0.623317686354793	0.278756143653442	Hattah	vi	Kstem.per.leaf.area	P2H2	FALSE	2	log	1	0	5.41214241963342	0.63660787495156	5.24764767436936	Kstem/lvs.a	1363
Hattah vi Kstem.per.xylem.rescale P2H2 FALSE 2	5	-1.43804263409447	-1.5651146624506	0.382209311213267	-0.287608526818894	-0.0439930341492967	0.786751100544945	0.351845788438254	Hattah	vi	Kstem.per.xylem.rescale	P2H2	FALSE	2	log	1	0	0.0364384019455622	0.622369906413624	-0.14256048997413	Kstem/xyl.a.r	1364
Hattah vi leaf.mass.per.root.mass.std P2H1 FALSE 2	7	-2.17018804220424	-0.867452478432114	0.178465189601793	-0.310026863172035	-0.349335881135574	0.326532941987161	0.12341785133833	Hattah	vi	leaf.mass.per.root.mass.std	P2H1	FALSE	2	log	1	0	1.14707469890409	0.514226715564749	0.987650603318408	lvs/root.mass	1367
Hattah vi leaf.psi.midday.or.kleaf P2H1 FALSE 2	3	2.81660255096131	0.332784740496743	1.66340620616471	-0.938867516987102	0.820411604299858	0.673173249366106	0.388656756732777	Hattah	vi	leaf.psi.midday.or.kleaf	P2H1	FALSE	2	log	-1	0	0.281580070174926	0.470799413826376	0.723598346832053	leaf.P.md2	1374
Hattah vi leaf.psi.predawn P2H1 FALSE 2	5	4.60894473460485	0.157298697250064	1.75352480671715	-0.92178894692097	1.21439333785515	0.684317410842843	0.30603604976625	Hattah	vi	leaf.psi.predawn	P2H1	FALSE	2	log	-1	0	-0.720001248257909	0.776638647604814	-0.00410432714415947	leaf.P.pd	1377
Hattah vi n.trunks P2H3 TRUE 2	4	-4.09766802930426	-1.02441700732627	-1.02441700732627	-1.02441700732606	-1.02441700732627	6.22528594092262e-07	3.11264297046131e-07	Hattah	vi	n.trunks	P2H3	TRUE	2	log	1	0	0.809367472969352	0.790076177163249	0	n.trunks	1392
Hattah vi spec.totvis.ratio.ad.ab P2H1 FALSE 2	7	3.12642048700172	-0.515008909829397	3.33718440944445	0.446631498143103	-0.0158694103984078	1.32476017324567	0.500712280744412	Hattah	vi	spec.totvis.ratio.ad.ab	P2H1	FALSE	2	log	1	0	-0.253915437288994	0.240252063955825	-0.1466112980327	refl.adax/abax	1431
Hattah vi trunk.bark.dens P2H2 TRUE 2	8	7.17206287790168	0.369983329498477	2.05045649763907	0.89650785973771	0.830568563390048	0.530256306085535	0.187473914900006	Hattah	vi	trunk.bark.dens	P2H2	TRUE	2	log	1	0	-0.892821472856481	0.227473506140867	-0.688889686718994	den.brk.trunk	1455
Hattah vi whole.lvs.area P2H3 TRUE 2	4	-1.05963118741283	-0.756389775968678	0.00460686950922119	-0.264907796853208	-0.153924140476708	0.338933321743531	0.169466660871765	Hattah	vi	whole.lvs.area	P2H3	TRUE	2	log	1	0	8.11656801865756	1.81329177486071	7.63621288952709	lvs.area	1474
Hattah vi whole.shoot.nolig.mass P2H3 TRUE 2	4	-0.87734921166475	-0.641547865221306	-0.0243568443521501	-0.219337302916188	-0.105722251045965	0.28614058134582	0.14307029067291	Hattah	vi	whole.shoot.nolig.mass	P2H3	TRUE	2	log	1	0	4.93465979271263	1.92156008827177	4.51318998555962	shoot-lig.mass	1488
MtD ar basal.area P2H3 TRUE 2	7	6.75318106917848	-0.12545950637834	1.70565310316293	0.964740152739783	0.993425699961468	0.598843738322522	0.226341657969948	MtD	ar	basal.area	P2H3	TRUE	2	log	1	0	4.83846855002084	1.57753040418288	6.36037547310428	basal.area	1510
MtD ar conduit.density P2H2 FALSE 2	5	1.5734900372745	-0.286639129856052	1.30110446225807	0.314698007454899	0.0081757845661385	0.661250353107861	0.295720147938983	MtD	ar	conduit.density	P2H2	FALSE	2	log	1	0	4.5964531508243	0.457349670354859	4.74038018079446	conduit.dens	1537
MtD ar conduit.HWDiam P2H2 FALSE 2	5	-4.40727718016615	-1.23874448406602	-0.29940198206516	-0.88145543603323	-1.16552438034107	0.454345957109475	0.203189689079798	MtD	ar	conduit.HWDiam	P2H2	FALSE	2	log	1	0	3.48924500670381	0.265025911003112	3.25563647676026	conduit.HWD	1538
MtD ar gmin P2H3 FALSE 2	5	3.22053056768755	0.360202199646772	0.792528490085922	0.644106113537509	0.672789156151209	0.166172726273578	0.0743147023908373	MtD	ar	gmin	P2H3	FALSE	2	log	1	0	2.30650789267431	0.981777107384764	2.93887652967242	gmin	1557
MtD ar kleaf P2H1 FALSE 2	4	4.50308384550544	0.950681155398791	1.24976814341773	1.12577096137636	1.15131727334438	0.127146610254832	0.0635733051274162	MtD	ar	kleaf	P2H1	FALSE	2	log	1	0	2.43530229577637	0.814837269807802	3.35262243237412	kleaf	1569
MtD ar Ks.theo P2H2 FALSE 2	5	-5.23764462242616	-1.81466280769743	-0.012253790852095	-1.04752892448523	-0.848771675904474	0.738965892446762	0.330475593712952	MtD	ar	Ks.theo	P2H2	FALSE	2	log	1	0	1.02682261699609	0.75463986848022	0.236315527193801	Ks.theo	1579
MtD ar Kstem.per.leaf.area P2H2 FALSE 2	5	-3.23740306812897	-1.21667721471624	0.158921444147051	-0.647480613625794	-0.89702993252736	0.610356394426124	0.272959677687697	MtD	ar	Kstem.per.leaf.area	P2H2	FALSE	2	log	1	0	5.41214241963342	0.63660787495156	4.99995116212012	Kstem/lvs.a	1582
MtD ar Kstem.per.xylem.rescale P2H2 FALSE 2	5	-1.16328811801986	-0.933178653664648	0.604018964543218	-0.232657623603973	-0.230632224214281	0.603325816482934	0.269815507647281	MtD	ar	Kstem.per.xylem.rescale	P2H2	FALSE	2	log	1	0	0.0364384019455622	0.622369906413624	-0.108360701482889	Kstem/xyl.a.r	1583
MtD ar leaf.mass.per.root.mass.std P2H1 FALSE 2	8	2.58887681973783	-0.458987676553502	1.05626160072387	0.323609602467229	0.312835173726588	0.611929115870828	0.216349613718875	MtD	ar	leaf.mass.per.root.mass.std	P2H1	FALSE	2	log	1	0	1.14707469890409	0.514226715564749	1.31348340190561	lvs/root.mass	1585
MtD ar leaf.psi.midday.or.kleaf P2H1 FALSE 2	4	1.15968655112374	0.039346952717838	0.528989997806348	-0.289921637780935	0.29567480029939	0.217460450213936	0.108730225106968	MtD	ar	leaf.psi.midday.or.kleaf	P2H1	FALSE	2	log	-1	0	0.281580070174926	0.470799413826376	0.418075007297375	leaf.P.md2	1592
MtD ar leaf.psi.predawn P2H1 FALSE 2	5	0.804743998352478	-0.857919078476016	0.791411468506828	-0.160948799670496	0.157298697250064	0.630908937803013	0.282151054507945	MtD	ar	leaf.psi.predawn	P2H1	FALSE	2	log	-1	0	-0.720001248257909	0.776638647604814	-0.59500219014808	leaf.P.pd	1595
MtD ar n.trunks P2H3 TRUE 2	7	4.13258145576765	-1.02441700732627	1.43852290315434	0.590368779395378	0.730216787730497	0.821770545479863	0.310600071156801	MtD	ar	n.trunks	P2H3	TRUE	2	log	1	0	0.809367472969352	0.790076177163249	1.27580378131045	n.trunks	1610
MtD ar spec.totvis.ratio.ad.ab P2H1 FALSE 2	8	-8.24149271723445	-2.60510405469802	1.96759147551641	-1.03018658965431	-1.40394940375768	1.46815298061511	0.519070464206092	MtD	ar	spec.totvis.ratio.ad.ab	P2H1	FALSE	2	log	1	0	-0.253915437288994	0.240252063955825	-0.50141989171334	refl.adax/abax	1647
MtD ar trunk.bark.dens P2H2 TRUE 2	7	-3.6427971564799	-1.13633423594283	0.15758898144624	-0.520399593782843	-0.408540613553359	0.420533405157838	0.158946686863258	MtD	ar	trunk.bark.dens	P2H2	TRUE	2	log	1	0	-0.892821472856481	0.227473506140867	-1.0111985930489	den.brk.trunk	1671
MtD ar whole.lvs.area P2H3 TRUE 2	7	2.58019170515809	-0.911186429921229	1.18734981057272	0.368598815022584	0.445018366849296	0.708945681715621	0.267956280981812	MtD	ar	whole.lvs.area	P2H3	TRUE	2	log	1	0	8.11656801865756	1.81329177486071	8.78494521816122	lvs.area	1690
MtD ar whole.shoot.nolig.mass P2H3 TRUE 2	7	3.1447840051178	-0.832345845536938	1.27995543981615	0.449254857873971	0.55075974171847	0.709471281359034	0.268154938974049	MtD	ar	whole.shoot.nolig.mass	P2H3	TRUE	2	log	1	0	4.93465979271263	1.92156008827177	5.7979299970653	shoot-lig.mass	1702
MtD di basal.area P2H3 TRUE 2	7	6.71240566766437	-1.08611021054794	2.29282340063073	0.958915095380624	1.13084975392613	1.03791005788134	0.392293128058098	MtD	di	basal.area	P2H3	TRUE	2	log	1	0	4.83846855002084	1.57753040418288	6.35118626801341	basal.area	1721
MtD di conduit.density P2H2 FALSE 2	5	2.86819640317572	-0.303923416048248	1.5674653800736	0.573639280635143	0.255884270932095	0.79772734210913	0.356754512893249	MtD	di	conduit.density	P2H2	FALSE	2	log	1	0	4.5964531508243	0.457349670354859	4.85880688672551	conduit.dens	1742
MtD di conduit.HWDiam P2H2 FALSE 2	5	-0.372418385340097	-1.06511183759379	0.637790940512439	-0.0744836770680195	0.311203039343247	0.717425844121718	0.320842591254266	MtD	di	conduit.HWDiam	P2H2	FALSE	2	log	1	0	3.48924500670381	0.265025911003112	3.46950490233503	conduit.HWD	1743
MtD di gmin P2H3 FALSE 2	5	-1.13179672537262	-0.681330051257825	0.0807010927906791	-0.226359345074525	-0.0474948921092166	0.344662553086237	0.154137779599891	MtD	di	gmin	P2H3	FALSE	2	log	1	0	2.30650789267431	0.981777107384764	2.08427346963726	gmin	1756
MtD di kleaf P2H1 FALSE 2	1	1.13194720398769	1.13194720398783	1.13194720398783	1.13194720398769	1.13194720398783	NA	NA	MtD	di	kleaf	P2H1	FALSE	2	log	1	0	2.43530229577637	0.814837269807802	3.35765506503958	kleaf	1762
MtD di Ks.theo P2H2 FALSE 2	5	1.21510488699005	-0.665319210318251	1.19571695081674	0.24302097739801	0.276158999304967	0.846092934876314	0.378384263533148	MtD	di	Ks.theo	P2H2	FALSE	2	log	1	0	1.02682261699609	0.75463986848022	1.21021593541809	Ks.theo	1766
MtD di Kstem.per.leaf.area P2H2 FALSE 2	5	0.793297754495143	-0.612235376456602	0.942229610808376	0.158659550899029	0.172843714413748	0.710962234660663	0.31795197722728	MtD	di	Kstem.per.leaf.area	P2H2	FALSE	2	log	1	0	5.41214241963342	0.63660787495156	5.51314633917209	Kstem/lvs.a	1769
MtD di Kstem.per.xylem.rescale P2H2 FALSE 2	5	1.54347577538738	-0.558663172643055	0.90310273867359	0.308695155077476	0.337161414927882	0.614123333571557	0.274644304086956	MtD	di	Kstem.per.xylem.rescale	P2H2	FALSE	2	log	1	0	0.0364384019455622	0.622369906413624	0.228560976721928	Kstem/xyl.a.r	1770
MtD di leaf.mass.per.root.mass.std P2H1 FALSE 2	7	6.99475537728267	0.119996269156079	3.02980005327822	0.999250768183239	0.641904974965365	1.06638458777318	0.403055488742851	MtD	di	leaf.mass.per.root.mass.std	P2H1	FALSE	2	log	1	0	1.14707469890409	0.514226715564749	1.66091613945225	lvs/root.mass	1771
MtD di leaf.psi.midday.or.kleaf P2H1 FALSE 2	4	2.00415237440166	0.039346952717838	1.02780028554389	-0.501038093600414	0.468502568070001	0.496801159698513	0.248400579849256	MtD	di	leaf.psi.midday.or.kleaf	P2H1	FALSE	2	log	-1	0	0.281580070174926	0.470799413826376	0.517468510945946	leaf.P.md2	1774
MtD di leaf.psi.predawn P2H1 FALSE 2	5	1.83247686422783	-0.252742358652394	0.989895899203994	-0.366495372845566	0.269334554927217	0.573237116580676	0.256359431980072	MtD	di	leaf.psi.predawn	P2H1	FALSE	2	log	-1	0	-0.720001248257909	0.776638647604814	-0.435366777538002	leaf.P.pd	1775
MtD di n.trunks P2H3 TRUE 2	7	7.6807967569448	-0.147100109797885	2.01060080754819	1.09725667956354	1.24341427403363	0.76342947452909	0.288549219020099	MtD	di	n.trunks	P2H3	TRUE	2	log	1	0	0.809367472969352	0.790076177163249	1.6762838357255	n.trunks	1784
MtD di spec.totvis.ratio.ad.ab P2H1 FALSE 2	8	2.39382083358805	-0.819652372418439	2.91768300607727	0.299227604198506	0.145429319483145	1.1784917767123	0.416659763442925	MtD	di	spec.totvis.ratio.ad.ab	P2H1	FALSE	2	log	1	0	-0.253915437288994	0.240252063955825	-0.182025387787689	refl.adax/abax	1801
MtD di trunk.bark.dens P2H2 TRUE 2	5	-3.2398501498551	-0.774222240881313	-0.401282360521079	-0.64797002997102	-0.719128652004586	0.1536307084903	0.0687057415231532	MtD	di	trunk.bark.dens	P2H2	TRUE	2	log	1	0	-0.892821472856481	0.227473506140867	-1.04021748744781	den.brk.trunk	1815
MtD di whole.lvs.area P2H3 TRUE 2	7	7.10589346685083	-0.977746324006845	2.19506553535891	1.01512763812155	1.23365564759734	0.988997151054352	0.373805787005885	MtD	di	whole.lvs.area	P2H3	TRUE	2	log	1	0	8.11656801865756	1.81329177486071	9.95729061529762	lvs.area	1827
MtD di whole.shoot.nolig.mass P2H3 TRUE 2	7	4.60262644428894	-1.32440663864428	1.90759132541979	0.657518063469849	0.854114366416321	1.00326367493203	0.379198026184985	MtD	di	whole.shoot.nolig.mass	P2H3	TRUE	2	log	1	0	4.93465979271263	1.92156008827177	6.19812026079411	shoot-lig.mass	1835
MtD du basal.area P2H3 TRUE 2	7	-2.26764944647903	-1.14023139809216	0.440890012797398	-0.323949920925575	-0.27443190114896	0.62843677706047	0.237526775261278	MtD	du	basal.area	P2H3	TRUE	2	log	1	0	4.83846855002084	1.57753040418288	4.32742770032824	basal.area	1850
MtD du conduit.density P2H2 FALSE 2	5	2.86157315238825	-1.53433661738597	1.82388017773579	0.572314630477649	0.892869092503575	1.3116065576381	0.586568284522659	MtD	du	conduit.density	P2H2	FALSE	2	log	1	0	4.5964531508243	0.457349670354859	4.85820105841267	conduit.dens	1877
MtD du conduit.HWDiam P2H2 FALSE 2	5	-3.16867038708142	-1.30633541070732	0.020260038025298	-0.633734077416284	-0.496017890326591	0.500602602345404	0.223876289711524	MtD	du	conduit.HWDiam	P2H2	FALSE	2	log	1	0	3.48924500670381	0.265025911003112	3.32128905550271	conduit.HWD	1878
MtD du gmin P2H3 FALSE 2	6	6.94673421323978	0.256755496399632	2.50901214854646	1.15778903553996	1.22948281770611	0.820405132506682	0.334928992833632	MtD	du	gmin	P2H3	FALSE	2	log	1	0	2.30650789267431	0.981777107384764	3.44319866294851	gmin	1897
MtD du kleaf P2H1 FALSE 2	5	3.81459695942885	-0.197337716055305	1.50422654311139	0.762919391885771	0.578159048500337	0.726051972745083	0.324700313251166	MtD	du	kleaf	P2H1	FALSE	2	log	1	0	2.43530229577637	0.814837269807802	3.05695745014382	kleaf	1909
MtD du Ks.theo P2H2 FALSE 2	5	-2.71703042964054	-0.901424155348051	-0.155672914738737	-0.543406085928109	-0.497393173425681	0.286178371033327	0.127982858264135	MtD	du	Ks.theo	P2H2	FALSE	2	log	1	0	1.02682261699609	0.75463986848022	0.616746719780349	Ks.theo	1919
MtD du Kstem.per.leaf.area P2H2 FALSE 2	5	-5.4904976750322	-1.733945519482	-0.49305130128478	-1.09809953500644	-1.14953393089885	0.542597250784686	0.242656867431812	MtD	du	Kstem.per.leaf.area	P2H2	FALSE	2	log	1	0	5.41214241963342	0.63660787495156	4.71308360816765	Kstem/lvs.a	1922
MtD du Kstem.per.xylem.rescale P2H2 FALSE 2	5	-2.98657604991331	-1.31901474462312	0.274534650477777	-0.597315209982662	-0.571699626002838	0.6693130390123	0.299325890691695	MtD	du	Kstem.per.xylem.rescale	P2H2	FALSE	2	log	1	0	0.0364384019455622	0.622369906413624	-0.33531260939053	Kstem/xyl.a.r	1923
MtD du leaf.mass.per.root.mass.std P2H1 FALSE 2	8	2.71431378899024	-1.69457982075717	1.48575727672512	0.33928922362378	0.504467353219432	0.937303214964974	0.331386729664843	MtD	du	leaf.mass.per.root.mass.std	P2H1	FALSE	2	log	1	0	1.14707469890409	0.514226715564749	1.32154628199442	lvs/root.mass	1925
MtD du leaf.psi.midday.or.kleaf P2H1 FALSE 2	5	4.31184609433603	-0.210829730169495	1.90542914842615	-0.862369218867207	0.874187813956794	0.752102559871455	0.336350489984836	MtD	du	leaf.psi.midday.or.kleaf	P2H1	FALSE	2	log	-1	0	0.281580070174926	0.470799413826376	0.68758299291876	leaf.P.md2	1932
MtD du leaf.psi.predawn P2H1 FALSE 2	5	5.12758346162946	0.556654213821857	1.61031066787247	-1.02551669232589	1.04979507596833	0.384073979366966	0.171763105250678	MtD	du	leaf.psi.predawn	P2H1	FALSE	2	log	-1	0	-0.720001248257909	0.776638647604814	0.0764546487655025	leaf.P.pd	1935
MtD du n.trunks P2H3 TRUE 2	7	4.38327869166324	-1.02441700732627	1.60753368525888	0.626182670237605	0.730216787730497	0.833528405415895	0.31504412449124	MtD	du	n.trunks	P2H3	TRUE	2	log	1	0	0.809367472969352	0.790076177163249	1.30409948327672	n.trunks	1950
MtD du spec.totvis.ratio.ad.ab P2H1 FALSE 2	7	7.61480531793495	-0.418748914537985	2.30095253276089	1.08782933113356	0.943368250142046	0.957161468647525	0.3617730300821	MtD	du	spec.totvis.ratio.ad.ab	P2H1	FALSE	2	log	1	0	-0.253915437288994	0.240252063955825	0.00743780474710677	refl.adax/abax	1987
MtD du trunk.bark.dens P2H2 TRUE 2	5	0.128820623071988	-0.831843640495073	0.387890141842213	0.0257641246143976	0.216794856870055	0.492849434807495	0.220408967780382	MtD	du	trunk.bark.dens	P2H2	TRUE	2	log	1	0	-0.892821472856481	0.227473506140867	-0.886960817097861	den.brk.trunk	2011
MtD du whole.lvs.area P2H3 TRUE 2	7	-1.92248656637048	-1.15284343204496	0.321656806538304	-0.274640938052926	-0.295439348701987	0.598234393315571	0.226111347205515	MtD	du	whole.lvs.area	P2H3	TRUE	2	log	1	0	8.11656801865756	1.81329177486071	7.61856386464673	lvs.area	2030
MtD du whole.shoot.nolig.mass P2H3 TRUE 2	7	-3.32206752339607	-1.39305490327233	0.138927476333926	-0.474581074770867	-0.514909334167073	0.601702334909131	0.227422105922351	MtD	du	whole.shoot.nolig.mass	P2H3	TRUE	2	log	1	0	4.93465979271263	1.92156008827177	4.02272374078374	shoot-lig.mass	2042
MtD ma basal.area P2H3 TRUE 2	7	3.25389450034027	-1.57880711186072	1.42773682247674	0.464842071477181	0.801283985048975	0.986619388659987	0.372907077295558	MtD	ma	basal.area	P2H3	TRUE	2	log	1	0	4.83846855002084	1.57753040418288	5.57177105091926	basal.area	2064
MtD ma conduit.density P2H2 FALSE 2	5	0.211229083987291	-1.03639701389738	1.40219625585266	0.0422458167974582	0.276508284292316	0.969916351365568	0.433759778828396	MtD	ma	conduit.density	P2H2	FALSE	2	log	1	0	4.5964531508243	0.457349670354859	4.61577426121003	conduit.dens	2091
MtD ma conduit.HWDiam P2H2 FALSE 2	5	-1.87015081266054	-1.15575136181203	0.369554431693966	-0.374030162532108	-0.274547377140482	0.570135154932696	0.254972192558376	MtD	ma	conduit.HWDiam	P2H2	FALSE	2	log	1	0	3.48924500670381	0.265025911003112	3.39011732213694	conduit.HWD	2092
MtD ma gmin P2H3 FALSE 2	5	-0.378435520815401	-1.65112980258559	0.757864800925333	-0.0756871041630802	0.242195101848847	0.921317181448769	0.412025569311591	MtD	ma	gmin	P2H3	FALSE	2	log	1	0	2.30650789267431	0.981777107384764	2.23220002648304	gmin	2111
MtD ma kleaf P2H1 FALSE 2	4	-1.79804075441689	-1.48470463225024	0.334410440207116	-0.449510188604222	-0.323873281187031	0.777107358157386	0.388553679078693	MtD	ma	kleaf	P2H1	FALSE	2	log	1	0	2.43530229577637	0.814837269807802	2.0690246409431	kleaf	2123
MtD ma Ks.theo P2H2 FALSE 2	5	-2.49913663218285	-1.37087266908945	0.709844982656096	-0.499827326436571	-0.773776021161662	0.790006464067546	0.353301631263856	MtD	ma	Ks.theo	P2H2	FALSE	2	log	1	0	1.02682261699609	0.75463986848022	0.649632989110978	Ks.theo	2133
MtD ma Kstem.per.leaf.area P2H2 FALSE 2	5	0.918129390378454	-0.118287055997212	0.613143721117648	0.183625878075691	-0.0105243329227404	0.365106197013377	0.163280455105669	MtD	ma	Kstem.per.leaf.area	P2H2	FALSE	2	log	1	0	5.41214241963342	0.63660787495156	5.52904009966223	Kstem/lvs.a	2136
MtD ma Kstem.per.xylem.rescale P2H2 FALSE 2	5	2.77052340842511	-0.432639446235731	1.12763774521806	0.554104681685021	0.8113847103464	0.624631416747748	0.279343661745993	MtD	ma	Kstem.per.xylem.rescale	P2H2	FALSE	2	log	1	0	0.0364384019455622	0.622369906413624	0.381296480829042	Kstem/xyl.a.r	2137
MtD ma leaf.mass.per.root.mass.std P2H1 FALSE 2	8	-3.94911736379072	-1.7396573350447	0.98005646391155	-0.49363967047384	-0.615514859258654	0.76692113823936	0.271147568742178	MtD	ma	leaf.mass.per.root.mass.std	P2H1	FALSE	2	log	1	0	1.14707469890409	0.514226715564749	0.893231992482924	lvs/root.mass	2139
MtD ma leaf.psi.midday.or.kleaf P2H1 FALSE 2	5	2.4230852411556	0.039346952717838	1.07663109873003	-0.484617048231121	0.465580906220923	0.407040127784272	0.182033879059166	MtD	ma	leaf.psi.midday.or.kleaf	P2H1	FALSE	2	log	-1	0	0.281580070174926	0.470799413826376	0.509737492413115	leaf.P.md2	2146
MtD ma leaf.psi.predawn P2H1 FALSE 2	5	2.65137606359394	0.269334554927217	0.717814289154207	-0.530275212718789	0.556654213821857	0.173091863860051	0.0774090347886428	MtD	ma	leaf.psi.predawn	P2H1	FALSE	2	log	-1	0	-0.720001248257909	0.776638647604814	-0.308169024193194	leaf.P.pd	2149
MtD ma n.trunks P2H3 TRUE 2	7	5.43577151128602	-0.147100109797885	1.60753368525888	0.776538787326574	0.366097376505244	0.698270927248738	0.263921603035234	MtD	ma	n.trunks	P2H3	TRUE	2	log	1	0	0.809367472969352	0.790076177163249	1.42289226947833	n.trunks	2164
MtD ma spec.totvis.ratio.ad.ab P2H1 FALSE 2	7	-10.6191407381257	-2.80721381044634	-0.0916156309737901	-1.51702010544653	-1.38763787867718	0.840252364435432	0.317585542118595	MtD	ma	spec.totvis.ratio.ad.ab	P2H1	FALSE	2	log	1	0	-0.253915437288994	0.240252063955825	-0.618382648684409	refl.adax/abax	2201
MtD ma trunk.bark.dens P2H2 TRUE 2	6	-4.52931686120655	-1.20870464200446	-0.390459270325401	-0.754886143534426	-0.714365608012572	0.283704126572794	0.115821724670887	MtD	ma	trunk.bark.dens	P2H2	TRUE	2	log	1	0	-0.892821472856481	0.227473506140867	-1.06453807066343	den.brk.trunk	2225
MtD ma whole.lvs.area P2H3 TRUE 2	7	2.12092854107686	-1.88686729002417	1.29642440414023	0.302989791582409	0.608670425791345	1.02629584171772	0.387903366966401	MtD	ma	whole.lvs.area	P2H3	TRUE	2	log	1	0	8.11656801865756	1.81329177486071	8.6659769156005	lvs.area	2244
MtD ma whole.shoot.nolig.mass P2H3 TRUE 2	7	0.627385463163591	-1.99320617437014	1.11473997207934	0.0896264947376559	0.394277083733778	0.992365605445089	0.375078943094536	MtD	ma	whole.shoot.nolig.mass	P2H3	TRUE	2	log	1	0	4.93465979271263	1.92156008827177	5.10688248785196	shoot-lig.mass	2256
MtD mi basal.area P2H3 TRUE 2	7	2.16733565669847	-1.02843605771965	1.65937046196604	0.309619379528353	0.428835451648209	0.820292062319188	0.310041257048124	MtD	mi	basal.area	P2H3	TRUE	2	log	1	0	4.83846855002084	1.57753040418288	5.32690253494989	basal.area	2278
MtD mi conduit.density P2H2 FALSE 2	5	0.384501604591605	-1.97486929364959	1.18240439912225	0.0769003209183211	0.20438599696753	1.22670200770503	0.548597815472782	MtD	mi	conduit.density	P2H2	FALSE	2	log	1	0	4.5964531508243	0.457349670354859	4.63162348724873	conduit.dens	2305
MtD mi conduit.HWDiam P2H2 FALSE 2	5	-3.14808959806169	-1.07705327882307	-0.0483790481827363	-0.629617919612338	-0.9745521751289	0.53133697514952	0.237621119078688	MtD	mi	conduit.HWDiam	P2H2	FALSE	2	log	1	0	3.48924500670381	0.265025911003112	3.32237994397437	conduit.HWD	2306
MtD mi gmin P2H3 FALSE 2	5	3.34511788678901	0.218429091944792	1.38928358204797	0.669023577357802	0.391154060292148	0.505776616952141	0.226190179386972	MtD	mi	gmin	P2H3	FALSE	2	log	1	0	2.30650789267431	0.981777107384764	2.96333992522559	gmin	2325
MtD mi kleaf P2H1 FALSE 2	5	3.38226583146889	0.337185998492933	0.902616033898624	0.676453166293777	0.717075866388304	0.220122727429203	0.0984418763848711	MtD	mi	kleaf	P2H1	FALSE	2	log	1	0	2.43530229577637	0.814837269807802	2.98650154695206	kleaf	2337
MtD mi Ks.theo P2H2 FALSE 2	5	-4.18934872714999	-1.38915565042857	0.016747268782833	-0.837869745429998	-0.866201140137503	0.556883828723322	0.24904601931914	MtD	mi	Ks.theo	P2H2	FALSE	2	log	1	0	1.02682261699609	0.75463986848022	0.394532702502329	Ks.theo	2347
MtD mi Kstem.per.leaf.area P2H2 FALSE 2	5	-0.325790800669438	-0.559899636121004	0.630755261850657	-0.0651581601338876	-0.193445438901045	0.486480359093031	0.217560630530105	MtD	mi	Kstem.per.leaf.area	P2H2	FALSE	2	log	1	0	5.41214241963342	0.63660787495156	5.37066222177382	Kstem/lvs.a	2350
MtD mi Kstem.per.xylem.rescale P2H2 FALSE 2	5	-2.2672496888049	-1.1980261871303	0.586468620462616	-0.453449937760979	-0.470828790916906	0.716054988220228	0.320229525857648	MtD	mi	Kstem.per.xylem.rescale	P2H2	FALSE	2	log	1	0	0.0364384019455622	0.622369906413624	-0.245775193381996	Kstem/xyl.a.r	2351
MtD mi leaf.mass.per.root.mass.std P2H1 FALSE 2	8	1.02561084056924	-1.8742066210297	1.24465237011574	0.128201355071155	0.324728186361966	0.943321585290894	0.333514544899418	MtD	mi	leaf.mass.per.root.mass.std	P2H1	FALSE	2	log	1	0	1.14707469890409	0.514226715564749	1.21299926065149	lvs/root.mass	2353
MtD mi leaf.psi.midday.or.kleaf P2H1 FALSE 2	5	0.879890469736438	-0.124121902331566	0.590560883457328	-0.175978093947288	0.191129138259169	0.28140922054415	0.12585002932639	MtD	mi	leaf.psi.midday.or.kleaf	P2H1	FALSE	2	log	-1	0	0.281580070174926	0.470799413826376	0.364430453651585	leaf.P.md2	2360
MtD mi leaf.psi.predawn P2H1 FALSE 2	5	1.65761878630747	0.0345773002422465	0.791411468506828	-0.331523757261493	0.157298697250064	0.358193861640929	0.160189164750454	MtD	mi	leaf.psi.predawn	P2H1	FALSE	2	log	-1	0	-0.720001248257909	0.776638647604814	-0.462527085769398	leaf.P.pd	2363
MtD mi n.trunks P2H3 TRUE 2	7	6.99529667722163	-1.02441700732627	1.75661176033675	0.999328096745947	1.24341427403363	0.9507370763261	0.359344838023928	MtD	mi	n.trunks	P2H3	TRUE	2	log	1	0	0.809367472969352	0.790076177163249	1.5989127953778	n.trunks	2378
MtD mi spec.totvis.ratio.ad.ab P2H1 FALSE 2	8	2.61567319763572	-0.971624690584591	0.788371899669795	0.326959149704464	0.46212745341809	0.588607162236454	0.208104057936184	MtD	mi	spec.totvis.ratio.ad.ab	P2H1	FALSE	2	log	1	0	-0.253915437288994	0.240252063955825	-0.175362826743367	refl.adax/abax	2415
MtD mi trunk.bark.dens P2H2 TRUE 2	5	-1.0639453749659	-0.813456805787314	0.0993258494960252	-0.212789074993179	-0.118571564778944	0.36747939155631	0.164341779970034	MtD	mi	trunk.bark.dens	P2H2	TRUE	2	log	1	0	-0.892821472856481	0.227473506140867	-0.94122534981434	den.brk.trunk	2439
MtD mi whole.lvs.area P2H3 TRUE 2	7	1.92069400679702	-0.958626948001595	1.55351323541768	0.27438485811386	0.319942000021328	0.764787324456646	0.289062438052393	MtD	mi	whole.lvs.area	P2H3	TRUE	2	log	1	0	8.11656801865756	1.81329177486071	8.61410782502104	lvs.area	2458
MtD mi whole.shoot.nolig.mass P2H3 TRUE 2	7	0.768877312400036	-1.19322404290073	1.44837234517085	0.109839616057148	0.188547643228005	0.79496008382404	0.300466669145924	MtD	mi	whole.shoot.nolig.mass	P2H3	TRUE	2	log	1	0	4.93465979271263	1.92156008827177	5.14572321503926	shoot-lig.mass	2470
MtD ni basal.area P2H3 TRUE 2	7	11.4585737084672	-0.0667029713272941	2.3683135286925	1.63693910120959	1.82413011986638	0.800705516192772	0.302638238463382	MtD	ni	basal.area	P2H3	TRUE	2	log	1	0	4.83846855002084	1.57753040418288	7.42078975197572	basal.area	2492
MtD ni conduit.density P2H2 FALSE 2	5	-6.84240066213306	-2.86459819044519	-0.606514446736625	-1.36848013242661	-1.2439334359197	0.90763529488862	0.405906843629804	MtD	ni	conduit.density	P2H2	FALSE	2	log	1	0	4.5964531508243	0.457349670354859	3.97057921337109	conduit.dens	2519
MtD ni conduit.HWDiam P2H2 FALSE 2	5	5.96000345006496	0.834065690476787	1.75943306202255	1.19200069001299	1.18845545291759	0.362683835729395	0.162197142206259	MtD	ni	conduit.HWDiam	P2H2	FALSE	2	log	1	0	3.48924500670381	0.265025911003112	3.80515607549169	conduit.HWD	2520
MtD ni gmin P2H3 FALSE 2	5	-3.00723295113585	-1.35024964937626	0.293916130888955	-0.60144659022717	-0.766447211412813	0.651199490956316	0.291225265738316	MtD	ni	gmin	P2H3	FALSE	2	log	1	0	2.30650789267431	0.981777107384764	1.71602139907336	gmin	2539
MtD ni kleaf P2H1 FALSE 2	5	-1.27877712695545	-1.67476584824737	0.808160042400323	-0.255755425391089	-0.145533642025223	0.916205370669027	0.409739498033267	MtD	ni	kleaf	P2H1	FALSE	2	log	1	0	2.43530229577637	0.814837269807802	2.22690324321447	kleaf	2551
MtD ni Ks.theo P2H2 FALSE 2	5	4.22566024095568	0.54333608745278	1.34251655013696	0.845132048191135	0.800178826230458	0.297569160225482	0.133076974054341	MtD	ni	Ks.theo	P2H2	FALSE	2	log	1	0	1.02682261699609	0.75463986848022	1.66459295469249	Ks.theo	2561
MtD ni Kstem.per.leaf.area P2H2 FALSE 2	5	0.166304454763576	-0.472953429056889	0.317250626601085	0.0332608909527153	0.1387545077645	0.325033784867878	0.145359527589724	MtD	ni	Kstem.per.leaf.area	P2H2	FALSE	2	log	1	0	5.41214241963342	0.63660787495156	5.43331656474329	Kstem/lvs.a	2564
MtD ni Kstem.per.xylem.rescale P2H2 FALSE 2	5	0.0896904379160333	-0.858146052876187	0.715107847978735	0.0179380875832067	0.463058487796688	0.746247842638573	0.333732180840483	MtD	ni	Kstem.per.xylem.rescale	P2H2	FALSE	2	log	1	0	0.0364384019455622	0.622369906413624	0.0476025278359884	Kstem/xyl.a.r	2565
MtD ni leaf.mass.per.root.mass.std P2H1 FALSE 2	8	8.66474422984084	0.154883182536032	1.96805217948143	1.0830930287301	1.06781673327516	0.70659442150018	0.249818853495682	MtD	ni	leaf.mass.per.root.mass.std	P2H1	FALSE	2	log	1	0	1.14707469890409	0.514226715564749	1.70403006971901	lvs/root.mass	2567
MtD ni leaf.psi.midday.or.kleaf P2H1 FALSE 2	5	1.15784570975075	-0.395645969175515	0.874187813956794	-0.231569141950149	0.191129138259169	0.492606684155363	0.220300406388432	MtD	ni	leaf.psi.midday.or.kleaf	P2H1	FALSE	2	log	-1	0	0.281580070174926	0.470799413826376	0.390602686465718	leaf.P.md2	2574
MtD ni leaf.psi.predawn P2H1 FALSE 2	5	2.14342287589898	0.0345773002422465	0.927073678960509	-0.428684575179796	0.467818985624383	0.351877204489097	0.157364269794043	MtD	ni	leaf.psi.predawn	P2H1	FALSE	2	log	-1	0	-0.720001248257909	0.776638647604814	-0.387068239541259	leaf.P.pd	2577
MtD ni n.trunks P2H3 TRUE 2	7	-4.90308776992288	-1.02441700732627	0.366097376505244	-0.700441109988982	-1.02441700732627	0.57278450222799	0.216492192532455	MtD	ni	n.trunks	P2H3	TRUE	2	log	1	0	0.809367472969352	0.790076177163249	0.255965638460891	n.trunks	2592
MtD ni spec.totvis.ratio.ad.ab P2H1 FALSE 2	8	9.12306238332121	-0.372832059316954	2.54873809645019	1.14038279791515	1.00427019147182	1.07702026602023	0.380784166789124	MtD	ni	spec.totvis.ratio.ad.ab	P2H1	FALSE	2	log	1	0	-0.253915437288994	0.240252063955825	0.0200638836095095	refl.adax/abax	2629
MtD ni trunk.bark.dens P2H2 TRUE 2	7	-5.00242609516044	-1.41279259722658	-0.202456673117837	-0.714632299308635	-0.408314561431167	0.482191185804675	0.182251137432358	MtD	ni	trunk.bark.dens	P2H2	TRUE	2	log	1	0	-0.892821472856481	0.227473506140867	-1.05538138758129	den.brk.trunk	2653
MtD ni whole.lvs.area P2H3 TRUE 2	7	11.652714759452	-0.113727432676702	2.43894273612231	1.66467353706457	1.85623585067912	0.829025310044733	0.313342114422369	MtD	ni	whole.lvs.area	P2H3	TRUE	2	log	1	0	8.11656801865756	1.81329177486071	11.1351068512449	lvs.area	2668
MtD ni whole.shoot.nolig.mass P2H3 TRUE 2	7	10.0346215199438	-0.334547661284002	2.21237684158071	1.43351735999197	1.62645179570076	0.827075990524786	0.312605340897285	MtD	ni	whole.shoot.nolig.mass	P2H3	TRUE	2	log	1	0	4.93465979271263	1.92156008827177	7.6892495375162	shoot-lig.mass	2680
MtD ob basal.area P2H3 TRUE 2	7	6.77048135589803	-1.17473054907228	1.51372736344638	0.967211622271147	1.38588368895006	0.969035820354141	0.366261113167217	MtD	ob	basal.area	P2H3	TRUE	2	log	1	0	4.83846855002084	1.57753040418288	6.36427429143285	basal.area	2702
MtD ob conduit.density P2H2 FALSE 2	5	-0.278887629767723	-1.17365480317495	0.511134434979647	-0.0557775259535447	0.173173005998587	0.656413466361898	0.293557026426295	MtD	ob	conduit.density	P2H2	FALSE	2	log	1	0	4.5964531508243	0.457349670354859	4.57094331771659	conduit.dens	2729
MtD ob conduit.HWDiam P2H2 FALSE 2	5	1.1361097825602	-0.895980928304921	0.662379886284108	0.227221956512039	0.425940719241148	0.63948360001679	0.285985760026766	MtD	ob	conduit.HWDiam	P2H2	FALSE	2	log	1	0	3.48924500670381	0.265025911003112	3.54946471272851	conduit.HWD	2730
MtD ob gmin P2H3 FALSE 2	5	1.19578649272626	0.00498036915588685	0.48289026672215	0.239157298545251	0.241153631755263	0.172264106705834	0.0770388505355042	MtD	ob	gmin	P2H3	FALSE	2	log	1	0	2.30650789267431	0.981777107384764	2.54130705344869	gmin	2749
MtD ob kleaf P2H1 FALSE 2	3	0.935257922451001	-0.0597829744261293	0.554877660605646	0.311752640817	0.440163236271616	0.326831584816286	0.188696303473355	MtD	ob	kleaf	P2H1	FALSE	2	log	1	0	2.43530229577637	0.814837269807802	2.68932996647588	kleaf	2760
MtD ob Ks.theo P2H2 FALSE 2	5	1.426965364441	-0.948883714770044	0.900178461411024	0.285393072888201	0.661829257326725	0.749721549487006	0.335285669769883	MtD	ob	Ks.theo	P2H2	FALSE	2	log	1	0	1.02682261699609	0.75463986848022	1.2421916079853	Ks.theo	2770
MtD ob Kstem.per.leaf.area P2H2 FALSE 2	5	4.34426105240527	0.194599578988701	1.47841346691374	0.868852210481055	1.04798813814271	0.552566197887609	0.247115116109059	MtD	ob	Kstem.per.leaf.area	P2H2	FALSE	2	log	1	0	5.41214241963342	0.63660787495156	5.96526057899464	Kstem/lvs.a	2773
MtD ob Kstem.per.xylem.rescale P2H2 FALSE 2	5	2.32305678561079	-0.198608926451983	1.21295867688715	0.464611357122158	0.433930382123601	0.509482611069904	0.227847550341278	MtD	ob	Kstem.per.xylem.rescale	P2H2	FALSE	2	log	1	0	0.0364384019455622	0.622369906413624	0.3255985287964	Kstem/xyl.a.r	2774
MtD ob leaf.mass.per.root.mass.std P2H1 FALSE 2	8	0.814044283412841	-0.904708693729439	1.63857584754465	0.101755535426605	-0.11457540463793	1.00778612097568	0.356306200063795	MtD	ob	leaf.mass.per.root.mass.std	P2H1	FALSE	2	log	1	0	1.14707469890409	0.514226715564749	1.19940011367544	lvs/root.mass	2776
MtD ob leaf.psi.midday.or.kleaf P2H1 FALSE 2	5	2.41712463115755	0.039346952717838	0.820411604299858	-0.48342492623151	0.528989997806348	0.331958884910138	0.14845652647882	MtD	ob	leaf.psi.midday.or.kleaf	P2H1	FALSE	2	log	-1	0	0.281580070174926	0.470799413826376	0.509176242075046	leaf.P.md2	2783
MtD ob leaf.psi.predawn P2H1 FALSE 2	5	2.09086047168921	-0.42467739309388	0.927073678960509	-0.418172094337842	0.639754020065869	0.553587660366151	0.247571928016756	MtD	ob	leaf.psi.predawn	P2H1	FALSE	2	log	-1	0	-0.720001248257909	0.776638647604814	-0.395232638446032	leaf.P.pd	2786
MtD ob n.trunks P2H3 TRUE 2	7	0.130049086376857	-1.02441700732627	1.0126497451643	0.0185784409109796	-0.147100109797885	0.669856194556534	0.253181843567527	MtD	ob	n.trunks	P2H3	TRUE	2	log	1	0	0.809367472969352	0.790076177163249	0.824045856540449	n.trunks	2801
MtD ob spec.totvis.ratio.ad.ab P2H1 FALSE 2	7	-6.73962752676334	-3.21640145839957	0.827252355976095	-0.962803932394763	-0.812950458213408	1.20441748534947	0.455227020133211	MtD	ob	spec.totvis.ratio.ad.ab	P2H1	FALSE	2	log	1	0	-0.253915437288994	0.240252063955825	-0.485231069231564	refl.adax/abax	2838
MtD ob trunk.bark.dens P2H2 TRUE 2	7	-6.29572280503953	-1.38122358495742	-0.507611543327766	-0.899388972148505	-0.890106445482561	0.271256933051085	0.102525483750752	MtD	ob	trunk.bark.dens	P2H2	TRUE	2	log	1	0	-0.892821472856481	0.227473506140867	-1.09740863573617	den.brk.trunk	2862
MtD ob whole.lvs.area P2H3 TRUE 2	7	4.72631899431462	-1.74899637014992	1.45915385338022	0.675188427759232	0.985208863669497	1.10159287624844	0.416362970941961	MtD	ob	whole.lvs.area	P2H3	TRUE	2	log	1	0	8.11656801865756	1.81329177486071	9.34088164119333	lvs.area	2881
MtD ob whole.shoot.nolig.mass P2H3 TRUE 2	7	3.31735533669871	-1.84621638134296	1.20370728358445	0.473907905242673	0.773350133315777	1.05848216363594	0.400068653168323	MtD	ob	whole.shoot.nolig.mass	P2H3	TRUE	2	log	1	0	4.93465979271263	1.92156008827177	5.84530230894286	shoot-lig.mass	2893
MtD re basal.area P2H3 TRUE 2	7	11.1966409578117	0.819111207041498	2.08507567559438	1.59952013683025	1.72925265651754	0.440324078068713	0.166426858120515	MtD	re	basal.area	P2H3	TRUE	2	log	1	0	4.83846855002084	1.57753040418288	7.36176019797131	basal.area	2915
MtD re conduit.density P2H2 FALSE 2	5	-3.10846454443936	-1.10788291153038	0.300085589908849	-0.621692908887871	-0.672179074924294	0.555467376898198	0.248412562805573	MtD	re	conduit.density	P2H2	FALSE	2	log	1	0	4.5964531508243	0.457349670354859	4.31212210388039	conduit.dens	2942
MtD re conduit.HWDiam P2H2 FALSE 2	5	1.28288517923284	-0.381259847397579	1.74833571535502	0.256577035846567	0.0171752122814531	0.866015051729533	0.387293705041046	MtD	re	conduit.HWDiam	P2H2	FALSE	2	log	1	0	3.48924500670381	0.265025911003112	3.55724456937169	conduit.HWD	2943
MtD re gmin P2H3 FALSE 2	5	0.16945937232822	-0.218388719421336	0.267913737217544	0.0338918744656439	0.00125890864598234	0.199330577382345	0.0891433442042412	MtD	re	gmin	P2H3	FALSE	2	log	1	0	2.30650789267431	0.981777107384764	2.33978215915122	gmin	2962
MtD re kleaf P2H1 FALSE 2	5	1.05928269866217	-0.328729712305992	0.841944845481737	0.211856539732435	0.158152201910792	0.442756053900688	0.1980065267943	MtD	re	kleaf	P2H1	FALSE	2	log	1	0	2.43530229577637	0.814837269807802	2.60793090020306	kleaf	2974
MtD re Ks.theo P2H2 FALSE 2	5	-0.0817131242765754	-0.796557619105249	2.04865426416188	-0.0163426248553151	-0.39621975475283	1.16760066385446	0.522166890990489	MtD	re	Ks.theo	P2H2	FALSE	2	log	1	0	1.02682261699609	0.75463986848022	1.0144898207247	Ks.theo	2984
MtD re Kstem.per.leaf.area P2H2 FALSE 2	5	-1.99911731093516	-1.37656483591144	0.448167092147546	-0.399823462187032	-0.138959637531845	0.788600128783029	0.352672699004788	MtD	re	Kstem.per.leaf.area	P2H2	FALSE	2	log	1	0	5.41214241963342	0.63660787495156	5.15761165501462	Kstem/lvs.a	2987
MtD re Kstem.per.xylem.rescale P2H2 FALSE 2	5	0.956247425661331	-0.56707632514758	1.07467614629355	0.191249485132266	0.15450310289817	0.695887919336287	0.311210538471366	MtD	re	Kstem.per.xylem.rescale	P2H2	FALSE	2	log	1	0	0.0364384019455622	0.622369906413624	0.155466326109308	Kstem/xyl.a.r	2988
MtD re leaf.mass.per.root.mass.std P2H1 FALSE 2	8	1.01260524861209	-3.12523508638014	1.54894588966384	0.126575656076511	0.440563203011774	1.505406307973	0.532241504404357	MtD	re	leaf.mass.per.root.mass.std	P2H1	FALSE	2	log	1	0	1.14707469890409	0.514226715564749	1.21216328279934	lvs/root.mass	2990
MtD re leaf.psi.midday.or.kleaf P2H1 FALSE 2	5	0.62447569091546	-0.124121902331566	0.874187813956794	-0.124895138183092	-0.0408152710965808	0.424333865806797	0.189767873819855	MtD	re	leaf.psi.midday.or.kleaf	P2H1	FALSE	2	log	-1	0	0.281580070174926	0.470799413826376	0.340380628022831	leaf.P.md2	2997
MtD re leaf.psi.predawn P2H1 FALSE 2	5	1.91277936305096	0.157298697250064	0.861028427998892	-0.382555872610192	0.269334554927217	0.296017922422658	0.132383239419064	MtD	re	leaf.psi.predawn	P2H1	FALSE	2	log	-1	0	-0.720001248257909	0.776638647604814	-0.422893572722387	leaf.P.pd	3000
MtD re n.trunks P2H3 TRUE 2	7	-1.19871155068904	-1.02441700732627	1.43852290315434	-0.171244507241292	-0.147100109797885	0.965130339252394	0.364784980060748	MtD	re	n.trunks	P2H3	TRUE	2	log	1	0	0.809367472969352	0.790076177163249	0.674071267327236	n.trunks	3015
MtD re spec.totvis.ratio.ad.ab P2H1 FALSE 2	8	-4.36697089576955	-0.928629557208606	0.24849409647289	-0.545871361971194	-0.693797195699981	0.425600832968968	0.1504726175355	MtD	re	spec.totvis.ratio.ad.ab	P2H1	FALSE	2	log	1	0	-0.253915437288994	0.240252063955825	-0.385062158656183	refl.adax/abax	3052
MtD re trunk.bark.dens P2H2 TRUE 2	7	-6.06644265605337	-1.12589247733183	-0.649425145649208	-0.866634665150481	-0.860199893014662	0.207114300910155	0.0782818475961814	MtD	re	trunk.bark.dens	P2H2	TRUE	2	log	1	0	-0.892821472856481	0.227473506140867	-1.08995789868121	den.brk.trunk	3076
MtD re whole.lvs.area P2H3 TRUE 2	7	10.3036024801349	0.769951194420898	2.08445583674271	1.47194321144785	1.59588898505269	0.480449766195476	0.181592942687479	MtD	re	whole.lvs.area	P2H3	TRUE	2	log	1	0	8.11656801865756	1.81329177486071	10.7856305370369	lvs.area	3091
MtD re whole.shoot.nolig.mass P2H3 TRUE 2	7	8.7371089397202	0.323260590587758	1.82914429352594	1.24815841996003	1.34585282388094	0.523994909970439	0.198051460006494	MtD	re	whole.shoot.nolig.mass	P2H3	TRUE	2	log	1	0	4.93465979271263	1.92156008827177	7.33307119634784	shoot-lig.mass	3103
MtD si basal.area P2H3 TRUE 2	7	0.764679527238513	-1.34265223651366	2.13714806739427	0.109239932462645	-0.287604136037816	1.1617322667907	0.439093523995362	MtD	si	basal.area	P2H3	TRUE	2	log	1	0	4.83846855002084	1.57753040418288	5.01079786483024	basal.area	3122
MtD si conduit.density P2H2 FALSE 2	5	2.63653985434166	-0.343748757015003	1.39846417375276	0.527307970868333	0.447887854834155	0.629843715495672	0.281674672609872	MtD	si	conduit.density	P2H2	FALSE	2	log	1	0	4.5964531508243	0.457349670354859	4.83761727747478	conduit.dens	3143
MtD si conduit.HWDiam P2H2 FALSE 2	5	-4.66905066303116	-1.23104297734073	-0.534700391396998	-0.933810132606231	-1.08867712351016	0.334693719187664	0.149679581549168	MtD	si	conduit.HWDiam	P2H2	FALSE	2	log	1	0	3.48924500670381	0.265025911003112	3.24176112560526	conduit.HWD	3144
MtD si gmin P2H3 FALSE 2	5	1.72505072404374	-0.948111300892387	1.33191004768023	0.345010144808748	0.461607837863442	0.828580833585026	0.370552613749912	MtD	si	gmin	P2H3	FALSE	2	log	1	0	2.30650789267431	0.981777107384764	2.64523095466284	gmin	3157
MtD si kleaf P2H1 FALSE 2	4	4.26729465893732	-0.114141461039046	1.79602268940264	1.06682366473433	1.2927067152871	0.876785408448974	0.438392704224487	MtD	si	kleaf	P2H1	FALSE	2	log	1	0	2.43530229577637	0.814837269807802	3.30458997811365	kleaf	3163
MtD si Ks.theo P2H2 FALSE 2	5	-4.96111740854531	-1.89851394750244	-0.302812094235445	-0.992223481709061	-0.881806070869848	0.624812199072975	0.279424510059661	MtD	si	Ks.theo	P2H2	FALSE	2	log	1	0	1.02682261699609	0.75463986848022	0.278051219256304	Ks.theo	3167
MtD si Kstem.per.leaf.area P2H2 FALSE 2	5	-1.128224183783	-1.46838200407365	0.379918030697213	-0.225644836756601	0.00242774727132405	0.742202160435154	0.331922896756042	MtD	si	Kstem.per.leaf.area	P2H2	FALSE	2	log	1	0	5.41214241963342	0.63660787495156	5.26849513961352	Kstem/lvs.a	3170
MtD si Kstem.per.xylem.rescale P2H2 FALSE 2	5	-1.53929209723992	-0.794767969264017	0.558142770607684	-0.307858419447984	-0.495236561875833	0.524507479631266	0.23456687583252	MtD	si	Kstem.per.xylem.rescale	P2H2	FALSE	2	log	1	0	0.0364384019455622	0.622369906413624	-0.155163413756236	Kstem/xyl.a.r	3171
MtD si leaf.mass.per.root.mass.std P2H1 FALSE 2	8	-0.60437897266047	-1.54278368862018	2.20502444301461	-0.0755473715825588	-0.278045818688848	1.12217347597043	0.396748237263186	MtD	si	leaf.mass.per.root.mass.std	P2H1	FALSE	2	log	1	0	1.14707469890409	0.514226715564749	1.10822622214619	lvs/root.mass	3172
MtD si leaf.psi.midday.or.kleaf P2H1 FALSE 2	5	1.29862739845021	-0.210829730169495	0.650397145226943	-0.259725479690042	0.332784740496743	0.41211265884065	0.184302383911175	MtD	si	leaf.psi.midday.or.kleaf	P2H1	FALSE	2	log	-1	0	0.281580070174926	0.470799413826376	0.403858673768991	leaf.P.md2	3175
MtD si leaf.psi.predawn P2H1 FALSE 2	5	1.68081941578703	-0.252742358652394	1.16183093364548	-0.336163883157406	0.269334554927217	0.534155953822583	0.238881804666707	MtD	si	leaf.psi.predawn	P2H1	FALSE	2	log	-1	0	-0.720001248257909	0.776638647604814	-0.45892338466947	leaf.P.pd	3176
MtD si n.trunks P2H3 TRUE 2	7	3.03171201889609	-1.02441700732627	2.01060080754819	0.433101716985155	0.366097376505244	0.925115512253038	0.349660797061381	MtD	si	n.trunks	P2H3	TRUE	2	log	1	0	0.809367472969352	0.790076177163249	1.15155082184668	n.trunks	3185
MtD si spec.totvis.ratio.ad.ab P2H1 FALSE 2	8	3.45603817038045	-0.651426906391384	1.04656809581603	0.432004771297557	0.533427756968408	0.561336266148134	0.198462340159641	MtD	si	spec.totvis.ratio.ad.ab	P2H1	FALSE	2	log	1	0	-0.253915437288994	0.240252063955825	-0.150125399345598	refl.adax/abax	3202
MtD si trunk.bark.dens P2H2 TRUE 2	7	-0.763575347864844	-0.752824641523075	0.638111470125358	-0.109082192552121	-0.275006301995367	0.525807315432744	0.198736484881933	MtD	si	trunk.bark.dens	P2H2	TRUE	2	log	1	0	-0.892821472856481	0.227473506140867	-0.917634781652721	den.brk.trunk	3216
MtD si whole.lvs.area P2H3 TRUE 2	7	-1.60146540624237	-1.56488942935581	1.54223401327479	-0.228780772320338	-0.604756539462278	1.03471760056424	0.391086492610635	MtD	si	whole.lvs.area	P2H3	TRUE	2	log	1	0	8.11656801865756	1.81329177486071	7.70172172596358	lvs.area	3228
MtD si whole.shoot.nolig.mass P2H3 TRUE 2	7	-1.84939636752097	-1.72915052447632	1.68207077274168	-0.264199481074424	-0.638058405974493	1.116973421778	0.422176270727636	MtD	si	whole.shoot.nolig.mass	P2H3	TRUE	2	log	1	0	4.93465979271263	1.92156008827177	4.42698461453775	shoot-lig.mass	3236
MtD vi basal.area P2H3 TRUE 2	7	8.31298355944364	-0.360719548011306	1.76528728541551	1.18756907992052	1.41443486746809	0.777989938886474	0.294052557257707	MtD	vi	basal.area	P2H3	TRUE	2	log	1	0	4.83846855002084	1.57753040418288	6.71189488066323	basal.area	3344
MtD vi conduit.density P2H2 FALSE 2	5	-0.896555121675192	-0.534452833863381	0.144419457884548	-0.179311024335038	-0.231469829350173	0.26336247866202	0.117779281002223	MtD	vi	conduit.density	P2H2	FALSE	2	log	1	0	4.5964531508243	0.457349670354859	4.51444531295419	conduit.dens	3371
MtD vi conduit.HWDiam P2H2 FALSE 2	5	5.49074634122871	0.864468576513627	1.25881296521225	1.09814926824574	1.17272989514292	0.180383131416343	0.0806697887682442	MtD	vi	conduit.HWDiam	P2H2	FALSE	2	log	1	0	3.48924500670381	0.265025911003112	3.78028301693703	conduit.HWD	3372
MtD vi gmin P2H3 FALSE 2	5	-1.63111357370508	-0.795214527190698	0.402763912555779	-0.326222714741016	-0.399539388936477	0.445950002755613	0.199434904145554	MtD	vi	gmin	P2H3	FALSE	2	log	1	0	2.30650789267431	0.981777107384764	1.98622989943105	gmin	3391
MtD vi kleaf P2H1 FALSE 2	3	1.72198950113261	-0.592016207382745	1.23465906588626	0.573996500377537	1.079346642629	1.01277821520689	0.584727775179086	MtD	vi	kleaf	P2H1	FALSE	2	log	1	0	2.43530229577637	0.814837269807802	2.90301603702392	kleaf	3403
MtD vi Ks.theo P2H2 FALSE 2	5	7.16993792844141	1.16342122235353	1.85588180734227	1.43398758568828	1.32352324547447	0.292169266362156	0.130662068104404	MtD	vi	Ks.theo	P2H2	FALSE	2	log	1	0	1.02682261699609	0.75463986848022	2.10896682006278	Ks.theo	3413
MtD vi Kstem.per.leaf.area P2H2 FALSE 2	5	5.05456553287786	0.468288306765387	1.61425938005071	1.01091310657557	0.938434511652365	0.418474552616139	0.1871475093007	MtD	vi	Kstem.per.leaf.area	P2H2	FALSE	2	log	1	0	5.41214241963342	0.63660787495156	6.05569766417175	Kstem/lvs.a	3416
MtD vi Kstem.per.xylem.rescale P2H2 FALSE 2	5	6.73249679794799	1.01310591767198	1.57088966780497	1.3464993595896	1.52985912419168	0.280380084393552	0.125389785648222	MtD	vi	Kstem.per.xylem.rescale	P2H2	FALSE	2	log	1	0	0.0364384019455622	0.622369906413624	0.874459082358226	Kstem/xyl.a.r	3417
MtD vi leaf.mass.per.root.mass.std P2H1 FALSE 2	8	-0.132087156016041	-1.55531984434831	1.62517261635726	-0.0165108945020052	-0.0574922959003227	1.12752928158988	0.3986418004993	MtD	vi	leaf.mass.per.root.mass.std	P2H1	FALSE	2	log	1	0	1.14707469890409	0.514226715564749	1.13858435585371	lvs/root.mass	3419
MtD vi leaf.psi.midday.or.kleaf P2H1 FALSE 2	5	0.667786470514329	-0.494456660668961	0.820411604299858	-0.133557294102866	0.039346952717838	0.474529400803229	0.212215999503653	MtD	vi	leaf.psi.midday.or.kleaf	P2H1	FALSE	2	log	-1	0	0.281580070174926	0.470799413826376	0.344458765952732	leaf.P.md2	3426
MtD vi leaf.psi.predawn P2H1 FALSE 2	5	2.81142181596624	0.157298697250064	0.927073678960509	-0.562284363193248	0.467818985624383	0.303080550357644	0.135541742651548	MtD	vi	leaf.psi.predawn	P2H1	FALSE	2	log	-1	0	-0.720001248257909	0.776638647604814	-0.283309480859316	leaf.P.pd	3429
MtD vi n.trunks P2H3 TRUE 2	7	-4.02577087239433	-1.02441700732627	0.730216787730497	-0.575110124627762	-1.02441700732627	0.7745034196748	0.29273477686123	MtD	vi	n.trunks	P2H3	TRUE	2	log	1	0	0.809367472969352	0.790076177163249	0.354986664254933	n.trunks	3444
MtD vi spec.totvis.ratio.ad.ab P2H1 FALSE 2	8	-1.01397946536508	-0.971624690584591	0.30499052683267	-0.126747433170635	0.192390512324471	0.522154977498135	0.18460966270962	MtD	vi	spec.totvis.ratio.ad.ab	P2H1	FALSE	2	log	1	0	-0.253915437288994	0.240252063955825	-0.284366769708868	refl.adax/abax	3481
MtD vi trunk.bark.dens P2H2 TRUE 2	7	-6.70072959484514	-1.86625201920026	1.25156670985628	-0.957247084977878	-1.05335177626712	1.06378790743281	0.40207403582643	MtD	vi	trunk.bark.dens	P2H2	TRUE	2	log	1	0	-0.892821472856481	0.227473506140867	-1.11056982351874	den.brk.trunk	3505
MtD vi whole.lvs.area P2H3 TRUE 2	7	7.80146720776156	-0.178301859898548	1.74027368573413	1.11449531539451	1.43006391433191	0.698912341421062	0.264164034804857	MtD	vi	whole.lvs.area	P2H3	TRUE	2	log	1	0	8.11656801865756	1.81329177486071	10.1374732071844	lvs.area	3523
MtD vi whole.shoot.nolig.mass P2H3 TRUE 2	7	5.90950360698071	-0.582460277100938	1.53429723047653	0.844214800997244	1.12555796448383	0.7465991851756	0.282187967574014	MtD	vi	whole.shoot.nolig.mass	P2H3	TRUE	2	log	1	0	4.93465979271263	1.92156008827177	6.5568692602371	shoot-lig.mass	3535
StA ar basal.area P2H3 TRUE 2	7	5.02278613119097	-0.0737250272309304	1.68779197513092	0.717540875884424	0.546963062272554	0.573984511590365	0.216945753438711	StA	ar	basal.area	P2H3	TRUE	2	log	1	0	4.83846855002084	1.57753040418288	5.97041109797179	basal.area	3557
StA ar conduit.density P2H2 FALSE 2	5	2.27665504538936	-0.127687198235092	0.914659226818194	0.455331009077872	0.475896923097609	0.410677699213654	0.183660650456988	StA	ar	conduit.density	P2H2	FALSE	2	log	1	0	4.5964531508243	0.457349670354859	4.80469863772742	conduit.dens	3584
StA ar conduit.HWDiam P2H2 FALSE 2	5	-3.31408776766739	-1.3188134645374	-0.161320445149731	-0.662817553533478	-0.760649321644357	0.487273639832986	0.217915396462061	StA	ar	conduit.HWDiam	P2H2	FALSE	2	log	1	0	3.48924500670381	0.265025911003112	3.31358118075004	conduit.HWD	3585
StA ar gmin P2H3 FALSE 2	5	-0.980308574232822	-0.483366350580365	0.151357379786422	-0.196061714846564	-0.302457641829081	0.293567233716808	0.13128725811147	StA	ar	gmin	P2H3	FALSE	2	log	1	0	2.30650789267431	0.981777107384764	2.11401898940385	gmin	3604
StA ar kleaf P2H1 FALSE 2	4	-2.0561383553345	-1.32631445730976	0.349677358435035	-0.514034588833624	-0.539750628230031	0.884108319017049	0.442054159508525	StA	ar	kleaf	P2H1	FALSE	2	log	1	0	2.43530229577637	0.814837269807802	2.01644775482418	kleaf	3616
StA ar Ks.theo P2H2 FALSE 2	5	-3.2757997394724	-1.56422647136948	0.227786755541183	-0.655159947894481	-0.514216168568296	0.686143506871889	0.306852704737128	StA	ar	Ks.theo	P2H2	FALSE	2	log	1	0	1.02682261699609	0.75463986848022	0.532412800083694	Ks.theo	3626
StA ar Kstem.per.leaf.area P2H2 FALSE 2	5	0.030230121670229	-0.696488406265979	1.10889942560076	0.0060460243340458	-0.415736648181345	0.784708037483224	0.350932102860588	StA	ar	Kstem.per.leaf.area	P2H2	FALSE	2	log	1	0	5.41214241963342	0.63660787495156	5.4159913663374	Kstem/lvs.a	3629
StA ar Kstem.per.xylem.rescale P2H2 FALSE 2	5	-3.16606646638593	-0.906770966267237	0.258014750421567	-0.633213293277186	-0.88986141110179	0.503054211722684	0.224972682755899	StA	ar	Kstem.per.xylem.rescale	P2H2	FALSE	2	log	1	0	0.0364384019455622	0.622369906413624	-0.357654496129544	Kstem/xyl.a.r	3630
StA ar leaf.mass.per.root.mass.std P2H1 FALSE 2	8	-0.0627748551851255	-0.684981073722845	0.82451355341561	-0.00784685689814069	-0.139394823401414	0.534517297893211	0.1889804030009	StA	ar	leaf.mass.per.root.mass.std	P2H1	FALSE	2	log	1	0	1.14707469890409	0.514226715564749	1.14303963545444	lvs/root.mass	3632
StA ar leaf.psi.midday.or.kleaf P2H1 FALSE 2	4	6.83936610344699	1.30524366924622	1.96979912979257	-1.70984152586175	1.78216165220417	0.311030798094503	0.155515399047251	StA	ar	leaf.psi.midday.or.kleaf	P2H1	FALSE	2	log	-1	0	0.281580070174926	0.470799413826376	1.08657245828726	leaf.P.md2	3639
StA ar leaf.psi.predawn P2H1 FALSE 2	5	10.3763706718764	1.26489393201723	2.4643683682662	-2.07527413437529	2.32000612404042	0.510316173784638	0.228220330920009	StA	ar	leaf.psi.predawn	P2H1	FALSE	2	log	-1	0	-0.720001248257909	0.776638647604814	0.891736848873552	leaf.P.pd	3642
StA ar n.trunks P2H3 TRUE 2	7	3.50596179413424	-0.147100109797885	1.60753368525888	0.50085168487632	0.366097376505244	0.71954104672024	0.271960952532123	StA	ar	n.trunks	P2H3	TRUE	2	log	1	0	0.809367472969352	0.790076177163249	1.20507845748112	n.trunks	3657
StA ar spec.totvis.ratio.ad.ab P2H1 FALSE 2	8	-4.07234255410322	-1.8325170000231	0.442253511822557	-0.509042819262902	-0.239321642938855	0.822065233799143	0.290643950698539	StA	ar	spec.totvis.ratio.ad.ab	P2H1	FALSE	2	log	1	0	-0.253915437288994	0.240252063955825	-0.376214025259287	refl.adax/abax	3695
StA ar trunk.bark.dens P2H2 TRUE 2	7	6.04209451964834	0.157833829052871	1.54192922318658	0.863156359949763	0.816306274396658	0.491500391395669	0.185769686417693	StA	ar	trunk.bark.dens	P2H2	TRUE	2	log	1	0	-0.892821472856481	0.227473506140867	-0.696476269310681	den.brk.trunk	3719
StA ar whole.lvs.area P2H3 TRUE 2	7	2.00353448551959	-0.47612577407742	1.23749029054657	0.286219212217085	0.160960031111836	0.57005947815385	0.215462230244335	StA	ar	whole.lvs.area	P2H3	TRUE	2	log	1	0	8.11656801865756	1.81329177486071	8.63556696197858	lvs.area	3738
StA ar whole.shoot.nolig.mass P2H3 TRUE 2	7	1.78308002079575	-0.490439673161374	1.25396831102092	0.254725717256536	0.0951789534592961	0.585562665243442	0.221321884182616	StA	ar	whole.shoot.nolig.mass	P2H3	TRUE	2	log	1	0	4.93465979271263	1.92156008827177	5.4241305644495	shoot-lig.mass	3750
StA du basal.area P2H3 TRUE 2	7	2.27232799297326	-0.601472246151287	0.935322672400463	0.324618284710466	0.340232301172326	0.487729791054009	0.184344533446629	StA	du	basal.area	P2H3	TRUE	2	log	1	0	4.83846855002084	1.57753040418288	5.35056376390691	basal.area	3855
StA du conduit.density P2H2 FALSE 2	5	3.11645277192065	-0.047633377964411	1.50443315615278	0.62329055438413	0.466631199255033	0.611985762040357	0.27368835303685	StA	du	conduit.density	P2H2	FALSE	2	log	1	0	4.5964531508243	0.457349670354859	4.88151488040458	conduit.dens	3882
StA du conduit.HWDiam P2H2 FALSE 2	5	-3.94230790355914	-1.3485459838335	-0.475101550157166	-0.788461580711828	-0.756164361615613	0.360826299235074	0.161366426631861	StA	du	conduit.HWDiam	P2H2	FALSE	2	log	1	0	3.48924500670381	0.265025911003112	3.28028225798334	conduit.HWD	3883
StA du gmin P2H3 FALSE 2	5	-4.76356572345594	-2.06701484760116	0.425005251319037	-0.952713144691188	-1.02900808471371	0.889929390844036	0.397988522620449	StA	du	gmin	P2H3	FALSE	2	log	1	0	2.30650789267431	0.981777107384764	1.37115593730705	gmin	3902
StA du kleaf P2H1 FALSE 2	5	-2.73869835280902	-0.881203096169906	0.128110399178366	-0.547739670561805	-0.623264170894542	0.396754393174776	0.177433958702095	StA	du	kleaf	P2H1	FALSE	2	log	1	0	2.43530229577637	0.814837269807802	1.98898359805171	kleaf	3914
StA du Ks.theo P2H2 FALSE 2	5	-3.64935175240134	-0.98264951868577	-0.384611616168465	-0.729870350480269	-0.696506592512316	0.235095283122006	0.105137806850073	StA	du	Ks.theo	P2H2	FALSE	2	log	1	0	1.02682261699609	0.75463986848022	0.476033351704245	Ks.theo	3924
StA du Kstem.per.leaf.area P2H2 FALSE 2	5	-7.01830607570537	-2.13668331263053	-0.902134386007632	-1.40366121514107	-1.41451757810641	0.464978626464063	0.207944763371626	StA	du	Kstem.per.leaf.area	P2H2	FALSE	2	log	1	0	5.41214241963342	0.63660787495156	4.5185606363113	Kstem/lvs.a	3927
StA du Kstem.per.xylem.rescale P2H2 FALSE 2	5	-4.35538122551588	-1.53837488678228	0.662014030985934	-0.871076245103177	-1.18644997108142	0.908574928519836	0.406327060564473	StA	du	Kstem.per.xylem.rescale	P2H2	FALSE	2	log	1	0	0.0364384019455622	0.622369906413624	-0.505693239197717	Kstem/xyl.a.r	3928
StA du leaf.mass.per.root.mass.std P2H1 FALSE 2	8	2.7802700566026	-0.164961868641686	0.746574812296978	0.347533757075325	0.340419773965132	0.299726723147227	0.105969399220114	StA	du	leaf.mass.per.root.mass.std	P2H1	FALSE	2	log	1	0	1.14707469890409	0.514226715564749	1.32578584135445	lvs/root.mass	3930
StA du leaf.psi.midday.or.kleaf P2H1 FALSE 2	5	9.99848313301618	1.58887059974569	2.68900597868621	-1.99969662660324	1.83904728263302	0.480717167900463	0.214983253075323	StA	du	leaf.psi.midday.or.kleaf	P2H1	FALSE	2	log	-1	0	0.281580070174926	0.470799413826376	1.22303606981004	leaf.P.md2	3937
StA du leaf.psi.predawn P2H1 FALSE 2	5	9.52074974869856	1.49137077167248	2.71206643639703	-1.90414994973971	1.53225039878413	0.552562054746103	0.247113263239849	StA	du	leaf.psi.predawn	P2H1	FALSE	2	log	-1	0	-0.720001248257909	0.776638647604814	0.758835193546838	leaf.P.pd	3940
StA du n.trunks P2H3 TRUE 2	7	5.88721525082428	-1.02441700732627	1.75661176033675	0.841030750117755	1.0126497451643	0.902875576816599	0.341254891584388	StA	du	n.trunks	P2H3	TRUE	2	log	1	0	0.809367472969352	0.790076177163249	1.47384583289802	n.trunks	3955
StA du spec.totvis.ratio.ad.ab P2H1 FALSE 2	8	5.76677325683067	0.00943665521636594	1.89735122601361	0.720846657103834	0.551981799938501	0.580503227973166	0.205238884500253	StA	du	spec.totvis.ratio.ad.ab	P2H1	FALSE	2	log	1	0	-0.253915437288994	0.240252063955825	-0.0807305401231133	refl.adax/abax	3993
StA du trunk.bark.dens P2H2 TRUE 2	7	12.9767669139887	1.2891912716854	2.50747686633199	1.85382384485553	1.90034222858243	0.380934962106849	0.143979882203505	StA	du	trunk.bark.dens	P2H2	TRUE	2	log	1	0	-0.892821472856481	0.227473506140867	-0.471125663100143	den.brk.trunk	4017
StA du whole.lvs.area P2H3 TRUE 2	7	0.727207735536467	-0.872336977013176	0.750476433752784	0.103886819362352	0.170019240337562	0.508778918099651	0.192300355657739	StA	du	whole.lvs.area	P2H3	TRUE	2	log	1	0	8.11656801865756	1.81329177486071	8.30494513372417	lvs.area	4036
StA du whole.shoot.nolig.mass P2H3 TRUE 2	7	0.23133657876042	-0.946950662816752	0.703896553479631	0.03304808268006	0.099928647448748	0.514361086333546	0.194410216932512	StA	du	whole.shoot.nolig.mass	P2H3	TRUE	2	log	1	0	4.93465979271263	1.92156008827177	4.99816366938467	shoot-lig.mass	4048
StA ma basal.area P2H3 TRUE 2	7	3.8311009468398	-0.71397870779252	1.32195137441013	0.547300135262828	0.759067955331838	0.693619567449571	0.262163554279965	StA	ma	basal.area	P2H3	TRUE	2	log	1	0	4.83846855002084	1.57753040418288	5.70185115361112	basal.area	4070
StA ma conduit.density P2H2 FALSE 2	5	-0.373430696251489	-0.534727231488203	0.301783516438018	-0.0746861392502979	-0.0197475073318537	0.332447657905489	0.148675112407454	StA	ma	conduit.density	P2H2	FALSE	2	log	1	0	4.5964531508243	0.457349670354859	4.56229546965915	conduit.dens	4097
StA ma conduit.HWDiam P2H2 FALSE 2	5	1.45867617873	-0.00483072286298182	0.52942359171443	0.291735235746	0.312415145859926	0.196658552288076	0.087948378254567	StA	ma	conduit.HWDiam	P2H2	FALSE	2	log	1	0	3.48924500670381	0.265025911003112	3.56656240333105	conduit.HWD	4098
StA ma gmin P2H3 FALSE 2	5	1.06406875218499	-0.583696635143458	1.80213303925623	0.212813750436999	0.0166970083826329	0.982348128241019	0.43931943846332	StA	ma	gmin	P2H3	FALSE	2	log	1	0	2.30650789267431	0.981777107384764	2.51544356099039	gmin	4117
StA ma kleaf P2H1 FALSE 2	4	-1.2959333560425	-0.64033991182519	0.292482251950136	-0.323983339010624	-0.474037848083935	0.42000857553686	0.21000428776843	StA	ma	kleaf	P2H1	FALSE	2	log	1	0	2.43530229577637	0.814837269807802	2.17130859634926	kleaf	4129
StA ma Ks.theo P2H2 FALSE 2	5	1.82280261635742	0.0178556328555671	0.832290738703259	0.364560523271484	0.277134021064438	0.31863457548106	0.142497714151487	StA	ma	Ks.theo	P2H2	FALSE	2	log	1	0	1.02682261699609	0.75463986848022	1.30193452232925	Ks.theo	4139
StA ma Kstem.per.leaf.area P2H2 FALSE 2	5	0.593893168977502	-0.348175218315688	1.06219648819098	0.1187786337955	-0.243450176396993	0.606935908325383	0.271429989800228	StA	ma	Kstem.per.leaf.area	P2H2	FALSE	2	log	1	0	5.41214241963342	0.63660787495156	5.48775783328456	Kstem/lvs.a	4142
StA ma Kstem.per.xylem.rescale P2H2 FALSE 2	5	-1.65860298551934	-1.3224978054882	0.257416920542998	-0.331720597103867	-0.26297284974267	0.604276463350719	0.270240649851074	StA	ma	Kstem.per.xylem.rescale	P2H2	FALSE	2	log	1	0	0.0364384019455622	0.622369906413624	-0.170014515030198	Kstem/xyl.a.r	4143
StA ma leaf.mass.per.root.mass.std P2H1 FALSE 2	8	-5.9094941085209	-1.66105469000135	0.36321600617915	-0.738686763565113	-0.908829128187514	0.712408050817776	0.25187428185257	StA	ma	leaf.mass.per.root.mass.std	P2H1	FALSE	2	log	1	0	1.14707469890409	0.514226715564749	0.76722223064462	lvs/root.mass	4145
StA ma leaf.psi.midday.or.kleaf P2H1 FALSE 2	4	9.45196325765164	2.23751552279099	2.54890816663557	-2.36299081441291	2.33276978411261	0.135829455659846	0.0679147278299232	StA	ma	leaf.psi.midday.or.kleaf	P2H1	FALSE	2	log	-1	0	0.281580070174926	0.470799413826376	1.39407476047563	leaf.P.md2	4152
StA ma leaf.psi.predawn P2H1 FALSE 2	5	12.874131652974	2.29799532994458	2.74386064682749	-2.57482633059481	2.57640422594335	0.170413247084394	0.0762111209494344	StA	ma	leaf.psi.predawn	P2H1	FALSE	2	log	-1	0	-0.720001248257909	0.776638647604814	1.2797083909536	leaf.P.pd	4155
StA ma n.trunks P2H3 TRUE 2	7	2.18283903159045	-1.02441700732627	1.75661176033675	0.311834147370064	0.366097376505244	1.02717997284723	0.388237537122836	StA	ma	n.trunks	P2H3	TRUE	2	log	1	0	0.809367472969352	0.790076177163249	1.05574020403271	n.trunks	4170
StA ma spec.totvis.ratio.ad.ab P2H1 FALSE 2	8	0.421699958665613	-1.06837473472953	1.41524394754088	0.0527124948332016	0.145768395393985	0.779046497925448	0.275434530771358	StA	ma	spec.totvis.ratio.ad.ab	P2H1	FALSE	2	log	1	0	-0.253915437288994	0.240252063955825	-0.241251151610413	refl.adax/abax	4208
StA ma trunk.bark.dens P2H2 TRUE 2	7	7.15260033042841	0.0340281429851584	1.58706859865135	1.02180004720406	1.19265171986449	0.622008634955444	0.235097165918123	StA	ma	trunk.bark.dens	P2H2	TRUE	2	log	1	0	-0.892821472856481	0.227473506140867	-0.660389033543262	den.brk.trunk	4232
StA ma whole.lvs.area P2H3 TRUE 2	7	0.351272097962465	-1.69523488514495	0.796040660870632	0.0501817282803521	0.479851601274052	0.871659318822772	0.329456255082431	StA	ma	whole.lvs.area	P2H3	TRUE	2	log	1	0	8.11656801865756	1.81329177486071	8.20756213379874	lvs.area	4251
StA ma whole.shoot.nolig.mass P2H3 TRUE 2	7	0.10439825545518	-1.50080104026041	0.798435320464183	0.0149140364935972	0.358554051069924	0.769957851827863	0.291016713705435	StA	ma	whole.shoot.nolig.mass	P2H3	TRUE	2	log	1	0	4.93465979271263	1.92156008827177	4.96331800999386	shoot-lig.mass	4263
StA mi basal.area P2H3 TRUE 2	7	5.33862899088808	0.369163649424218	1.16788705719883	0.762661284412583	0.760897082141795	0.25579425210248	0.0966811396947033	StA	mi	basal.area	P2H3	TRUE	2	log	1	0	4.83846855002084	1.57753040418288	6.04158991427435	basal.area	4285
StA mi conduit.density P2H2 FALSE 2	5	-1.91916843072295	-0.989450898559195	0.308283180162973	-0.38383368614459	-0.514420047325708	0.545747015354619	0.24406548497011	StA	mi	conduit.density	P2H2	FALSE	2	log	1	0	4.5964531508243	0.457349670354859	4.42090694099315	conduit.dens	4312
StA mi conduit.HWDiam P2H2 FALSE 2	5	3.17169688961758	-0.240102259599199	0.952459330136662	0.634339377923516	0.851056693332616	0.49793911985825	0.222685144131892	StA	mi	conduit.HWDiam	P2H2	FALSE	2	log	1	0	3.48924500670381	0.265025911003112	3.65736137822387	conduit.HWD	4313
StA mi gmin P2H3 FALSE 2	5	-3.5650443495656	-1.30543443947541	0.363370035454143	-0.713008869913119	-0.908723441323112	0.656887746918076	0.293769131139099	StA	mi	gmin	P2H3	FALSE	2	log	1	0	2.30650789267431	0.981777107384764	1.60649210683187	gmin	4332
StA mi kleaf P2H1 FALSE 2	4	2.41451364166005	0.0955304240185912	1.42972245400247	0.603628410415013	0.444630381819456	0.588326735097293	0.294163367548646	StA	mi	kleaf	P2H1	FALSE	2	log	1	0	2.43530229577637	0.814837269807802	2.9271612216944	kleaf	4344
StA mi Ks.theo P2H2 FALSE 2	5	3.29242660640421	-0.311295956304846	1.17152974761989	0.658485321280841	0.738339687094646	0.571828806386538	0.255729616514573	StA	mi	Ks.theo	P2H2	FALSE	2	log	1	0	1.02682261699609	0.75463986848022	1.52374189324328	Ks.theo	4354
StA mi Kstem.per.leaf.area P2H2 FALSE 2	5	3.46708965557582	0.512449768746179	1.00574649967206	0.693417931115164	0.652285042000568	0.188158480293401	0.0841470304958197	StA	mi	Kstem.per.leaf.area	P2H2	FALSE	2	log	1	0	5.41214241963342	0.63660787495156	5.85357773521391	Kstem/lvs.a	4357
StA mi Kstem.per.xylem.rescale P2H2 FALSE 2	5	1.00112804528771	-0.160025137490125	0.55707225868312	0.200225609057543	0.124312217768873	0.334994436017226	0.149814066203744	StA	mi	Kstem.per.xylem.rescale	P2H2	FALSE	2	log	1	0	0.0364384019455622	0.622369906413624	0.161052795517026	Kstem/xyl.a.r	4358
StA mi leaf.mass.per.root.mass.std P2H1 FALSE 2	8	5.00927143636045	-0.337942588430244	1.51917334653244	0.626158929545056	0.605159359603335	0.533806608091418	0.188729136211816	StA	mi	leaf.mass.per.root.mass.std	P2H1	FALSE	2	log	1	0	1.14707469890409	0.514226715564749	1.46906234866765	lvs/root.mass	4360
StA mi leaf.psi.midday.or.kleaf P2H1 FALSE 2	5	5.69777361167917	0.465580906220923	1.87249753024515	-1.13955472233583	1.07663109873003	0.512107425912466	0.229021403224542	StA	mi	leaf.psi.midday.or.kleaf	P2H1	FALSE	2	log	-1	0	0.281580070174926	0.470799413826376	0.818081765476381	leaf.P.md2	4367
StA mi leaf.psi.predawn P2H1 FALSE 2	5	5.08796187086637	0.639754020065869	1.81957005767877	-1.01759237417327	0.861028427998892	0.474696273993852	0.212290627463224	StA	mi	leaf.psi.predawn	P2H1	FALSE	2	log	-1	0	-0.720001248257909	0.776638647604814	0.0703003170347074	leaf.P.pd	4370
StA mi n.trunks P2H3 TRUE 2	7	8.95067697592094	0.366097376505244	2.12073117156201	1.27866813941728	1.24341427403363	0.568420854190421	0.214842888601537	StA	mi	n.trunks	P2H3	TRUE	2	log	1	0	0.809367472969352	0.790076177163249	1.81961270842086	n.trunks	4385
StA mi spec.totvis.ratio.ad.ab P2H1 FALSE 2	8	7.98119312854533	0.139977467425379	1.78573675916565	0.997649141068166	1.01227729032951	0.449358141215364	0.158872094417383	StA	mi	spec.totvis.ratio.ad.ab	P2H1	FALSE	2	log	1	0	-0.253915437288994	0.240252063955825	-0.0142281720472965	refl.adax/abax	4423
StA mi trunk.bark.dens P2H2 TRUE 2	7	6.96352845915771	-0.0047489667808892	1.90153189965542	0.994789779879674	1.12156180805847	0.676414273392216	0.255660564378608	StA	mi	trunk.bark.dens	P2H2	TRUE	2	log	1	0	-0.892821472856481	0.227473506140867	-0.666533153755673	den.brk.trunk	4447
StA mi whole.lvs.area P2H3 TRUE 2	7	3.71961858930899	0.215462048396577	0.933231612145682	0.531374084186999	0.502730102598244	0.249604213980526	0.0943415251980321	StA	mi	whole.lvs.area	P2H3	TRUE	2	log	1	0	8.11656801865756	1.81329177486071	9.08010427488729	lvs.area	4466
StA mi whole.shoot.nolig.mass P2H3 TRUE 2	7	3.07700301036084	0.129635168408016	0.874101540782147	0.439571858622977	0.43604702027147	0.273147518550038	0.103240057902543	StA	mi	whole.shoot.nolig.mass	P2H3	TRUE	2	log	1	0	4.93465979271263	1.92156008827177	5.77932353217121	shoot-lig.mass	4478
StA ni basal.area P2H3 TRUE 2	7	9.65514836586954	0.75880193237862	2.25867735047168	1.37930690940993	1.2560722389174	0.492227672520111	0.186044572844622	StA	ni	basal.area	P2H3	TRUE	2	log	1	0	4.83846855002084	1.57753040418288	7.01436713631639	basal.area	4500
StA ni conduit.density P2H2 FALSE 2	5	-8.00757451336085	-2.21215816024567	-1.13948050748557	-1.60151490267217	-1.46346489605853	0.40278742306044	0.180132011689022	StA	ni	conduit.density	P2H2	FALSE	2	log	1	0	4.5964531508243	0.457349670354859	3.86400083802	conduit.dens	4527
StA ni conduit.HWDiam P2H2 FALSE 2	5	5.80249823331906	0.545074964665758	1.88164415172686	1.16049964666381	1.03175181370281	0.521695499459665	0.233309320069503	StA	ni	conduit.HWDiam	P2H2	FALSE	2	log	1	0	3.48924500670381	0.265025911003112	3.79680748277751	conduit.HWD	4528
StA ni gmin P2H3 FALSE 2	5	-5.26425891565168	-1.58104585245334	-0.499205489284052	-1.05285178313034	-0.984533043189144	0.394306148823903	0.176339070543279	StA	ni	gmin	P2H3	FALSE	2	log	1	0	2.30650789267431	0.981777107384764	1.27284211452352	gmin	4547
StA ni kleaf P2H1 FALSE 2	4	-3.75351211430825	-2.72140272306346	0.579907975580517	-0.938378028577063	-0.806008683412821	1.42801675052704	0.71400837526352	StA	ni	kleaf	P2H1	FALSE	2	log	1	0	2.43530229577637	0.814837269807802	1.67067690491967	kleaf	4559
StA ni Ks.theo P2H2 FALSE 2	5	3.29824603953193	0.0751284476152269	1.58654357401489	0.659649207906386	0.571341545781734	0.57234147718922	0.255958889867548	StA	ni	Ks.theo	P2H2	FALSE	2	log	1	0	1.02682261699609	0.75463986848022	1.52462020849343	Ks.theo	4569
StA ni Kstem.per.leaf.area P2H2 FALSE 2	5	-1.20068004453242	-1.1063009977378	0.371127176903949	-0.240136008906484	-0.158461349533311	0.542159816436394	0.242461240844117	StA	ni	Kstem.per.leaf.area	P2H2	FALSE	2	log	1	0	5.41214241963342	0.63660787495156	5.25926994530309	Kstem/lvs.a	4572
StA ni Kstem.per.xylem.rescale P2H2 FALSE 2	5	0.391702147389879	-0.257676810829331	0.419098639710398	0.0783404294779757	0.0617558859642757	0.328982901163844	0.14712562608749	StA	ni	Kstem.per.xylem.rescale	P2H2	FALSE	2	log	1	0	0.0364384019455622	0.622369906413624	0.0851951277116314	Kstem/xyl.a.r	4573
StA ni leaf.mass.per.root.mass.std P2H1 FALSE 2	8	-5.15801148930041	-2.21182604096266	0.469880931942361	-0.644751436162551	-0.497402370729959	0.969742521871584	0.342855756610171	StA	ni	leaf.mass.per.root.mass.std	P2H1	FALSE	2	log	1	0	1.14707469890409	0.514226715564749	0.815526285528904	lvs/root.mass	4575
StA ni leaf.psi.midday.or.kleaf P2H1 FALSE 2	4	5.05595982847399	0.926636079322472	1.69971558306127	-1.2639899571185	1.21480408304518	0.329070204205462	0.164535102102731	StA	ni	leaf.psi.midday.or.kleaf	P2H1	FALSE	2	log	-1	0	0.281580070174926	0.470799413826376	0.876665801071795	leaf.P.md2	4582
StA ni leaf.psi.predawn P2H1 FALSE 2	5	6.51441665931452	0.717814289154207	2.10688971657341	-1.3028833318629	1.31348838208644	0.536533206157542	0.239944944230835	StA	ni	leaf.psi.predawn	P2H1	FALSE	2	log	-1	0	-0.720001248257909	0.776638647604814	0.291868300584611	leaf.P.pd	4585
StA ni n.trunks P2H3 TRUE 2	7	-3.66165146116964	-1.02441700732627	0.730216787730497	-0.523093065881377	-1.02441700732627	0.690269243636699	0.260897250905623	StA	ni	n.trunks	P2H3	TRUE	2	log	1	0	0.809367472969352	0.790076177163249	0.396084103176171	n.trunks	4600
StA ni spec.totvis.ratio.ad.ab P2H1 FALSE 2	8	4.05292149421939	-1.81798551428308	2.47333436275827	0.506615186777424	0.475796533529997	1.26142129978054	0.445979777503984	StA	ni	spec.totvis.ratio.ad.ab	P2H1	FALSE	2	log	1	0	-0.253915437288994	0.240252063955825	-0.132200093034044	refl.adax/abax	4638
StA ni trunk.bark.dens P2H2 TRUE 2	7	4.28013645274814	-0.430498233945277	1.34496316112136	0.611448064678305	0.650903282309151	0.568336322035366	0.2148109384501	StA	ni	trunk.bark.dens	P2H2	TRUE	2	log	1	0	-0.892821472856481	0.227473506140867	-0.75373323776252	den.brk.trunk	4662
StA ni whole.lvs.area P2H3 TRUE 2	7	8.98857288750105	0.562077155836962	2.17014844715759	1.28408184107158	1.25092248230994	0.476377257927455	0.180053679246131	StA	ni	whole.lvs.area	P2H3	TRUE	2	log	1	0	8.11656801865756	1.81329177486071	10.44498305932	lvs.area	4677
StA ni whole.shoot.nolig.mass P2H3 TRUE 2	7	7.81878980271131	0.359402021876273	2.01426644060227	1.1169699718159	1.0750813951294	0.491330542409755	0.185705489535241	StA	ni	whole.shoot.nolig.mass	P2H3	TRUE	2	log	1	0	4.93465979271263	1.92156008827177	7.08098471035191	shoot-lig.mass	4689
StA ob basal.area P2H3 TRUE 2	7	7.23317624794663	-0.305780482134609	1.93822684590363	1.0333108925638	1.18235451700998	0.717582462615924	0.271220677323291	StA	ob	basal.area	P2H3	TRUE	2	log	1	0	4.83846855002084	1.57753040418288	6.46854790001401	basal.area	4711
StA ob conduit.density P2H2 FALSE 2	5	-5.76924967639479	-1.93852217396458	-0.458928271989361	-1.15384993527896	-0.969400166421497	0.55947511948969	0.250204879779753	StA	ob	conduit.density	P2H2	FALSE	2	log	1	0	4.5964531508243	0.457349670354859	4.06874026328733	conduit.dens	4738
StA ob conduit.HWDiam P2H2 FALSE 2	5	4.0718233002026	-0.14682023642664	2.01934304977446	0.814364660040519	0.435567855929094	0.975346633247788	0.436188274713522	StA	ob	conduit.HWDiam	P2H2	FALSE	2	log	1	0	3.48924500670381	0.265025911003112	3.70507274261909	conduit.HWD	4739
StA ob gmin P2H3 FALSE 2	5	1.65905924900653	-0.177231017839075	0.783293046651369	0.331811849801306	0.438160915307748	0.395965540470956	0.1770811730481	StA	ob	gmin	P2H3	FALSE	2	log	1	0	2.30650789267431	0.981777107384764	2.63227317076817	gmin	4758
StA ob kleaf P2H1 FALSE 2	5	-4.45656796426283	-1.77490775723243	0.49245858164102	-0.891313592852566	-0.891780121294921	0.89055500743688	0.398268306866339	StA	ob	kleaf	P2H1	FALSE	2	log	1	0	2.43530229577637	0.814837269807802	1.7090267612366	kleaf	4770
StA ob Ks.theo P2H2 FALSE 2	5	2.22356431287335	-0.484383845632232	1.66189264670603	0.44471286257467	0.0291636126751258	1.05409639452479	0.471406238598974	StA	ob	Ks.theo	P2H2	FALSE	2	log	1	0	1.02682261699609	0.75463986848022	1.36242067311832	Ks.theo	4780
StA ob Kstem.per.leaf.area P2H2 FALSE 2	5	7.8538406822081	0.981628140952642	2.38929838265579	1.57076813644162	1.12950103014296	0.688445323249754	0.307882108315653	StA	ob	Kstem.per.leaf.area	P2H2	FALSE	2	log	1	0	5.41214241963342	0.63660787495156	6.41210578501341	Kstem/lvs.a	4783
StA ob Kstem.per.xylem.rescale P2H2 FALSE 2	5	2.31260452586184	-0.625086480467332	0.88708015981687	0.462520905172369	0.682224042678515	0.627598123835351	0.280670413489435	StA	ob	Kstem.per.xylem.rescale	P2H2	FALSE	2	log	1	0	0.0364384019455622	0.622369906413624	0.324297494412167	Kstem/xyl.a.r	4784
StA ob leaf.mass.per.root.mass.std P2H1 FALSE 2	8	-2.16742154958911	-1.27866964164166	0.678020975435582	-0.270927693698638	-0.212451964491119	0.697972981119808	0.246770714017403	StA	ob	leaf.mass.per.root.mass.std	P2H1	FALSE	2	log	1	0	1.14707469890409	0.514226715564749	1.00775644081841	lvs/root.mass	4786
StA ob leaf.psi.midday.or.kleaf P2H1 FALSE 2	5	7.38297663498497	1.26144733773605	1.58887059974569	-1.47659532699699	1.55059845034721	0.134056288758356	0.0599517948950051	StA	ob	leaf.psi.midday.or.kleaf	P2H1	FALSE	2	log	-1	0	0.281580070174926	0.470799413826376	0.97676028458518	leaf.P.md2	4793
StA ob leaf.psi.predawn P2H1 FALSE 2	5	7.9146675066745	1.44915059254012	1.75352480671715	-1.5829335013349	1.61031066787247	0.119249750641046	0.0533301097466556	StA	ob	leaf.psi.predawn	P2H1	FALSE	2	log	-1	0	-0.720001248257909	0.776638647604814	0.509366085467627	leaf.P.pd	4796
StA ob n.trunks P2H3 TRUE 2	7	5.14325323565163	-0.147100109797885	1.88996664269268	0.734750462235947	0.730216787730497	0.774413175491125	0.292700667765905	StA	ob	n.trunks	P2H3	TRUE	2	log	1	0	0.809367472969352	0.790076177163249	1.38987630934155	n.trunks	4811
StA ob spec.totvis.ratio.ad.ab P2H1 FALSE 2	8	-3.37751348015718	-1.18931533204435	0.0289113935709926	-0.422189185019647	-0.340164112829907	0.377432651659478	0.133442593714818	StA	ob	spec.totvis.ratio.ad.ab	P2H1	FALSE	2	log	1	0	-0.253915437288994	0.240252063955825	-0.355347260370763	refl.adax/abax	4849
StA ob trunk.bark.dens P2H2 TRUE 2	7	3.78394644412401	-0.434914050908423	1.24704626164682	0.540563777732002	0.432203850146454	0.543659528514963	0.205483987191603	StA	ob	trunk.bark.dens	P2H2	TRUE	2	log	1	0	-0.892821472856481	0.227473506140867	-0.76985753504102	den.brk.trunk	4872
StA ob whole.lvs.area P2H3 TRUE 2	7	5.59812855325436	0.0874262332488573	1.60937013635571	0.799732650464908	0.914219154665161	0.529571122369626	0.200159070187341	StA	ob	whole.lvs.area	P2H3	TRUE	2	log	1	0	8.11656801865756	1.81329177486071	9.56671665583105	lvs.area	4891
StA ob whole.shoot.nolig.mass P2H3 TRUE 2	7	4.18481223713115	-0.10650291500317	1.401565277783	0.597830319590165	0.677953063281011	0.530500634133514	0.200510392611334	StA	ob	whole.shoot.nolig.mass	P2H3	TRUE	2	log	1	0	4.93465979271263	1.92156008827177	6.08342667439553	shoot-lig.mass	4903
StA re basal.area P2H3 TRUE 2	7	8.67376395319843	0.67295889711759	1.72822982111887	1.2391091361712	1.26826453613487	0.363187402201568	0.137271935076706	StA	re	basal.area	P2H3	TRUE	2	log	1	0	4.83846855002084	1.57753040418288	6.79320088642999	basal.area	4924
StA re conduit.density P2H2 FALSE 2	5	-3.39481578112145	-1.18993333819115	-0.248928276964456	-0.67896315622429	-0.79916158115389	0.404364637352364	0.180837363363387	StA	re	conduit.density	P2H2	FALSE	2	log	1	0	4.5964531508243	0.457349670354859	4.28592957514338	conduit.dens	4946
StA re conduit.HWDiam P2H2 FALSE 2	5	1.05894367297878	-0.240792995754301	0.962142671834126	0.211788734595757	-0.0947596420840548	0.52001357257173	0.232557139498582	StA	re	conduit.HWDiam	P2H2	FALSE	2	log	1	0	3.48924500670381	0.265025911003112	3.54537450902862	conduit.HWD	4947
StA re gmin P2H3 FALSE 2	5	-0.2901280306437	-0.299227229882437	0.21865140218733	-0.05802560612874	-0.089936177497613	0.208439735345531	0.0932170834889346	StA	re	gmin	P2H3	FALSE	2	log	1	0	2.30650789267431	0.981777107384764	2.24953968093323	gmin	4970
StA re kleaf P2H1 FALSE 2	5	-3.98062320614599	-2.10702438770018	0.00726911842332206	-0.796124641229198	-0.789090000080153	0.877360166199026	0.392367394474307	StA	re	kleaf	P2H1	FALSE	2	log	1	0	2.43530229577637	0.814837269807802	1.78659026669047	kleaf	4980
StA re Ks.theo P2H2 FALSE 2	5	-0.569845100749717	-0.822593456668688	0.630440230335349	-0.113969020149943	-0.283979572563855	0.561080199660588	0.250922693454046	StA	re	Ks.theo	P2H2	FALSE	2	log	1	0	1.02682261699609	0.75463986848022	0.940817050618352	Ks.theo	4990
StA re Kstem.per.leaf.area P2H2 FALSE 2	5	-0.795035883963465	-0.714822165835489	0.683005193098234	-0.159007176792693	-0.135879675150728	0.558671456093657	0.249845470582841	StA	re	Kstem.per.leaf.area	P2H2	FALSE	2	log	1	0	5.41214241963342	0.63660787495156	5.31091719871038	Kstem/lvs.a	4993
StA re Kstem.per.xylem.rescale P2H2 FALSE 2	5	-0.969544405927536	-0.924936109249244	0.381820020009834	-0.193908881185507	-0.208136436673827	0.488371186381059	0.218406234200054	StA	re	Kstem.per.xylem.rescale	P2H2	FALSE	2	log	1	0	0.0364384019455622	0.622369906413624	-0.0842446502909297	Kstem/xyl.a.r	4994
StA re leaf.mass.per.root.mass.std P2H1 FALSE 2	6	-4.51087905360737	-3.51783892395597	0.0393434622537904	-0.751813175601228	-0.294214099152209	1.36587181132299	0.55761483196539	StA	re	leaf.mass.per.root.mass.std	P2H1	FALSE	2	log	1	0	1.14707469890409	0.514226715564749	0.760472278901337	lvs/root.mass	4996
StA re leaf.psi.midday.or.kleaf P2H1 FALSE 2	5	4.9690730364282	0.40022046233961	1.80506180840229	-0.99381460728564	0.874187813956794	0.522990662206038	0.233888534458066	StA	re	leaf.psi.midday.or.kleaf	P2H1	FALSE	2	log	-1	0	0.281580070174926	0.470799413826376	0.749467404739698	leaf.P.md2	5003
StA re leaf.psi.predawn P2H1 FALSE 2	5	6.24233425720013	0.639754020065869	2.29799532994458	-1.24846685144003	1.04979507596833	0.628219825968066	0.280948447135536	StA	re	leaf.psi.predawn	P2H1	FALSE	2	log	-1	0	-0.720001248257909	0.776638647604814	0.249606358824531	leaf.P.pd	5006
StA re n.trunks P2H3 TRUE 2	7	-4.02577087239592	-1.02441700732627	0.366097376505244	-0.575110124627989	-1.02441700732627	0.585912878212403	0.22145425224287	StA	re	n.trunks	P2H3	TRUE	2	log	1	0	0.809367472969352	0.790076177163249	0.354986664254933	n.trunks	5019
StA re spec.totvis.ratio.ad.ab P2H1 FALSE 2	6	-0.555902640518525	-0.941292491367493	0.554468133361297	-0.0926504400864208	0.00863062789855757	0.490185813303233	0.200117520290683	StA	re	spec.totvis.ratio.ad.ab	P2H1	FALSE	2	log	1	0	-0.253915437288994	0.240252063955825	-0.276174896748368	refl.adax/abax	5054
StA re trunk.bark.dens P2H2 TRUE 2	7	2.5775118616516	0.0650360743323492	0.715715406268768	0.368215980235943	0.398724004881576	0.278800807717096	0.105376800363339	StA	re	trunk.bark.dens	P2H2	TRUE	2	log	1	0	-0.892821472856481	0.227473506140867	-0.809062092812383	den.brk.trunk	5076
StA re whole.lvs.area P2H3 TRUE 2	7	6.14061377906273	0.440685573659003	1.39032254296773	0.877230539866105	0.956324308519558	0.350500372026255	0.132476688402442	StA	re	whole.lvs.area	P2H3	TRUE	2	log	1	0	8.11656801865756	1.81329177486071	9.7072429412531	lvs.area	5090
StA re whole.shoot.nolig.mass P2H3 TRUE 2	7	5.69532425261832	0.330460054433225	1.32024408450216	0.813617750374046	0.893190688817503	0.357931185525156	0.135285271910583	StA	re	whole.shoot.nolig.mass	P2H3	TRUE	2	log	1	0	4.93465979271263	1.92156008827177	6.4980751889421	shoot-lig.mass	5100
StA si basal.area P2H3 TRUE 2	7	4.67651765712708	-0.71482441950033	1.58351226026959	0.668073951018154	0.510723621869189	0.788139697664875	0.297888805485556	StA	si	basal.area	P2H3	TRUE	2	log	1	0	4.83846855002084	1.57753040418288	5.89237551999603	basal.area	5116
StA si conduit.density P2H2 FALSE 2	5	0.643517358571216	-0.715312402788979	0.783448506561095	0.128703471714243	0.355317021643991	0.694409530411586	0.310549382844803	StA	si	conduit.density	P2H2	FALSE	2	log	1	0	4.5964531508243	0.457349670354859	4.65531564118573	conduit.dens	5137
StA si conduit.HWDiam P2H2 FALSE 2	5	0.280914062457668	-0.816842332283008	1.0315338713164	0.0561828124915337	-0.0747315490090589	0.702957986443188	0.314372368602669	StA	si	conduit.HWDiam	P2H2	FALSE	2	log	1	0	3.48924500670381	0.265025911003112	3.50413490776846	conduit.HWD	5138
StA si gmin P2H3 FALSE 2	5	-6.69376620521393	-1.68744841135665	-0.817225091514372	-1.33875324104279	-1.33312092081628	0.3670658419915	0.164156834982238	StA	si	gmin	P2H3	FALSE	2	log	1	0	2.30650789267431	0.981777107384764	0.992150608182419	gmin	5151
StA si kleaf P2H1 FALSE 2	4	-3.17322406311973	-1.82392446736102	0.184812323923545	-0.793306015779933	-0.767055959841128	0.939257418554358	0.469628709277179	StA	si	kleaf	P2H1	FALSE	2	log	1	0	2.43530229577637	0.814837269807802	1.788886987757	kleaf	5157
StA si Ks.theo P2H2 FALSE 2	5	0.78462654546297	-0.71322275014442	1.01556378916421	0.156925309092594	0.290357874544644	0.646076117420735	0.28893402343838	StA	si	Ks.theo	P2H2	FALSE	2	log	1	0	1.02682261699609	0.75463986848022	1.14524471160839	Ks.theo	5161
StA si Kstem.per.leaf.area P2H2 FALSE 2	5	2.76853919350015	0.148780228829296	1.26167550302301	0.553707838700029	0.466346251840622	0.417792956122386	0.186842690082048	StA	si	Kstem.per.leaf.area	P2H2	FALSE	2	log	1	0	5.41214241963342	0.63660787495156	5.76463719017047	Kstem/lvs.a	5164
StA si Kstem.per.xylem.rescale P2H2 FALSE 2	5	-0.158024043545538	-0.38505942743604	0.438796803892914	-0.0316048087091076	-0.106467695290748	0.34659346834461	0.155001311155194	StA	si	Kstem.per.xylem.rescale	P2H2	FALSE	2	log	1	0	0.0364384019455622	0.622369906413624	0.0167685201071436	Kstem/xyl.a.r	5165
StA si leaf.mass.per.root.mass.std P2H1 FALSE 2	8	-1.24263752713932	-0.661289505080139	0.735671474562272	-0.155329690892415	-0.18475430373165	0.440652113974612	0.155794048967818	StA	si	leaf.mass.per.root.mass.std	P2H1	FALSE	2	log	1	0	1.14707469890409	0.514226715564749	1.06720002212569	lvs/root.mass	5166
StA si leaf.psi.midday.or.kleaf P2H1 FALSE 2	4	5.03593296748204	0.40022046233961	1.87249753024515	-1.25898324187051	1.38160748744856	0.681739387400551	0.340869693700275	StA	si	leaf.psi.midday.or.kleaf	P2H1	FALSE	2	log	-1	0	0.281580070174926	0.470799413826376	0.874308642465621	leaf.P.md2	5169
StA si leaf.psi.predawn P2H1 FALSE 2	5	6.72367604912097	0.927073678960509	1.81957005767877	-1.34473520982419	1.31348838208644	0.327405416524553	0.146420153510106	StA	si	leaf.psi.predawn	P2H1	FALSE	2	log	-1	0	-0.720001248257909	0.776638647604814	0.3243720864848	leaf.P.pd	5170
StA si n.trunks P2H3 TRUE 2	7	5.3740177645202	-0.147100109797885	1.88996664269268	0.767716823502886	0.366097376505244	0.857427763504626	0.324077232776506	StA	si	n.trunks	P2H3	TRUE	2	log	1	0	0.809367472969352	0.790076177163249	1.41592224602521	n.trunks	5179
StA si spec.totvis.ratio.ad.ab P2H1 FALSE 2	8	7.94549888198571	0.0718404642593395	2.58448340909154	0.993187360248214	0.953435557334128	0.856484031614197	0.302812833366196	StA	si	spec.totvis.ratio.ad.ab	P2H1	FALSE	2	log	1	0	-0.253915437288994	0.240252063955825	-0.0153001240960293	refl.adax/abax	5196
StA si trunk.bark.dens P2H2 TRUE 2	7	6.80395039262976	0.396230131798284	1.5494932921289	0.971992913232823	0.903394967039663	0.367185175814395	0.138782951473488	StA	si	trunk.bark.dens	P2H2	TRUE	2	log	1	0	-0.892821472856481	0.227473506140867	-0.671718836938713	den.brk.trunk	5210
StA si whole.lvs.area P2H3 TRUE 2	7	1.7011605616633	-1.42790816523541	1.24482408952847	0.243022937380472	0.113939040136366	0.924711249147652	0.349507999969797	StA	si	whole.lvs.area	P2H3	TRUE	2	log	1	0	8.11656801865756	1.81329177486071	8.5572395121105	lvs.area	5222
StA si whole.shoot.nolig.mass P2H3 TRUE 2	7	1.40245948309712	-1.34866102662258	1.20767842482481	0.20035135472816	0.0481791420345111	0.882942607115577	0.333720937195832	StA	si	whole.shoot.nolig.mass	P2H3	TRUE	2	log	1	0	4.93465979271263	1.92156008827177	5.31964695959011	shoot-lig.mass	5230
StA vi basal.area P2H3 TRUE 2	7	11.479319341247	0.710195790104547	2.4362505574043	1.63990276303528	1.583117857034	0.554222213593993	0.209476306891061	StA	vi	basal.area	P2H3	TRUE	2	log	1	0	4.83846855002084	1.57753040418288	7.42546501861112	basal.area	5339
StA vi conduit.density P2H2 FALSE 2	5	-6.09947832438229	-2.00037224233294	-0.0336971102576794	-1.21989566487646	-1.42021811693187	0.85978078364122	0.384505655593962	StA	vi	conduit.density	P2H2	FALSE	2	log	1	0	4.5964531508243	0.457349670354859	4.03853427062568	conduit.dens	5366
StA vi conduit.HWDiam P2H2 FALSE 2	5	4.979832980315	-0.194554539345907	1.75697873649168	0.995966596062999	1.00193726385025	0.814556720415528	0.364280839675682	StA	vi	conduit.HWDiam	P2H2	FALSE	2	log	1	0	3.48924500670381	0.265025911003112	3.75320196115354	conduit.HWD	5367
StA vi gmin P2H3 FALSE 2	4	-4.24484891778116	-1.42319100617717	-0.418449652405278	-1.06121222944529	-1.20160412959931	0.442673928777913	0.221336964388956	StA	vi	gmin	P2H3	FALSE	2	log	1	0	2.30650789267431	0.981777107384764	1.26463401972433	gmin	5386
StA vi kleaf P2H1 FALSE 2	5	-10.7515637393287	-3.4713423899829	-0.856930520693937	-2.15031274786575	-2.19315515576049	1.20162014348321	0.537380864792302	StA	vi	kleaf	P2H1	FALSE	2	log	1	0	2.43530229577637	0.814837269807802	0.68314732707222	kleaf	5398
StA vi Ks.theo P2H2 FALSE 2	5	3.29898378285338	-0.293728634871569	2.06849519439679	0.659796756570677	0.546778767068541	1.01227384394445	0.452702625380961	StA	vi	Ks.theo	P2H2	FALSE	2	log	1	0	1.02682261699609	0.75463986848022	1.52473155459738	Ks.theo	5408
StA vi Kstem.per.leaf.area P2H2 FALSE 2	5	1.83856582960584	-0.5632392087506	1.58153623948265	0.367713165921168	-0.0269369402870483	0.855601535117007	0.38263663883496	StA	vi	Kstem.per.leaf.area	P2H2	FALSE	2	log	1	0	5.41214241963342	0.63660787495156	5.64623151677952	Kstem/lvs.a	5411
StA vi Kstem.per.xylem.rescale P2H2 FALSE 2	5	4.42343248306179	0.164180480382416	2.53999908003537	0.884686496612358	0.605776863146108	0.969572666347322	0.433606078215667	StA	vi	Kstem.per.xylem.rescale	P2H2	FALSE	2	log	1	0	0.0364384019455622	0.622369906413624	0.587040654045995	Kstem/xyl.a.r	5412
StA vi leaf.mass.per.root.mass.std P2H1 FALSE 2	8	-3.71911391327581	-1.80637651511699	0.047537649831638	-0.464889239159476	-0.412901802156049	0.587575733255107	0.207739392722672	StA	vi	leaf.mass.per.root.mass.std	P2H1	FALSE	2	log	1	0	1.14707469890409	0.514226715564749	0.908016232349837	lvs/root.mass	5414
StA vi leaf.psi.midday.or.kleaf P2H1 FALSE 2	5	7.11019476896922	0.820411604299858	2.34646488186234	-1.42203895379384	1.39021687320279	0.613340354207289	0.27429414507026	StA	vi	leaf.psi.midday.or.kleaf	P2H1	FALSE	2	log	-1	0	0.281580070174926	0.470799413826376	0.951075176059385	leaf.P.md2	5421
StA vi leaf.psi.predawn P2H1 FALSE 2	5	8.34775033227947	0.927073678960509	2.61168314783658	-1.6695500664559	1.81957005767877	0.712777463970252	0.318763772453478	StA	vi	leaf.psi.predawn	P2H1	FALSE	2	log	-1	0	-0.720001248257909	0.776638647604814	0.576635857464862	leaf.P.pd	5424
StA vi n.trunks P2H3 TRUE 2	7	-2.63525648856421	-1.02441700732627	0.730216787730497	-0.37646521265203	-1.02441700732627	0.817201480712439	0.308873126999837	StA	vi	n.trunks	P2H3	TRUE	2	log	1	0	0.809367472969352	0.790076177163249	0.511931276921782	n.trunks	5439
StA vi spec.totvis.ratio.ad.ab P2H1 FALSE 2	8	3.71273866095112	0.21834636274111	0.762578725169308	0.46409233261889	0.447710993824209	0.17419333920616	0.0615866456951022	StA	vi	spec.totvis.ratio.ad.ab	P2H1	FALSE	2	log	1	0	-0.253915437288994	0.240252063955825	-0.142416296510419	refl.adax/abax	5477
StA vi trunk.bark.dens P2H2 TRUE 2	7	1.1989690223229	-0.7426926658835	1.54244305830516	0.171281288903271	0.092666252000092	0.687833933452799	0.259976790175351	StA	vi	trunk.bark.dens	P2H2	TRUE	2	log	1	0	-0.892821472856481	0.227473506140867	-0.853859517532068	den.brk.trunk	5501
StA vi whole.lvs.area P2H3 TRUE 2	7	8.52115247792312	0.359500321806685	1.5360493259582	1.21730749684616	1.2635241327926	0.40017757303321	0.151252905501609	StA	vi	whole.lvs.area	P2H3	TRUE	2	log	1	0	8.11656801865756	1.81329177486071	10.3239016901643	lvs.area	5520
StA vi whole.shoot.nolig.mass P2H3 TRUE 2	7	7.88435206132476	0.137514071872555	1.5382925269007	1.12633600876068	1.17823026783618	0.469387374810877	0.177411751757578	StA	vi	whole.shoot.nolig.mass	P2H3	TRUE	2	log	1	0	4.93465979271263	1.92156008827177	7.09898211313287	shoot-lig.mass	5532
Toolangi ar basal.area P2H3 TRUE 2	7	4.4084406984316	-0.520554199871026	1.67625485797829	0.629777242633086	1.19034732746457	0.98197540469089	0.371151816342015	Toolangi	ar	basal.area	P2H3	TRUE	2	log	1	0	4.83846855002084	1.57753040418288	5.8319612981369	basal.area	5554
Toolangi ar conduit.density P2H2 FALSE 2	5	2.27055330538883	-0.257624954563279	1.15782831567113	0.454110661077766	0.256901007880396	0.55979021168547	0.250345793293542	Toolangi	ar	conduit.density	P2H2	FALSE	2	log	1	0	4.5964531508243	0.457349670354859	4.80414051197295	conduit.dens	5581
Toolangi ar conduit.HWDiam P2H2 FALSE 2	5	-1.05452515917409	-0.666850266181775	0.304676269816363	-0.210905031834818	-0.347366158611224	0.460279753031895	0.205843363289227	Toolangi	ar	conduit.HWDiam	P2H2	FALSE	2	log	1	0	3.48924500670381	0.265025911003112	3.43334970850556	conduit.HWD	5582
Toolangi ar gmin P2H3 FALSE 2	5	5.74598158838353	0.853037568366579	1.48583198569394	1.14919631767671	1.10772594278649	0.290078687121055	0.129727132645314	Toolangi	ar	gmin	P2H3	FALSE	2	log	1	0	2.30650789267431	0.981777107384764	3.43476252925757	gmin	5601
Toolangi ar kleaf P2H1 FALSE 2	5	3.06444419863669	0.29533204448628	0.912895608272622	0.612888839727339	0.742575814309282	0.285815039949823	0.127820371663925	Toolangi	ar	kleaf	P2H1	FALSE	2	log	1	0	2.43530229577637	0.814837269807802	2.93470696463482	kleaf	5613
Toolangi ar Ks.theo P2H2 FALSE 2	5	-0.10530739432329	-0.332278414852053	0.577763914154075	-0.0210614788646581	-0.235076367019756	0.396179523750265	0.177176869279817	Toolangi	ar	Ks.theo	P2H2	FALSE	2	log	1	0	1.02682261699609	0.75463986848022	1.01092878535856	Ks.theo	5623
Toolangi ar Kstem.per.leaf.area P2H2 FALSE 2	5	1.26302043047349	-0.278651808646943	0.812221345161994	0.252604086094698	0.159090861880897	0.440550439102312	0.19702014587003	Toolangi	ar	Kstem.per.leaf.area	P2H2	FALSE	2	log	1	0	5.41214241963342	0.63660787495156	5.57295217008796	Kstem/lvs.a	5626
Toolangi ar Kstem.per.xylem.rescale P2H2 FALSE 2	5	-0.195532419866822	-0.758899203852768	0.527043111205783	-0.0391064839733644	0.00105752593398212	0.461173059270864	0.206242861984238	Toolangi	ar	Kstem.per.xylem.rescale	P2H2	FALSE	2	log	1	0	0.0364384019455622	0.622369906413624	0.0120997031743173	Kstem/xyl.a.r	5627
Toolangi ar leaf.mass.per.root.mass.std P2H1 FALSE 2	8	3.43492082593025	-2.44398783574295	1.49771918731768	0.429365103241281	0.909733635565843	1.3228153133809	0.467685839174522	Toolangi	ar	leaf.mass.per.root.mass.std	P2H1	FALSE	2	log	1	0	1.14707469890409	0.514226715564749	1.36786570572076	lvs/root.mass	5630
Toolangi ar leaf.psi.midday.or.kleaf P2H1 FALSE 2	5	-1.59092168947268	-0.707038613020099	0.332784740496743	0.318184337894536	-0.494456660668961	0.424866835318456	0.190006225031455	Toolangi	ar	leaf.psi.midday.or.kleaf	P2H1	FALSE	2	log	-1	0	0.281580070174926	0.470799413826376	0.131779070408084	leaf.P.md2	5637
Toolangi ar leaf.psi.predawn P2H1 FALSE 2	5	-2.78166247780428	-1.14523873737066	0.0345773002422465	0.556332495560855	-0.42467739309388	0.56288962950869	0.25173189508222	Toolangi	ar	leaf.psi.predawn	P2H1	FALSE	2	log	-1	0	-0.720001248257909	0.776638647604814	-1.15207056523068	leaf.P.pd	5639
Toolangi ar n.trunks P2H3 TRUE 2	7	-0.234070324848517	-1.02441700732627	1.0126497451643	-0.0334386178355024	-0.147100109797885	0.79864611049009	0.301859856272256	Toolangi	ar	n.trunks	P2H3	TRUE	2	log	1	0	0.809367472969352	0.790076177163249	0.782948417620251	n.trunks	5654
Toolangi ar spec.totvis.ratio.ad.ab P2H1 FALSE 2	8	-4.4579220072003	-1.59072243738827	0.514417711761222	-0.557240250900037	-0.474680991279914	0.718462671245039	0.254014913433384	Toolangi	ar	spec.totvis.ratio.ad.ab	P2H1	FALSE	2	log	1	0	-0.253915437288994	0.240252063955825	-0.387793557687473	refl.adax/abax	5692
Toolangi ar trunk.bark.dens P2H2 TRUE 2	7	-7.43238978542081	-1.53554849377861	-0.661354912405939	-1.06176996934583	-0.979392553936065	0.320643995983726	0.121192038965562	Toolangi	ar	trunk.bark.dens	P2H2	TRUE	2	log	1	0	-0.892821472856481	0.227473506140867	-1.13434601049812	den.brk.trunk	5717
Toolangi ar whole.lvs.area P2H3 TRUE 2	7	3.89640106204365	-0.301398668651419	1.29887735026104	0.556628723149093	1.05934532000282	0.754372264984284	0.285125915587562	Toolangi	ar	whole.lvs.area	P2H3	TRUE	2	log	1	0	8.11656801865756	1.81329177486071	9.12589830399416	lvs.area	5736
Toolangi ar whole.shoot.nolig.mass P2H3 TRUE 2	7	2.82060418827905	-0.572716537176674	1.283245880279	0.402943455468436	0.877913232909593	0.841903929496164	0.318209775036415	Toolangi	ar	whole.shoot.nolig.mass	P2H3	TRUE	2	log	1	0	4.93465979271263	1.92156008827177	5.70893985457328	shoot-lig.mass	5750
Toolangi di basal.area P2H3 TRUE 2	7	7.05033411141449	-1.37928748599301	1.66066346465938	1.00719058734493	1.28880714380353	1.07010853181	0.404463007288244	Toolangi	di	basal.area	P2H3	TRUE	2	log	1	0	4.83846855002084	1.57753040418288	6.42734232436383	basal.area	5769
Toolangi di conduit.density P2H2 FALSE 2	5	1.39811585237521	-0.198336711548798	0.70530681190081	0.279623170475043	0.151598127073055	0.404742634612566	0.181006408877211	Toolangi	di	conduit.density	P2H2	FALSE	2	log	1	0	4.5964531508243	0.457349670354859	4.72433871566609	conduit.dens	5790
Toolangi di conduit.HWDiam P2H2 FALSE 2	5	-0.556733060905799	-1.58041252676196	1.41930232919803	-0.11134661218116	0.0947962157786784	1.15194756208816	0.515166611068856	Toolangi	di	conduit.HWDiam	P2H2	FALSE	2	log	1	0	3.48924500670381	0.265025911003112	3.45973526937305	conduit.HWD	5791
Toolangi di gmin P2H3 FALSE 2	4	1.37375613485028	0.244711143055878	0.437516849841297	0.343439033712571	0.345764070976485	0.079024712774366	0.039512356387183	Toolangi	di	gmin	P2H3	FALSE	2	log	1	0	2.30650789267431	0.981777107384764	2.64368847375226	gmin	5804
Toolangi di kleaf P2H1 FALSE 2	5	2.67571264150638	0.0160586868711928	1.20288820590489	0.535142528301276	0.513123144721997	0.450276613059089	0.201369823095698	Toolangi	di	kleaf	P2H1	FALSE	2	log	1	0	2.43530229577637	0.814837269807802	2.87135637249739	kleaf	5810
Toolangi di Ks.theo P2H2 FALSE 2	5	0.0652404937084157	-1.79826544268357	2.02014393327285	0.0130480987416831	0.225043990281777	1.42270956895142	0.63625506168296	Toolangi	di	Ks.theo	P2H2	FALSE	2	log	1	0	1.02682261699609	0.75463986848022	1.03666923251585	Ks.theo	5814
Toolangi di Kstem.per.leaf.area P2H2 FALSE 2	5	0.3284142778557	-1.29505209094699	1.13470557082815	0.06568285557114	-0.1124794410812	1.00683778291794	0.450271544983937	Toolangi	di	Kstem.per.leaf.area	P2H2	FALSE	2	log	1	0	5.41214241963342	0.63660787495156	5.45395664273819	Kstem/lvs.a	5817
Toolangi di Kstem.per.xylem.rescale P2H2 FALSE 2	5	3.85167616675767	0.0514854023570059	1.31361292514686	0.770335233351534	0.889785069349068	0.466544726818407	0.208645144742005	Toolangi	di	Kstem.per.xylem.rescale	P2H2	FALSE	2	log	1	0	0.0364384019455622	0.622369906413624	0.515871869033435	Kstem/xyl.a.r	5818
Toolangi di leaf.mass.per.root.mass.std P2H1 FALSE 2	8	4.01869437090545	-1.49288622118608	1.83826626235715	0.502336796363181	0.634170520091037	1.00500808117551	0.355324014673243	Toolangi	di	leaf.mass.per.root.mass.std	P2H1	FALSE	2	log	1	0	1.14707469890409	0.514226715564749	1.40538969980662	lvs/root.mass	5819
Toolangi di leaf.psi.midday.or.kleaf P2H1 FALSE 2	5	0.236970417040766	-0.301228344035424	0.191129138259169	-0.0473940834081532	0.116593531840145	0.204762331055985	0.0915724982944996	Toolangi	di	leaf.psi.midday.or.kleaf	P2H1	FALSE	2	log	-1	0	0.281580070174926	0.470799413826376	0.303893176862039	leaf.P.md2	5822
Toolangi di leaf.psi.predawn P2H1 FALSE 2	5	-0.239835552103386	-0.42467739309388	0.639754020065869	0.0479671104206773	-0.101084910211434	0.406954203192902	0.181995452413718	Toolangi	di	leaf.psi.predawn	P2H1	FALSE	2	log	-1	0	-0.720001248257909	0.776638647604814	-0.757254360022489	leaf.P.pd	5823
Toolangi di n.trunks P2H3 TRUE 2	7	8.71427457252912	-0.147100109797885	1.88996664269268	1.24489636750416	1.43852290315434	0.653230758204897	0.246898019278332	Toolangi	di	n.trunks	P2H3	TRUE	2	log	1	0	0.809367472969352	0.790076177163249	1.79293043596928	n.trunks	5832
Toolangi di spec.totvis.ratio.ad.ab P2H1 FALSE 2	8	1.44696463724495	-0.640836528404044	0.838931640398981	0.180870579655618	0.245899950856012	0.564351201970372	0.199528280942014	Toolangi	di	spec.totvis.ratio.ad.ab	P2H1	FALSE	2	log	1	0	-0.253915437288994	0.240252063955825	-0.210460907215747	refl.adax/abax	5849
Toolangi di trunk.bark.dens P2H2 TRUE 2	7	-5.03692311928762	-1.45184166007879	0.0570455923545889	-0.719560445612517	-0.72827911142405	0.642363534937247	0.242790594962901	Toolangi	di	trunk.bark.dens	P2H2	TRUE	2	log	1	0	-0.892821472856481	0.227473506140867	-1.05650241030214	den.brk.trunk	5863
Toolangi di whole.lvs.area P2H3 TRUE 2	7	6.93868948390354	-1.20459816122868	1.59680334526189	0.991241354843364	1.27526881905192	0.987132122268773	0.373100872383797	Toolangi	di	whole.lvs.area	P2H3	TRUE	2	log	1	0	8.11656801865756	1.81329177486071	9.91397781429571	lvs.area	5875
Toolangi di whole.shoot.nolig.mass P2H3 TRUE 2	7	4.6158674765145	-1.60954316334565	1.38751053322229	0.659409639502071	0.902095420594797	1.02437123128051	0.387175932596752	Toolangi	di	whole.shoot.nolig.mass	P2H3	TRUE	2	log	1	0	4.93465979271263	1.92156008827177	6.20175503779943	shoot-lig.mass	5883
Toolangi du basal.area P2H3 TRUE 2	7	-4.15107136020038	-1.52520033872332	0.0175191687027333	-0.593010194314339	-0.480663172305323	0.547335231196221	0.206873272218463	Toolangi	du	basal.area	P2H3	TRUE	2	log	1	0	4.83846855002084	1.57753040418288	3.90297693849841	basal.area	5898
Toolangi du conduit.density P2H2 FALSE 2	6	8.58735853429084	0.541711643866365	2.31723887348111	1.43122642238181	1.40047532529748	0.568851934333634	0.232232829718768	Toolangi	du	conduit.density	P2H2	FALSE	2	log	1	0	4.5964531508243	0.457349670354859	5.2510240833047	conduit.dens	5925
Toolangi du conduit.HWDiam P2H2 FALSE 2	6	-6.02468016059652	-1.21816104926245	-0.78492331217438	-1.00411336009942	-1.03149044266365	0.181675280970504	0.0741686228757501	Toolangi	du	conduit.HWDiam	P2H2	FALSE	2	log	1	0	3.48924500670381	0.265025911003112	3.22312894869538	conduit.HWD	5926
Toolangi du gmin P2H3 FALSE 2	5	7.47292249822544	0.715612101928293	2.1295793857123	1.49458449964509	1.55005843857483	0.504554506691698	0.225643635063302	Toolangi	du	gmin	P2H3	FALSE	2	log	1	0	2.30650789267431	0.981777107384764	3.77385673947574	gmin	5945
Toolangi du kleaf P2H1 FALSE 2	5	2.70125891636553	0.30141539837054	0.89607716378412	0.540251783273106	0.496171413419404	0.232292982207049	0.103884579782222	Toolangi	du	kleaf	P2H1	FALSE	2	log	1	0	2.43530229577637	0.814837269807802	2.87551958386612	kleaf	5957
Toolangi du Ks.theo P2H2 FALSE 2	6	-3.25898471589585	-1.14767815287338	-0.140649884275484	-0.543164119315975	-0.458374368439594	0.390375080775373	0.159369959366239	Toolangi	du	Ks.theo	P2H2	FALSE	2	log	1	0	1.02682261699609	0.75463986848022	0.616929317431641	Ks.theo	5967
Toolangi du Kstem.per.leaf.area P2H2 FALSE 2	5	-2.81914665971794	-1.22299229080293	0.160861176140367	-0.563829331943589	-0.610247309383901	0.491848581745565	0.219961372683989	Toolangi	du	Kstem.per.leaf.area	P2H2	FALSE	2	log	1	0	5.41214241963342	0.63660787495156	5.05320422678778	Kstem/lvs.a	5970
Toolangi du Kstem.per.xylem.rescale P2H2 FALSE 2	6	-2.12683525038847	-1.08636802222171	0.227561210348451	-0.354472541731411	-0.218336340306391	0.532609888270728	0.217437076370674	Toolangi	du	Kstem.per.xylem.rescale	P2H2	FALSE	2	log	1	0	0.0364384019455622	0.622369906413624	-0.184174640678975	Kstem/xyl.a.r	5971
Toolangi du leaf.mass.per.root.mass.std P2H1 FALSE 2	8	0.26702979996594	-0.966893801194655	0.95533559324015	0.0333787249957425	0.122877063209657	0.624499175352402	0.220793800868545	Toolangi	du	leaf.mass.per.root.mass.std	P2H1	FALSE	2	log	1	0	1.14707469890409	0.514226715564749	1.1642389310291	lvs/root.mass	5974
Toolangi du leaf.psi.midday.or.kleaf P2H1 FALSE 2	5	2.43954413774145	0.332784740496743	0.650397145226943	-0.48790882754829	0.465580906220923	0.131521068476038	0.0588180099171649	Toolangi	du	leaf.psi.midday.or.kleaf	P2H1	FALSE	2	log	-1	0	0.281580070174926	0.470799413826376	0.511287260186509	leaf.P.md2	5981
Toolangi du leaf.psi.predawn P2H1 FALSE 2	5	0.446203614410024	-1.14523873737066	1.1070311698814	-0.0892407228820048	0.269334554927217	0.844473896756217	0.377660207674208	Toolangi	du	leaf.psi.predawn	P2H1	FALSE	2	log	-1	0	-0.720001248257909	0.776638647604814	-0.650693453926942	leaf.P.pd	5983
Toolangi du n.trunks P2H3 TRUE 2	7	3.55763022269844	-0.147100109797885	1.88996664269268	0.508232888956919	-0.147100109797885	0.858483309586617	0.324476191695123	Toolangi	du	n.trunks	P2H3	TRUE	2	log	1	0	0.809367472969352	0.790076177163249	1.21091017098557	n.trunks	5998
Toolangi du spec.totvis.ratio.ad.ab P2H1 FALSE 2	8	4.36840017059512	0.189962502181401	1.10078393118253	0.54605002132439	0.483537695697042	0.291346265106465	0.103006459865078	Toolangi	du	spec.totvis.ratio.ad.ab	P2H1	FALSE	2	log	1	0	-0.253915437288994	0.240252063955825	-0.122725792643905	refl.adax/abax	6036
Toolangi du trunk.bark.dens P2H2 TRUE 2	7	3.17784009969887	-0.195295816850651	0.949860516672246	0.453977157099838	0.434467178375452	0.357589210347572	0.135156017442806	Toolangi	du	trunk.bark.dens	P2H2	TRUE	2	log	1	0	-0.892821472856481	0.227473506140867	-0.78955369722306	den.brk.trunk	6061
Toolangi du whole.lvs.area P2H3 TRUE 2	7	-5.5230705196434	-1.6907873838234	-0.0617545561704677	-0.789010074234771	-0.546624400808448	0.599778466990013	0.226694952198162	Toolangi	du	whole.lvs.area	P2H3	TRUE	2	log	1	0	8.11656801865756	1.81329177486071	6.68586254076633	lvs.area	6080
Toolangi du whole.shoot.nolig.mass P2H3 TRUE 2	7	-6.14524447611711	-1.78707426777957	-0.225897870776523	-0.87789206801673	-0.741439818484278	0.555431842216938	0.209933503536069	Toolangi	du	whole.shoot.nolig.mass	P2H3	TRUE	2	log	1	0	4.93465979271263	1.92156008827177	3.24773743300258	shoot-lig.mass	6094
Toolangi ma basal.area P2H3 TRUE 2	7	7.41334478827957	-0.328873162101375	1.93558711157008	1.05904925546851	1.12435058419611	0.729004887521915	0.275537948133372	Toolangi	ma	basal.area	P2H3	TRUE	2	log	1	0	4.83846855002084	1.57753040418288	6.50915095005101	basal.area	6116
Toolangi ma conduit.density P2H2 FALSE 2	5	1.7632333404913	-0.0823621617028415	0.993403628658737	0.352646668098259	0.288018453248133	0.402997210200798	0.180225831350351	Toolangi	ma	conduit.density	P2H2	FALSE	2	log	1	0	4.5964531508243	0.457349670354859	4.75773598822998	conduit.dens	6143
Toolangi ma conduit.HWDiam P2H2 FALSE 2	5	1.72162505000097	0.0029336863367405	0.80625730062601	0.344325010000193	0.375371328804621	0.304569728663963	0.136207723436257	Toolangi	ma	conduit.HWDiam	P2H2	FALSE	2	log	1	0	3.48924500670381	0.265025911003112	3.58050005616096	conduit.HWD	6144
Toolangi ma gmin P2H3 FALSE 2	5	4.52831955657803	0.54833594758737	1.16293262056446	0.905663911315605	1.04097263050464	0.286120942442439	0.12795717541752	Toolangi	ma	gmin	P2H3	FALSE	2	log	1	0	2.30650789267431	0.981777107384764	3.19566798778542	gmin	6163
Toolangi ma kleaf P2H1 FALSE 2	5	4.12383505102548	-0.370548967186041	1.54130908499664	0.824767010205096	1.02630878880999	0.739072699997285	0.330523359501647	Toolangi	ma	kleaf	P2H1	FALSE	2	log	1	0	2.43530229577637	0.814837269807802	3.10735319459636	kleaf	6175
Toolangi ma Ks.theo P2H2 FALSE 2	5	3.48711390170683	0.299038952131369	1.38453357405045	0.697422780341367	0.606173689965874	0.412295420622089	0.184384117464572	Toolangi	ma	Ks.theo	P2H2	FALSE	2	log	1	0	1.02682261699609	0.75463986848022	1.55312565222557	Ks.theo	6185
Toolangi ma Kstem.per.leaf.area P2H2 FALSE 2	5	3.05573759004233	-0.0837923815225447	1.14667452030087	0.611147518008465	0.530884085031235	0.474376345820427	0.212147551234484	Toolangi	ma	Kstem.per.leaf.area	P2H2	FALSE	2	log	1	0	5.41214241963342	0.63660787495156	5.80120374235557	Kstem/lvs.a	6188
Toolangi ma Kstem.per.xylem.rescale P2H2 FALSE 2	5	3.16108198791267	0.0869065551259014	1.61439615579508	0.632216397582533	0.259501412151359	0.64413223681414	0.288064693603082	Toolangi	ma	Kstem.per.xylem.rescale	P2H2	FALSE	2	log	1	0	0.0364384019455622	0.622369906413624	0.429910862140241	Kstem/xyl.a.r	6189
Toolangi ma leaf.mass.per.root.mass.std P2H1 FALSE 2	8	1.2286165927926	-0.370426360370301	0.889909552721241	0.153577074099076	0.0770387082812624	0.420674537411253	0.148730909038005	Toolangi	ma	leaf.mass.per.root.mass.std	P2H1	FALSE	2	log	1	0	1.14707469890409	0.514226715564749	1.22604813330327	lvs/root.mass	6192
Toolangi ma leaf.psi.midday.or.kleaf P2H1 FALSE 2	5	1.10032328047032	-0.210829730169495	0.528989997806348	-0.220064656094064	0.332784740496743	0.281612653871673	0.125941007476236	Toolangi	ma	leaf.psi.midday.or.kleaf	P2H1	FALSE	2	log	-1	0	0.281580070174926	0.470799413826376	0.385186381271342	leaf.P.md2	6199
Toolangi ma leaf.psi.predawn P2H1 FALSE 2	5	-0.486914432869753	-1.14523873737066	0.639754020065869	0.0973828865739506	-0.101084910211434	0.686698011393152	0.307100686697802	Toolangi	ma	leaf.psi.predawn	P2H1	FALSE	2	log	-1	0	-0.720001248257909	0.776638647604814	-0.795632561587263	leaf.P.pd	6201
Toolangi ma n.trunks P2H3 TRUE 2	7	3.33695101202989	-1.02441700732627	1.60753368525888	0.476707287432841	0.366097376505244	0.906927377590531	0.342786328328645	Toolangi	ma	n.trunks	P2H3	TRUE	2	log	1	0	0.809367472969352	0.790076177163249	1.18600254424798	n.trunks	6216
Toolangi ma spec.totvis.ratio.ad.ab P2H1 FALSE 2	8	2.66157056829229	-1.05492324777662	2.44520148223525	0.332696321036536	0.0897419393216136	1.0621802086904	0.375537414203562	Toolangi	ma	spec.totvis.ratio.ad.ab	P2H1	FALSE	2	log	1	0	-0.253915437288994	0.240252063955825	-0.173984459488565	refl.adax/abax	6254
Toolangi ma trunk.bark.dens P2H2 TRUE 2	6	-6.467526067476	-1.53181406540315	-0.555346627396472	-1.077921011246	-1.12247267497367	0.382191781276983	0.156029141335667	Toolangi	ma	trunk.bark.dens	P2H2	TRUE	2	log	1	0	-0.892821472856481	0.227473506140867	-1.13801994462847	den.brk.trunk	6279
Toolangi ma whole.lvs.area P2H3 TRUE 2	7	7.50150925010848	-0.181348897745223	1.93075391009847	1.07164417858693	1.28223084574277	0.672042231588928	0.254008087902454	Toolangi	ma	whole.lvs.area	P2H3	TRUE	2	log	1	0	8.11656801865756	1.81329177486071	10.0597715932672	lvs.area	6298
Toolangi ma whole.shoot.nolig.mass P2H3 TRUE 2	7	5.49990822473774	-0.551343219368864	1.65436689501751	0.785701174962534	0.944710484501107	0.717008346903676	0.271003681980665	Toolangi	ma	whole.shoot.nolig.mass	P2H3	TRUE	2	log	1	0	4.93465979271263	1.92156008827177	6.44443181183098	shoot-lig.mass	6312
Toolangi mi basal.area P2H3 TRUE 2	7	0.141334295319211	-0.847192087329853	0.937602647571923	0.0201906136170302	-0.169335470818136	0.639106156041251	0.241559421465084	Toolangi	mi	basal.area	P2H3	TRUE	2	log	1	0	4.83846855002084	1.57753040418288	4.87031985688165	basal.area	6334
Toolangi mi conduit.density P2H2 FALSE 2	5	0.308390633023237	-0.328199884480593	0.956369432363789	0.0616781266046473	-0.150560861001353	0.535519285758975	0.23949150524384	Toolangi	mi	conduit.density	P2H2	FALSE	2	log	1	0	4.5964531508243	0.457349670354859	4.62466162169294	conduit.dens	6361
Toolangi mi conduit.HWDiam P2H2 FALSE 2	5	-0.917091846647054	-0.837580328762708	0.307374634716799	-0.183418369329411	0.094835042483141	0.571755273606573	0.255696731655658	Toolangi	mi	conduit.HWDiam	P2H2	FALSE	2	log	1	0	3.48924500670381	0.265025911003112	3.44063438627927	conduit.HWD	6362
Toolangi mi gmin P2H3 FALSE 2	5	6.39862400166817	0.951324057968177	1.64565889203739	1.27972480033363	1.22686573316076	0.297756218529281	0.133160629070951	Toolangi	mi	gmin	P2H3	FALSE	2	log	1	0	2.30650789267431	0.981777107384764	3.56291240539285	gmin	6381
Toolangi mi kleaf P2H1 FALSE 2	5	2.16510304376538	-0.262147283788379	1.18090443970744	0.433020608753077	0.37341808701157	0.542427763338849	0.242581070341767	Toolangi	mi	kleaf	P2H1	FALSE	2	log	1	0	2.43530229577637	0.814837269807802	2.78814362638223	kleaf	6393
Toolangi mi Ks.theo P2H2 FALSE 2	5	-1.10141285782629	-1.26786426053663	0.490287636774281	-0.220282571565258	-0.065683164820606	0.692098394295456	0.309515811352619	Toolangi	mi	Ks.theo	P2H2	FALSE	2	log	1	0	1.02682261699609	0.75463986848022	0.860588606161764	Ks.theo	6403
Toolangi mi Kstem.per.leaf.area P2H2 FALSE 2	5	1.47501187378293	-0.654858213053269	1.15751553761275	0.295002374756587	0.17697518678629	0.676865523572935	0.302703464467014	Toolangi	mi	Kstem.per.leaf.area	P2H2	FALSE	2	log	1	0	5.41214241963342	0.63660787495156	5.59994325453008	Kstem/lvs.a	6406
Toolangi mi Kstem.per.xylem.rescale P2H2 FALSE 2	5	1.43930639387554	-0.655875208422109	0.897842750502813	0.287861278775108	0.353895812200417	0.601157546006684	0.268845827611581	Toolangi	mi	Kstem.per.xylem.rescale	P2H2	FALSE	2	log	1	0	0.0364384019455622	0.622369906413624	0.215594599078759	Kstem/xyl.a.r	6407
Toolangi mi leaf.mass.per.root.mass.std P2H1 FALSE 2	8	0.882893390808704	-0.525400732377885	0.610254450599941	0.110361673851088	0.16809780867087	0.404620973651608	0.143055117139678	Toolangi	mi	leaf.mass.per.root.mass.std	P2H1	FALSE	2	log	1	0	1.14707469890409	0.514226715564749	1.20382561997576	lvs/root.mass	6410
Toolangi mi leaf.psi.midday.or.kleaf P2H1 FALSE 2	5	-1.09119196201391	-0.707038613020099	0.465580906220923	0.218238392402782	-0.210829730169495	0.469668771081857	0.210042259809564	Toolangi	mi	leaf.psi.midday.or.kleaf	P2H1	FALSE	2	log	-1	0	0.281580070174926	0.470799413826376	0.178833562959335	leaf.P.md2	6417
Toolangi mi leaf.psi.predawn P2H1 FALSE 2	5	-2.07136094956127	-0.857919078476016	0.0345773002422465	0.414272189912253	-0.42467739309388	0.44628609695497	0.199585210040875	Toolangi	mi	leaf.psi.predawn	P2H1	FALSE	2	log	-1	0	-0.720001248257909	0.776638647604814	-1.04174104156846	leaf.P.pd	6419
Toolangi mi n.trunks P2H3 TRUE 2	7	8.11939063243472	0.730216787730497	1.43852290315434	1.15991294749067	1.24341427403363	0.257294788481656	0.0972482891364899	Toolangi	mi	n.trunks	P2H3	TRUE	2	log	1	0	0.809367472969352	0.790076177163249	1.72578706036438	n.trunks	6434
Toolangi mi spec.totvis.ratio.ad.ab P2H1 FALSE 2	8	4.42479799473722	-0.0486368609062278	1.02071448899842	0.553099749342152	0.639062826185912	0.420750603583987	0.148757802491285	Toolangi	mi	spec.totvis.ratio.ad.ab	P2H1	FALSE	2	log	1	0	-0.253915437288994	0.240252063955825	-0.121032080936857	refl.adax/abax	6472
Toolangi mi trunk.bark.dens P2H2 TRUE 2	4	-1.7040909480254	-0.876812661622144	-0.026046766796199	-0.426022737006349	-0.400615759803478	0.424824295696245	0.212412147848123	Toolangi	mi	trunk.bark.dens	P2H2	TRUE	2	log	1	0	-0.892821472856481	0.227473506140867	-0.989730358538509	den.brk.trunk	6497
Toolangi mi whole.lvs.area P2H3 TRUE 2	7	0.318094442905021	-0.579362950419082	0.790580302472736	0.0454420632721459	-0.117678073926053	0.509401895046655	0.192535818811211	Toolangi	mi	whole.lvs.area	P2H3	TRUE	2	log	1	0	8.11656801865756	1.81329177486071	8.19896773822256	lvs.area	6516
Toolangi mi whole.shoot.nolig.mass P2H3 TRUE 2	7	-1.49674427150171	-0.919672436217915	0.603965607338939	-0.21382061021453	-0.323532914516472	0.55259125766978	0.208859863494665	Toolangi	mi	whole.shoot.nolig.mass	P2H3	TRUE	2	log	1	0	4.93465979271263	1.92156008827177	4.5237906420724	shoot-lig.mass	6530
Toolangi ni basal.area P2H3 TRUE 2	7	14.7793508597179	1.40609913890173	2.54420802882155	2.11133583710255	2.27660191447382	0.396935271571556	0.150027430738317	Toolangi	ni	basal.area	P2H3	TRUE	2	log	1	0	4.83846855002084	1.57753040418288	8.16916502649006	basal.area	6552
Toolangi ni conduit.density P2H2 FALSE 2	5	-6.45308887308647	-1.98704845026909	-0.630328724930597	-1.29061777461729	-1.46248025301344	0.62798549940122	0.280843653109056	Toolangi	ni	conduit.density	P2H2	FALSE	2	log	1	0	4.5964531508243	0.457349670354859	4.00618953704834	conduit.dens	6579
Toolangi ni conduit.HWDiam P2H2 FALSE 2	5	8.59130992023461	0.909145694318163	2.2690728296788	1.71826198404692	1.81236048445406	0.564542952926736	0.252471283792529	Toolangi	ni	conduit.HWDiam	P2H2	FALSE	2	log	1	0	3.48924500670381	0.265025911003112	3.94462895436736	conduit.HWD	6580
Toolangi ni gmin P2H3 FALSE 2	5	-1.25780750970603	-0.568459595680323	0.208598309268176	-0.251561501941205	-0.3714337404701	0.343048746996116	0.153416063575888	Toolangi	ni	gmin	P2H3	FALSE	2	log	1	0	2.30650789267431	0.981777107384764	2.05953056896688	gmin	6599
Toolangi ni kleaf P2H1 FALSE 2	5	-1.46722812718667	-0.581119206335843	0.282663422329047	-0.293445625437334	-0.381409443278747	0.345557342693903	0.154537941677551	Toolangi	ni	kleaf	P2H1	FALSE	2	log	1	0	2.43530229577637	0.814837269807802	2.1961918635061	kleaf	6610
Toolangi ni Ks.theo P2H2 FALSE 2	5	8.15801171067324	0.891410967789127	2.01556197436893	1.63160234213465	1.65963281894934	0.452862141153938	0.202526106411262	Toolangi	ni	Ks.theo	P2H2	FALSE	2	log	1	0	1.02682261699609	0.75463986848022	2.25809479388117	Ks.theo	6620
Toolangi ni Kstem.per.leaf.area P2H2 FALSE 2	5	4.26918175888909	-0.654452008478573	2.36195228004974	0.853836351777818	0.971542023286898	1.13001748358997	0.505359181814083	Toolangi	ni	Kstem.per.leaf.area	P2H2	FALSE	2	log	1	0	5.41214241963342	0.63660787495156	5.95570136509778	Kstem/lvs.a	6623
Toolangi ni Kstem.per.xylem.rescale P2H2 FALSE 2	5	1.74305713926356	-0.9722073815913	1.3913416177896	0.348611427852711	0.294822728728666	0.876104249971018	0.391805731662333	Toolangi	ni	Kstem.per.xylem.rescale	P2H2	FALSE	2	log	1	0	0.0364384019455622	0.622369906413624	0.253403663673089	Kstem/xyl.a.r	6624
Toolangi ni leaf.mass.per.root.mass.std P2H1 FALSE 2	8	8.09064098508884	0.611461219470276	1.65563656681216	1.0113301231361	1.02124161264928	0.331231115731948	0.117107884037023	Toolangi	ni	leaf.mass.per.root.mass.std	P2H1	FALSE	2	log	1	0	1.14707469890409	0.514226715564749	1.66712766647652	lvs/root.mass	6627
Toolangi ni leaf.psi.midday.or.kleaf P2H1 FALSE 2	5	2.03311128016958	-0.301228344035424	1.07663109873003	-0.406622256033916	0.465580906220923	0.497242935679512	0.222373801102189	Toolangi	ni	leaf.psi.midday.or.kleaf	P2H1	FALSE	2	log	-1	0	0.281580070174926	0.470799413826376	0.473017589966184	leaf.P.md2	6634
Toolangi ni leaf.psi.predawn P2H1 FALSE 2	5	1.22566405765338	-0.101084910211434	0.639754020065869	-0.245132811530675	0.157298697250064	0.277136512765638	0.123939216318241	Toolangi	ni	leaf.psi.predawn	P2H1	FALSE	2	log	-1	0	-0.720001248257909	0.776638647604814	-0.529621633025818	leaf.P.pd	6636
Toolangi ni n.trunks P2H3 TRUE 2	7	-6.29360215375573	-1.02441700732627	-0.147100109797885	-0.899086021965104	-1.02441700732627	0.331594618833684	0.125330985360169	Toolangi	ni	n.trunks	P2H3	TRUE	2	log	1	0	0.809367472969352	0.790076177163249	0.0990210257940427	n.trunks	6651
Toolangi ni spec.totvis.ratio.ad.ab P2H1 FALSE 2	8	2.11588361654822	-0.493658718071777	1.01293094335533	0.264485452068527	0.349083301371269	0.553256503000344	0.195605712503549	Toolangi	ni	spec.totvis.ratio.ad.ab	P2H1	FALSE	2	log	1	0	-0.253915437288994	0.240252063955825	-0.190372261540688	refl.adax/abax	6689
Toolangi ni trunk.bark.dens P2H2 TRUE 2	7	-8.91298635749263	-1.45304748633927	-0.889204963777697	-1.27328376535609	-1.36006390867376	0.204618706254263	0.0773386014772223	Toolangi	ni	trunk.bark.dens	P2H2	TRUE	2	log	1	0	-0.892821472856481	0.227473506140867	-1.18245979527377	den.brk.trunk	6714
Toolangi ni whole.lvs.area P2H3 TRUE 2	7	14.0050287965385	1.30103815806471	2.37241396238151	2.00071839950549	2.09718821003331	0.378872476338706	0.14320033585706	Toolangi	ni	whole.lvs.area	P2H3	TRUE	2	log	1	0	8.11656801865756	1.81329177486071	11.7444542362937	lvs.area	6730
Toolangi ni whole.shoot.nolig.mass P2H3 TRUE 2	7	13.0167925584926	1.08903648030661	2.30708248505905	1.85954179407038	1.96966033690598	0.415652376674683	0.157101831504879	Toolangi	ni	whole.shoot.nolig.mass	P2H3	TRUE	2	log	1	0	4.93465979271263	1.92156008827177	8.50788108667101	shoot-lig.mass	6744
Toolangi ob basal.area P2H3 TRUE 2	7	11.1129769004567	-0.282312445097516	2.58589799345117	1.58756812863667	1.73153022764489	0.943475770559357	0.356600322416442	Toolangi	ob	basal.area	P2H3	TRUE	2	log	1	0	4.83846855002084	1.57753040418288	7.34290554165325	basal.area	6766
Toolangi ob conduit.density P2H2 FALSE 2	4	-4.23376913985203	-1.36934673746947	-0.723298987507305	-1.05844228496301	-1.0705617074377	0.348166315431382	0.174083157715691	Toolangi	ob	conduit.density	P2H2	FALSE	2	log	1	0	4.5964531508243	0.457349670354859	4.11237492070723	conduit.dens	6793
Toolangi ob conduit.HWDiam P2H2 FALSE 2	4	4.59659539140864	0.698700956079713	1.60417120295369	1.14914884785216	1.14686161618758	0.370868238664906	0.185434119332453	Toolangi	ob	conduit.HWDiam	P2H2	FALSE	2	log	1	0	3.48924500670381	0.265025911003112	3.79379922698354	conduit.HWD	6794
Toolangi ob gmin P2H3 FALSE 2	5	5.39438607343004	0.175289743527507	2.46522538754087	1.07887721468601	0.818579251244333	0.849071087091523	0.379716133693258	Toolangi	ob	gmin	P2H3	FALSE	2	log	1	0	2.30650789267431	0.981777107384764	3.36572484373173	gmin	6813
Toolangi ob kleaf P2H1 FALSE 2	4	1.40660216397021	-0.747852275942756	1.39305167527904	0.351650540992551	0.38070138231692	0.891161557761549	0.445580778880774	Toolangi	ob	kleaf	P2H1	FALSE	2	log	1	0	2.43530229577637	0.814837269807802	2.72184026252216	kleaf	6825
Toolangi ob Ks.theo P2H2 FALSE 2	4	3.89133244434288	0.501088653106888	1.42361608995178	0.97283311108572	0.983313850642108	0.425006766263975	0.212503383131987	Toolangi	ob	Ks.theo	P2H2	FALSE	2	log	1	0	1.02682261699609	0.75463986848022	1.7609612679953	Ks.theo	6835
Toolangi ob Kstem.per.leaf.area P2H2 FALSE 2	4	4.37120530249581	0.348001415888095	1.49310526533136	1.09280132562395	1.26504931063817	0.532624513189104	0.266312256594552	Toolangi	ob	Kstem.per.leaf.area	P2H2	FALSE	2	log	1	0	5.41214241963342	0.63660787495156	6.1078283492825	Kstem/lvs.a	6838
Toolangi ob Kstem.per.xylem.rescale P2H2 FALSE 2	4	3.03672961078394	-0.22105766166515	1.57133946541367	0.759182402695984	0.843223903517687	0.777580534718859	0.388790267359429	Toolangi	ob	Kstem.per.xylem.rescale	P2H2	FALSE	2	log	1	0	0.0364384019455622	0.622369906413624	0.508930682866776	Kstem/xyl.a.r	6839
Toolangi ob leaf.mass.per.root.mass.std P2H1 FALSE 2	8	5.47957934592364	-0.152621180920064	1.06864420487434	0.684947418240455	0.819070918510649	0.401234525691154	0.141857826981192	Toolangi	ob	leaf.mass.per.root.mass.std	P2H1	FALSE	2	log	1	0	1.14707469890409	0.514226715564749	1.49929296012488	lvs/root.mass	6842
Toolangi ob leaf.psi.midday.or.kleaf P2H1 FALSE 2	5	2.1333159928098	-0.0408152710965808	0.874187813956794	-0.42666319856196	0.40022046233961	0.372315324921696	0.166504475117967	Toolangi	ob	leaf.psi.midday.or.kleaf	P2H1	FALSE	2	log	-1	0	0.281580070174926	0.470799413826376	0.482452853961149	leaf.P.md2	6849
Toolangi ob leaf.psi.predawn P2H1 FALSE 2	5	0.903707661521821	-0.42467739309388	0.927073678960509	-0.180741532304364	0.0345773002422465	0.52601029909219	0.235238957127027	Toolangi	ob	leaf.psi.predawn	P2H1	FALSE	2	log	-1	0	-0.720001248257909	0.776638647604814	-0.579630389047088	leaf.P.pd	6851
Toolangi ob n.trunks P2H3 TRUE 2	7	3.27519726526509	-0.147100109797885	1.0126497451643	0.467885323609299	0.730216787730497	0.460071845651507	0.173890812688054	Toolangi	ob	n.trunks	P2H3	TRUE	2	log	1	0	0.809367472969352	0.790076177163249	1.17903252080266	n.trunks	6866
Toolangi ob spec.totvis.ratio.ad.ab P2H1 FALSE 2	8	-4.88817997828585	-1.74757829242777	0.892274953595016	-0.611022497285731	-0.738816426198803	0.858083193920338	0.303378222621641	Toolangi	ob	spec.totvis.ratio.ad.ab	P2H1	FALSE	2	log	1	0	-0.253915437288994	0.240252063955825	-0.40071485338558	refl.adax/abax	6904
Toolangi ob trunk.bark.dens P2H2 TRUE 2	7	-8.93300655910821	-1.61560676782559	-0.631681768438853	-1.27614379415832	-1.48721636323619	0.419141731258592	0.158420683571329	Toolangi	ob	trunk.bark.dens	P2H2	TRUE	2	log	1	0	-0.892821472856481	0.227473506140867	-1.18311037605911	den.brk.trunk	6929
Toolangi ob whole.lvs.area P2H3 TRUE 2	7	10.2084619173268	0.102188424250001	2.23578266959922	1.45835170247525	1.5265127937743	0.714299400335214	0.269979796418506	Toolangi	ob	whole.lvs.area	P2H3	TRUE	2	log	1	0	8.11656801865756	1.81329177486071	10.7609851656099	lvs.area	6948
Toolangi ob whole.shoot.nolig.mass P2H3 TRUE 2	7	8.39092787610821	-0.35065135279344	2.11779323042516	1.19870398230117	1.23930462244177	0.823681790014864	0.311322453690265	Toolangi	ob	whole.shoot.nolig.mass	P2H3	TRUE	2	log	1	0	4.93465979271263	1.92156008827177	7.23804152275469	shoot-lig.mass	6962
Toolangi re basal.area P2H3 TRUE 2	7	11.5881826341355	-0.300020255658488	2.44103638081719	1.65545466201935	2.01746051695536	0.901608805370669	0.340776096982404	Toolangi	re	basal.area	P2H3	TRUE	2	log	1	0	4.83846855002084	1.57753040418288	7.44999861209986	basal.area	6984
Toolangi re conduit.density P2H2 FALSE 2	5	-5.92035334193827	-1.50156133462061	-0.872085310333254	-1.18407066838765	-1.15998168090983	0.278862753950426	0.12471121484519	Toolangi	re	conduit.density	P2H2	FALSE	2	log	1	0	4.5964531508243	0.457349670354859	4.05491882095812	conduit.dens	7011
Toolangi re conduit.HWDiam P2H2 FALSE 2	5	7.14290882473142	0.863664058366034	1.78054156399073	1.42858176494628	1.43115966852527	0.365087798959585	0.163272227245882	Toolangi	re	conduit.HWDiam	P2H2	FALSE	2	log	1	0	3.48924500670381	0.265025911003112	3.8678561904002	conduit.HWD	7012
Toolangi re gmin P2H3 FALSE 2	5	1.91727148842017	-0.595259542053449	1.49323194824942	0.383454297684034	0.257369221044839	0.861060213546994	0.385077834042313	Toolangi	re	gmin	P2H3	FALSE	2	log	1	0	2.30650789267431	0.981777107384764	2.68297454387066	gmin	7031
Toolangi re kleaf P2H1 FALSE 2	5	-0.918969250933173	-0.808955317903938	0.00215682788085732	-0.183793850186635	-0.0351424964283812	0.350567859299785	0.15677871282418	Toolangi	re	kleaf	P2H1	FALSE	2	log	1	0	2.43530229577637	0.814837269807802	2.28554021667806	kleaf	7043
Toolangi re Ks.theo P2H2 FALSE 2	5	6.44619006735195	0.684731231222225	1.92155928951179	1.28923801347039	1.10044410989449	0.511450367145422	0.228727557610878	Toolangi	re	Ks.theo	P2H2	FALSE	2	log	1	0	1.02682261699609	0.75463986848022	1.9997330219252	Ks.theo	7053
Toolangi re Kstem.per.leaf.area P2H2 FALSE 2	5	6.54657968136155	0.105923720972164	2.13337027228362	1.30931593627231	1.2561724890654	0.8247005509041	0.368817298580619	Toolangi	re	Kstem.per.leaf.area	P2H2	FALSE	2	log	1	0	5.41214241963342	0.63660787495156	6.24566325547057	Kstem/lvs.a	7056
Toolangi re Kstem.per.xylem.rescale P2H2 FALSE 2	5	9.00850059194988	1.1794840547	2.40686455198217	1.80170011838998	1.74097173928945	0.516586273215392	0.231024404630579	Toolangi	re	Kstem.per.xylem.rescale	P2H2	FALSE	2	log	1	0	0.0364384019455622	0.622369906413624	1.157762336015	Kstem/xyl.a.r	7057
Toolangi re leaf.mass.per.root.mass.std P2H1 FALSE 2	8	5.74797603777932	-0.561698793290996	2.76296060781319	0.718497004722416	0.504341809838746	0.988087547700876	0.349341702692638	Toolangi	re	leaf.mass.per.root.mass.std	P2H1	FALSE	2	log	1	0	1.14707469890409	0.514226715564749	1.5165450537861	lvs/root.mass	7060
Toolangi re leaf.psi.midday.or.kleaf P2H1 FALSE 2	5	0.94694110779119	-0.210829730169495	0.465580906220923	-0.189388221558238	0.332784740496743	0.297684082282659	0.133128368760733	Toolangi	re	leaf.psi.midday.or.kleaf	P2H1	FALSE	2	log	-1	0	0.281580070174926	0.470799413826376	0.370743933867198	leaf.P.md2	7067
Toolangi re leaf.psi.predawn P2H1 FALSE 2	5	-1.04349670262388	-1.14523873737066	0.269334554927217	0.208699340524777	-0.101084910211434	0.544969655624273	0.243717839130105	Toolangi	re	leaf.psi.predawn	P2H1	FALSE	2	log	-1	0	-0.720001248257909	0.776638647604814	-0.882085221842863	leaf.P.pd	7069
Toolangi re n.trunks P2H3 TRUE 2	7	-1.24474210473261	-1.02441700732627	1.24341427403363	-0.177820300676087	-0.147100109797885	0.890947274599629	0.336746417123056	Toolangi	re	n.trunks	P2H3	TRUE	2	log	1	0	0.809367472969352	0.790076177163249	0.668875889594866	n.trunks	7084
Toolangi re spec.totvis.ratio.ad.ab P2H1 FALSE 2	8	-4.25303327977753	-2.07625375644002	0.668585138318024	-0.531629159972191	-0.521667080898481	0.813907586717195	0.287759786913453	Toolangi	re	spec.totvis.ratio.ad.ab	P2H1	FALSE	2	log	1	0	-0.253915437288994	0.240252063955825	-0.381640440227784	refl.adax/abax	7122
Toolangi re trunk.bark.dens P2H2 TRUE 2	7	-9.03563053600288	-1.51350643545202	-0.992413031731812	-1.29080436228613	-1.27823395444949	0.179873797452841	0.0679859050624315	Toolangi	re	trunk.bark.dens	P2H2	TRUE	2	log	1	0	-0.892821472856481	0.227473506140867	-1.18644526688981	den.brk.trunk	7147
Toolangi re whole.lvs.area P2H3 TRUE 2	7	9.18826072036592	-0.354021859838661	1.9785929698073	1.31260867433799	1.55370408993445	0.769991785471464	0.291029539417156	Toolangi	re	whole.lvs.area	P2H3	TRUE	2	log	1	0	8.11656801865756	1.81329177486071	10.4967105314468	lvs.area	7162
Toolangi re whole.shoot.nolig.mass P2H3 TRUE 2	7	8.37921065640677	-0.677430914774164	1.94377455359752	1.1970300937724	1.44093969958724	0.85987145845506	0.325000862650643	Toolangi	re	whole.shoot.nolig.mass	P2H3	TRUE	2	log	1	0	4.93465979271263	1.92156008827177	7.23482504536514	shoot-lig.mass	7176
Toolangi si basal.area P2H3 TRUE 2	7	0.522951528847926	-1.05690249341389	0.910329036723794	0.0747073612639895	0.505367335945862	0.851433483388207	0.321811607851234	Toolangi	si	basal.area	P2H3	TRUE	2	log	1	0	4.83846855002084	1.57753040418288	4.95632168383288	basal.area	7195
Toolangi si conduit.density P2H2 FALSE 2	5	1.73741527670924	-1.57356857943392	1.4068458652061	0.347483055341849	0.425180702410725	1.15515569868032	0.516601333369091	Toolangi	si	conduit.density	P2H2	FALSE	2	log	1	0	4.5964531508243	0.457349670354859	4.7553744116507	conduit.dens	7216
Toolangi si conduit.HWDiam P2H2 FALSE 2	5	-2.62628091333335	-1.88623141947999	0.170559566131556	-0.525256182666669	-0.334405845947767	0.804224469409067	0.359660116553475	Toolangi	si	conduit.HWDiam	P2H2	FALSE	2	log	1	0	3.48924500670381	0.265025911003112	3.35003850838402	conduit.HWD	7217
Toolangi si gmin P2H3 FALSE 2	5	7.42042561418017	1.18641306846001	2.0518611519955	1.48408512283603	1.46164383097924	0.345417770741106	0.15447552320271	Toolangi	si	gmin	P2H3	FALSE	2	log	1	0	2.30650789267431	0.981777107384764	3.763548691693	gmin	7230
Toolangi si kleaf P2H1 FALSE 2	4	0.176461675165541	-0.336139527906899	0.390886743722991	0.0441154187913853	0.0608572296747247	0.32100185273935	0.160500926369675	Toolangi	si	kleaf	P2H1	FALSE	2	log	1	0	2.43530229577637	0.814837269807802	2.4712491831815	kleaf	7236
Toolangi si Ks.theo P2H2 FALSE 2	5	-2.63638822364496	-1.79712252849956	0.169873079805027	-0.527277644728991	-0.218684744389719	0.779734247307934	0.348707756273035	Toolangi	si	Ks.theo	P2H2	FALSE	2	log	1	0	1.02682261699609	0.75463986848022	0.628917884529801	Ks.theo	7240
Toolangi si Kstem.per.leaf.area P2H2 FALSE 2	5	-1.00300757692696	-0.767120037583468	0.445071932593489	-0.200601515385392	-0.286097827761732	0.552673908582579	0.24716328579623	Toolangi	si	Kstem.per.leaf.area	P2H2	FALSE	2	log	1	0	5.41214241963342	0.63660787495156	5.28443791521131	Kstem/lvs.a	7243
Toolangi si Kstem.per.xylem.rescale P2H2 FALSE 2	5	-0.119197289900541	-1.02190818803279	0.371518828180033	-0.0238394579801081	0.152200046130352	0.566535400273498	0.253362333334319	Toolangi	si	Kstem.per.xylem.rescale	P2H2	FALSE	2	log	1	0	0.0364384019455622	0.622369906413624	0.0216014407109469	Kstem/xyl.a.r	7244
Toolangi si leaf.mass.per.root.mass.std P2H1 FALSE 2	8	-5.6200964523193	-3.24481095043332	0.278993375650032	-0.702512056539913	-0.171667198376093	1.25327662546939	0.443100200286	Toolangi	si	leaf.mass.per.root.mass.std	P2H1	FALSE	2	log	1	0	1.14707469890409	0.514226715564749	0.785824231421429	lvs/root.mass	7245
Toolangi si leaf.psi.midday.or.kleaf P2H1 FALSE 2	5	0.189506534447503	-1.07205660556593	0.765238454885444	-0.0379013068895006	0.116593531840145	0.675304047117589	0.30200515096713	Toolangi	si	leaf.psi.midday.or.kleaf	P2H1	FALSE	2	log	-1	0	0.281580070174926	0.470799413826376	0.299423983233282	leaf.P.md2	7248
Toolangi si leaf.psi.predawn P2H1 FALSE 2	5	-1.95198831932962	-0.857919078476016	0.0345773002422465	0.390397663865923	-0.252742358652394	0.350448681511834	0.156725414897127	Toolangi	si	leaf.psi.predawn	P2H1	FALSE	2	log	-1	0	-0.720001248257909	0.776638647604814	-1.0231991619512	leaf.P.pd	7249
Toolangi si n.trunks P2H3 TRUE 2	7	-1.39382017981046	-1.02441700732627	1.24341427403363	-0.199117168544352	-0.147100109797885	0.912261803210785	0.344802551697012	Toolangi	si	n.trunks	P2H3	TRUE	2	log	1	0	0.809367472969352	0.790076177163249	0.652049741641219	n.trunks	7258
Toolangi si spec.totvis.ratio.ad.ab P2H1 FALSE 2	8	5.58798581817672	-0.0503542350680729	2.42374791320784	0.69849822727209	0.468097777795199	0.786994205332856	0.27824446967269	Toolangi	si	spec.totvis.ratio.ad.ab	P2H1	FALSE	2	log	1	0	-0.253915437288994	0.240252063955825	-0.0860997965246497	refl.adax/abax	7275
Toolangi si trunk.bark.dens P2H2 TRUE 2	7	-3.29949854203312	-1.01813483115735	0.229434648073463	-0.47135693457616	-0.472618494989901	0.432250790907927	0.163375442393336	Toolangi	si	trunk.bark.dens	P2H2	TRUE	2	log	1	0	-0.892821472856481	0.227473506140867	-1.00004268741135	den.brk.trunk	7289
Toolangi si whole.lvs.area P2H3 TRUE 2	7	-0.184248543463355	-0.959440113905778	0.789517424858586	-0.0263212204947649	0.0840620486353562	0.7098463041708	0.268296684273464	Toolangi	si	whole.lvs.area	P2H3	TRUE	2	log	1	0	8.11656801865756	1.81329177486071	8.06883996602846	lvs.area	7301
Toolangi si whole.shoot.nolig.mass P2H3 TRUE 2	7	-1.26324657299392	-1.13197440456846	0.771674286604993	-0.180463796141989	0.0641431324296171	0.769128523654264	0.290703257119349	Toolangi	si	whole.shoot.nolig.mass	P2H3	TRUE	2	log	1	0	4.93465979271263	1.92156008827177	4.58788776466307	shoot-lig.mass	7309
Toolangi vi basal.area P2H3 TRUE 2	7	8.90535627557585	-0.174432244623744	2.09697707153147	1.27219375365369	1.46443261968978	0.763207888540838	0.288465467388823	Toolangi	vi	basal.area	P2H3	TRUE	2	log	1	0	4.83846855002084	1.57753040418288	6.8453928764211	basal.area	7421
Toolangi vi conduit.density P2H2 FALSE 2	5	-3.52386143925565	-1.9750628542765	1.19080334727531	-0.704772287851131	-1.21395572543806	1.33884076650158	0.59874779298909	Toolangi	vi	conduit.density	P2H2	FALSE	2	log	1	0	4.5964531508243	0.457349670354859	4.27412577729556	conduit.dens	7448
Toolangi vi conduit.HWDiam P2H2 FALSE 2	5	5.44794473660329	-0.14622049805698	2.56542521965135	1.08958894732066	0.824471952438625	1.17504668013053	0.525496850701464	Toolangi	vi	conduit.HWDiam	P2H2	FALSE	2	log	1	0	3.48924500670381	0.265025911003112	3.7780143100943	conduit.HWD	7449
Toolangi vi gmin P2H3 FALSE 2	5	2.4660026651066	0.112847676227299	1.01575633223543	0.49320053302132	0.384894791098353	0.402151030697527	0.179847408372255	Toolangi	vi	gmin	P2H3	FALSE	2	log	1	0	2.30650789267431	0.981777107384764	2.79072088534595	gmin	7468
Toolangi vi kleaf P2H1 FALSE 2	4	2.77373901037186	-0.30753681714416	1.21215501452781	0.693434752592964	0.934560406494109	0.688692633878086	0.344346316939043	Toolangi	vi	kleaf	P2H1	FALSE	2	log	1	0	2.43530229577637	0.814837269807802	3.00033877636452	kleaf	7480
Toolangi vi Ks.theo P2H2 FALSE 2	5	5.51753143975225	0.331293202185314	2.58327297277544	1.10350628795045	0.516278892471712	0.988563263339531	0.442098931377243	Toolangi	vi	Ks.theo	P2H2	FALSE	2	log	1	0	1.02682261699609	0.75463986848022	1.85957245700411	Ks.theo	7490
Toolangi vi Kstem.per.leaf.area P2H2 FALSE 2	5	6.88948831153135	0.423761317125504	2.55673553122314	1.37789766230627	1.34219122017978	0.793129754699915	0.354698409297349	Toolangi	vi	Kstem.per.leaf.area	P2H2	FALSE	2	log	1	0	5.41214241963342	0.63660787495156	6.28932292233221	Kstem/lvs.a	7493
Toolangi vi Kstem.per.xylem.rescale P2H2 FALSE 2	5	7.18422885397382	1.0358019701585	1.77315751032243	1.43684577079476	1.53428846196004	0.34230327439053	0.153082678091598	Toolangi	vi	Kstem.per.xylem.rescale	P2H2	FALSE	2	log	1	0	0.0364384019455622	0.622369906413624	0.93068796984735	Kstem/xyl.a.r	7494
Toolangi vi leaf.mass.per.root.mass.std P2H1 FALSE 2	8	-5.12983757159083	-1.34395463594971	-0.0211820315414794	-0.641229696448853	-0.672982287520258	0.453956718532461	0.160497937019748	Toolangi	vi	leaf.mass.per.root.mass.std	P2H1	FALSE	2	log	1	0	1.14707469890409	0.514226715564749	0.817337258173211	lvs/root.mass	7497
Toolangi vi leaf.psi.midday.or.kleaf P2H1 FALSE 2	4	-1.43019646339633	-0.59808925394875	-0.0408152710965808	0.357549115849082	-0.395645969175515	0.231720109122237	0.115860054561119	Toolangi	vi	leaf.psi.midday.or.kleaf	P2H1	FALSE	2	log	-1	0	0.281580070174926	0.470799413826376	0.113246156019159	leaf.P.md2	7504
Toolangi vi leaf.psi.predawn P2H1 FALSE 2	5	-1.86261670283045	-0.623161823791045	0.0345773002422465	0.37252334056609	-0.42467739309388	0.243264627828638	0.108791248869204	Toolangi	vi	leaf.psi.predawn	P2H1	FALSE	2	log	-1	0	-0.720001248257909	0.776638647604814	-1.009317271685	leaf.P.pd	7506
Toolangi vi n.trunks P2H3 TRUE 2	7	-7.17091905128385	-1.02441700732627	-1.02441700732627	-1.02441700732626	-1.02441700732627	NA	NA	Toolangi	vi	n.trunks	P2H3	TRUE	2	log	1	0	0.809367472969352	0.790076177163249	0	n.trunks	7521
Toolangi vi spec.totvis.ratio.ad.ab P2H1 FALSE 2	8	1.18529396574556	-0.435558770483763	0.954448458617049	0.148161745718195	0.17004586328695	0.4644979635195	0.16422482992599	Toolangi	vi	spec.totvis.ratio.ad.ab	P2H1	FALSE	2	log	1	0	-0.253915437288994	0.240252063955825	-0.218319272080407	refl.adax/abax	7559
Toolangi vi trunk.bark.dens P2H2 TRUE 2	7	-11.7318162229017	-2.41044193059384	-0.648955500186226	-1.67597374612881	-1.78823474011649	0.601257888973954	0.227254121148681	Toolangi	vi	trunk.bark.dens	P2H2	TRUE	2	log	1	0	-0.892821472856481	0.227473506140867	-1.27406109708578	den.brk.trunk	7583
Toolangi vi whole.lvs.area P2H3 TRUE 2	7	9.03601939593764	-0.0997560992121815	1.90932222136408	1.29085991370538	1.48548487376254	0.70189282779531	0.26529055276661	Toolangi	vi	whole.lvs.area	P2H3	TRUE	2	log	1	0	8.11656801865756	1.81329177486071	10.457273682675	lvs.area	7601
Toolangi vi whole.shoot.nolig.mass P2H3 TRUE 2	7	7.04556716267361	-0.484873030650889	1.69400462454271	1.00650959466766	1.23114771226562	0.739972182720398	0.279683196083403	Toolangi	vi	whole.shoot.nolig.mass	P2H3	TRUE	2	log	1	0	4.93465979271263	1.92156008827177	6.86872845829099	shoot-lig.mass	7615
Hattah ar dxdy FALSE	1	-0.517018938757531	-0.517018938757533	-0.517018938757533	-0.517018938757531	-0.517018938757533	NA	NA	Hattah	ar	dxdy	all	FALSE	all	log	1	0	0.137745844597477	0.317647017720674	-0.0264836794039525	dxdy	7644
Hattah ar epid.size.avg.area FALSE	8	-0.36461769258753	-1.11427899286467	1.84557327387697	-0.0455772115734412	-0.398519632762223	1.14305811480779	0.404132072135451	Hattah	ar	epid.size.avg.area	all	FALSE	all	log	1	0	5.9504831246181	0.428175542036375	5.93096807734815	epiderm.size	7647
Hattah ar pore.size.avg.length FALSE	9	7.08491547129788	-0.121737439364749	1.70561077524707	0.787212830144208	0.803186966696507	0.608765165960503	0.202921721986834	Hattah	ar	pore.size.avg.length	all	FALSE	all	log	1	0	2.49942245473252	0.231773137465094	2.68187724222784	pore.length	7670
Hattah ar stom.size.avg.area FALSE	9	3.59768079076161	-1.46403679553215	1.62158976456624	0.399742310084624	0.630310299507876	0.959356831299805	0.319785610433268	Hattah	ar	stom.size.avg.area	all	FALSE	all	log	1	0	6.26186274787296	0.29733808508281	6.38072136088013	stom.size	7684
Hattah du dxdy FALSE	5	-6.6013151708587	-2.02908844670847	-0.264749389407093	-1.32026303417174	-1.39711233014828	0.647218503608266	0.289444914072755	Hattah	du	dxdy	all	FALSE	all	log	1	0	0.137745844597477	0.317647017720674	-0.28163177081401	dxdy	7701
Hattah du epid.size.avg.area FALSE	9	1.00208867548679	-1.39681497867937	2.07339174586391	0.111343186165199	0.10231241762446	1.10837526400922	0.369458421336407	Hattah	du	epid.size.avg.area	all	FALSE	all	log	1	0	5.9504831246181	0.428175542036375	5.99815755370643	epiderm.size	7704
Hattah du pore.size.avg.length FALSE	10	6.42629324771065	-2.00283722113805	1.57902138750725	0.642629324771065	0.611998457226546	1.04313856145809	0.329869376935911	Hattah	du	pore.size.avg.length	all	FALSE	all	log	1	0	2.49942245473252	0.231773137465094	2.64836666956178	pore.length	7727
Hattah du stom.size.avg.area FALSE	10	6.01912131741608	-1.20441260470127	1.95259912730705	0.601912131741608	0.687345628557874	1.15281775057568	0.364552981889104	Hattah	du	stom.size.avg.area	all	FALSE	all	log	1	0	6.26186274787296	0.29733808508281	6.44083414851311	stom.size	7741
Hattah mi dxdy FALSE	5	-5.68766926569674	-1.74297232889943	-0.311713415466682	-1.13753385313935	-1.29957524977132	0.532769399800789	0.238261718857265	Hattah	mi	dxdy	all	FALSE	all	log	1	0	0.137745844597477	0.317647017720674	-0.223588391408521	dxdy	7809
Hattah mi epid.size.avg.area FALSE	10	-1.21137274120792	-1.43653931458191	1.27415175393838	-0.121137274120792	-0.132128572394786	1.04804400552865	0.331420614555662	Hattah	mi	epid.size.avg.area	all	FALSE	all	log	1	0	5.9504831246181	0.428175542036375	5.89861510661062	epiderm.size	7812
Hattah mi pore.size.avg.length FALSE	10	-1.53321083980609	-1.21016005326086	1.20129951543896	-0.153321083980609	-0.251705290855865	0.806272158632079	0.254965643525796	Hattah	mi	pore.size.avg.length	all	FALSE	all	log	1	0	2.49942245473252	0.231773137465094	2.46388674605882	pore.length	7835
Hattah mi stom.size.avg.area FALSE	10	-8.03386640345775	-1.67884116661326	0.0133814447139598	-0.803386640345775	-0.767000074087305	0.571984362947004	0.180877337291295	Hattah	mi	stom.size.avg.area	all	FALSE	all	log	1	0	6.26186274787296	0.29733808508281	6.02298530265143	stom.size	7849
Hattah si dxdy FALSE	5	-3.86301562821109	-1.38915184613852	-0.198624058233171	-0.772603125642217	-0.669986134738405	0.549673269557122	0.245821359228858	Hattah	si	dxdy	all	FALSE	all	log	1	0	0.137745844597477	0.317647017720674	-0.107669234144305	dxdy	7978
Hattah si epid.size.avg.area FALSE	5	3.76782992515291	0.0297170615370859	1.29059723363226	0.753565985030582	0.689972521599231	0.481128182355277	0.215167064327463	Hattah	si	epid.size.avg.area	all	FALSE	all	log	1	0	5.9504831246181	0.428175542036375	6.27314164871877	epiderm.size	7981
Hattah si pore.size.avg.length FALSE	5	-0.213498513262948	-0.145321564903762	0.116173935209399	-0.0426997026525896	-0.109643674403631	0.122177831262237	0.0546395872091723	Hattah	si	pore.size.avg.length	all	FALSE	all	log	1	0	2.49942245473252	0.231773137465094	2.48952581067988	pore.length	8002
Hattah si stom.size.avg.area FALSE	5	0.815416023215676	-0.72305449841204	1.34110664134811	0.163083204643135	-0.167511353959602	0.915034168712309	0.409215720595147	Hattah	si	stom.size.avg.area	all	FALSE	all	log	1	0	6.26186274787296	0.29733808508281	6.31035359565067	stom.size	8014
Hattah vi dxdy FALSE	6	2.27745180753118	-0.428018329695706	1.01380934316768	0.379575301255197	0.353064785948616	0.571753289358445	0.233417302947676	Hattah	vi	dxdy	all	FALSE	all	log	1	0	0.137745844597477	0.317647017720674	0.258316807041562	dxdy	8066
Hattah vi epid.size.avg.area FALSE	8	-9.72532696330063	-2.24738338020192	-0.279902916040836	-1.21566587041258	-1.21651014078756	0.731802082901296	0.258731107652973	Hattah	vi	epid.size.avg.area	all	FALSE	all	log	1	0	5.9504831246181	0.428175542036375	5.42996473161907	epiderm.size	8069
Hattah vi pore.size.avg.length FALSE	8	-1.95721995352324	-1.84911523131606	0.628105120309008	-0.244652494190404	-0.199296177813911	0.781647930579862	0.276354276106726	Hattah	vi	pore.size.avg.length	all	FALSE	all	log	1	0	2.49942245473252	0.231773137465094	2.4427185785654	pore.length	8092
Hattah vi stom.size.avg.area FALSE	8	-7.90667461607427	-2.83628828741341	0.285125673275377	-0.988334327009284	-0.915289148425666	0.891350378829606	0.315139948641806	Hattah	vi	stom.size.avg.area	all	FALSE	all	log	1	0	6.26186274787296	0.29733808508281	5.96799331165846	stom.size	8106
MtD ar dxdy FALSE	5	0.804300667358348	-0.628983420981802	0.712799580647229	0.16086013347167	0.226306571179835	0.50277223485707	0.22484657886798	MtD	ar	dxdy	all	FALSE	all	log	1	0	0.137745844597477	0.317647017720674	0.188842586264764	dxdy	8123
MtD ar epid.size.avg.area FALSE	12	5.71444556919914	-1.43030433968694	2.82952174080005	0.476203797433262	0.230634724252221	1.19483303683732	0.344918587727343	MtD	ar	epid.size.avg.area	all	FALSE	all	log	1	0	5.9504831246181	0.428175542036375	6.15438194370396	epiderm.size	8126
MtD ar pore.size.avg.length FALSE	12	3.40723168298427	-1.36531485636349	1.70779390584156	0.283935973582023	0.242984283899822	0.958208483865749	0.276610963049837	MtD	ar	pore.size.avg.length	all	FALSE	all	log	1	0	2.49942245473252	0.231773137465094	2.56523118616891	pore.length	8149
MtD ar stom.size.avg.area FALSE	12	5.7465206879715	-1.20647708983661	2.0883141310136	0.478876723997625	0.485160253712509	1.20635739963563	0.348245384709263	MtD	ar	stom.size.avg.area	all	FALSE	all	log	1	0	6.26186274787296	0.29733808508281	6.40425103597712	stom.size	8163
MtD di dxdy FALSE	5	-0.232411941019564	-0.901324153387319	0.495270064397662	-0.0464823882039127	0.179627263291162	0.602800710389135	0.269580673063054	MtD	di	dxdy	all	FALSE	all	log	1	0	0.137745844597477	0.317647017720674	0.122980852608089	dxdy	8180
MtD di epid.size.avg.area FALSE	5	4.45853527865165	0.427378060977778	1.19991681140306	0.89170705573033	1.01637609086421	0.328853248393801	0.147067643606032	MtD	di	epid.size.avg.area	all	FALSE	all	log	1	0	5.9504831246181	0.428175542036375	6.33229027654324	epiderm.size	8183
MtD di pore.size.avg.length FALSE	5	-0.50423183532439	-1.4393247627568	0.948590455751092	-0.100846367064878	0.227069854860712	0.932090406374582	0.416843501965794	MtD	di	pore.size.avg.length	all	FALSE	all	log	1	0	2.49942245473252	0.231773137465094	2.47604897583587	pore.length	8204
MtD di stom.size.avg.area FALSE	5	-1.592568680981	-1.41068173265029	0.468521868675199	-0.318513736196201	-0.304892019860173	0.695366086491707	0.310977167728691	MtD	di	stom.size.avg.area	all	FALSE	all	log	1	0	6.26186274787296	0.29733808508281	6.16715648347981	stom.size	8216
MtD du dxdy FALSE	5	-4.20330467957183	-2.42029838096179	0.0339632724484642	-0.840660935914366	-0.644303359504885	0.931578530772345	0.416614584237268	MtD	du	dxdy	all	FALSE	all	log	1	0	0.137745844597477	0.317647017720674	-0.129287594609923	dxdy	8233
MtD du epid.size.avg.area FALSE	11	0.117445287320152	-1.02142004771484	1.66148607846493	0.010676844301832	-0.307935626096935	0.814775975314763	0.245664199846813	MtD	du	epid.size.avg.area	all	FALSE	all	log	1	0	5.9504831246181	0.428175542036375	5.95505468821433	epiderm.size	8236
MtD du pore.size.avg.length FALSE	11	2.37390954996727	-1.2292475904605	0.922078932634063	0.215809959087933	0.545819132238365	0.758261520864034	0.228624450697295	MtD	du	pore.size.avg.length	all	FALSE	all	log	1	0	2.49942245473252	0.231773137465094	2.54944140604642	pore.length	8259
MtD du stom.size.avg.area FALSE	11	3.27855566174549	-0.878169549144164	1.26869203255572	0.298050514704135	0.277819322003828	0.751811102809633	0.226679576476624	MtD	du	stom.size.avg.area	all	FALSE	all	log	1	0	6.26186274787296	0.29733808508281	6.35048451717309	stom.size	8273
MtD ma dxdy FALSE	5	-1.10567399283218	-1.91143941312744	1.51595375590001	-0.221134798566436	-0.338347042709155	1.22720080451576	0.548820884187933	MtD	ma	dxdy	all	FALSE	all	log	1	0	0.137745844597477	0.317647017720674	0.0675030353184411	dxdy	8290
MtD ma epid.size.avg.area FALSE	10	2.2411403358501	-1.11915731835413	1.81666231904472	0.22411403358501	0.193523034263175	0.838707015429931	0.265222445832057	MtD	ma	epid.size.avg.area	all	FALSE	all	log	1	0	5.9504831246181	0.428175542036375	6.0464432724264	epiderm.size	8293
MtD ma pore.size.avg.length FALSE	10	6.73212988372097	-1.02937578986156	2.51586050042228	0.673212988372097	0.47550016464536	1.12470602225348	0.355663272842901	MtD	ma	pore.size.avg.length	all	FALSE	all	log	1	0	2.49942245473252	0.231773137465094	2.65545514123005	pore.length	8316
MtD ma stom.size.avg.area FALSE	10	13.0533984853919	0.0974315219799436	2.62845993278148	1.30533984853919	1.27120008065676	0.823409941877449	0.26038508643596	MtD	ma	stom.size.avg.area	all	FALSE	all	log	1	0	6.26186274787296	0.29733808508281	6.64998999881973	stom.size	8330
MtD mi dxdy FALSE	5	-4.46068369285967	-1.44753214498564	0.1152424926302	-0.892136738571935	-1.32300154418622	0.71877809132671	0.321447334588815	MtD	mi	dxdy	all	FALSE	all	log	1	0	0.137745844597477	0.317647017720674	-0.14563872980907	dxdy	8347
MtD mi epid.size.avg.area FALSE	11	1.38276566766035	-0.826980232465706	1.16951549871001	0.125705969787305	-0.189597239435699	0.657883015961345	0.19835919271738	MtD	mi	epid.size.avg.area	all	FALSE	all	log	1	0	5.9504831246181	0.428175542036375	6.00430734636922	epiderm.size	8350
MtD mi pore.size.avg.length FALSE	11	-4.38049904323452	-1.42325266270378	0.681160287378582	-0.398227185748593	-0.12051651516987	0.764681145801975	0.230560040444018	MtD	mi	pore.size.avg.length	all	FALSE	all	log	1	0	2.49942245473252	0.231773137465094	2.40712409046765	pore.length	8373
MtD mi stom.size.avg.area FALSE	11	-8.28408931960348	-2.34700820048541	0.736028761772364	-0.753099029054862	-0.676989636214954	0.846611049226671	0.255262835786725	MtD	mi	stom.size.avg.area	all	FALSE	all	log	1	0	6.26186274787296	0.29733808508281	6.03793772469594	stom.size	8387
MtD ni dxdy FALSE	5	2.77887851154037	-0.356425192099953	1.3775255807785	0.555775702308074	0.792332515428445	0.686323678627584	0.3069332799958	MtD	ni	dxdy	all	FALSE	all	log	1	0	0.137745844597477	0.317647017720674	0.31428633895739	dxdy	8404
MtD ni epid.size.avg.area FALSE	10	-2.15980265012513	-1.08853026700763	0.249831233460859	-0.215980265012513	-0.0410184691858282	0.428359020691994	0.13545901616659	MtD	ni	epid.size.avg.area	all	FALSE	all	log	1	0	5.9504831246181	0.428175542036375	5.85800565757727	epiderm.size	8407
MtD ni pore.size.avg.length FALSE	10	-6.92755973576459	-2.24887308712088	0.467962455211201	-0.692755973576459	-0.551618842625581	0.842338528372064	0.266370831057009	MtD	ni	pore.size.avg.length	all	FALSE	all	log	1	0	2.49942245473252	0.231773137465094	2.33886022923871	pore.length	8430
MtD ni stom.size.avg.area FALSE	10	-5.11046171029056	-1.5629510811738	0.84458258983583	-0.511046171029056	-0.333253110874671	0.841378278143045	0.266067173272269	MtD	ni	stom.size.avg.area	all	FALSE	all	log	1	0	6.26186274787296	0.29733808508281	6.10990925799033	stom.size	8444
MtD ob dxdy FALSE	5	6.1349511982371	0.501257526609476	2.19185012485584	1.22699023964742	1.23878515613362	0.736208067310967	0.329242256818212	MtD	ob	dxdy	all	FALSE	all	log	1	0	0.137745844597477	0.317647017720674	0.527495634993829	dxdy	8461
MtD ob epid.size.avg.area FALSE	10	2.50742215508672	-1.34990909658149	1.23981218378933	0.250742215508671	0.321527482961122	0.771976247382576	0.244120324127854	MtD	ob	epid.size.avg.area	all	FALSE	all	log	1	0	5.9504831246181	0.428175542036375	6.05784480865514	epiderm.size	8464
MtD ob pore.size.avg.length FALSE	10	5.7074428397641	-0.517343877548271	1.49645992545924	0.57074428397641	0.690275252211045	0.670133482144524	0.211914813991647	MtD	ob	pore.size.avg.length	all	FALSE	all	log	1	0	2.49942245473252	0.231773137465094	2.6317056481199	pore.length	8487
MtD ob stom.size.avg.area FALSE	10	10.2580274121397	-0.0575736177399616	2.04832427032542	1.02580274121397	1.05808894522418	0.686462902326377	0.217078630056105	MtD	ob	stom.size.avg.area	all	FALSE	all	log	1	0	6.26186274787296	0.29733808508281	6.56687297061835	stom.size	8501
MtD re dxdy FALSE	5	6.04107266203528	0.526269329664668	2.10066993227191	1.20821453240706	1.3155138425537	0.665187262315018	0.297480787260673	MtD	re	dxdy	all	FALSE	all	log	1	0	0.137745844597477	0.317647017720674	0.521531587583377	dxdy	8518
MtD re epid.size.avg.area FALSE	12	-1.13238481940925	-1.56226744029726	1.41846396440889	-0.0943654016174378	-0.128431297821862	0.737646370964427	0.212940165421531	MtD	re	epid.size.avg.area	all	FALSE	all	log	1	0	5.9504831246181	0.428175542036375	5.91007816763113	epiderm.size	8521
MtD re pore.size.avg.length FALSE	12	-7.0323312282103	-2.42342534757074	0.705730449331319	-0.586027602350858	-0.384969411314378	0.875918127709682	0.252855783410629	MtD	re	pore.size.avg.length	all	FALSE	all	log	1	0	2.49942245473252	0.231773137465094	2.36359699869445	pore.length	8544
MtD re stom.size.avg.area FALSE	12	-7.84275996515726	-2.67509984452995	0.592722457792973	-0.653563330429771	-0.40999687144534	0.936210400591074	0.270260663399692	MtD	re	stom.size.avg.area	all	FALSE	all	log	1	0	6.26186274787296	0.29733808508281	6.06753347872245	stom.size	8558
MtD si dxdy FALSE	5	-2.75899318233269	-1.17991969299703	-0.0467956946735114	-0.551798636466538	-0.503511689415426	0.428677722766122	0.191710505708971	MtD	si	dxdy	all	FALSE	all	log	1	0	0.137745844597477	0.317647017720674	-0.0375313466582156	dxdy	8575
MtD si epid.size.avg.area FALSE	5	-1.45284598040462	-1.32224771170014	0.983402085067994	-0.290569196080924	-0.257615906481152	0.870485067132033	0.389292756701139	MtD	si	epid.size.avg.area	all	FALSE	all	log	1	0	5.9504831246181	0.428175542036375	5.826068501587	epiderm.size	8578
MtD si pore.size.avg.length FALSE	5	-0.887038622699038	-1.00848599775199	0.866424672843272	-0.177407724539808	-0.45354691721273	0.823023481549429	0.368067290364613	MtD	si	pore.size.avg.length	all	FALSE	all	log	1	0	2.49942245473252	0.231773137465094	2.45830410980561	pore.length	8599
MtD si stom.size.avg.area FALSE	5	0.500696881153544	-1.17507699306196	1.24508955690558	0.100139376230709	-0.0165272887163054	0.937859676753954	0.419423598115564	MtD	si	stom.size.avg.area	all	FALSE	all	log	1	0	6.26186274787296	0.29733808508281	6.29163799824237	stom.size	8611
MtD vi dxdy FALSE	5	7.16283506648824	0.701407608790145	2.23756780456085	1.43256701329765	1.44398745742658	0.607748222661452	0.271793267815137	MtD	vi	dxdy	all	FALSE	all	log	1	0	0.137745844597477	0.317647017720674	0.592796484056089	dxdy	8662
MtD vi epid.size.avg.area FALSE	10	-8.26808457526931	-1.61656842608867	0.434453702187348	-0.826808457526931	-1.06298741768545	0.664424715425686	0.210109543445438	MtD	vi	epid.size.avg.area	all	FALSE	all	log	1	0	5.9504831246181	0.428175542036375	5.59646396515636	epiderm.size	8665
MtD vi pore.size.avg.length FALSE	10	-4.57822776890589	-1.62822795928703	0.64202953054286	-0.457822776890589	-0.49847003667935	0.686891871927787	0.217214282154848	MtD	vi	pore.size.avg.length	all	FALSE	all	log	1	0	2.49942245473252	0.231773137465094	2.39331143332984	pore.length	8688
MtD vi stom.size.avg.area FALSE	10	-3.11758353913365	-1.45979145905721	0.483006460234542	-0.311758353913365	-0.077748308073188	0.653740403928496	0.206730867489254	MtD	vi	stom.size.avg.area	all	FALSE	all	log	1	0	6.26186274787296	0.29733808508281	6.16916511591171	stom.size	8702
StA ar dxdy FALSE	5	-0.241231037130092	-0.948211688147263	0.980267179127628	-0.0482462074260184	-0.285089940963727	0.806342278939161	0.360607229768012	StA	ar	dxdy	all	FALSE	all	log	1	0	0.137745844597477	0.317647017720674	0.122420580692051	dxdy	8719
StA ar epid.size.avg.area FALSE	13	-0.276515786779783	-1.83867898261547	1.73948725277855	-0.0212704451369063	0.0258265765069905	1.16775424127673	0.323876753389522	StA	ar	epid.size.avg.area	all	FALSE	all	log	1	0	5.9504831246181	0.428175542036375	5.94137564024249	epiderm.size	8722
StA ar pore.size.avg.length FALSE	13	4.08943858656266	-1.77934099364494	1.68724311586047	0.314572198966359	0.769979620610697	1.19995828342849	0.332808547639935	StA	ar	pore.size.avg.length	all	FALSE	all	log	1	0	2.49942245473252	0.231773137465094	2.57233184024629	pore.length	8745
StA ar stom.size.avg.area FALSE	13	1.76701476378594	-1.54361815058978	1.21983739020449	0.135924212598918	0.0505444299463506	0.7512270782259	0.208352903850806	StA	ar	stom.size.avg.area	all	FALSE	all	log	1	0	6.26186274787296	0.29733808508281	6.3022781929632	stom.size	8759
StA du dxdy FALSE	5	-6.62236443407073	-2.42798936249731	-0.964071114614609	-1.32447288681415	-1.05058749093563	0.620038702578063	0.277289737529065	StA	du	dxdy	all	FALSE	all	log	1	0	0.137745844597477	0.317647017720674	-0.282969017950381	dxdy	8813
StA du epid.size.avg.area FALSE	11	0.69000166370688	-1.43686475787999	1.69294918767737	0.0627274239733527	-0.0212049037356688	1.00150726925787	0.301965803358344	StA	du	epid.size.avg.area	all	FALSE	all	log	1	0	5.9504831246181	0.428175542036375	5.97734147337839	epiderm.size	8816
StA du pore.size.avg.length FALSE	11	10.2138323130275	-1.58159176849097	2.15063213816779	0.928530210275229	1.11473263772063	1.30325042660434	0.392944788447018	StA	du	pore.size.avg.length	all	FALSE	all	log	1	0	2.49942245473252	0.231773137465094	2.71463081479868	pore.length	8839
StA du stom.size.avg.area FALSE	11	5.43222511092517	-1.90319308399208	2.61252306945771	0.493838646447743	0.889199761224637	1.34390643258297	0.405203035474797	StA	du	stom.size.avg.area	all	FALSE	all	log	1	0	6.26186274787296	0.29733808508281	6.4086997853473	stom.size	8853
StA ma dxdy FALSE	5	-3.88913894759298	-1.46230895512174	-0.495179931691045	-0.777827789518597	-0.603313085463894	0.394709026075226	0.176519242727388	StA	ma	dxdy	all	FALSE	all	log	1	0	0.137745844597477	0.317647017720674	-0.109328833043401	dxdy	8870
StA ma epid.size.avg.area FALSE	10	-9.71183288513294	-1.67568892488713	-0.0431635449944725	-0.971183288513293	-1.22640339132981	0.652458947657629	0.206325635435469	StA	ma	epid.size.avg.area	all	FALSE	all	log	1	0	5.9504831246181	0.428175542036375	5.53464619364204	epiderm.size	8873
StA ma pore.size.avg.length FALSE	10	-1.68469181798446	-2.36837803737131	1.32527447461641	-0.168469181798446	0.267974259492938	1.3171081993551	0.416506183484524	StA	ma	pore.size.avg.length	all	FALSE	all	log	1	0	2.49942245473252	0.231773137465094	2.4603758239009	pore.length	8896
StA ma stom.size.avg.area FALSE	10	2.93370930350738	-1.83475387684296	1.69506923019922	0.293370930350738	0.298732068458341	0.989537084849545	0.312919101732786	StA	ma	stom.size.avg.area	all	FALSE	all	log	1	0	6.26186274787296	0.29733808508281	6.34909309852228	stom.size	8910
StA mi dxdy FALSE	5	-3.77231529233177	-1.53032003538159	-0.00684202913135819	-0.754463058466354	-0.765403402913237	0.559409131872093	0.250175369220029	StA	mi	dxdy	all	FALSE	all	log	1	0	0.137745844597477	0.317647017720674	-0.101907095904608	dxdy	8927
StA mi epid.size.avg.area FALSE	10	-5.85811314737384	-1.74560675642685	1.27989068185029	-0.585811314737384	-0.96598020184212	1.03883811063731	0.328509454979988	StA	mi	epid.size.avg.area	all	FALSE	all	log	1	0	5.9504831246181	0.428175542036375	5.69965304739926	epiderm.size	8930
StA mi pore.size.avg.length FALSE	10	-4.70036393606051	-2.22527519994875	1.04793953994934	-0.470036393606051	-0.211665865622724	1.0488267796811	0.331668149477189	StA	mi	pore.size.avg.length	all	FALSE	all	log	1	0	2.49942245473252	0.231773137465094	2.39048064506351	pore.length	8953
StA mi stom.size.avg.area FALSE	10	-9.10013748055735	-1.45900921941822	0.218799278546823	-0.910013748055735	-0.891985558360593	0.477846853193122	0.151108442883437	StA	mi	stom.size.avg.area	all	FALSE	all	log	1	0	6.26186274787296	0.29733808508281	5.99128100262715	stom.size	8967
StA ni dxdy FALSE	5	0.333003176856892	-0.80440345066225	0.946975283047584	0.0666006353713783	-0.140740005796835	0.802611864761032	0.358938937830707	StA	ni	dxdy	all	FALSE	all	log	1	0	0.137745844597477	0.317647017720674	0.158901337801944	dxdy	8984
StA ni epid.size.avg.area FALSE	10	-2.63484800743663	-2.88781701340401	0.783477796396971	-0.263484800743663	-0.0370055655840641	1.12786411574445	0.356661949692424	StA	ni	epid.size.avg.area	all	FALSE	all	log	1	0	5.9504831246181	0.428175542036375	5.8376653772415	epiderm.size	8987
StA ni pore.size.avg.length FALSE	10	-1.9118402375484	-1.98074025461567	0.611030268505698	-0.19118402375484	-0.0609298561060456	0.741745138915908	0.234560408233227	StA	ni	pore.size.avg.length	all	FALSE	all	log	1	0	2.49942245473252	0.231773137465094	2.45511113371394	pore.length	9010
StA ni stom.size.avg.area FALSE	10	-0.437145738042545	-1.04212756302503	1.14608813655837	-0.0437145738042545	0.120931126126609	0.691592601761446	0.218700783448795	StA	ni	stom.size.avg.area	all	FALSE	all	log	1	0	6.26186274787296	0.29733808508281	6.24886474020714	stom.size	9024
StA ob dxdy FALSE	5	-1.42759760397212	-1.02421026194201	0.25907575900756	-0.285519520794423	-0.269120070367093	0.537652530621789	0.240445521349021	StA	ob	dxdy	all	FALSE	all	log	1	0	0.137745844597477	0.317647017720674	0.0470514203159837	dxdy	9041
StA ob epid.size.avg.area FALSE	7	-3.26666073005526	-1.90449606291778	1.33085586650316	-0.466665818579323	-0.84367156253919	1.15716344139808	0.437366670313571	StA	ob	epid.size.avg.area	all	FALSE	all	log	1	0	5.9504831246181	0.428175542036375	5.75066823479782	epiderm.size	9044
StA ob pore.size.avg.length FALSE	7	-0.556996870810053	-1.45362014809502	2.07816609958599	-0.0795709815442933	-0.542777507093993	1.28303938983538	0.48494330682921	StA	ob	pore.size.avg.length	all	FALSE	all	log	1	0	2.49942245473252	0.231773137465094	2.48098003868914	pore.length	9067
StA ob stom.size.avg.area FALSE	7	-0.351178053357671	-0.900108642246879	1.19965736698085	-0.0501682933368102	0.148639650965325	0.708227714920917	0.267684915040614	StA	ob	stom.size.avg.area	all	FALSE	all	log	1	0	6.26186274787296	0.29733808508281	6.24694580360093	stom.size	9081
StA re dxdy FALSE	2	0.0482493896306551	-0.451075377947504	0.499324767578044	0.0241246948153275	0.0241246948152701	0.672034387737869	0.475200072759997	StA	re	dxdy	all	FALSE	all	log	1	0	0.137745844597477	0.317647017720674	0.145408981958099	dxdy	9098
StA re epid.size.avg.area FALSE	7	-5.5999088668309	-1.99268129302567	1.23697766260761	-0.799986980975843	-1.36203490424322	1.15872499983029	0.437956883923474	StA	re	epid.size.avg.area	all	FALSE	all	log	1	0	5.9504831246181	0.428175542036375	5.60794826541678	epiderm.size	9101
StA re pore.size.avg.length FALSE	7	-1.1097715821727	-0.799741068986897	0.477799475928945	-0.158538797453243	-0.285773533454584	0.562382074968532	0.212560444595317	StA	re	pore.size.avg.length	all	FALSE	all	log	1	0	2.49942245473252	0.231773137465094	2.46267742023701	pore.length	9124
StA re stom.size.avg.area FALSE	7	-8.4028566732618	-2.19305546843623	-0.056883166963665	-1.20040809618026	-1.06219800144701	0.764916040038099	0.289111087969305	StA	re	stom.size.avg.area	all	FALSE	all	log	1	0	6.26186274787296	0.29733808508281	5.90493570323711	stom.size	9138
StA si dxdy FALSE	5	-3.74806945320051	-1.12421619203844	0.115044851921637	-0.749613890640103	-1.08555096294244	0.544909936980072	0.243691132140514	StA	si	dxdy	all	FALSE	all	log	1	0	0.137745844597477	0.317647017720674	-0.100366772206326	dxdy	9155
StA si epid.size.avg.area FALSE	5	3.1591798369634	-0.0895006559211937	1.62742418015313	0.631835967392681	0.385664375505405	0.75946310132805	0.339642224194466	StA	si	epid.size.avg.area	all	FALSE	all	log	1	0	5.9504831246181	0.428175542036375	6.2210198324341	epiderm.size	9158
StA si pore.size.avg.length FALSE	5	-0.22976768831677	-0.51589590160072	0.307705181821834	-0.0459535376633539	-0.02825019053957	0.318073639277902	0.142246855855227	StA	si	pore.size.avg.length	all	FALSE	all	log	1	0	2.49942245473252	0.231773137465094	2.48877165913073	pore.length	9179
StA si stom.size.avg.area FALSE	5	0.940743591118462	-0.486746754740457	1.04549623733391	0.188148718223692	0.199796266588291	0.5606446432481	0.250727906704774	StA	si	stom.size.avg.area	all	FALSE	all	log	1	0	6.26186274787296	0.29733808508281	6.31780652745947	stom.size	9191
StA vi dxdy FALSE	5	1.74635536353298	-0.328998656601485	1.47137789607397	0.349271072706597	0.134522863548335	0.687168613385048	0.307311146306648	StA	vi	dxdy	all	FALSE	all	log	1	0	0.137745844597477	0.317647017720674	0.24869075921888	dxdy	9242
StA vi epid.size.avg.area FALSE	11	-7.21590218341703	-2.59432409606509	0.236334693231775	-0.655991107583366	-0.512871818004058	0.739893240324519	0.223086205734244	StA	vi	epid.size.avg.area	all	FALSE	all	log	1	0	5.9504831246181	0.428175542036375	5.66960377655745	epiderm.size	9245
StA vi pore.size.avg.length FALSE	11	-6.8581838015516	-2.3862076646582	0.366622002060178	-0.623471254686509	-0.521340815072812	0.83107704055075	0.250579155944165	StA	vi	pore.size.avg.length	all	FALSE	all	log	1	0	2.49942245473252	0.231773137465094	2.35491856591497	pore.length	9268
StA vi stom.size.avg.area FALSE	11	-3.81029118385095	-2.11533234583922	0.530832973362498	-0.346390107622814	-0.0957766258485474	0.736591124105883	0.222090580233211	StA	vi	stom.size.avg.area	all	FALSE	all	log	1	0	6.26186274787296	0.29733808508281	6.15886777658075	stom.size	9282
Toolangi ar dxdy FALSE	5	-1.08683885293954	-1.48299355854723	0.486006393857728	-0.217367770587907	-0.0122541487887476	0.806965768665994	0.360886062850506	Toolangi	ar	dxdy	all	FALSE	all	log	1	0	0.137745844597477	0.317647017720674	0.068699620521511	dxdy	9299
Toolangi ar epid.size.avg.area FALSE	10	-1.03544307338439	-0.975164808502082	0.50366724913387	-0.103544307338439	0.0162644703440253	0.504757260724753	0.159618260939767	Toolangi	ar	epid.size.avg.area	all	FALSE	all	log	1	0	5.9504831246181	0.428175542036375	5.90614798469869	epiderm.size	9302
Toolangi ar pore.size.avg.length FALSE	10	6.83448369386338	-1.22553865945601	2.6398241233486	0.683448369386338	0.731505576304644	1.17296904122741	0.370925379514257	Toolangi	ar	pore.size.avg.length	all	FALSE	all	log	1	0	2.49942245473252	0.231773137465094	2.65782742760057	pore.length	9325
Toolangi ar stom.size.avg.area FALSE	10	6.13568076099978	-0.443042409828098	2.07793172624933	0.613568076099978	0.0447811125706328	0.996115845562316	0.314999488536145	Toolangi	ar	stom.size.avg.area	all	FALSE	all	log	1	0	6.26186274787296	0.29733808508281	6.44429990468852	stom.size	9339
Toolangi di dxdy FALSE	5	3.95075710345623	0.321400549629852	1.06580632069142	0.790151420691245	0.94946533315276	0.329442994656927	0.147331386152798	Toolangi	di	dxdy	all	FALSE	all	log	1	0	0.137745844597477	0.317647017720674	0.388735086927772	dxdy	9356
Toolangi di epid.size.avg.area FALSE	5	3.09649841824285	-0.681416967882126	1.31098340213479	0.619299683648569	0.74755472988251	0.772188188837287	0.345333056332524	Toolangi	di	epid.size.avg.area	all	FALSE	all	log	1	0	5.9504831246181	0.428175542036375	6.21565210234767	epiderm.size	9359
Toolangi di pore.size.avg.length FALSE	5	-2.73773670918376	-1.18909044591248	0.706595434307262	-0.547547341836753	-1.02775663933555	0.809647957147981	0.362085574005345	Toolangi	di	pore.size.avg.length	all	FALSE	all	log	1	0	2.49942245473252	0.231773137465094	2.37251568940483	pore.length	9380
Toolangi di stom.size.avg.area FALSE	5	-0.601703208638583	-0.654326109489934	0.275952129000251	-0.120340641727716	0.0938523662217387	0.458698257429919	0.205136096954799	Toolangi	di	stom.size.avg.area	all	FALSE	all	log	1	0	6.26186274787296	0.29733808508281	6.22608089190398	stom.size	9392
Toolangi du dxdy FALSE	5	-2.67011497967906	-1.08026860147272	0.372160685366394	-0.534022995935811	-0.594852425166439	0.607992211406582	0.271902382899108	Toolangi	du	dxdy	all	FALSE	all	log	1	0	0.137745844597477	0.317647017720674	-0.0318849674556986	dxdy	9409
Toolangi du epid.size.avg.area FALSE	10	8.57923953297791	-0.58338210792074	1.66012200591394	0.857923953297791	1.19109060035693	0.808285740019674	0.255602393869688	Toolangi	du	epid.size.avg.area	all	FALSE	all	log	1	0	5.9504831246181	0.428175542036375	6.31782517834727	epiderm.size	9412
Toolangi du pore.size.avg.length FALSE	10	4.18752462306134	-1.89214815772777	1.73468801127267	0.418752462306134	0.481793940975881	1.23139153340664	0.389400193701229	Toolangi	du	pore.size.avg.length	all	FALSE	all	log	1	0	2.49942245473252	0.231773137465094	2.5964780267419	pore.length	9435
Toolangi du stom.size.avg.area FALSE	10	4.62702092325253	-2.17195181906412	1.30788159638044	0.462702092325253	0.753694369019433	0.988246745362302	0.312511060559332	Toolangi	du	stom.size.avg.area	all	FALSE	all	log	1	0	6.26186274787296	0.29733808508281	6.39944170196868	stom.size	9449
Toolangi ma dxdy FALSE	5	-0.0700964906702666	-0.503304852499764	0.285930549681071	-0.0140192981340533	0.0185348279363043	0.315755058388355	0.141209954959155	Toolangi	ma	dxdy	all	FALSE	all	log	1	0	0.137745844597477	0.317647017720674	0.133292656354752	dxdy	9466
Toolangi ma epid.size.avg.area FALSE	10	0.455486145530358	-1.52394112869472	2.49280138160103	0.0455486145530358	0.165607708215487	1.06751342586546	0.337577385854415	Toolangi	ma	epid.size.avg.area	all	FALSE	all	log	1	0	5.9504831246181	0.428175542036375	5.96998592734308	epiderm.size	9469
Toolangi ma pore.size.avg.length FALSE	10	4.16527546383463	-0.793986725011569	1.41812703586321	0.416527546383463	0.757581516015133	0.824808369992236	0.260827308234634	Toolangi	ma	pore.size.avg.length	all	FALSE	all	log	1	0	2.49942245473252	0.231773137465094	2.59596235099853	pore.length	9492
Toolangi ma stom.size.avg.area FALSE	10	8.84555286906925	-1.03722047830118	2.24219883630201	0.884555286906925	1.0604395737896	0.962680596171926	0.304426334315206	Toolangi	ma	stom.size.avg.area	all	FALSE	all	log	1	0	6.26186274787296	0.29733808508281	6.52487472303146	stom.size	9506
Toolangi mi dxdy FALSE	5	0.374270995921961	-0.251870689405167	0.679205106523038	0.0748541991843922	0.064889795516408	0.371167133492226	0.165990988300471	Toolangi	mi	dxdy	all	FALSE	all	log	1	0	0.137745844597477	0.317647017720674	0.16152305773212	dxdy	9523
Toolangi mi epid.size.avg.area FALSE	10	4.0356456569325	-1.76334342511875	2.09648738836307	0.40356456569325	0.506122724940498	1.08197685659003	0.342151124241384	Toolangi	mi	epid.size.avg.area	all	FALSE	all	log	1	0	5.9504831246181	0.428175542036375	6.12327960128059	epiderm.size	9526
Toolangi mi pore.size.avg.length FALSE	10	-3.39423891989395	-1.57487378920955	0.705121094940399	-0.339423891989395	-0.0723615040783859	0.798341332411534	0.252457696067405	Toolangi	mi	pore.size.avg.length	all	FALSE	all	log	1	0	2.49942245473252	0.231773137465094	2.42075311435583	pore.length	9549
Toolangi mi stom.size.avg.area FALSE	10	-2.54161056710404	-1.4851928157217	0.467605390942847	-0.254161056710404	-0.121304983777252	0.652439802947107	0.20631958134643	Toolangi	mi	stom.size.avg.area	all	FALSE	all	log	1	0	6.26186274787296	0.29733808508281	6.1862909859683	stom.size	9563
Toolangi ni dxdy FALSE	5	2.58748736336656	-0.206974265531486	2.15180293380419	0.517497472673313	0.158632214824537	0.946509557378017	0.423291942330097	Toolangi	ni	dxdy	all	FALSE	all	log	1	0	0.137745844597477	0.317647017720674	0.302127373469557	dxdy	9580
Toolangi ni epid.size.avg.area FALSE	10	6.19208109200531	-1.54755704586387	1.66774368479452	0.619208109200531	1.06232506915087	1.10672046873048	0.349975741431748	Toolangi	ni	epid.size.avg.area	all	FALSE	all	log	1	0	5.9504831246181	0.428175542036375	6.21561289240817	epiderm.size	9583
Toolangi ni pore.size.avg.length FALSE	10	-2.04223924475946	-1.00813906305334	0.607907284427965	-0.204223924475946	-0.260201828712906	0.631165148989551	0.19959194505265	Toolangi	ni	pore.size.avg.length	all	FALSE	all	log	1	0	2.49942245473252	0.231773137465094	2.45208883501182	pore.length	9606
Toolangi ni stom.size.avg.area FALSE	10	1.17841367604797	-1.02588585760993	1.08218948960587	0.117841367604797	0.0264496747687918	0.628869892238827	0.198866121137934	Toolangi	ni	stom.size.avg.area	all	FALSE	all	log	1	0	6.26186274787296	0.29733808508281	6.29690147446017	stom.size	9620
Toolangi ob dxdy FALSE	5	1.43038452136341	-0.880191496890293	1.18866410135137	0.286076904272682	0.430504103289878	0.760942270050473	0.340303728557172	Toolangi	ob	dxdy	all	FALSE	all	log	1	0	0.137745844597477	0.317647017720674	0.228617320078774	dxdy	9637
Toolangi ob epid.size.avg.area FALSE	10	4.97690669843928	-0.291625820510142	1.24990167167797	0.497690669843928	0.551149407888964	0.477010870340385	0.150844081893488	Toolangi	ob	epid.size.avg.area	all	FALSE	all	log	1	0	5.9504831246181	0.428175542036375	6.16358209694481	epiderm.size	9640
Toolangi ob pore.size.avg.length FALSE	10	3.14405146270985	-1.58582461069748	1.44685717077296	0.314405146270985	0.397258142377268	0.866576637100406	0.274035594032645	Toolangi	ob	pore.size.avg.length	all	FALSE	all	log	1	0	2.49942245473252	0.231773137465094	2.57229312191957	pore.length	9663
Toolangi ob stom.size.avg.area FALSE	10	9.89006235998716	-0.933603000630355	2.37359932900725	0.989006235998716	1.0541401509206	0.905828840745537	0.286448230702583	Toolangi	ob	stom.size.avg.area	all	FALSE	all	log	1	0	6.26186274787296	0.29733808508281	6.55593196821974	stom.size	9677
Toolangi re dxdy FALSE	5	9.35783666546934	0.81165363831584	2.54565016491531	1.87156733309387	2.01662590049263	0.69780539654459	0.31206806034798	Toolangi	re	dxdy	all	FALSE	all	log	1	0	0.137745844597477	0.317647017720674	0.732243626417767	dxdy	9694
Toolangi re epid.size.avg.area FALSE	10	3.67886612754648	-0.734981794438132	1.60100135791759	0.367886612754648	0.401130254256852	0.779519048406094	0.24650556724503	Toolangi	re	epid.size.avg.area	all	FALSE	all	log	1	0	5.9504831246181	0.428175542036375	6.10800317444227	epiderm.size	9697
Toolangi re pore.size.avg.length FALSE	10	-3.10431826660408	-2.05987918589685	1.61261464666802	-0.310431826660408	-0.181003002787731	1.00561587703748	0.318003662266627	Toolangi	re	pore.size.avg.length	all	FALSE	all	log	1	0	2.49942245473252	0.231773137465094	2.42747269629872	pore.length	9720
Toolangi re stom.size.avg.area FALSE	10	-0.850627712623407	-1.09472318004733	1.78874537213963	-0.0850627712623407	-0.305164811486004	0.953342216724176	0.301473279444226	Toolangi	re	stom.size.avg.area	all	FALSE	all	log	1	0	6.26186274787296	0.29733808508281	6.23657034635398	stom.size	9734
Toolangi si dxdy FALSE	5	0.542518430976912	-0.32531016581472	0.466522186095858	0.108503686195382	0.204069764011565	0.324795153919987	0.14525280858552	Toolangi	si	dxdy	all	FALSE	all	log	1	0	0.137745844597477	0.317647017720674	0.172211716930178	dxdy	9751
Toolangi si epid.size.avg.area FALSE	5	3.42859628758288	-0.333102447677129	1.599583761086	0.685719257516575	0.571796136023876	0.716571280278443	0.32046041868533	Toolangi	si	epid.size.avg.area	all	FALSE	all	log	1	0	5.9504831246181	0.428175542036375	6.24409133938971	epiderm.size	9754
Toolangi si pore.size.avg.length FALSE	5	-3.96712757772519	-1.33667134938676	-0.231592210375277	-0.793425515545039	-0.853173813242497	0.512393202919065	0.229149206587175	Toolangi	si	pore.size.avg.length	all	FALSE	all	log	1	0	2.49942245473252	0.231773137465094	2.31552773364965	pore.length	9775
Toolangi si stom.size.avg.area FALSE	5	0.070024337577479	-0.787234199377072	0.709930552048693	0.0140048675154958	-0.0991971417900167	0.575130921987553	0.25720636750526	Toolangi	si	stom.size.avg.area	all	FALSE	all	log	1	0	6.26186274787296	0.29733808508281	6.26602692836168	stom.size	9787
Toolangi vi dxdy FALSE	5	6.8900635446044	0.936646997415808	2.37548938636809	1.37801270892088	1.00308988053091	0.620318659661029	0.277414938142724	Toolangi	vi	dxdy	all	FALSE	all	log	1	0	0.137745844597477	0.317647017720674	0.575467471967568	dxdy	9840
Toolangi vi epid.size.avg.area FALSE	10	-7.7195651844512	-2.10328679809111	0.193426022008926	-0.77195651844512	-0.819522305204405	0.753769260508562	0.238362769342787	Toolangi	vi	epid.size.avg.area	all	FALSE	all	log	1	0	5.9504831246181	0.428175542036375	5.61995022390474	epiderm.size	9843
Toolangi vi pore.size.avg.length FALSE	10	-7.13861464915263	-1.61643459054668	0.0994372516880548	-0.713861464915263	-0.718170564630874	0.58525294384616	0.185073230987249	Toolangi	vi	pore.size.avg.length	all	FALSE	all	log	1	0	2.49942245473252	0.231773137465094	2.33396854329476	pore.length	9866
Toolangi vi stom.size.avg.area FALSE	10	-5.54610267511435	-1.69268459454229	0.421243194705387	-0.554610267511435	-0.672053410855199	0.561765163925495	0.177645742814242	Toolangi	vi	stom.size.avg.area	all	FALSE	all	log	1	0	6.26186274787296	0.29733808508281	6.09695599296392	stom.size	9880
Hattah ar C.content FALSE 2	11	-0.115551303641709	-2.07894924431637	1.39637319603314	-0.0105046639674281	0.136453471265414	0.965785404495731	0.291195255883087	Hattah	ar	C.content	2	FALSE	2	log	1	0	6.23448852179891	0.0338932718351809	6.23413248436752	C.leaf	9895
Hattah ar d13C FALSE 2	11	-10.316574070952	-2.62505170773409	0.868790277689038	0.937870370086549	-1.1192941642263	1.01599887215806	0.306335186033867	Hattah	ar	d13C	2	FALSE	2	log	-1	0	3.34525610165753	0.0659235338023651	3.2834283726129	d13C.leaf	9900
Hattah ar gasx.Ci FALSE 2	16	-12.9065509486973	-3.82259796814502	1.14099701298306	-0.80665943429358	-0.821892903193715	1.32500986597991	0.331252466494979	Hattah	ar	gasx.Ci	2	FALSE	2	log	1	0	5.51380677850676	0.217568145620641	5.33830338124011	Ci.leaf	9909
Hattah ar leaf.photo.per.gs FALSE 2	16	16.7572737939657	-0.449862797096328	2.27969583751606	1.04732961212285	1.24033789570336	0.794154200700955	0.198538550175239	Hattah	ar	leaf.photo.per.gs	2	FALSE	2	log	1	0	4.02933098930202	0.486737631914366	4.53910572454048	A/gs	9931
Hattah ar N.content FALSE 2	11	-2.23699929335734	-0.898689004805055	0.269737912365164	-0.203363572123395	0.00797541544599596	0.419862300563819	0.12659324678051	Hattah	ar	N.content	2	FALSE	2	log	1	0	2.89808298364518	0.273853833136375	2.84239108989889	N.leaf	9937
Hattah ar shoot.wlig.mass.per.height.std FALSE 2	23	12.2536595833634	-0.975229287875108	2.49622595735495	0.532767807972323	0.519170122408177	0.883362540653358	0.184193822564304	Hattah	ar	shoot.wlig.mass.per.height.std	2	FALSE	2	log	1	0	-5.12660753603466	0.656220071766869	-4.77699460685198	shoot.m/height	9941
Hattah ar sla.lam FALSE 2	19	-14.0147803472796	-1.61198229698181	0.113987663971388	-0.737620018277871	-0.696669862447202	0.485855224754973	0.111462832942009	Hattah	ar	sla.lam	2	FALSE	2	log	1	0	4.25768914402821	0.345157121736058	4.00309434158453	sla.lamina	9945
Hattah ar spec.totvis.ad FALSE 2	14	-9.04829702388324	-1.76996152900711	0.650128331519479	-0.646306930277374	-0.823086710153257	0.71068662101874	0.189938988944013	Hattah	ar	spec.totvis.ad	2	FALSE	2	log	1	0	-2.66186504357724	0.404313199914807	-2.92317546668482	refl.adax	9953
Hattah ar TLP.Psi.adj FALSE 2	3	-0.960192768410508	-0.565935529293832	-0.104721808764357	0.320064256136836	-0.289535430352326	0.232117493748596	0.134013097499373	Hattah	ar	TLP.Psi.adj	2	FALSE	2	log	-1	0	0.638780928987877	0.175416749631783	0.582636297503048	TLP	9965
Hattah ar trunk.bark.area.per.stem.area.std FALSE 2	11	0.775864560690593	-0.698684357524415	1.10915889261453	0.070533141880963	-0.0134089545134337	0.539476912095818	0.16265840913467	Hattah	ar	trunk.bark.area.per.stem.area.std	2	FALSE	2	log	1	0	-0.534252244461919	0.197708508929067	-0.520307242150538	brk/stm.a.tk	9967
Hattah du C.content FALSE 2	12	-9.32678851578714	-2.09024820544133	0.538150592873759	-0.777232376315595	-0.91750123254367	0.714383993325458	0.206224895425607	Hattah	du	C.content	2	FALSE	2	log	1	0	6.23448852179891	0.0338932718351809	6.20814557358935	C.leaf	9978
Hattah du d13C FALSE 2	12	-22.8226253689677	-3.22152011136106	-0.941875887495947	1.90188544741398	-1.80223531143237	0.686723038515987	0.198239865572961	Hattah	du	d13C	2	FALSE	2	log	-1	0	3.34525610165753	0.0659235338023651	3.21987709207671	d13C.leaf	9983
Hattah du gasx.Ci FALSE 2	16	-13.7721845698777	-3.18762294417391	0.506557278254983	-0.860761535617357	-0.298384056662194	1.30355839425939	0.325889598564848	Hattah	du	gasx.Ci	2	FALSE	2	log	1	0	5.51380677850676	0.217568145620641	5.32653248738089	Ci.leaf	9992
Hattah du leaf.photo.per.gs FALSE 2	16	15.1606917746499	-0.246351951671227	2.19239309724635	0.947543235915621	0.772265710264906	0.849047599825197	0.212261899956299	Hattah	du	leaf.photo.per.gs	2	FALSE	2	log	1	0	4.02933098930202	0.486737631914366	4.49053594008805	A/gs	10015
Hattah du N.content FALSE 2	12	-10.0445318435068	-1.60400774234098	-0.170256222869905	-0.837044320292231	-0.868646063567519	0.503513897921628	0.145351942252885	Hattah	du	N.content	2	FALSE	2	log	1	0	2.89808298364518	0.273853833136375	2.66885518802809	N.leaf	10021
Hattah du shoot.wlig.mass.per.height.std FALSE 2	27	35.6774474830049	-0.690899632145282	3.25904793488875	1.321386943815	1.34124511162524	1.04172242296633	0.200479573773494	Hattah	du	shoot.wlig.mass.per.height.std	2	FALSE	2	log	1	0	-5.12660753603466	0.656220071766869	-4.25948690093258	shoot.m/height	10025
Hattah du sla.lam FALSE 2	23	-32.8955305758362	-2.41168928780626	-0.782116388029834	-1.43024045981897	-1.37982994571738	0.455362025686687	0.0949495459699021	Hattah	du	sla.lam	2	FALSE	2	log	1	0	4.25768914402821	0.345157121736058	3.76403146352661	sla.lamina	10029
Hattah du spec.totvis.ad FALSE 2	20	19.1933617555246	-0.0406060775643544	2.084262778264	0.959668087776231	0.951257788842194	0.636608988097338	0.1423500972473	Hattah	du	spec.totvis.ad	2	FALSE	2	log	1	0	-2.66186504357724	0.404313199914807	-2.27385856815233	refl.adax	10037
Hattah du TLP.Psi.adj FALSE 2	17	20.4801014210944	-0.292581343741239	2.91669871885417	-1.20471184829967	1.21262346304352	0.79595120688764	0.193046523460917	Hattah	du	TLP.Psi.adj	2	FALSE	2	log	-1	0	0.638780928987877	0.175416749631783	0.850107565659501	TLP	10050
Hattah du trunk.bark.area.per.stem.area.std FALSE 2	12	0.180734892572104	-0.665500689371559	0.686901701093629	0.0150612410476754	0.00543220916174516	0.344104152094804	0.0993343124206017	Hattah	du	trunk.bark.area.per.stem.area.std	2	FALSE	2	log	1	0	-0.534252244461919	0.197708508929067	-0.531274508951772	brk/stm.a.tk	10052
Hattah mi C.content FALSE 2	12	-9.08469043074047	-2.17494180213712	0.167127825264731	-0.757057535895039	-0.631147800414137	0.69523798520626	0.200697918954844	Hattah	mi	C.content	2	FALSE	2	log	1	0	6.23448852179891	0.0338932718351809	6.20882936494002	C.leaf	10140
Hattah mi d13C FALSE 2	12	-18.361296373726	-2.84921375223392	-0.794656989081609	1.53010803114383	-1.54547403654029	0.542570373477681	0.156626575590827	Hattah	mi	d13C	2	FALSE	2	log	-1	0	3.34525610165753	0.0659235338023651	3.24438597314512	d13C.leaf	10145
Hattah mi gasx.Ci FALSE 2	16	-17.7186462682594	-3.3001900662516	0.108138479760714	-1.10741539176621	-0.744409873743287	0.993911570838309	0.248477892709577	Hattah	mi	gasx.Ci	2	FALSE	2	log	1	0	5.51380677850676	0.217568145620641	5.27286846528847	Ci.leaf	10154
Hattah mi leaf.photo.per.gs FALSE 2	16	18.8394790323141	0.24316910356788	2.22859261523736	1.17746743951963	1.08817230649302	0.605895054572708	0.151473763643177	Hattah	mi	leaf.photo.per.gs	2	FALSE	2	log	1	0	4.02933098930202	0.486737631914366	4.60244870247016	A/gs	10177
Hattah mi N.content FALSE 2	12	-7.02463312131636	-1.52980487420416	0.351641518889736	-0.58538609344303	-0.725210706344157	0.663933101080931	0.191660977316489	Hattah	mi	N.content	2	FALSE	2	log	1	0	2.89808298364518	0.273853833136375	2.73777275809107	N.leaf	10183
Hattah mi shoot.wlig.mass.per.height.std FALSE 2	27	26.9871893679478	-1.90445156758358	3.17321468725155	0.999525532146217	0.920694127646502	1.17899470235988	0.226897636260207	Hattah	mi	shoot.wlig.mass.per.height.std	2	FALSE	2	log	1	0	-5.12660753603466	0.656220071766869	-4.47069881959684	shoot.m/height	10187
Hattah mi sla.lam FALSE 2	21	-22.7052282129855	-1.88496623992781	1.23117642472064	-1.0812013434755	-1.34044665011608	0.79231571686079	0.172897464134179	Hattah	mi	sla.lam	2	FALSE	2	log	1	0	4.25768914402821	0.345157121736058	3.88450480029702	sla.lamina	10191
Hattah mi spec.totvis.ad FALSE 2	19	20.3489394183634	-0.230231871096524	2.51207120141315	1.07099681149281	1.01500386697626	0.670307454194743	0.153779076522995	Hattah	mi	spec.totvis.ad	2	FALSE	2	log	1	0	-2.66186504357724	0.404313199914807	-2.22884689562402	refl.adax	10199
Hattah mi TLP.Psi.adj FALSE 2	12	18.6975240016866	-0.055696777565195	3.04376961764451	-1.55812700014055	1.64738429004221	0.862258040004903	0.248912455753875	Hattah	mi	TLP.Psi.adj	2	FALSE	2	log	-1	0	0.638780928987877	0.175416749631783	0.912102502865991	TLP	10212
Hattah mi trunk.bark.area.per.stem.area.std FALSE 2	9	2.71148905742689	-0.966885607455384	1.7895258493579	0.301276561936321	0.107234197536683	0.810594603752335	0.270198201250778	Hattah	mi	trunk.bark.area.per.stem.area.std	2	FALSE	2	log	1	0	-0.534252244461919	0.197708508929067	-0.474687304626261	brk/stm.a.tk	10214
Hattah si C.content FALSE 2	12	15.2769757676854	-0.00414663853679908	2.80851027079655	1.27308131397378	1.11235219571252	0.73378638756897	0.211825884195314	Hattah	si	C.content	2	FALSE	2	log	1	0	6.23448852179891	0.0338932718351809	6.27763741284169	C.leaf	10350
Hattah si d13C FALSE 2	12	-18.8877444684683	-2.3478679370413	0.266170379608498	1.57397870570569	-1.73915034188049	0.745403884665655	0.215179566733354	Hattah	si	d13C	2	FALSE	2	log	-1	0	3.34525610165753	0.0659235338023651	3.24149386324765	d13C.leaf	10354
Hattah si gasx.Ci FALSE 2	16	-11.0882017889917	-2.103069692731	0.949150885629728	-0.69301261181198	-0.800212265602106	0.934299504406471	0.233574876101618	Hattah	si	gasx.Ci	2	FALSE	2	log	1	0	5.51380677850676	0.217568145620641	5.36302930966315	Ci.leaf	10361
Hattah si leaf.photo.per.gs FALSE 2	16	17.8936150843128	-0.158266137000651	1.88321394186564	1.11835094276955	1.29914338768934	0.639783525068511	0.159945881267128	Hattah	si	leaf.photo.per.gs	2	FALSE	2	log	1	0	4.02933098930202	0.486737631914366	4.57367447883496	A/gs	10375
Hattah si N.content FALSE 2	12	-4.8495794141304	-1.43942127605642	0.577778481251408	-0.4041316178442	-0.351086156710653	0.589267548298466	0.170106888817415	Hattah	si	N.content	2	FALSE	2	log	1	0	2.89808298364518	0.273853833136375	2.78740999100705	N.leaf	10378
Hattah si shoot.wlig.mass.per.height.std FALSE 2	27	6.12066916904541	-1.91882507901137	1.60799137208635	0.226691450705386	0.537104292291089	0.948927517079629	0.182621185809122	Hattah	si	shoot.wlig.mass.per.height.std	2	FALSE	2	log	1	0	-5.12660753603466	0.656220071766869	-4.97784805598386	shoot.m/height	10381
Hattah si sla.lam FALSE 2	20	-24.4301545914559	-1.93567060586516	0.440445416484181	-1.2215077295728	-1.13991647732431	0.580385312068096	0.129778101092669	Hattah	si	sla.lam	2	FALSE	2	log	1	0	4.25768914402821	0.345157121736058	3.83607705191052	sla.lamina	10383
Hattah si spec.totvis.ad FALSE 2	20	27.6043075508946	0.190306065040008	2.49306147612049	1.38021537754473	1.44303365994076	0.617258113050409	0.138023110044396	Hattah	si	spec.totvis.ad	2	FALSE	2	log	1	0	-2.66186504357724	0.404313199914807	-2.10382574771056	refl.adax	10387
Hattah si TLP.Psi.adj FALSE 2	14	11.8554856100732	-0.0115198913859888	2.26752334779564	-0.846820400719512	0.836151505337438	0.560659888762718	0.149842658161206	Hattah	si	TLP.Psi.adj	2	FALSE	2	log	-1	0	0.638780928987877	0.175416749631783	0.787327411203868	TLP	10394
Hattah si trunk.bark.area.per.stem.area.std FALSE 2	11	2.79523231421581	-0.794552807927974	1.3504942276652	0.254112028565074	0.310929659165071	0.562218013654793	0.169515109242896	Hattah	si	trunk.bark.area.per.stem.area.std	2	FALSE	2	log	1	0	-0.534252244461919	0.197708508929067	-0.484012134193356	brk/stm.a.tk	10396
Hattah vi C.content FALSE 2	12	-3.11559109571999	-0.828600462769488	0.425696447534163	-0.259632591309999	-0.316930853923193	0.456597775492176	0.131808424295896	Hattah	vi	C.content	2	FALSE	2	log	1	0	6.23448852179891	0.0338932718351809	6.22568872380437	C.leaf	10442
Hattah vi d13C FALSE 2	12	-8.11538412229675	-1.55139137038238	1.1291242800172	0.676282010191395	-0.676784758715026	0.826378742025734	0.238554994580571	Hattah	vi	d13C	2	FALSE	2	log	-1	0	3.34525610165753	0.0659235338023651	3.30067320169883	d13C.leaf	10447
Hattah vi gasx.Ci FALSE 2	14	-16.668055633515	-2.66276500966375	-0.057676494535719	-1.19057540239393	-0.92759719316402	0.986564069156317	0.263670338348892	Hattah	vi	gasx.Ci	2	FALSE	2	log	1	0	5.51380677850676	0.217568145620641	5.25477549598639	Ci.leaf	10455
Hattah vi leaf.photo.per.gs FALSE 2	15	23.8958253594114	0.970550823407344	3.06557338229961	1.59305502396076	1.50985632326258	0.568874275116592	0.146882706240825	Hattah	vi	leaf.photo.per.gs	2	FALSE	2	log	1	0	4.02933098930202	0.486737631914366	4.80473081917395	A/gs	10477
Hattah vi N.content FALSE 2	12	8.01724245695414	-0.24311136292513	1.24543060857113	0.668103538079511	0.693866283811666	0.461683440607158	0.133276529357468	Hattah	vi	N.content	2	FALSE	2	log	1	0	2.89808298364518	0.273853833136375	3.08104569848024	N.leaf	10483
Hattah vi shoot.wlig.mass.per.height.std FALSE 2	19	-0.087890909277121	-1.4791706326253	1.4435984653691	-0.00462583733037479	0.0727708303323575	0.711365395080504	0.163198414162516	Hattah	vi	shoot.wlig.mass.per.height.std	2	FALSE	2	log	1	0	-5.12660753603466	0.656220071766869	-5.12964310333964	shoot.m/height	10487
Hattah vi sla.lam FALSE 2	19	1.11998478738315	-1.46942386258428	0.711020267220683	0.0589465677570077	0.137198963317259	0.548890301052109	0.125924071230303	Hattah	vi	sla.lam	2	FALSE	2	log	1	0	4.25768914402821	0.345157121736058	4.27803497169139	sla.lamina	10491
Hattah vi spec.totvis.ad FALSE 2	16	-1.03984785143484	-0.835454662020413	0.602826681902727	-0.0649904907146777	-0.0557891872011548	0.40108043467668	0.10027010866917	Hattah	vi	spec.totvis.ad	2	FALSE	2	log	1	0	-2.66186504357724	0.404313199914807	-2.68814155684214	refl.adax	10499
Hattah vi TLP.Psi.adj FALSE 2	11	3.61930571293215	-0.371354032219081	0.986875808950491	-0.329027792084741	0.405378688452529	0.496533628708262	0.149710522019904	Hattah	vi	TLP.Psi.adj	2	FALSE	2	log	-1	0	0.638780928987877	0.175416749631783	0.696497914813997	TLP	10511
Hattah vi trunk.bark.area.per.stem.area.std FALSE 2	12	12.2427681980898	-0.460498275503066	2.32607609971973	1.02023068317415	0.909943975067778	0.971338114469873	0.280401160931662	Hattah	vi	trunk.bark.area.per.stem.area.std	2	FALSE	2	log	1	0	-0.534252244461919	0.197708508929067	-0.332543957327895	brk/stm.a.tk	10513
MtD ar C.content FALSE 2	12	1.76488352009301	-0.500944190777322	0.901143231726006	0.147073626674417	0.131254396280698	0.486708519336382	0.140500647327872	MtD	ar	C.content	2	FALSE	2	log	1	0	6.23448852179891	0.0338932718351809	6.23947332820762	C.leaf	10524
MtD ar d13C FALSE 2	12	-0.0482429818107448	-1.2232715763879	1.11422584398254	0.00402024848422873	0.0865551605083694	0.78468066510221	0.226517796612328	MtD	ar	d13C	2	FALSE	2	log	-1	0	3.34525610165753	0.0659235338023651	3.34499107267076	d13C.leaf	10529
MtD ar gasx.Ci FALSE 2	15	7.68211129519977	-0.722626482779724	1.09743023105593	0.512140753013318	0.669562342581451	0.477389389330016	0.123261410302085	MtD	ar	gasx.Ci	2	FALSE	2	log	1	0	5.51380677850676	0.217568145620641	5.62523229243652	Ci.leaf	10538
MtD ar leaf.photo.per.gs FALSE 2	15	-3.3271875719438	-1.3545474643397	1.13790316107044	-0.221812504796253	-0.24750680322079	0.686866199017085	0.177348089991064	MtD	ar	leaf.photo.per.gs	2	FALSE	2	log	1	0	4.02933098930202	0.486737631914366	3.92136649598851	A/gs	10560
MtD ar N.content FALSE 2	12	-10.5973019462367	-2.37259014439272	0.338087272710323	-0.883108495519726	-0.81171371395669	0.715733574733742	0.20661448602029	MtD	ar	N.content	2	FALSE	2	log	1	0	2.89808298364518	0.273853833136375	2.65624033707187	N.leaf	10566
MtD ar shoot.wlig.mass.per.height.std FALSE 2	26	-2.10928254834471	-1.33490530560899	1.74171935034976	-0.0811262518594119	-0.183296908142218	0.850963903383633	0.166887751873701	MtD	ar	shoot.wlig.mass.per.height.std	2	FALSE	2	log	1	0	-5.12660753603466	0.656220071766869	-5.17984421085202	shoot.m/height	10570
MtD ar sla.lam FALSE 2	22	-2.73895106364398	-1.01820026403316	0.824528701536031	-0.124497775620181	-0.168093537634062	0.546682376617879	0.116553074313919	MtD	ar	sla.lam	2	FALSE	2	log	1	0	4.25768914402821	0.345157121736058	4.21471785013265	sla.lamina	10574
MtD ar spec.totvis.ad FALSE 2	13	-6.36470775945645	-1.17732658799344	1.74259566624689	-0.489592904573573	-0.774780958158314	0.785385617827493	0.217826778160692	MtD	ar	spec.totvis.ad	2	FALSE	2	log	1	0	-2.66186504357724	0.404313199914807	-2.85981391748108	refl.adax	10582
MtD ar TLP.Psi.adj FALSE 2	14	-8.89522364872619	-1.97828475911872	2.02966399398368	0.635373117766156	-1.11659797290473	1.2886122627205	0.344396113678261	MtD	ar	TLP.Psi.adj	2	FALSE	2	log	-1	0	0.638780928987877	0.175416749631783	0.527325841865864	TLP	10594
MtD ar trunk.bark.area.per.stem.area.std FALSE 2	13	5.65164265084331	-0.60121919801505	1.18353294124292	0.434741742372563	0.440178408654901	0.63020358566301	0.174787026314557	MtD	ar	trunk.bark.area.per.stem.area.std	2	FALSE	2	log	1	0	-0.534252244461919	0.197708508929067	-0.448300102808109	brk/stm.a.tk	10596
MtD di C.content FALSE 2	12	0.482182670264592	-1.29350757385604	1.05788222233109	0.040181889188716	0.101835517728839	0.714610478126706	0.20629027595609	MtD	di	C.content	2	FALSE	2	log	1	0	6.23448852179891	0.0338932718351809	6.23585041749197	C.leaf	10603
MtD di d13C FALSE 2	12	5.656027907522	-1.20589243787825	1.97381224387889	-0.471335658960167	0.281401934271646	0.972102954249558	0.280621951158006	MtD	di	d13C	2	FALSE	2	log	-1	0	3.34525610165753	0.0659235338023651	3.37632821390321	d13C.leaf	10607
MtD di gasx.Ci FALSE 2	15	4.60443709884021	-0.876951903156972	0.934056418598161	0.306962473256014	0.489934254420901	0.513826399704001	0.132669405926354	MtD	di	gasx.Ci	2	FALSE	2	log	1	0	5.51380677850676	0.217568145620641	5.58059203458815	Ci.leaf	10614
MtD di leaf.photo.per.gs FALSE 2	15	1.64807496544881	-0.81820781457058	1.29027407925412	0.109871664363254	-0.141844883931609	0.667993162355717	0.172475092878941	MtD	di	leaf.photo.per.gs	2	FALSE	2	log	1	0	4.02933098930202	0.486737631914366	4.0828096630287	A/gs	10628
MtD di N.content FALSE 2	12	-16.2595145408773	-2.24120908744916	-0.350981081656156	-1.35495954507311	-1.25832448282876	0.61858993166521	0.178571531782451	MtD	di	N.content	2	FALSE	2	log	1	0	2.89808298364518	0.273853833136375	2.52702211848229	N.leaf	10631
MtD di shoot.wlig.mass.per.height.std FALSE 2	26	11.6987144656655	-0.564410877050491	2.1606110270563	0.44995055637175	0.324973474706954	0.694060082820949	0.136116380996533	MtD	di	shoot.wlig.mass.per.height.std	2	FALSE	2	log	1	0	-5.12660753603466	0.656220071766869	-4.83134094964082	shoot.m/height	10634
MtD di sla.lam FALSE 2	22	2.09392217721643	-1.39653776359843	1.06410572497739	0.0951782807825649	0.243322421696908	0.634002631152239	0.135169815132999	MtD	di	sla.lam	2	FALSE	2	log	1	0	4.25768914402821	0.345157121736058	4.29054060547502	sla.lamina	10636
MtD di spec.totvis.ad FALSE 2	13	7.11338092753886	-2.60985254599629	1.5420938985505	0.54718314827222	0.975247760128855	1.11072488773494	0.308059656589408	MtD	di	spec.totvis.ad	2	FALSE	2	log	1	0	-2.66186504357724	0.404313199914807	-2.44063167395969	refl.adax	10640
MtD di TLP.Psi.adj FALSE 2	13	-11.1689996605537	-1.90996163032273	0.111595732857071	0.859153820042593	-0.685135459515091	0.666759933941927	0.184925933096354	MtD	di	TLP.Psi.adj	2	FALSE	2	log	-1	0	0.638780928987877	0.175416749631783	0.488070958442292	TLP	10647
MtD di trunk.bark.area.per.stem.area.std FALSE 2	11	-0.747726166836856	-1.56840463258387	1.5233992862913	-0.0679751060760778	-0.28416968715458	0.867382173478623	0.261525565388323	MtD	di	trunk.bark.area.per.stem.area.std	2	FALSE	2	log	1	0	-0.534252244461919	0.197708508929067	-0.547691501328535	brk/stm.a.tk	10649
MtD du C.content FALSE 2	12	-10.7021886412863	-2.05568205173287	0.197080784380356	-0.891849053440524	-0.969138830822391	0.741561957793506	0.214070497976433	MtD	du	C.content	2	FALSE	2	log	1	0	6.23448852179891	0.0338932718351809	6.20426083939469	C.leaf	10660
MtD du d13C FALSE 2	12	1.528108559678	-1.45103119673874	1.3850656749629	-0.127342379973167	0.482572888167247	0.811406278236711	0.234232816581059	MtD	du	d13C	2	FALSE	2	log	-1	0	3.34525610165753	0.0659235338023651	3.35365096134827	d13C.leaf	10665
MtD du gasx.Ci FALSE 2	15	9.64939856434512	0.0900072488318331	1.03869127085593	0.643293237623008	0.764660791843976	0.319276022422505	0.0824367145123805	MtD	du	gasx.Ci	2	FALSE	2	log	1	0	5.51380677850676	0.217568145620641	5.65376689530688	Ci.leaf	10674
MtD du leaf.photo.per.gs FALSE 2	15	-8.8118702210777	-1.38508447720767	0.413252919141556	-0.587458014738513	-0.749072953300052	0.546746131155436	0.141169244037889	MtD	du	leaf.photo.per.gs	2	FALSE	2	log	1	0	4.02933098930202	0.486737631914366	3.74339306635896	A/gs	10696
MtD du N.content FALSE 2	12	-6.61555457852	-1.4215505242659	0.734527176850935	-0.551296214876667	-0.552020014546473	0.583177356137113	0.168348801775528	MtD	du	N.content	2	FALSE	2	log	1	0	2.89808298364518	0.273853833136375	2.74710840200745	N.leaf	10702
MtD du shoot.wlig.mass.per.height.std FALSE 2	26	0.661445914656724	-1.41893983626317	1.48903268223754	0.0254402274867971	-0.0247424288736064	0.732321473418865	0.143620057045608	MtD	du	shoot.wlig.mass.per.height.std	2	FALSE	2	log	1	0	-5.12660753603466	0.656220071766869	-5.1099131481274	shoot.m/height	10706
MtD du sla.lam FALSE 2	21	-9.1535968690464	-1.41570364111372	0.498531538168026	-0.435885565192686	-0.528667367355437	0.529000485836164	0.115437369952983	MtD	du	sla.lam	2	FALSE	2	log	1	0	4.25768914402821	0.345157121736058	4.10724013693999	sla.lamina	10710
MtD du spec.totvis.ad FALSE 2	13	10.8766709307674	-0.0886110900649813	2.06496238782289	0.836666994674418	0.535417070759965	0.729865217560395	0.20242818969936	MtD	du	spec.totvis.ad	2	FALSE	2	log	1	0	-2.66186504357724	0.404313199914807	-2.32358953369714	refl.adax	10718
MtD du TLP.Psi.adj FALSE 2	14	-5.67583141989371	-1.53036481404673	0.491701108721884	0.405416529992408	-0.406107668832708	0.638743446253203	0.170711366709053	MtD	du	TLP.Psi.adj	2	FALSE	2	log	-1	0	0.638780928987877	0.175416749631783	0.567664079049661	TLP	10730
MtD du trunk.bark.area.per.stem.area.std FALSE 2	10	0.27859719849539	-0.898172299809113	0.560282436738539	0.027859719849539	-0.00702038895132835	0.441387766698103	0.139579067410102	MtD	du	trunk.bark.area.per.stem.area.std	2	FALSE	2	log	1	0	-0.534252244461919	0.197708508929067	-0.528744140791241	brk/stm.a.tk	10732
MtD ma C.content FALSE 2	12	12.6600505802298	-0.29677906954397	1.97489346927148	1.05500421501915	1.23547472907817	0.771645997471462	0.222755012179623	MtD	ma	C.content	2	FALSE	2	log	1	0	6.23448852179891	0.0338932718351809	6.27024606644545	C.leaf	10743
MtD ma d13C FALSE 2	12	7.2185799997078	-0.350435208844999	1.39482385460889	-0.601548333308983	0.530842063679365	0.539351105370634	0.155697252936729	MtD	ma	d13C	2	FALSE	2	log	-1	0	3.34525610165753	0.0659235338023651	3.38491229354243	d13C.leaf	10748
MtD ma gasx.Ci FALSE 2	15	9.58242763839962	-0.922013647231015	1.14099701298306	0.638828509226641	0.780320981031573	0.528185859276619	0.136377002445373	MtD	ma	gasx.Ci	2	FALSE	2	log	1	0	5.51380677850676	0.217568145620641	5.6527955126289	Ci.leaf	10757
MtD ma leaf.photo.per.gs FALSE 2	15	-5.90178822204462	-1.32740159307778	1.26118580529913	-0.393452548136308	-0.611692595725395	0.749479506394399	0.193514776439284	MtD	ma	leaf.photo.per.gs	2	FALSE	2	log	1	0	4.02933098930202	0.486737631914366	3.83782282775186	A/gs	10779
MtD ma N.content FALSE 2	12	-15.4736407972759	-2.44029324958908	0.277209184525077	-1.28947006643966	-1.28302416146648	0.664161414460912	0.191726885712185	MtD	ma	N.content	2	FALSE	2	log	1	0	2.89808298364518	0.273853833136375	2.54495666323601	N.leaf	10785
MtD ma shoot.wlig.mass.per.height.std FALSE 2	26	-1.82835528737496	-2.32781611812275	1.12876970123583	-0.0703213572067293	-0.0497122420546984	0.825578147793162	0.161909195599735	MtD	ma	shoot.wlig.mass.per.height.std	2	FALSE	2	log	1	0	-5.12660753603466	0.656220071766869	-5.17275382210776	shoot.m/height	10789
MtD ma sla.lam FALSE 2	22	-0.701264233192887	-1.40507158788965	1.2297068678785	-0.0318756469633131	0.0520418252269949	0.640857919874039	0.136631367599312	MtD	ma	sla.lam	2	FALSE	2	log	1	0	4.25768914402821	0.345157121736058	4.24668703746904	sla.lamina	10793
MtD ma spec.totvis.ad FALSE 2	12	-3.29612921186617	-1.36693339386968	0.5568892900531	-0.274677434322181	-0.346764632584097	0.556876996566624	0.160756541936625	MtD	ma	spec.totvis.ad	2	FALSE	2	log	1	0	-2.66186504357724	0.404313199914807	-2.7729207559925	refl.adax	10801
MtD ma TLP.Psi.adj FALSE 2	14	-9.25817280949741	-2.13323702308483	0.587879827283117	0.661298057821244	-0.470830837012653	0.83740051092111	0.223804700526875	MtD	ma	TLP.Psi.adj	2	FALSE	2	log	-1	0	0.638780928987877	0.175416749631783	0.522778173147084	TLP	10813
MtD ma trunk.bark.area.per.stem.area.std FALSE 2	12	4.40612526381346	-0.272327063888498	1.45345758512832	0.367177105317789	0.31871701744852	0.563867937516771	0.162774652756353	MtD	ma	trunk.bark.area.per.stem.area.std	2	FALSE	2	log	1	0	-0.534252244461919	0.197708508929067	-0.461658206456377	brk/stm.a.tk	10815
MtD mi C.content FALSE 2	12	-14.0510210717462	-2.79720933298912	0.277074428475547	-1.17091842264551	-0.999902297262311	0.90669555185601	0.261740460468552	MtD	mi	C.content	2	FALSE	2	log	1	0	6.23448852179891	0.0338932718351809	6.19480226540342	C.leaf	10826
MtD mi d13C FALSE 2	12	4.9022414753149	-0.399765625447461	1.21820891297599	-0.408520122942908	0.388982813796974	0.45393474699018	0.131039674184653	MtD	mi	d13C	2	FALSE	2	log	-1	0	3.34525610165753	0.0659235338023651	3.37218719179115	d13C.leaf	10831
MtD mi gasx.Ci FALSE 2	14	9.84301556608762	-0.210263488899688	1.19845102459203	0.70307254043483	0.772170723363965	0.350101618098239	0.0935685932484847	MtD	mi	gasx.Ci	2	FALSE	2	log	1	0	5.51380677850676	0.217568145620641	5.66677296736608	Ci.leaf	10840
MtD mi leaf.photo.per.gs FALSE 2	14	-6.57141896946678	-1.18511550254203	0.689289717567007	-0.469387069247627	-0.481992952589595	0.489661301022664	0.130867487427771	MtD	mi	leaf.photo.per.gs	2	FALSE	2	log	1	0	4.02933098930202	0.486737631914366	3.80086263876534	A/gs	10862
MtD mi N.content FALSE 2	12	-14.7966491187335	-2.42931339554322	-0.176377905769327	-1.23305409322779	-1.19609458608477	0.664479203258306	0.191818623436045	MtD	mi	N.content	2	FALSE	2	log	1	0	2.89808298364518	0.273853833136375	2.56040639375063	N.leaf	10868
MtD mi shoot.wlig.mass.per.height.std FALSE 2	26	11.8252501977217	-1.71915682734324	3.61477385942946	0.45481731529699	0.216876882869564	1.18874371955488	0.233131823948892	MtD	mi	shoot.wlig.mass.per.height.std	2	FALSE	2	log	1	0	-5.12660753603466	0.656220071766869	-4.82814728474953	shoot.m/height	10872
MtD mi sla.lam FALSE 2	22	-10.9649851642203	-1.50967613569824	0.230624233983353	-0.498408416555466	-0.440743327085842	0.426794263492437	0.0909928427130527	MtD	mi	sla.lam	2	FALSE	2	log	1	0	4.25768914402821	0.345157121736058	4.08565992952076	sla.lamina	10876
MtD mi spec.totvis.ad FALSE 2	13	7.13061293886858	-0.605624182068214	1.36516166391702	0.548508687605275	0.540046967813499	0.65181762966765	0.180781683539855	MtD	mi	spec.totvis.ad	2	FALSE	2	log	1	0	-2.66186504357724	0.404313199914807	-2.44009574091027	refl.adax	10884
MtD mi TLP.Psi.adj FALSE 2	13	5.74541359105069	-0.613138718157226	1.42864337712236	-0.441954891619284	0.667369604390217	0.630722244047151	0.174930876268286	MtD	mi	TLP.Psi.adj	2	FALSE	2	log	-1	0	0.638780928987877	0.175416749631783	0.716307219559475	TLP	10896
MtD mi trunk.bark.area.per.stem.area.std FALSE 2	10	4.57090399303115	-0.563465200982535	1.06511819409441	0.457090399303115	0.520346122218021	0.420658816556049	0.133023997814806	MtD	mi	trunk.bark.area.per.stem.area.std	2	FALSE	2	log	1	0	-0.534252244461919	0.197708508929067	-0.443881583169787	brk/stm.a.tk	10898
MtD ni C.content FALSE 2	12	4.95162128388074	-0.419859577071714	1.08906344741179	0.412635106990062	0.442814465489228	0.490553232775684	0.141610520497441	MtD	ni	C.content	2	FALSE	2	log	1	0	6.23448852179891	0.0338932718351809	6.24847407564903	C.leaf	10909
MtD ni d13C FALSE 2	12	4.92068410682032	-1.58103587803209	2.22985635740167	-0.410057008901693	0.449720980714784	1.19880930735178	0.346066438153291	MtD	ni	d13C	2	FALSE	2	log	-1	0	3.34525610165753	0.0659235338023651	3.37228850874453	d13C.leaf	10914
MtD ni gasx.Ci FALSE 2	15	5.44312741913109	-0.679468784656897	1.05344653579184	0.362875161275406	0.4732508928	0.492866512361964	0.127257586285415	MtD	ni	gasx.Ci	2	FALSE	2	log	1	0	5.51380677850676	0.217568145620641	5.5927568544373	Ci.leaf	10923
MtD ni leaf.photo.per.gs FALSE 2	15	-0.717921926526287	-1.0008826205029	1.11934833926989	-0.0478614617684191	-0.174267455745668	0.628267547979386	0.162217983352449	MtD	ni	leaf.photo.per.gs	2	FALSE	2	log	1	0	4.02933098930202	0.486737631914366	4.00603501474094	A/gs	10945
MtD ni N.content FALSE 2	12	-3.00946581752851	-2.21563845201937	0.826376317341418	-0.250788818127376	-0.137388787084309	0.89082549792121	0.257159170512896	MtD	ni	N.content	2	FALSE	2	log	1	0	2.89808298364518	0.273853833136375	2.82940350449311	N.leaf	10951
MtD ni shoot.wlig.mass.per.height.std FALSE 2	26	6.51555666869899	-1.04008482844829	1.03839774170673	0.2505983334115	0.288173690537562	0.537899993707446	0.105490867856758	MtD	ni	shoot.wlig.mass.per.height.std	2	FALSE	2	log	1	0	-5.12660753603466	0.656220071766869	-4.96215987969894	shoot.m/height	10955
MtD ni sla.lam FALSE 2	22	12.3648016240586	-0.585757515112554	1.52310851477756	0.562036437457209	0.527576467759692	0.499041847190708	0.106396079312486	MtD	ni	sla.lam	2	FALSE	2	log	1	0	4.25768914402821	0.345157121736058	4.45168002309178	sla.lamina	10959
MtD ni spec.totvis.ad FALSE 2	13	11.6525666097973	0.125463643360014	1.73997718199119	0.896351277676716	1.03942223960814	0.530398367803756	0.147106039349142	MtD	ni	spec.totvis.ad	2	FALSE	2	log	1	0	-2.66186504357724	0.404313199914807	-2.29945839025221	refl.adax	10967
MtD ni TLP.Psi.adj FALSE 2	14	-4.33253708234088	-1.77389812583835	0.719489422497231	0.30946693445292	-0.147801584666598	0.793291718539671	0.212016129895754	MtD	ni	TLP.Psi.adj	2	FALSE	2	log	-1	0	0.638780928987877	0.175416749631783	0.584495245227767	TLP	10979
MtD ni trunk.bark.area.per.stem.area.std FALSE 2	14	-11.9244233293066	-1.87445111788242	0.835988670458522	-0.8517445235219	-0.92355182163736	0.757879467958592	0.202551807826541	MtD	ni	trunk.bark.area.per.stem.area.std	2	FALSE	2	log	1	0	-0.534252244461919	0.197708508929067	-0.702649384195865	brk/stm.a.tk	10981
MtD ob C.content FALSE 2	12	5.06903074127922	-0.851574411026958	1.25168583965815	0.422419228439935	0.546633495163236	0.584779464840074	0.168811290720991	MtD	ob	C.content	2	FALSE	2	log	1	0	6.23448852179891	0.0338932718351809	6.2488056915369	C.leaf	10992
MtD ob d13C FALSE 2	12	2.98722185710221	-1.30463853635187	1.66553499884426	-0.248935154758518	0.200297720922828	0.942908812472455	0.272194328351121	MtD	ob	d13C	2	FALSE	2	log	-1	0	3.34525610165753	0.0659235338023651	3.36166678674696	d13C.leaf	10997
MtD ob gasx.Ci FALSE 2	15	4.78700992650647	-0.854585625054581	0.994139118342935	0.319133995100431	0.43970139289141	0.56038241875888	0.144690118357371	MtD	ob	gasx.Ci	2	FALSE	2	log	1	0	5.51380677850676	0.217568145620641	5.58324017002524	Ci.leaf	11006
MtD ob leaf.photo.per.gs FALSE 2	15	-2.04372247095353	-1.37751650095648	1.09788610530475	-0.136248164730235	-0.337330748656012	0.782971943530892	0.202162486522853	MtD	ob	leaf.photo.per.gs	2	FALSE	2	log	1	0	4.02933098930202	0.486737631914366	3.96301388024828	A/gs	11027
MtD ob N.content FALSE 2	12	-7.77143549317452	-2.69817831462863	0.79023770874838	-0.64761962443121	-0.514946492314956	0.951539620689035	0.274685828074704	MtD	ob	N.content	2	FALSE	2	log	1	0	2.89808298364518	0.273853833136375	2.72072986708023	N.leaf	11033
MtD ob shoot.wlig.mass.per.height.std FALSE 2	26	-4.35094801471996	-1.4346965646562	0.871418725149888	-0.167344154412306	-0.119969076428961	0.614420177277649	0.12049771051861	MtD	ob	shoot.wlig.mass.per.height.std	2	FALSE	2	log	1	0	-5.12660753603466	0.656220071766869	-5.23642212905277	shoot.m/height	11037
MtD ob sla.lam FALSE 2	22	5.20464644526237	-1.39974089410952	1.06410572497739	0.236574838421017	0.488355146598544	0.630487856862471	0.134420462736592	MtD	ob	sla.lam	2	FALSE	2	log	1	0	4.25768914402821	0.345157121736058	4.33934463433268	sla.lamina	11041
MtD ob spec.totvis.ad FALSE 2	12	-5.90154447198847	-1.24627916096166	1.69506102992824	-0.491795372665706	-0.753220008906975	0.789202022137324	0.22782299996299	MtD	ob	spec.totvis.ad	2	FALSE	2	log	1	0	-2.66186504357724	0.404313199914807	-2.86070440440305	refl.adax	11049
MtD ob TLP.Psi.adj FALSE 2	13	-11.9398780973629	-2.19372184667211	0.78656683344099	0.918452161335608	-1.15029900663047	0.926702989003039	0.257021164921246	MtD	ob	TLP.Psi.adj	2	FALSE	2	log	-1	0	0.638780928987877	0.175416749631783	0.477669036153971	TLP	11061
MtD ob trunk.bark.area.per.stem.area.std FALSE 2	14	5.21717880302958	-0.500132020496394	2.27076558622505	0.372655628787827	0.234706166820767	0.861365726253541	0.230209673739319	MtD	ob	trunk.bark.area.per.stem.area.std	2	FALSE	2	log	1	0	-0.534252244461919	0.197708508929067	-0.460575055750269	brk/stm.a.tk	11063
MtD re C.content FALSE 2	12	8.67186456733634	-0.343737344489855	1.46399320104259	0.722655380611362	0.889209706405665	0.530597108894134	0.153170191825633	MtD	re	C.content	2	FALSE	2	log	1	0	6.23448852179891	0.0338932718351809	6.25898167705736	C.leaf	11074
MtD re d13C FALSE 2	12	-0.877346509259951	-2.87504447748222	1.48721481341067	0.0731122091049959	-0.161495480685947	1.18746166242395	0.342790655226415	MtD	re	d13C	2	FALSE	2	log	-1	0	3.34525610165753	0.0659235338023651	3.34043628646956	d13C.leaf	11079
MtD re gasx.Ci FALSE 2	14	2.88376513796493	-0.854585625054581	0.934056418598161	0.205983224140352	0.285622348171807	0.545951702167993	0.14591172994562	MtD	re	gasx.Ci	2	FALSE	2	log	1	0	5.51380677850676	0.217568145620641	5.55862216661197	Ci.leaf	11088
MtD re leaf.photo.per.gs FALSE 2	14	1.82315753732701	-1.04193253372318	1.35972565330234	0.1302255383805	0.257441435244465	0.807993271306156	0.215945285146166	MtD	re	leaf.photo.per.gs	2	FALSE	2	log	1	0	4.02933098930202	0.486737631914366	4.09271665946809	A/gs	11110
MtD re N.content FALSE 2	12	1.23653707975336	-0.697330212675774	1.24442854725352	0.103044756646113	-0.0847059782581175	0.716523477945675	0.206842511436311	MtD	re	N.content	2	FALSE	2	log	1	0	2.89808298364518	0.273853833136375	2.92630218523724	N.leaf	11116
MtD re shoot.wlig.mass.per.height.std FALSE 2	26	-27.845105345732	-2.47507519954025	0.0287364462165939	-1.07096559022046	-0.978933143192649	0.641337282164068	0.125776589098044	MtD	re	shoot.wlig.mass.per.height.std	2	FALSE	2	log	1	0	-5.12660753603466	0.656220071766869	-5.82939665250895	shoot.m/height	11120
MtD re sla.lam FALSE 2	22	29.4462451524346	-0.288344691805428	2.10462035966762	1.33846568874703	1.43661757697067	0.61746771159792	0.131644558439136	MtD	re	sla.lam	2	FALSE	2	log	1	0	4.25768914402821	0.345157121736058	4.71967010869866	sla.lamina	11124
MtD re spec.totvis.ad FALSE 2	13	-9.26778468997554	-1.16455513725338	0.00389601289981153	-0.712906514613503	-0.722750684104926	0.35040130239954	0.0971838355993003	MtD	re	spec.totvis.ad	2	FALSE	2	log	1	0	-2.66186504357724	0.404313199914807	-2.95010255774077	refl.adax	11132
MtD re TLP.Psi.adj FALSE 2	14	-5.57836752628236	-1.25914965759655	1.03899333244459	0.398454823305883	-0.377446052296352	0.601760941570961	0.160827376578645	MtD	re	TLP.Psi.adj	2	FALSE	2	log	-1	0	0.638780928987877	0.175416749631783	0.56888527900849	TLP	11144
MtD re trunk.bark.area.per.stem.area.std FALSE 2	14	-14.2812279765517	-2.50955339024755	-0.120827492705086	-1.02008771261083	-1.0319155813545	0.600127650035875	0.160390861054573	MtD	re	trunk.bark.area.per.stem.area.std	2	FALSE	2	log	1	0	-0.534252244461919	0.197708508929067	-0.735932265099109	brk/stm.a.tk	11146
MtD si C.content FALSE 2	12	13.2730083146316	-0.112883414557249	1.8612773409389	1.1060840262193	1.15477622170551	0.615596130984924	0.177707295968119	MtD	si	C.content	2	FALSE	2	log	1	0	6.23448852179891	0.0338932718351809	6.27197732837218	C.leaf	11153
MtD si d13C FALSE 2	12	6.7693554585444	-0.203399262096159	1.1390484476833	-0.5641129548787	0.611520307754693	0.47475106293712	0.137048826992404	MtD	si	d13C	2	FALSE	2	log	-1	0	3.34525610165753	0.0659235338023651	3.38244442110651	d13C.leaf	11157
MtD si gasx.Ci FALSE 2	15	13.4994465672316	0.197737049557741	1.39406612393201	0.89996310448211	0.994139118342935	0.32958141829256	0.0850975562844338	MtD	si	gasx.Ci	2	FALSE	2	log	1	0	5.51380677850676	0.217568145620641	5.70961008227593	Ci.leaf	11164
MtD si leaf.photo.per.gs FALSE 2	15	-7.64089356099794	-1.30117004108774	0.681984108252435	-0.509392904066529	-0.457471304727217	0.536932317147667	0.138635328156898	MtD	si	leaf.photo.per.gs	2	FALSE	2	log	1	0	4.02933098930202	0.486737631914366	3.78139029346276	A/gs	11178
MtD si N.content FALSE 2	12	-5.81273573587441	-1.65242792666948	0.460076682056909	-0.484394644656201	-0.52949607709813	0.676576506541903	0.195310814089672	MtD	si	N.content	2	FALSE	2	log	1	0	2.89808298364518	0.273853833136375	2.76542965345546	N.leaf	11181
MtD si shoot.wlig.mass.per.height.std FALSE 2	26	-25.0069443588086	-3.15753780145903	1.68459474345811	-0.961805552261869	-0.962344829585985	1.08944087537953	0.213656933940994	MtD	si	shoot.wlig.mass.per.height.std	2	FALSE	2	log	1	0	-5.12660753603466	0.656220071766869	-5.75776364456564	shoot.m/height	11184
MtD si sla.lam FALSE 2	22	-5.97328797452928	-1.83948286857467	2.31462380542634	-0.271513089751331	-0.303078073658558	0.801884218591058	0.170962289837873	MtD	si	sla.lam	2	FALSE	2	log	1	0	4.25768914402821	0.345157121736058	4.16397446745594	sla.lamina	11186
MtD si spec.totvis.ad FALSE 2	13	11.8923827191952	-0.339962558258076	1.67429118977327	0.914798670707324	1.17677236553108	0.598662478151932	0.166039097051779	MtD	si	spec.totvis.ad	2	FALSE	2	log	1	0	-2.66186504357724	0.404313199914807	-2.29199986574545	refl.adax	11190
MtD si TLP.Psi.adj FALSE 2	14	2.33624349932643	-0.678614649487384	1.50255167638529	-0.166874535666173	0.175306987590787	0.680978210236283	0.181999082183049	MtD	si	TLP.Psi.adj	2	FALSE	2	log	-1	0	0.638780928987877	0.175416749631783	0.668053517630662	TLP	11197
MtD si trunk.bark.area.per.stem.area.std FALSE 2	12	9.24353362415513	-0.46380734087934	2.11452744851419	0.770294468679595	0.844886185545156	0.87791680842374	0.253432752834772	MtD	si	trunk.bark.area.per.stem.area.std	2	FALSE	2	log	1	0	-0.534252244461919	0.197708508929067	-0.381958473622944	brk/stm.a.tk	11199
MtD vi C.content FALSE 2	12	7.29834543688503	-0.415693853740785	1.60589267772989	0.608195453073752	0.481475255939225	0.616281137837956	0.177905040413616	MtD	vi	C.content	2	FALSE	2	log	1	0	6.23448852179891	0.0338932718351809	6.25510225561902	C.leaf	11244
MtD vi d13C FALSE 2	12	9.78927209268795	-0.165510347426617	2.11865911123718	-0.815772674390663	0.590655345373522	0.779294163593729	0.224962847564372	MtD	vi	d13C	2	FALSE	2	log	-1	0	3.34525610165753	0.0659235338023651	3.39903471913309	d13C.leaf	11249
MtD vi gasx.Ci FALSE 2	15	11.3203910127991	0.179956520303862	1.29729915863121	0.754692734186604	0.826983930863026	0.329860957203356	0.0851697329208423	MtD	vi	gasx.Ci	2	FALSE	2	log	1	0	5.51380677850676	0.217568145620641	5.67800387719726	Ci.leaf	11258
MtD vi leaf.photo.per.gs FALSE 2	15	-6.11186552909703	-1.37960096017005	0.531268651621853	-0.407457701939802	-0.295077435509491	0.679889665142113	0.175546756690263	MtD	vi	leaf.photo.per.gs	2	FALSE	2	log	1	0	4.02933098930202	0.486737631914366	3.83100599235452	A/gs	11280
MtD vi N.content FALSE 2	12	6.81611508293963	-0.960227430648305	1.64742705798479	0.568009590244969	0.80089327370356	0.791263451566079	0.228418083380794	MtD	vi	N.content	2	FALSE	2	log	1	0	2.89808298364518	0.273853833136375	3.05363458719209	N.leaf	11286
MtD vi shoot.wlig.mass.per.height.std FALSE 2	26	-20.9386672368973	-1.80599173926796	0.418989832245841	-0.805333355265282	-0.820840616216417	0.597026076488127	0.117086446697565	MtD	vi	shoot.wlig.mass.per.height.std	2	FALSE	2	log	1	0	-5.12660753603466	0.656220071766869	-5.6550834482232	shoot.m/height	11290
MtD vi sla.lam FALSE 2	22	22.4262930726654	0.0921557365232474	2.00692967367018	1.01937695784843	0.906047945819876	0.568731430475124	0.121253948391248	MtD	vi	sla.lam	2	FALSE	2	log	1	0	4.25768914402821	0.345157121736058	4.60953436076323	sla.lamina	11294
MtD vi spec.totvis.ad FALSE 2	13	-6.5173842639465	-1.84555987029978	0.363095823177652	-0.501337251072807	-0.261202239764484	0.647875863023721	0.179688434174424	MtD	vi	spec.totvis.ad	2	FALSE	2	log	1	0	-2.66186504357724	0.404313199914807	-2.86456231179489	refl.adax	11302
MtD vi TLP.Psi.adj FALSE 2	14	-7.31377530521195	-2.04627607480383	1.01323798290452	0.522412521800853	-0.418593804395171	1.06026363112538	0.283367374809146	MtD	vi	TLP.Psi.adj	2	FALSE	2	log	-1	0	0.638780928987877	0.175416749631783	0.5471410224466	TLP	11314
MtD vi trunk.bark.area.per.stem.area.std FALSE 2	14	15.4196416166515	-0.303761245886912	2.2339810984668	1.10140297261796	1.06265316681001	0.741310980757696	0.198123693360619	MtD	vi	trunk.bark.area.per.stem.area.std	2	FALSE	2	log	1	0	-0.534252244461919	0.197708508929067	-0.316495505015545	brk/stm.a.tk	11316
StA ar C.content FALSE 2	12	7.6925575631185	-0.84800215655813	2.23366107145776	0.641046463593208	0.697878011072719	0.849470019514349	0.245220872217563	StA	ar	C.content	2	FALSE	2	log	1	0	6.23448852179891	0.0338932718351809	6.25621568384865	C.leaf	11327
StA ar d13C FALSE 2	12	-12.7188029979679	-1.7721450481517	-0.252253055488021	1.05990024983066	-1.08842888607347	0.486051289996795	0.140310921559807	StA	ar	d13C	2	FALSE	2	log	-1	0	3.34525610165753	0.0659235338023651	3.27538373171077	d13C.leaf	11332
StA ar gasx.Ci FALSE 2	15	-9.29770980231478	-3.86535419349124	1.69839021667177	-0.619847320154319	-0.408408872410456	1.34406964033885	0.347037288878356	StA	ar	gasx.Ci	2	FALSE	2	log	1	0	5.51380677850676	0.217568145620641	5.37894774649273	Ci.leaf	11341
StA ar leaf.photo.per.gs FALSE 2	15	11.7640620079437	-2.22567987365121	2.28661614757834	0.784270800529581	1.07297015128645	1.14558656668919	0.295789179628412	StA	ar	leaf.photo.per.gs	2	FALSE	2	log	1	0	4.02933098930202	0.486737631914366	4.41106510153162	A/gs	11363
StA ar N.content FALSE 2	12	-0.24101640495428	-1.23448650507669	2.20087617419718	-0.0200847004128567	-0.199806507997509	1.01908701108141	0.29418508008775	StA	ar	N.content	2	FALSE	2	log	1	0	2.89808298364518	0.273853833136375	2.8925827114496	N.leaf	11369
StA ar shoot.wlig.mass.per.height.std FALSE 2	26	0.296706014981737	-1.25355956512635	1.88572728260581	0.0114117698069899	-0.0384635766337258	0.752870449439905	0.147650042803902	StA	ar	shoot.wlig.mass.per.height.std	2	FALSE	2	log	1	0	-5.12660753603466	0.656220071766869	-5.11911890363305	shoot.m/height	11373
StA ar sla.lam FALSE 2	22	-12.7595306296939	-1.35131807469998	0.722738598495171	-0.579978664986088	-0.680971517346038	0.54418199784365	0.116019991768093	StA	ar	sla.lam	2	FALSE	2	log	1	0	4.25768914402821	0.345157121736058	4.05750537735317	sla.lamina	11377
StA ar spec.totvis.ad FALSE 2	13	-6.99099506902348	-1.46150794858888	0.0928993728944599	-0.537768851463345	-0.422320089919593	0.444382727857945	0.123249593170952	StA	ar	spec.totvis.ad	2	FALSE	2	log	1	0	-2.66186504357724	0.404313199914807	-2.87929208872671	refl.adax	11385
StA ar TLP.Psi.adj FALSE 2	15	7.0601744191822	-0.289172634060167	1.38789801212165	-0.470678294612147	0.493940848610189	0.520987473232403	0.134518387160785	StA	ar	TLP.Psi.adj	2	FALSE	2	log	-1	0	0.638780928987877	0.175416749631783	0.721345785550996	TLP	11397
StA ar trunk.bark.area.per.stem.area.std FALSE 2	13	-2.33564349898643	-1.11342764422291	1.51040700215386	-0.179664884537418	-0.19668515389267	0.755239617137395	0.20946578191159	StA	ar	trunk.bark.area.per.stem.area.std	2	FALSE	2	log	1	0	-0.534252244461919	0.197708508929067	-0.569773520890941	brk/stm.a.tk	11399
StA du C.content FALSE 2	12	-7.3042252816449	-2.27868329513303	0.514113695387118	-0.608685440137075	-0.475334678933715	0.781306037962185	0.225543625668474	StA	du	C.content	2	FALSE	2	log	1	0	6.23448852179891	0.0338932718351809	6.21385818071455	C.leaf	11447
StA du d13C FALSE 2	12	-9.4088595852536	-1.74212507053954	0.323857566540766	0.784071632104466	-0.842635805182849	0.674662472725189	0.194758280120013	StA	du	d13C	2	FALSE	2	log	-1	0	3.34525610165753	0.0659235338023651	3.29356732891514	d13C.leaf	11452
StA du gasx.Ci FALSE 2	15	-2.88415323221489	-1.44924591944044	0.826983930863026	-0.192276882147659	-0.210263488899688	0.616767584910607	0.159248705655957	StA	du	gasx.Ci	2	FALSE	2	log	1	0	5.51380677850676	0.217568145620641	5.47197345381258	Ci.leaf	11461
StA du leaf.photo.per.gs FALSE 2	15	9.59493312956647	-0.665496587890418	1.47918108455712	0.639662208637765	0.846660440276547	0.61614953676358	0.159089126310584	StA	du	leaf.photo.per.gs	2	FALSE	2	log	1	0	4.02933098930202	0.486737631914366	4.34067865795951	A/gs	11483
StA du N.content FALSE 2	12	-9.66881896087989	-1.91688474354411	0.236492810165557	-0.805734913406657	-0.735158382317401	0.685425119103787	0.197865188511951	StA	du	N.content	2	FALSE	2	log	1	0	2.89808298364518	0.273853833136375	2.677429389117	N.leaf	11489
StA du shoot.wlig.mass.per.height.std FALSE 2	26	5.56500478646012	-3.63077441012403	1.730832414188	0.214038645633082	0.494860614336142	1.06743243925205	0.209340724507237	StA	du	shoot.wlig.mass.per.height.std	2	FALSE	2	log	1	0	-5.12660753603466	0.656220071766869	-4.98615108063635	shoot.m/height	11493
StA du sla.lam FALSE 2	22	-24.4067767631377	-1.7368326992799	-0.160146984462208	-1.10939894377899	-1.18374018963167	0.417482820442324	0.0890076363844642	StA	du	sla.lam	2	FALSE	2	log	1	0	4.25768914402821	0.345157121736058	3.87477219773659	sla.lamina	11497
StA du spec.totvis.ad FALSE 2	13	22.2318585806725	0.354534590858428	2.81531591702994	1.71014296774403	1.51117052627617	0.764855580225442	0.212132770217507	StA	du	spec.totvis.ad	2	FALSE	2	log	1	0	-2.66186504357724	0.404313199914807	-1.970431667977	refl.adax	11505
StA du TLP.Psi.adj FALSE 2	14	21.9311122666577	0.176982937443098	3.15722767842958	-1.56650801904698	1.56194216296462	0.763196238869991	0.203972774623285	StA	du	TLP.Psi.adj	2	FALSE	2	log	-1	0	0.638780928987877	0.175416749631783	0.913572673961296	TLP	11517
StA du trunk.bark.area.per.stem.area.std FALSE 2	12	-9.23274757101399	-1.79911444995409	0.00301825933112783	-0.769395630917832	-0.576618966667908	0.629964233286552	0.181855009833914	StA	du	trunk.bark.area.per.stem.area.std	2	FALSE	2	log	1	0	-0.534252244461919	0.197708508929067	-0.686368307427074	brk/stm.a.tk	11519
StA ma C.content FALSE 2	12	6.47719538657293	-0.227968001488869	1.96401697627486	0.539766282214411	0.300561528603686	0.688583457376417	0.198776922237899	StA	ma	C.content	2	FALSE	2	log	1	0	6.23448852179891	0.0338932718351809	6.25278296712956	C.leaf	11530
StA ma d13C FALSE 2	12	-6.93404445923034	-1.64049926165205	0.0758272649951111	0.577837038269195	-0.471341194316386	0.526346427311036	0.151943125747512	StA	ma	d13C	2	FALSE	2	log	-1	0	3.34525610165753	0.0659235338023651	3.30716304213335	d13C.leaf	11535
StA ma gasx.Ci FALSE 2	15	-3.62944941604792	-2.53236587863157	0.506557278254983	-0.241963294403195	-0.0203083124424359	0.912165117077108	0.235520020495398	StA	ma	gasx.Ci	2	FALSE	2	log	1	0	5.51380677850676	0.217568145620641	5.46116327323519	Ci.leaf	11544
StA ma leaf.photo.per.gs FALSE 2	15	11.5538595182384	0.0496006436869102	1.98164597970258	0.770257301215891	0.772812921791701	0.543601890543612	0.140357404602818	StA	ma	leaf.photo.per.gs	2	FALSE	2	log	1	0	4.02933098930202	0.486737631914366	4.40424420406052	A/gs	11566
StA ma N.content FALSE 2	12	-8.5186843360193	-2.49489589805706	0.623375830860835	-0.709890361334942	-0.459012647840629	1.02244337019827	0.295153977507561	StA	ma	N.content	2	FALSE	2	log	1	0	2.89808298364518	0.273853833136375	2.70367678708681	N.leaf	11572
StA ma shoot.wlig.mass.per.height.std FALSE 2	26	1.52160271698631	-1.77799143189112	1.20750585724454	0.0585231814225503	0.190294697266424	0.648415579502428	0.127164757415402	StA	ma	shoot.wlig.mass.per.height.std	2	FALSE	2	log	1	0	-5.12660753603466	0.656220071766869	-5.08820344972138	shoot.m/height	11576
StA ma sla.lam FALSE 2	22	-10.6791328087702	-1.70819426591128	0.60313608597662	-0.485415127671372	-0.528544932750962	0.605060431819848	0.128999317502427	StA	ma	sla.lam	2	FALSE	2	log	1	0	4.25768914402821	0.345157121736058	4.09014465571404	sla.lamina	11580
StA ma spec.totvis.ad FALSE 2	13	3.44451892033658	-0.372376573441367	1.1732630071842	0.264962993872044	0.0965936926003581	0.504418754073458	0.139900590932116	StA	ma	spec.totvis.ad	2	FALSE	2	log	1	0	-2.66186504357724	0.404313199914807	-2.55473700766575	refl.adax	11588
StA ma TLP.Psi.adj FALSE 2	14	3.67255194332392	-0.408977277035596	2.03252292522828	-0.262325138808852	0.0809628871117085	0.617132317002145	0.164935549466285	StA	ma	TLP.Psi.adj	2	FALSE	2	log	-1	0	0.638780928987877	0.175416749631783	0.684797152184599	TLP	11600
StA ma trunk.bark.area.per.stem.area.std FALSE 2	12	-0.501939023232353	-1.98567486236718	1.80856889663426	-0.0418282519360294	0.211739855218338	1.15362208405549	0.333022010386266	StA	ma	trunk.bark.area.per.stem.area.std	2	FALSE	2	log	1	0	-0.534252244461919	0.197708508929067	-0.542522045783092	brk/stm.a.tk	11602
StA mi C.content FALSE 2	12	-6.30191088133597	-1.35806735022844	0.949804067100084	-0.525159240111331	-0.76820010336163	0.760355991150846	0.219495868085443	StA	mi	C.content	2	FALSE	2	log	1	0	6.23448852179891	0.0338932718351809	6.2166891569171	C.leaf	11613
StA mi d13C FALSE 2	12	-9.05623277517543	-1.83236382408704	0.562745806594038	0.754686064597953	-0.950458172371248	0.73292014468346	0.211575821413747	StA	mi	d13C	2	FALSE	2	log	-1	0	3.34525610165753	0.0659235338023651	3.29550452936746	d13C.leaf	11618
StA mi gasx.Ci FALSE 2	15	-3.54546436768624	-2.62981676046963	1.18415471110588	-0.236364291179082	-0.0764751345657567	1.02018009786618	0.263409368611197	StA	mi	gasx.Ci	2	FALSE	2	log	1	0	5.51380677850676	0.217568145620641	5.46238143798425	Ci.leaf	11627
StA mi leaf.photo.per.gs FALSE 2	15	6.57553111109291	-1.2298436139482	1.95938617489973	0.438368740739528	0.471129843216448	0.90622263611916	0.233985678509713	StA	mi	leaf.photo.per.gs	2	FALSE	2	log	1	0	4.02933098930202	0.486737631914366	4.24270155207487	A/gs	11649
StA mi N.content FALSE 2	12	-10.0187528133247	-3.5581698177361	0.310087306273712	-0.834896067777057	-0.598012307400023	1.029858874629	0.29729464924719	StA	mi	N.content	2	FALSE	2	log	1	0	2.89808298364518	0.273853833136375	2.66944349521418	N.leaf	11655
StA mi shoot.wlig.mass.per.height.std FALSE 2	26	13.822139846769	-1.10396027587193	3.08631631919734	0.531620763337269	0.428949288377184	0.892727382291929	0.175078243947121	StA	mi	shoot.wlig.mass.per.height.std	2	FALSE	2	log	1	0	-5.12660753603466	0.656220071766869	-4.77774732056465	shoot.m/height	11659
StA mi sla.lam FALSE 2	22	-16.4268071742208	-1.48905518564204	0.0432509878019702	-0.746673053373673	-0.67606056124683	0.381539774457724	0.0813445532325448	StA	mi	sla.lam	2	FALSE	2	log	1	0	4.25768914402821	0.345157121736058	3.9999696220475	sla.lamina	11663
StA mi spec.totvis.ad FALSE 2	13	17.0375497755549	0.00280720832292717	1.96279884528157	1.31058075196576	1.63271721942673	0.592398054809067	0.164301658623017	StA	mi	spec.totvis.ad	2	FALSE	2	log	1	0	-2.66186504357724	0.404313199914807	-2.13197994600341	refl.adax	11671
StA mi TLP.Psi.adj FALSE 2	14	19.3039013715916	0.707155505398919	1.85159232466495	-1.37885009797083	1.33760220357572	0.289359578366214	0.0773346002734098	StA	mi	TLP.Psi.adj	2	FALSE	2	log	-1	0	0.638780928987877	0.175416749631783	0.880654331403483	TLP	11683
StA mi trunk.bark.area.per.stem.area.std FALSE 2	12	-3.20349374853367	-1.77088530626713	1.2076801489187	-0.266957812377806	-0.405760342445881	0.884233009740584	0.25525608310004	StA	mi	trunk.bark.area.per.stem.area.std	2	FALSE	2	log	1	0	-0.534252244461919	0.197708508929067	-0.587032075494183	brk/stm.a.tk	11685
StA ni C.content FALSE 2	12	5.6286613234347	-0.95470112903764	1.85839873493543	0.469055110286225	0.60609145531139	0.697565053904134	0.201369685824414	StA	ni	C.content	2	FALSE	2	log	1	0	6.23448852179891	0.0338932718351809	6.25038633415746	C.leaf	11696
StA ni d13C FALSE 2	12	-17.3624020164752	-2.55527948056083	-0.284909881312243	1.44686683470627	-1.53677115165454	0.667722942340854	0.192755010252291	StA	ni	d13C	2	FALSE	2	log	-1	0	3.34525610165753	0.0659235338023651	3.24987352697281	d13C.leaf	11701
StA ni gasx.Ci FALSE 2	15	-16.5619369522537	-5.07167842827381	0.179956520303862	-1.10412913015025	-0.876951903156972	1.30266694321168	0.336347158447585	StA	ni	gasx.Ci	2	FALSE	2	log	1	0	5.51380677850676	0.217568145620641	5.27358345113462	Ci.leaf	11710
StA ni leaf.photo.per.gs FALSE 2	15	18.3713743362182	0.431845760390178	2.47983394658561	1.22475828908121	1.3059555091249	0.561250001460732	0.144914127247753	StA	ni	leaf.photo.per.gs	2	FALSE	2	log	1	0	4.02933098930202	0.486737631914366	4.62546693859622	A/gs	11732
StA ni N.content FALSE 2	12	8.79555120513351	-0.57371457608053	2.38751675632014	0.732962600427792	0.840187299995167	0.79458700256406	0.229377509912469	StA	ni	N.content	2	FALSE	2	log	1	0	2.89808298364518	0.273853833136375	3.09880760131788	N.leaf	11738
StA ni shoot.wlig.mass.per.height.std FALSE 2	26	19.4442537290656	-0.524090636580218	2.27901599125724	0.74785591265637	0.627544293420512	0.766024225288588	0.15022971048582	StA	ni	shoot.wlig.mass.per.height.std	2	FALSE	2	log	1	0	-5.12660753603466	0.656220071766869	-4.63584947535995	shoot.m/height	11742
StA ni sla.lam FALSE 2	22	9.49875237088827	-0.350319915940233	1.52323094938277	0.431761471404012	0.427987427412339	0.4799820774332	0.102332522746612	StA	ni	sla.lam	2	FALSE	2	log	1	0	4.25768914402821	0.345157121736058	4.40671469077477	sla.lamina	11746
StA ni spec.totvis.ad FALSE 2	13	9.75804766276178	-0.78391295687478	2.04863469796756	0.750619050981676	0.798416267915507	0.709977363318757	0.196912291374193	StA	ni	spec.totvis.ad	2	FALSE	2	log	1	0	-2.66186504357724	0.404313199914807	-2.35837985315755	refl.adax	11754
StA ni TLP.Psi.adj FALSE 2	14	3.89602080816485	-0.637195978716529	1.03009782083484	-0.278287200583203	0.369599413836377	0.450877055344111	0.120501961761084	StA	ni	TLP.Psi.adj	2	FALSE	2	log	-1	0	0.638780928987877	0.175416749631783	0.687597165178366	TLP	11766
StA ni trunk.bark.area.per.stem.area.std FALSE 2	14	-12.2670238182818	-1.99811613081528	1.18680055413831	-0.87621598702013	-0.895669883263122	0.753219237468899	0.201306308838267	StA	ni	trunk.bark.area.per.stem.area.std	2	FALSE	2	log	1	0	-0.534252244461919	0.197708508929067	-0.707487600755745	brk/stm.a.tk	11768
StA ob C.content FALSE 2	12	5.06955132576422	-0.420739734725942	1.93060486438992	0.422462610480352	0.179597084694065	0.679128860333765	0.196047615164071	StA	ob	C.content	2	FALSE	2	log	1	0	6.23448852179891	0.0338932718351809	6.24880716189576	C.leaf	11779
StA ob d13C FALSE 2	12	-6.14754126013804	-1.82633117746286	1.06944253849179	0.512295105011503	-0.632169660253363	0.826090819056642	0.238471878378715	StA	ob	d13C	2	FALSE	2	log	-1	0	3.34525610165753	0.0659235338023651	3.3114837979856	d13C.leaf	11784
StA ob gasx.Ci FALSE 2	15	-11.7014997765846	-3.22483983642402	0.539624047351646	-0.780099985105638	-0.510779720613386	1.25275594141818	0.323460193198334	StA	ob	gasx.Ci	2	FALSE	2	log	1	0	5.51380677850676	0.217568145620641	5.34408187134856	Ci.leaf	11793
StA ob leaf.photo.per.gs FALSE 2	15	15.0242621858056	0.162247420361126	2.13615679678377	1.00161747905371	0.910305014012327	0.675265780056537	0.174352874694849	StA	ob	leaf.photo.per.gs	2	FALSE	2	log	1	0	4.02933098930202	0.486737631914366	4.51685590914082	A/gs	11815
StA ob N.content FALSE 2	12	-0.816448760893309	-0.946375365316773	0.975942060566717	-0.068037396741109	-0.155244035064809	0.582194473366761	0.168065067959506	StA	ob	N.content	2	FALSE	2	log	1	0	2.89808298364518	0.273853833136375	2.87945068175092	N.leaf	11821
StA ob shoot.wlig.mass.per.height.std FALSE 2	26	6.34196408005346	-0.892505679304263	1.42832598412133	0.243921695386671	0.263588348583345	0.630993532364759	0.123748012864567	StA	ob	shoot.wlig.mass.per.height.std	2	FALSE	2	log	1	0	-5.12660753603466	0.656220071766869	-4.9665412235824	shoot.m/height	11825
StA ob sla.lam FALSE 2	22	-3.52629956889587	-1.21808856748156	1.07649834763999	-0.160286344040721	-0.208841092907873	0.589969597070093	0.125781940723375	StA	ob	sla.lam	2	FALSE	2	log	1	0	4.25768914402821	0.345157121736058	4.2023651708653	sla.lamina	11829
StA ob spec.totvis.ad FALSE 2	13	-12.007279742274	-1.50079502116172	0.107956778034094	-0.923636903251848	-0.942564392675682	0.475626058837992	0.131914934083633	StA	ob	spec.totvis.ad	2	FALSE	2	log	1	0	-2.66186504357724	0.404313199914807	-3.03530363548998	refl.adax	11837
StA ob TLP.Psi.adj FALSE 2	14	2.74957527768902	-0.797999805184193	1.01929074658263	-0.196398234120644	0.257181883483817	0.47955032896614	0.128165216479002	StA	ob	TLP.Psi.adj	2	FALSE	2	log	-1	0	0.638780928987877	0.175416749631783	0.673232468850724	TLP	11848
StA ob trunk.bark.area.per.stem.area.std FALSE 2	13	-4.26047924772956	-1.17139521776645	1.37246243695278	-0.327729172902274	-0.54079941275963	0.664513783431272	0.184302963031848	StA	ob	trunk.bark.area.per.stem.area.std	2	FALSE	2	log	1	0	-0.534252244461919	0.197708508929067	-0.599047090568862	brk/stm.a.tk	11850
StA re C.content FALSE 2	12	10.7498105177542	0.33707062886267	1.54134274414393	0.895817543146184	0.995867998875572	0.36189416501556	0.104469846794944	StA	re	C.content	2	FALSE	2	log	1	0	6.23448852179891	0.0338932718351809	6.26485070930327	C.leaf	11858
StA re d13C FALSE 2	12	-12.4051996972862	-2.58695435057192	1.36064272694581	1.03376664144052	-1.19524526655387	1.19086900454918	0.343774270173026	StA	re	d13C	2	FALSE	2	log	-1	0	3.34525610165753	0.0659235338023651	3.27710655152653	d13C.leaf	11863
StA re gasx.Ci FALSE 2	13	-14.4107960173628	-4.22717000806594	0.268179211182588	-1.10852277056637	-0.96752155444081	1.45856923213182	0.404534319635802	StA	re	gasx.Ci	2	FALSE	2	log	1	0	5.51380677850676	0.217568145620641	5.27262753493666	Ci.leaf	11872
StA re leaf.photo.per.gs FALSE 2	13	15.3909274388234	0.0333309111252403	2.33605228527156	1.18391749529411	1.28580486945141	0.679021982827824	0.188326813557919	StA	re	leaf.photo.per.gs	2	FALSE	2	log	1	0	4.02933098930202	0.486737631914366	4.60558818734353	A/gs	11893
StA re N.content FALSE 2	12	9.25088509055513	0.0580484408579805	2.05968523303875	0.770907090879594	0.782281445251618	0.537514270000654	0.155167004239071	StA	re	N.content	2	FALSE	2	log	1	0	2.89808298364518	0.273853833136375	3.10919884547457	N.leaf	11899
StA re shoot.wlig.mass.per.height.std FALSE 2	20	-13.6101487796852	-1.94637965133956	0.424279898880691	-0.680507438984262	-0.655474065876603	0.624839637459513	0.139718390439579	StA	re	shoot.wlig.mass.per.height.std	2	FALSE	2	log	1	0	-5.12660753603466	0.656220071766869	-5.57317017648256	shoot.m/height	11903
StA re sla.lam FALSE 2	20	9.28275873104644	-0.47042960242107	1.11449362549149	0.464137936552322	0.519287616371895	0.388603485856958	0.0868943810669536	StA	re	sla.lam	2	FALSE	2	log	1	0	4.25768914402821	0.345157121736058	4.41788965829728	sla.lamina	11907
StA re spec.totvis.ad FALSE 2	11	-12.2180336847427	-2.72587384984925	-0.589329926220867	-1.11073033497661	-0.911569236263486	0.600479538446295	0.181051393028377	StA	re	spec.totvis.ad	2	FALSE	2	log	1	0	-2.66186504357724	0.404313199914807	-3.11094797955395	refl.adax	11915
StA re TLP.Psi.adj FALSE 2	13	-2.54650467726856	-0.803398202846812	0.431940688487191	0.195884975174504	-0.137048844135822	0.416803512481462	0.115600495080416	StA	re	TLP.Psi.adj	2	FALSE	2	log	-1	0	0.638780928987877	0.175416749631783	0.604419423341404	TLP	11926
StA re trunk.bark.area.per.stem.area.std FALSE 2	14	-21.2634037173414	-2.62844579014796	-0.444942110416225	-1.51881455123867	-1.60935716478253	0.704652037072345	0.188326178544075	StA	re	trunk.bark.area.per.stem.area.std	2	FALSE	2	log	1	0	-0.534252244461919	0.197708508929067	-0.83453480472729	brk/stm.a.tk	11928
StA si C.content FALSE 2	12	13.350252533231	-0.545164484355747	2.21858732991738	1.11252104443592	1.2883818968362	0.851938633896783	0.245933499806675	StA	si	C.content	2	FALSE	2	log	1	0	6.23448852179891	0.0338932718351809	6.27219549998032	C.leaf	11935
StA si d13C FALSE 2	12	-4.60278691353119	-1.50998614749931	0.593629610414421	0.383565576127599	-0.331314336656685	0.658275086260219	0.190027649126581	StA	si	d13C	2	FALSE	2	log	-1	0	3.34525610165753	0.0659235338023651	3.31997010343396	d13C.leaf	11939
StA si gasx.Ci FALSE 2	14	-6.36240552849495	-2.97043634860979	1.14099701298306	-0.454457537749639	0.0529450777528986	1.24913804420241	0.333846185013594	StA	si	gasx.Ci	2	FALSE	2	log	1	0	5.51380677850676	0.217568145620641	5.41493129475514	Ci.leaf	11946
StA si leaf.photo.per.gs FALSE 2	15	14.3972158251502	-0.590727149250557	3.62520420173814	0.959814388343345	0.736614343102956	1.11292268776989	0.287355402356613	StA	si	leaf.photo.per.gs	2	FALSE	2	log	1	0	4.02933098930202	0.486737631914366	4.49650877176173	A/gs	11960
StA si N.content FALSE 2	12	-6.02654642572224	-1.78095114788782	0.653629104092151	-0.50221220214352	-0.489090112447767	0.663974504404224	0.191672929426414	StA	si	N.content	2	FALSE	2	log	1	0	2.89808298364518	0.273853833136375	2.76055024704056	N.leaf	11963
StA si shoot.wlig.mass.per.height.std FALSE 2	26	-14.1971400302332	-2.29621004952667	0.970306892731859	-0.546043847316661	-0.472693759061289	0.819287352237014	0.160675469088319	StA	si	shoot.wlig.mass.per.height.std	2	FALSE	2	log	1	0	-5.12660753603466	0.656220071766869	-5.48493246870874	shoot.m/height	11966
StA si sla.lam FALSE 2	22	-13.168634366393	-1.35957816077663	0.847491897062119	-0.5985742893815	-0.661623490355499	0.562045006103435	0.119828397925346	StA	si	sla.lam	2	FALSE	2	log	1	0	4.25768914402821	0.345157121736058	4.05108696516006	sla.lamina	11968
StA si spec.totvis.ad FALSE 2	13	19.247728074716	0.381259133554646	2.51132641035934	1.48059446728584	1.35747639961262	0.549386307678266	0.152372346336294	StA	si	spec.totvis.ad	2	FALSE	2	log	1	0	-2.66186504357724	0.404313199914807	-2.06324115673264	refl.adax	11972
StA si TLP.Psi.adj FALSE 2	13	12.9787615927964	0.405198123633522	1.96640201005852	-0.998366276368957	0.739893710851282	0.513547195651216	0.142432365099323	StA	si	TLP.Psi.adj	2	FALSE	2	log	-1	0	0.638780928987877	0.175416749631783	0.813911096130211	TLP	11979
StA si trunk.bark.area.per.stem.area.std FALSE 2	13	6.6841719045874	-0.549889196791804	1.29983608414044	0.514167069583646	0.59595010661067	0.612372417464441	0.169841550065222	StA	si	trunk.bark.area.per.stem.area.std	2	FALSE	2	log	1	0	-0.534252244461919	0.197708508929067	-0.432597039794088	brk/stm.a.tk	11981
StA vi C.content FALSE 2	12	1.4879124819156	-0.753079264991934	0.923241161776612	0.1239927068263	0.124184651940814	0.488140855435516	0.140914127144075	StA	vi	C.content	2	FALSE	2	log	1	0	6.23448852179891	0.0338932718351809	6.23869104031686	C.leaf	12026
StA vi d13C FALSE 2	12	-7.17767975233892	-1.73013369462924	0.45934329483649	0.598139979361576	-0.730567017459439	0.69707393937791	0.201227913272454	StA	vi	d13C	2	FALSE	2	log	-1	0	3.34525610165753	0.0659235338023651	3.30582460050967	d13C.leaf	12031
StA vi gasx.Ci FALSE 2	14	-23.3671665913187	-4.59971692350323	0.456506753771242	-1.66908332795133	-0.99050305135539	1.76257780311475	0.471068732627722	StA	vi	gasx.Ci	2	FALSE	2	log	1	0	5.51380677850676	0.217568145620641	5.15066741395822	Ci.leaf	12040
StA vi leaf.photo.per.gs FALSE 2	14	20.3422420043473	0.350032701851981	2.4223762309624	1.45301728602481	1.25523588190021	0.664442490058358	0.17757972507238	StA	vi	leaf.photo.per.gs	2	FALSE	2	log	1	0	4.02933098930202	0.486737631914366	4.73656918223215	A/gs	12062
StA vi N.content FALSE 2	12	9.88839976444365	-0.16646171300894	2.08024150120969	0.824033313703637	0.665048467926276	0.737880609194186	0.213007784174034	StA	vi	N.content	2	FALSE	2	log	1	0	2.89808298364518	0.273853833136375	3.12374766523468	N.leaf	12068
StA vi shoot.wlig.mass.per.height.std FALSE 2	26	-9.03418274439878	-1.87405311116475	1.7875665187028	-0.347468567092261	-0.403462868891374	0.774155324344742	0.151824350207138	StA	vi	shoot.wlig.mass.per.height.std	2	FALSE	2	log	1	0	-5.12660753603466	0.656220071766869	-5.35462338406866	shoot.m/height	12072
StA vi sla.lam FALSE 2	22	16.3072223516203	-1.18380140693428	1.67338015564355	0.741237379619106	0.720083459489572	0.622880609471437	0.13279859214333	StA	vi	sla.lam	2	FALSE	2	log	1	0	4.25768914402821	0.345157121736058	4.5135325045007	sla.lamina	12076
StA vi spec.totvis.ad FALSE 2	12	-0.603465121924728	-0.903991680374092	0.778039358358209	-0.050288760160394	0.0092633644742566	0.517165664266329	0.149292867739898	StA	vi	spec.totvis.ad	2	FALSE	2	log	1	0	-2.66186504357724	0.404313199914807	-2.68219745311671	refl.adax	12084
StA vi TLP.Psi.adj FALSE 2	14	5.25379960069654	-0.601303044563592	1.43411592122053	-0.375271400049753	0.33361923257473	0.502212489088232	0.134221933537651	StA	vi	TLP.Psi.adj	2	FALSE	2	log	-1	0	0.638780928987877	0.175416749631783	0.704609818214262	TLP	12096
StA vi trunk.bark.area.per.stem.area.std FALSE 2	14	9.49121199012211	-1.20391577585956	1.64867867934319	0.677943713580151	0.831738091710855	0.841525763810546	0.224907220737308	StA	vi	trunk.bark.area.per.stem.area.std	2	FALSE	2	log	1	0	-0.534252244461919	0.197708508929067	-0.400217003711857	brk/stm.a.tk	12098
Toolangi ar C.content FALSE 2	11	10.9689066927037	0.302507562165698	1.80207366029832	0.99717333570034	1.16317474081993	0.517772245984819	0.156114206071931	Toolangi	ar	C.content	2	FALSE	2	log	1	0	6.23448852179891	0.0338932718351809	6.2682859887328	C.leaf	12109
Toolangi ar d13C FALSE 2	12	6.30716499240475	-0.443749968657799	2.3264897448605	-0.525597082700396	0.365670926041251	0.713140577120088	0.205865952085164	Toolangi	ar	d13C	2	FALSE	2	log	-1	0	3.34525610165753	0.0659235338023651	3.37990531870582	d13C.leaf	12114
Toolangi ar gasx.Ci FALSE 2	15	9.35184593435406	0.053528794814142	1.06815458379925	0.623456395623604	0.717357515864904	0.3265606328227	0.0843175928299515	Toolangi	ar	gasx.Ci	2	FALSE	2	log	1	0	5.51380677850676	0.217568145620641	5.64945103037802	Ci.leaf	12123
Toolangi ar leaf.photo.per.gs FALSE 2	15	-6.90335448346809	-1.47075306131539	0.589733311255667	-0.460223632231206	-0.489816613125828	0.621353488037029	0.160432780751687	Toolangi	ar	leaf.photo.per.gs	2	FALSE	2	log	1	0	4.02933098930202	0.486737631914366	3.80532282839849	A/gs	12146
Toolangi ar N.content FALSE 2	11	-8.39881880583789	-1.72111977631512	0.364234770237015	-0.763528982348899	-0.91831011448345	0.607506999434465	0.183170252239888	Toolangi	ar	N.content	2	FALSE	2	log	1	0	2.89808298364518	0.273853833136375	2.68898764511786	N.leaf	12152
Toolangi ar shoot.wlig.mass.per.height.std FALSE 2	26	-14.8243334193705	-3.30652222723039	1.76548850185403	-0.57016666997579	-0.629202592234567	1.01021558200612	0.198119575599412	Toolangi	ar	shoot.wlig.mass.per.height.std	2	FALSE	2	log	1	0	-5.12660753603466	0.656220071766869	-5.50076234912544	shoot.m/height	12156
Toolangi ar sla.lam FALSE 2	22	2.3439997140963	-0.919139973530378	1.2711388686736	0.106545441549832	0.0169221506161224	0.573442690241471	0.12225839234837	Toolangi	ar	sla.lam	2	FALSE	2	log	1	0	4.25768914402821	0.345157121736058	4.29446406196737	sla.lamina	12160
Toolangi ar spec.totvis.ad FALSE 2	13	-10.6814594099114	-1.36735116257187	-0.238449735802067	-0.821650723839342	-0.91668854721814	0.369444948368382	0.102465592677181	Toolangi	ar	spec.totvis.ad	2	FALSE	2	log	1	0	-2.66186504357724	0.404313199914807	-2.9940692769448	refl.adax	12168
Toolangi ar TLP.Psi.adj FALSE 2	14	-11.3677694288922	-1.84565766037911	0.367201268926951	0.811983530635156	-0.932197438179391	0.763310479682003	0.20400330676458	Toolangi	ar	TLP.Psi.adj	2	FALSE	2	log	-1	0	0.638780928987877	0.175416749631783	0.496345417289506	TLP	12181
Toolangi ar trunk.bark.area.per.stem.area.std FALSE 2	12	0.904681659946164	-0.965586693194826	1.26915602847837	0.075390138328847	0.0725602274007204	0.607681896376455	0.175422653227304	Toolangi	ar	trunk.bark.area.per.stem.area.std	2	FALSE	2	log	1	0	-0.534252244461919	0.197708508929067	-0.519346972624893	brk/stm.a.tk	12183
Toolangi di C.content FALSE 2	12	-3.26570536579607	-1.30148669741796	0.97472006980671	-0.272142113816339	-0.241954805007242	0.639278184061171	0.184543715827386	Toolangi	di	C.content	2	FALSE	2	log	1	0	6.23448852179891	0.0338932718351809	6.22526473515821	C.leaf	12190
Toolangi di d13C FALSE 2	12	12.766765876708	-0.755264042381094	2.62175010208448	-1.06389715639233	1.09114045103913	0.994235090084333	0.287010948448981	Toolangi	di	d13C	2	FALSE	2	log	-1	0	3.34525610165753	0.0659235338023651	3.41539196180929	d13C.leaf	12194
Toolangi di gasx.Ci FALSE 2	15	10.2695466190855	-0.0764751345657567	1.51556027461639	0.684636441272369	0.733179428494409	0.528995632563855	0.136586085009084	Toolangi	di	gasx.Ci	2	FALSE	2	log	1	0	5.51380677850676	0.217568145620641	5.66276185945899	Ci.leaf	12201
Toolangi di leaf.photo.per.gs FALSE 2	15	-8.26038298337994	-1.85044302509366	0.554319140077414	-0.550692198891996	-0.461440248849093	0.845435610753515	0.218290536049271	Toolangi	di	leaf.photo.per.gs	2	FALSE	2	log	1	0	4.02933098930202	0.486737631914366	3.7612883724995	A/gs	12215
Toolangi di N.content FALSE 2	12	-8.86809963352289	-2.18658012123449	0.940015929859205	-0.739008302793574	-0.700412249721627	0.752826399308061	0.217322262146783	Toolangi	di	N.content	2	FALSE	2	log	1	0	2.89808298364518	0.273853833136375	2.69570272720557	N.leaf	12218
Toolangi di shoot.wlig.mass.per.height.std FALSE 2	26	0.540354158302762	-2.29540815418304	1.26973992986455	0.0207828522424139	-0.0347492997075514	0.870071860962537	0.17063513066446	Toolangi	di	shoot.wlig.mass.per.height.std	2	FALSE	2	log	1	0	-5.12660753603466	0.656220071766869	-5.11296941124475	shoot.m/height	12221
Toolangi di sla.lam FALSE 2	22	6.27433359169777	-1.1138627927948	2.06894862934059	0.285196981440808	0.142108111517823	0.751561352408183	0.160233418718616	Toolangi	di	sla.lam	2	FALSE	2	log	1	0	4.25768914402821	0.345157121736058	4.35612691327019	sla.lamina	12223
Toolangi di spec.totvis.ad FALSE 2	12	12.783854604216	0.476576232259934	2.26934573807731	1.065321217018	0.980160533374294	0.466049573014365	0.134536923217777	Toolangi	di	spec.totvis.ad	2	FALSE	2	log	1	0	-2.66186504357724	0.404313199914807	-2.23114161338769	refl.adax	12227
Toolangi di TLP.Psi.adj FALSE 2	14	-8.28520570766591	-1.15268342739755	0.251217972256601	0.591800407690422	-0.685423019722503	0.403708158421251	0.107895543789841	Toolangi	di	TLP.Psi.adj	2	FALSE	2	log	-1	0	0.638780928987877	0.175416749631783	0.534969225039926	TLP	12234
Toolangi di trunk.bark.area.per.stem.area.std FALSE 2	13	-3.7664004602791	-1.51480031774632	1.47400867960801	-0.289723112329162	-0.459934338734115	0.774738580704553	0.214873821370036	Toolangi	di	trunk.bark.area.per.stem.area.std	2	FALSE	2	log	1	0	-0.534252244461919	0.197708508929067	-0.591532969002751	brk/stm.a.tk	12236
Toolangi du C.content FALSE 2	12	-10.3030629809791	-2.10229691930994	0.574935138692077	-0.85858858174826	-0.923828591074501	0.709007950874631	0.204672965647527	Toolangi	du	C.content	2	FALSE	2	log	1	0	6.23448852179891	0.0338932718351809	6.20538814560314	C.leaf	12247
Toolangi du d13C FALSE 2	12	8.83135599252205	-0.0900152551174914	1.72292128318765	-0.735946332710171	0.726716153723465	0.520018440688584	0.150116393357562	Toolangi	du	d13C	2	FALSE	2	log	-1	0	3.34525610165753	0.0659235338023651	3.39377228459822	d13C.leaf	12252
Toolangi du gasx.Ci FALSE 2	15	12.2198832611107	0.285622348171807	1.19845102459203	0.814658884074045	0.842433562485873	0.22501869494043	0.0580995772059741	Toolangi	du	gasx.Ci	2	FALSE	2	log	1	0	5.51380677850676	0.217568145620641	5.6910506012282	Ci.leaf	12261
Toolangi du leaf.photo.per.gs FALSE 2	15	-12.4950284317274	-1.64237419881246	0.152622696160214	-0.833001895448494	-0.874412241055712	0.425758773816924	0.109930442699642	Toolangi	du	leaf.photo.per.gs	2	FALSE	2	log	1	0	4.02933098930202	0.486737631914366	3.62387761933084	A/gs	12284
Toolangi du N.content FALSE 2	12	-4.97322913604148	-2.05842862123099	0.544980644759264	-0.41443576133679	-0.209624220522483	0.773054294050288	0.223161552384065	Toolangi	du	N.content	2	FALSE	2	log	1	0	2.89808298364518	0.273853833136375	2.78458816181471	N.leaf	12290
Toolangi du shoot.wlig.mass.per.height.std FALSE 2	26	-14.9815570962871	-2.64861999961315	1.94616198346131	-0.576213734472582	-0.615770335150463	1.12457405318036	0.220547116986416	Toolangi	du	shoot.wlig.mass.per.height.std	2	FALSE	2	log	1	0	-5.12660753603466	0.656220071766869	-5.50473055422355	shoot.m/height	12294
Toolangi du sla.lam FALSE 2	22	-8.83997514572889	-1.17228158558555	0.960027127146857	-0.401817052078586	-0.349832452828263	0.551788734494339	0.117641753471149	Toolangi	du	sla.lam	2	FALSE	2	log	1	0	4.25768914402821	0.345157121736058	4.11899912686832	sla.lamina	12298
Toolangi du spec.totvis.ad FALSE 2	13	12.904659885857	-0.291418960058935	2.54292352158641	0.992666145065921	1.02159801475919	0.756256978107798	0.209747947076547	Toolangi	du	spec.totvis.ad	2	FALSE	2	log	1	0	-2.66186504357724	0.404313199914807	-2.26051701801799	refl.adax	12306
Toolangi du TLP.Psi.adj FALSE 2	14	-2.03254268404703	-1.22852797814973	0.768122797407681	0.145181620289074	-0.097623784785867	0.598785152327596	0.160032063449793	Toolangi	du	TLP.Psi.adj	2	FALSE	2	log	-1	0	0.638780928987877	0.175416749631783	0.613313641050159	TLP	12319
Toolangi du trunk.bark.area.per.stem.area.std FALSE 2	11	3.99918588186642	-0.854424058926276	1.30787527474001	0.363562352896948	0.397775531369585	0.724413446656426	0.218418872331591	Toolangi	du	trunk.bark.area.per.stem.area.std	2	FALSE	2	log	1	0	-0.534252244461919	0.197708508929067	-0.462372873767229	brk/stm.a.tk	12321
Toolangi ma C.content FALSE 2	12	13.676634410321	0.114161472318358	2.86783004770413	1.13971953419341	0.840304585911616	0.870356241498716	0.251250205160077	Toolangi	ma	C.content	2	FALSE	2	log	1	0	6.23448852179891	0.0338932718351809	6.27311734578689	C.leaf	12332
Toolangi ma d13C FALSE 2	12	9.56903666975313	-0.7327996328899	1.42892813367859	-0.797419722479428	1.04445311719106	0.610873771009842	0.176344068066707	Toolangi	ma	d13C	2	FALSE	2	log	-1	0	3.34525610165753	0.0659235338023651	3.39782482768745	d13C.leaf	12337
Toolangi ma gasx.Ci FALSE 2	15	11.8956521701173	0.320311275697727	1.32515537165542	0.793043478007818	0.701480950578963	0.28100643057591	0.0725555483865127	Toolangi	ma	gasx.Ci	2	FALSE	2	log	1	0	5.51380677850676	0.217568145620641	5.68634777741342	Ci.leaf	12346
Toolangi ma leaf.photo.per.gs FALSE 2	15	-11.8049864765524	-1.88550762131373	0.0116574777903546	-0.786999098436824	-0.699455955047218	0.615922631784737	0.159030539696969	Toolangi	ma	leaf.photo.per.gs	2	FALSE	2	log	1	0	4.02933098930202	0.486737631914366	3.64626891181009	A/gs	12369
Toolangi ma N.content FALSE 2	12	-10.5361694062153	-2.04219306213084	0.320428079185809	-0.87801411718461	-0.963862302067746	0.847116475967985	0.244541462717542	Toolangi	ma	N.content	2	FALSE	2	log	1	0	2.89808298364518	0.273853833136375	2.65763545210666	N.leaf	12375
Toolangi ma shoot.wlig.mass.per.height.std FALSE 2	26	-1.70321789478271	-2.26644029906132	4.71865247135882	-0.0655083805685658	-0.241434613305473	1.24467954700285	0.244101742243745	Toolangi	ma	shoot.wlig.mass.per.height.std	2	FALSE	2	log	1	0	-5.12660753603466	0.656220071766869	-5.16959545023271	shoot.m/height	12379
Toolangi ma sla.lam FALSE 2	22	-4.6166226531343	-1.22023758046714	0.667761023748845	-0.209846484233377	-0.191630980419631	0.528192993041394	0.112611124490439	Toolangi	ma	sla.lam	2	FALSE	2	log	1	0	4.25768914402821	0.345157121736058	4.18525913552383	sla.lamina	12383
Toolangi ma spec.totvis.ad FALSE 2	13	2.29659444620734	-1.17257765671259	1.28476651548666	0.176661111246718	0.0640816018083596	0.830840492123256	0.230433692006318	Toolangi	ma	spec.totvis.ad	2	FALSE	2	log	1	0	-2.66186504357724	0.404313199914807	-2.59043862438837	refl.adax	12391
Toolangi ma TLP.Psi.adj FALSE 2	14	-13.5480481373754	-2.19421514021516	-0.0261401586918185	0.967717724098244	-1.00130814568357	0.566173563505075	0.151316249720349	Toolangi	ma	TLP.Psi.adj	2	FALSE	2	log	-1	0	0.638780928987877	0.175416749631783	0.469027031265536	TLP	12404
Toolangi ma trunk.bark.area.per.stem.area.std FALSE 2	12	7.7579821036361	-0.673201126006622	1.88233441530151	0.646498508636341	0.533546609467926	0.727834380652204	0.210107687797507	Toolangi	ma	trunk.bark.area.per.stem.area.std	2	FALSE	2	log	1	0	-0.534252244461919	0.197708508929067	-0.406433988294339	brk/stm.a.tk	12406
Toolangi mi C.content FALSE 2	12	-11.5234734502214	-1.78760673866	0.281085612796945	-0.96028945418512	-1.11936903570366	0.578610827767757	0.167030558583873	Toolangi	mi	C.content	2	FALSE	2	log	1	0	6.23448852179891	0.0338932718351809	6.20194117028768	C.leaf	12417
Toolangi mi d13C FALSE 2	12	9.26266968444588	-0.0953953189215661	1.63195913433572	-0.77188914037049	0.747111580785496	0.522976323583069	0.150970260600243	Toolangi	mi	d13C	2	FALSE	2	log	-1	0	3.34525610165753	0.0659235338023651	3.39614176149432	d13C.leaf	12422
Toolangi mi gasx.Ci FALSE 2	15	9.61850028087724	-1.01348454826997	1.19845102459203	0.641233352058483	0.795927994601746	0.547601413490631	0.141390076987257	Toolangi	mi	gasx.Ci	2	FALSE	2	log	1	0	5.51380677850676	0.217568145620641	5.653318729824	Ci.leaf	12431
Toolangi mi leaf.photo.per.gs FALSE 2	15	-7.42757466195008	-1.33974509497897	1.2396599500251	-0.495171644130005	-0.648577296811986	0.666977266349222	0.172212789657966	Toolangi	mi	leaf.photo.per.gs	2	FALSE	2	log	1	0	4.02933098930202	0.486737631914366	3.788312315847	A/gs	12454
Toolangi mi N.content FALSE 2	12	-7.52725953432832	-1.40287988921151	0.197987851258122	-0.627271627860694	-0.572656326144286	0.597240135506254	0.172408376502692	Toolangi	mi	N.content	2	FALSE	2	log	1	0	2.89808298364518	0.273853833136375	2.72630224393743	N.leaf	12460
Toolangi mi shoot.wlig.mass.per.height.std FALSE 2	26	1.67290931076445	-1.51859139444671	2.34414809164469	0.0643426657986328	-0.0352059939417259	0.935716629947804	0.18350912904989	Toolangi	mi	shoot.wlig.mass.per.height.std	2	FALSE	2	log	1	0	-5.12660753603466	0.656220071766869	-5.08438458726666	shoot.m/height	12464
Toolangi mi sla.lam FALSE 2	22	-0.953978910496517	-0.931586891622232	1.24431365285828	-0.0433626777498417	-0.00855200209144071	0.659124145868264	0.140525740066394	Toolangi	mi	sla.lam	2	FALSE	2	log	1	0	4.25768914402821	0.345157121736058	4.24272220698566	sla.lamina	12468
Toolangi mi spec.totvis.ad FALSE 2	12	3.78491407312185	-1.14519971960847	1.33928097984462	0.315409506093488	0.322083476168588	0.866939928214299	0.25026400046288	Toolangi	mi	spec.totvis.ad	2	FALSE	2	log	1	0	-2.66186504357724	0.404313199914807	-2.53434081688495	refl.adax	12476
Toolangi mi TLP.Psi.adj FALSE 2	14	4.4852125109046	-0.331387612433076	1.34392339318439	-0.320372322207472	0.357890582776987	0.465203493871718	0.124330863514154	Toolangi	mi	TLP.Psi.adj	2	FALSE	2	log	-1	0	0.638780928987877	0.175416749631783	0.694979600421513	TLP	12489
Toolangi mi trunk.bark.area.per.stem.area.std FALSE 2	8	3.07770305335794	-0.452965135848069	1.24893172891405	0.384712881669742	0.523797886862079	0.543595068708246	0.192189879651584	Toolangi	mi	trunk.bark.area.per.stem.area.std	2	FALSE	2	log	1	0	-0.534252244461919	0.197708508929067	-0.458191234260994	brk/stm.a.tk	12491
Toolangi ni C.content FALSE 2	12	7.58483587642445	-0.0729589853026211	1.83497925937504	0.632069656368704	0.521973198976306	0.674509476998136	0.194714114057914	Toolangi	ni	C.content	2	FALSE	2	log	1	0	6.23448852179891	0.0338932718351809	6.25591143048071	C.leaf	12502
Toolangi ni d13C FALSE 2	12	7.96849350753246	-0.143901953834491	1.37530121390055	-0.664041125627705	0.808052178763051	0.465951780285534	0.134508692888619	Toolangi	ni	d13C	2	FALSE	2	log	-1	0	3.34525610165753	0.0659235338023651	3.38903203924898	d13C.leaf	12507
Toolangi ni gasx.Ci FALSE 2	15	6.42780110913213	-0.428701448773243	1.14099701298306	0.428520073942142	0.539624047351646	0.484103007691909	0.124994859109312	Toolangi	ni	gasx.Ci	2	FALSE	2	log	1	0	5.51380677850676	0.217568145620641	5.60703909635534	Ci.leaf	12516
Toolangi ni leaf.photo.per.gs FALSE 2	15	-3.14793009230107	-1.52558382363179	0.851734121028237	-0.209862006153404	-0.256059971109606	0.675060767428388	0.174299940661876	Toolangi	ni	leaf.photo.per.gs	2	FALSE	2	log	1	0	4.02933098930202	0.486737631914366	3.92718325339811	A/gs	12538
Toolangi ni N.content FALSE 2	12	2.20789485080286	-0.72889923322915	1.13720934523113	0.183991237566905	0.0326061685416267	0.710629659085966	0.205141112483707	Toolangi	ni	N.content	2	FALSE	2	log	1	0	2.89808298364518	0.273853833136375	2.94846968931658	N.leaf	12544
Toolangi ni shoot.wlig.mass.per.height.std FALSE 2	26	0.838307516358327	-1.69503506474985	1.08097272693846	0.0322425967830126	0.185714290811534	0.73528725244311	0.144201694165517	Toolangi	ni	shoot.wlig.mass.per.height.std	2	FALSE	2	log	1	0	-5.12660753603466	0.656220071766869	-5.1054492968598	shoot.m/height	12548
Toolangi ni sla.lam FALSE 2	22	15.8553495785297	0.132281164367749	1.79924414635558	0.720697708114988	0.48841636390056	0.537288165879363	0.114550221854872	Toolangi	ni	sla.lam	2	FALSE	2	log	1	0	4.25768914402821	0.345157121736058	4.50644309060292	sla.lamina	12552
Toolangi ni spec.totvis.ad FALSE 2	13	5.31711425429603	-0.554292777084483	1.18329477627937	0.409008788792002	0.606806113798008	0.577347950634718	0.160127510753656	Toolangi	ni	spec.totvis.ad	2	FALSE	2	log	1	0	-2.66186504357724	0.404313199914807	-2.49649739138756	refl.adax	12560
Toolangi ni TLP.Psi.adj FALSE 2	14	-10.2301155809043	-2.02832233376397	-0.109268601542981	0.730722541493167	-0.669411630071701	0.515383920406271	0.137742146629474	Toolangi	ni	TLP.Psi.adj	2	FALSE	2	log	-1	0	0.638780928987877	0.175416749631783	0.510599955876647	TLP	12573
Toolangi ni trunk.bark.area.per.stem.area.std FALSE 2	14	-18.853069992809	-2.49352429864697	-0.307734344267157	-1.34664785662921	-1.40512577470296	0.588193602666418	0.15720135273357	Toolangi	ni	trunk.bark.area.per.stem.area.std	2	FALSE	2	log	1	0	-0.534252244461919	0.197708508929067	-0.80049598424869	brk/stm.a.tk	12575
Toolangi ob C.content FALSE 2	12	4.38069414705512	-0.701910873520104	1.12193815774783	0.365057845587927	0.431892028935415	0.578344136530134	0.166953571454957	Toolangi	ob	C.content	2	FALSE	2	log	1	0	6.23448852179891	0.0338932718351809	6.24686152659494	C.leaf	12586
Toolangi ob d13C FALSE 2	12	9.37258736894205	-0.111546968791727	1.72292128318765	-0.781048947411838	0.820630913542859	0.578745382813293	0.167069401279754	Toolangi	ob	d13C	2	FALSE	2	log	-1	0	3.34525610165753	0.0659235338023651	3.39674560834374	d13C.leaf	12591
Toolangi ob gasx.Ci FALSE 2	15	6.03907486087223	-2.50033605507346	1.15542798584313	0.402604990724816	0.506557278254983	0.87874487107416	0.22689095008236	Toolangi	ob	gasx.Ci	2	FALSE	2	log	1	0	5.51380677850676	0.217568145620641	5.60140079975608	Ci.leaf	12600
Toolangi ob leaf.photo.per.gs FALSE 2	15	-6.29835076636391	-1.97451811543688	1.71822655881373	-0.419890051090927	-0.403503982091206	0.932529284028782	0.240778025792947	Toolangi	ob	leaf.photo.per.gs	2	FALSE	2	log	1	0	4.02933098930202	0.486737631914366	3.82495470016972	A/gs	12623
Toolangi ob N.content FALSE 2	12	1.32244020503549	-0.886094224661882	1.76972100840365	0.110203350419624	0.240444970217428	0.759574266356156	0.21927020357512	Toolangi	ob	N.content	2	FALSE	2	log	1	0	2.89808298364518	0.273853833136375	2.92826259358147	N.leaf	12629
Toolangi ob shoot.wlig.mass.per.height.std FALSE 2	26	-1.29557505587502	-1.80082141063591	1.15786017926499	-0.0498298098413469	-0.252672287251389	0.805745221736458	0.158019638793013	Toolangi	ob	shoot.wlig.mass.per.height.std	2	FALSE	2	log	1	0	-5.12660753603466	0.656220071766869	-5.15930685742457	shoot.m/height	12633
Toolangi ob sla.lam FALSE 2	22	14.5851304988548	-0.303840792342027	2.44574261694198	0.662960477220674	0.397701677092941	0.687512314780442	0.146578118014494	Toolangi	ob	sla.lam	2	FALSE	2	log	1	0	4.25768914402821	0.345157121736058	4.48651467417023	sla.lamina	12637
Toolangi ob spec.totvis.ad FALSE 2	13	-9.37337190477467	-1.93415413765898	0.0847500931382028	-0.72102860805959	-0.707280939909768	0.512391976331141	0.142111964907558	Toolangi	ob	spec.totvis.ad	2	FALSE	2	log	1	0	-2.66186504357724	0.404313199914807	-2.95338642733175	refl.adax	12645
Toolangi ob TLP.Psi.adj FALSE 2	14	-11.5062273184416	-2.03810827325885	0.396714169663764	0.821873379888684	-0.681434664850484	0.725901027872523	0.194005210214716	Toolangi	ob	TLP.Psi.adj	2	FALSE	2	log	-1	0	0.638780928987877	0.175416749631783	0.494610572078922	TLP	12658
Toolangi ob trunk.bark.area.per.stem.area.std FALSE 2	13	4.63570838478813	-0.641554340611301	1.76727918454901	0.35659295267601	0.235132512279605	0.807410289421982	0.223935322988321	Toolangi	ob	trunk.bark.area.per.stem.area.std	2	FALSE	2	log	1	0	-0.534252244461919	0.197708508929067	-0.463750783493407	brk/stm.a.tk	12660
Toolangi re C.content FALSE 2	12	5.2023393185716	-0.373717427462171	1.45358749758249	0.433528276547634	0.351563862374882	0.539965490960395	0.155874610779546	Toolangi	re	C.content	2	FALSE	2	log	1	0	6.23448852179891	0.0338932718351809	6.24918221352406	C.leaf	12671
Toolangi re d13C FALSE 2	12	4.48826786106144	-0.526565950902718	1.17868031800422	-0.37402232175512	0.407287188851953	0.547578470354355	0.158072288630765	Toolangi	re	d13C	2	FALSE	2	log	-1	0	3.34525610165753	0.0659235338023651	3.36991297482928	d13C.leaf	12676
Toolangi re gasx.Ci FALSE 2	15	8.9018217165966	-0.13333682158918	1.12652058816493	0.59345478110644	0.653519530202772	0.384152738070721	0.0991878104631921	Toolangi	re	gasx.Ci	2	FALSE	2	log	1	0	5.51380677850676	0.217568145620641	5.64292363474209	Ci.leaf	12685
Toolangi re leaf.photo.per.gs FALSE 2	15	-5.50282345129602	-1.43880670838812	0.644032660851937	-0.366854896753068	-0.246013521084846	0.640585187946558	0.165398384316278	Toolangi	re	leaf.photo.per.gs	2	FALSE	2	log	1	0	4.02933098930202	0.486737631914366	3.85076890560013	A/gs	12708
Toolangi re N.content FALSE 2	12	4.18330502944286	-0.287706777095778	1.1547123846566	0.348608752453572	0.250897970136602	0.468229838544523	0.135166311663148	Toolangi	re	N.content	2	FALSE	2	log	1	0	2.89808298364518	0.273853833136375	2.99355082676933	N.leaf	12714
Toolangi re shoot.wlig.mass.per.height.std FALSE 2	26	-16.1294653270433	-1.91258640748623	1.28598549312917	-0.620364051040127	-0.683498057771972	0.719130451207642	0.141033084751021	Toolangi	re	shoot.wlig.mass.per.height.std	2	FALSE	2	log	1	0	-5.12660753603466	0.656220071766869	-5.53370287812952	shoot.m/height	12718
Toolangi re sla.lam FALSE 2	22	19.9997464455266	-0.225014711237289	2.4862639942909	0.909079383887571	0.836133044867562	0.562655581919152	0.119958573126646	Toolangi	re	sla.lam	2	FALSE	2	log	1	0	4.25768914402821	0.345157121736058	4.57146436760029	sla.lamina	12722
Toolangi re spec.totvis.ad FALSE 2	13	-18.2002644655003	-2.74843627946642	-0.65855015672414	-1.40002034350002	-1.22255719994192	0.620232437269987	0.172021527329457	Toolangi	re	spec.totvis.ad	2	FALSE	2	log	1	0	-2.66186504357724	0.404313199914807	-3.22791174860378	refl.adax	12730
Toolangi re TLP.Psi.adj FALSE 2	14	-7.94588327498445	-1.61505001702983	0.891653279930368	0.567563091070318	-0.719804716465765	0.700992096894218	0.187348018386743	Toolangi	re	TLP.Psi.adj	2	FALSE	2	log	-1	0	0.638780928987877	0.175416749631783	0.539220856341282	TLP	12743
Toolangi re trunk.bark.area.per.stem.area.std FALSE 2	14	-20.4418142892171	-2.56595136788208	0.299116687200018	-1.46012959208694	-1.46118253675832	0.745956058198994	0.19936514252636	Toolangi	re	trunk.bark.area.per.stem.area.std	2	FALSE	2	log	1	0	-0.534252244461919	0.197708508929067	-0.822932288957028	brk/stm.a.tk	12745
Toolangi si C.content FALSE 2	11	7.26829942121898	-0.712872293879958	1.68401900903547	0.660754492838089	0.650969952133508	0.78748242308298	0.237434884215105	Toolangi	si	C.content	2	FALSE	2	log	1	0	6.23448852179891	0.0338932718351809	6.25688365344104	C.leaf	12752
Toolangi si d13C FALSE 2	12	11.4858968472326	0.292419027335846	1.61754669644717	-0.957158070602719	0.83075898156154	0.446116262667411	0.12878267217045	Toolangi	si	d13C	2	FALSE	2	log	-1	0	3.34525610165753	0.0659235338023651	3.408355344079	d13C.leaf	12756
Toolangi si gasx.Ci FALSE 2	15	11.3857823929517	-1.34877719618068	1.39406612393201	0.75905215953011	0.88847329047499	0.66774539323597	0.172411119167309	Toolangi	si	gasx.Ci	2	FALSE	2	log	1	0	5.51380677850676	0.217568145620641	5.67895234928462	Ci.leaf	12763
Toolangi si leaf.photo.per.gs FALSE 2	15	-7.63749638550823	-1.58540313671705	1.31036903377852	-0.509166425700549	-0.6913832730061	0.743473042739912	0.191963914192389	Toolangi	si	leaf.photo.per.gs	2	FALSE	2	log	1	0	4.02933098930202	0.486737631914366	3.78150052900649	A/gs	12777
Toolangi si N.content FALSE 2	11	-4.87818701510483	-2.24716417264511	1.41081040561655	-0.443471546827712	-0.336162851053907	0.904516974939677	0.272722129307473	Toolangi	si	N.content	2	FALSE	2	log	1	0	2.89808298364518	0.273853833136375	2.77663660065909	N.leaf	12780
Toolangi si shoot.wlig.mass.per.height.std FALSE 2	26	-25.4605788247495	-2.69151009466842	0.65257990597408	-0.979253031721134	-0.893668010303797	0.996840093587192	0.195496426505106	Toolangi	si	shoot.wlig.mass.per.height.std	2	FALSE	2	log	1	0	-5.12660753603466	0.656220071766869	-5.76921303078892	shoot.m/height	12783
Toolangi si sla.lam FALSE 2	22	-6.42205058138904	-1.52197862234756	0.603136085976229	-0.291911390063138	-0.354564485478336	0.519027239272348	0.110656979220939	Toolangi	si	sla.lam	2	FALSE	2	log	1	0	4.25768914402821	0.345157121736058	4.15693384883194	sla.lamina	12785
Toolangi si spec.totvis.ad FALSE 2	13	4.52008210438771	-0.594425751994217	1.30734351479972	0.347698623414439	0.428561210535647	0.591103602224365	0.163942642071648	Toolangi	si	spec.totvis.ad	2	FALSE	2	log	1	0	-2.66186504357724	0.404313199914807	-2.52128590053885	refl.adax	12789
Toolangi si TLP.Psi.adj FALSE 2	16	-1.88765515797479	-1.20434873389715	1.18179149986019	0.117978447373424	-0.262271658970115	0.902824204245038	0.225706051061259	Toolangi	si	TLP.Psi.adj	2	FALSE	2	log	-1	0	0.638780928987877	0.175416749631783	0.618085533223166	TLP	12796
Toolangi si trunk.bark.area.per.stem.area.std FALSE 2	12	9.01160921875146	-0.31657630923462	2.10966455266554	0.750967434895955	0.917830121278794	0.790126229843412	0.228089795746939	Toolangi	si	trunk.bark.area.per.stem.area.std	2	FALSE	2	log	1	0	-0.534252244461919	0.197708508929067	-0.38577959265361	brk/stm.a.tk	12798
Toolangi vi C.content FALSE 2	12	5.80084423357704	-0.972153189499587	1.65953105042084	0.48340368613142	0.701733352163895	0.858244860009461	0.247753950478538	Toolangi	vi	C.content	2	FALSE	2	log	1	0	6.23448852179891	0.0338932718351809	6.25087265433892	C.leaf	12845
Toolangi vi d13C FALSE 2	12	9.25298940339326	0.0278659365702016	1.64635789169266	-0.771082450282771	0.871057565738557	0.573164671838731	0.165458388788037	Toolangi	vi	d13C	2	FALSE	2	log	-1	0	3.34525610165753	0.0659235338023651	3.3960885816335	d13C.leaf	12850
Toolangi vi gasx.Ci FALSE 2	15	9.78912075683144	-0.368090534228119	2.16083793350963	0.652608050455429	0.60505235617537	0.558130976471336	0.144108798458398	Toolangi	vi	gasx.Ci	2	FALSE	2	log	1	0	5.51380677850676	0.217568145620641	5.65579350186114	Ci.leaf	12859
Toolangi vi leaf.photo.per.gs FALSE 2	14	-2.46918322558281	-1.32550892142284	0.804407658286445	-0.176370230398772	-0.227346980516076	0.554529738621074	0.14820430662124	Toolangi	vi	leaf.photo.per.gs	2	FALSE	2	log	1	0	4.02933098930202	0.486737631914366	3.94348496101728	A/gs	12882
Toolangi vi N.content FALSE 2	12	8.80295290737851	-0.885324525099373	2.0620894356896	0.733579408948209	0.893888465257396	0.938809685194396	0.271011012232406	Toolangi	vi	N.content	2	FALSE	2	log	1	0	2.89808298364518	0.273853833136375	3.09897651669659	N.leaf	12888
Toolangi vi shoot.wlig.mass.per.height.std FALSE 2	26	-21.5608199246378	-3.34288182489347	1.14592549934997	-0.829262304793763	-0.773835889245322	1.04359686424104	0.204666183657281	Toolangi	vi	shoot.wlig.mass.per.height.std	2	FALSE	2	log	1	0	-5.12660753603466	0.656220071766869	-5.67078610520044	shoot.m/height	12892
Toolangi vi sla.lam FALSE 2	22	24.469184219946	0.35156514446994	3.0340971617671	1.11223564636118	0.990416652190365	0.669846606557213	0.142811776366372	Toolangi	vi	sla.lam	2	FALSE	2	log	1	0	4.25768914402821	0.345157121736058	4.64158519841889	sla.lamina	12896
Toolangi vi spec.totvis.ad FALSE 2	13	-4.67791350179948	-1.57124937689105	0.426860393750895	-0.359839500138422	-0.309484801149329	0.567961769432092	0.157524252476205	Toolangi	vi	spec.totvis.ad	2	FALSE	2	log	1	0	-2.66186504357724	0.404313199914807	-2.80735290333429	refl.adax	12904
Toolangi vi TLP.Psi.adj FALSE 2	14	-14.1902383044992	-2.10470964793911	0.377167126139261	1.01358845032137	-1.21308305700223	0.698169532070107	0.186593656206473	Toolangi	vi	TLP.Psi.adj	2	FALSE	2	log	-1	0	0.638780928987877	0.175416749631783	0.460980537568893	TLP	12916
Toolangi vi trunk.bark.area.per.stem.area.std FALSE 2	14	16.2537539927067	0.50052501448643	2.55338261400121	1.16098242805048	1.115354911316	0.586382724126866	0.156717375086137	Toolangi	vi	trunk.bark.area.per.stem.area.std	2	FALSE	2	log	1	0	-0.534252244461919	0.197708508929067	-0.304716139718948	brk/stm.a.tk	12918
Hattah ar height P2H3 TRUE 2	3	-2.40275356193244	-0.980075078867392	-0.565257670513808	-0.800917853977478	-0.857420812551234	0.213102812778203	0.123034966322562	Hattah	ar	height	P2H3	TRUE	2	sqrt	1	0	10.5385762254428	4.38086664952872	7.02986190994073	height	12932
Hattah ar root.mass.per.shoot.wlig.mass.std P2H1 FALSE 2	8	-2.98781238331102	-0.947606555857839	0.0491065130952319	-0.373476547913878	-0.291688225253144	0.363277498521823	0.128437991328633	Hattah	ar	root.mass.per.shoot.wlig.mass.std	P2H1	FALSE	2	sqrt	1	0	0.628162089936022	0.133999889744576	0.578116273693382	root/shoot.mas	12984
Hattah ar trunk.xyl.dens P2H2 TRUE 2	8	0.173713759346413	-0.299176640718154	0.312092020332429	0.0217142199183016	-0.0197768045404965	0.192852437670857	0.0681836332227094	Hattah	ar	trunk.xyl.dens	P2H2	TRUE	2	sqrt	1	0	0.759267290249486	0.0750399862072578	0.760896725012685	den.xyl.trnk	12991
Hattah ar Vcmax.mass P2D FALSE 2	5	-3.56630833569983	-1.3643774696735	-0.26136126104734	-0.713261667139966	-0.603626288880413	0.465960171735411	0.208383723761571	Hattah	ar	Vcmax.mass	P2D	FALSE	2	sqrt	1	0	0.87852817123136	0.162704866543039	0.762477026869101	Vcmax.mass	12993
Hattah du height P2H3 TRUE 2	65	-53.974245799187	-1.61485732761715	0.0740045958240489	-0.830373012295185	-0.791511974908055	0.302790433247258	0.0375565310239751	Hattah	du	height	P2H3	TRUE	2	sqrt	1	0	10.5385762254428	4.38086664952872	6.90082278921012	height	13005
Hattah du root.mass.per.shoot.wlig.mass.std P2H1 FALSE 2	8	-3.62735025929152	-1.30799329739272	1.00049252233039	-0.45341878241144	-0.556480845496776	0.761067675821186	0.269078057257523	Hattah	du	root.mass.per.shoot.wlig.mass.std	P2H1	FALSE	2	sqrt	1	0	0.628162089936022	0.133999889744576	0.567404023084691	root/shoot.mas	13057
Hattah du trunk.xyl.dens P2H2 TRUE 2	6	8.10048461246396	1.20422441042633	1.54542308563056	1.35008076874399	1.31115881693576	0.154299181769644	0.0629923771774302	Hattah	du	trunk.xyl.dens	P2H2	TRUE	2	sqrt	1	0	0.759267290249486	0.0750399862072578	0.860577332514519	den.xyl.trnk	13064
Hattah du Vcmax.mass P2D FALSE 2	4	-6.21888695323287	-2.26165984474336	-0.0447185226665905	-1.55472173830822	-1.95625429291148	1.01797917084081	0.508989585420403	Hattah	du	Vcmax.mass	P2D	FALSE	2	sqrt	1	0	0.87852817123136	0.162704866543039	0.625567378288224	Vcmax.mass	13066
Hattah mi height P2H3 TRUE 2	65	-53.4080241100975	-1.72079563897563	0.0949298296274948	-0.821661909386115	-0.791511974908055	0.413762104687967	0.0513208728380443	Hattah	mi	height	P2H3	TRUE	2	sqrt	1	0	10.5385762254428	4.38086664952872	6.93898496942507	height	13143
Hattah mi root.mass.per.shoot.wlig.mass.std P2H1 FALSE 2	8	-1.46775389590402	-1.1399281691293	2.11839612928829	-0.183469236988003	-0.499767158447826	1.14273388057952	0.404017438024699	Hattah	mi	root.mass.per.shoot.wlig.mass.std	P2H1	FALSE	2	sqrt	1	0	0.628162089936022	0.133999889744576	0.603577232408497	root/shoot.mas	13195
Hattah mi trunk.xyl.dens P2H2 TRUE 2	5	6.14582898934646	0.988350894719635	1.41602546668895	1.22916579786929	1.25974515360235	0.173080665550976	0.0774040267525777	Hattah	mi	trunk.xyl.dens	P2H2	TRUE	2	sqrt	1	0	0.759267290249486	0.0750399862072578	0.851503874767877	den.xyl.trnk	13202
Hattah mi Vcmax.mass P2D FALSE 2	5	-4.0058721516059	-1.43149819547395	-0.299648519352194	-0.80117443032118	-0.559613394327591	0.512818584498969	0.229339443012983	Hattah	mi	Vcmax.mass	P2D	FALSE	2	sqrt	1	0	0.87852817123136	0.162704866543039	0.748173192468312	Vcmax.mass	13204
Hattah si height P2H3 TRUE 2	51	-42.4198065647238	-1.49253030245652	-0.228079120230884	-0.8317609130338	-0.775451085064502	0.371713489025127	0.052050299564645	Hattah	si	height	P2H3	TRUE	2	sqrt	1	0	10.5385762254428	4.38086664952872	6.89474258115147	height	13291
Hattah si root.mass.per.shoot.wlig.mass.std P2H1 FALSE 2	8	-4.24192406279258	-1.26364776295001	1.05888721581443	-0.530240507849072	-0.749770647954654	0.753317786101823	0.266338057470518	Hattah	si	root.mass.per.shoot.wlig.mass.std	P2H1	FALSE	2	sqrt	1	0	0.628162089936022	0.133999889744576	0.557109920346193	root/shoot.mas	13316
Hattah si trunk.xyl.dens P2H2 TRUE 2	6	7.87397398643589	0.864184559458017	1.67184411619905	1.31232899773931	1.31117933300204	0.293665999858981	0.11988864240979	Hattah	si	trunk.xyl.dens	P2H2	TRUE	2	sqrt	1	0	0.759267290249486	0.0750399862072578	0.857744440139262	den.xyl.trnk	13322
Hattah si Vcmax.mass P2D FALSE 2	4	-2.0113897859469	-1.58448224088812	0.349851045310292	-0.502847446486726	-0.388379295184525	0.800764474389889	0.400382237194944	Hattah	si	Vcmax.mass	P2D	FALSE	2	sqrt	1	0	0.87852817123136	0.162704866543039	0.796712444559034	Vcmax.mass	13324
Hattah vi height P2H3 TRUE 2	4	-1.9401537280944	-0.728190847223445	-0.338561112665898	-0.4850384320236	-0.436700884102459	0.178740565469605	0.0893702827348026	Hattah	vi	height	P2H3	TRUE	2	sqrt	1	0	10.5385762254428	4.38086664952872	8.41368753485085	height	13367
Hattah vi root.mass.per.shoot.wlig.mass.std P2H1 FALSE 2	7	0.915499697448013	-0.349531396190365	0.617004058729723	0.130785671064002	0.0763450156978245	0.300315443954422	0.113508568510765	Hattah	vi	root.mass.per.shoot.wlig.mass.std	P2H1	FALSE	2	sqrt	1	0	0.628162089936022	0.133999889744576	0.645687355438765	root/shoot.mas	13419
Hattah vi trunk.xyl.dens P2H2 TRUE 2	8	4.04435188199545	-0.123003008574119	1.04392433200256	0.505543985249432	0.530848371421537	0.350361153678353	0.123871373815153	Hattah	vi	trunk.xyl.dens	P2H2	TRUE	2	sqrt	1	0	0.759267290249486	0.0750399862072578	0.797203303930019	den.xyl.trnk	13426
Hattah vi Vcmax.mass P2D FALSE 2	5	-4.92776396888485	-2.10753817342337	-0.0883901472858905	-0.985552793776969	-0.901506259674195	0.773332670846373	0.345844884246792	Hattah	vi	Vcmax.mass	P2D	FALSE	2	sqrt	1	0	0.87852817123136	0.162704866543039	0.718173935448431	Vcmax.mass	13428
MtD ar height P2H3 TRUE 2	60	39.216975998874	-1.55150096600179	1.74105411310857	0.6536162666479	0.761394591375116	0.704635197922389	0.090968012890166	MtD	ar	height	P2H3	TRUE	2	sqrt	1	0	10.5385762254428	4.38086664952872	13.4019819295901	height	13440
MtD ar root.mass.per.shoot.wlig.mass.std P2H1 FALSE 2	8	-1.94235772876482	-1.88020170957701	1.09969105397858	-0.242794716095602	-0.338240547876493	0.958372734685229	0.338835929800111	MtD	ar	root.mass.per.shoot.wlig.mass.std	P2H1	FALSE	2	sqrt	1	0	0.628162089936022	0.133999889744576	0.595627624748886	root/shoot.mas	13490
MtD ar trunk.xyl.dens P2H2 TRUE 2	7	-8.89226258912527	-1.88712349722363	-0.383246000805669	-1.2703232270179	-1.31740968381643	0.530550301427605	0.200529165083971	MtD	ar	trunk.xyl.dens	P2H2	TRUE	2	sqrt	1	0	0.759267290249486	0.0750399862072578	0.663942252815884	den.xyl.trnk	13497
MtD ar Vcmax.mass P2D FALSE 2	5	3.5849856773018	0.347683686097269	1.12442873203764	0.71699713546036	0.557164716029019	0.364408318754416	0.162968354460257	MtD	ar	Vcmax.mass	P2D	FALSE	2	sqrt	1	0	0.87852817123136	0.162704866543039	0.995187094467838	Vcmax.mass	13499
MtD di height P2H3 TRUE 2	30	17.4480344285071	-1.46442955539751	2.15971508184917	0.581601147616902	0.678030900973406	0.801242609275227	0.14628621704478	MtD	di	height	P2H3	TRUE	2	sqrt	1	0	10.5385762254428	4.38086664952872	13.086493296365	height	13508
MtD di root.mass.per.shoot.wlig.mass.std P2H1 FALSE 2	7	-5.89323062177732	-2.48112893668144	0.249283836502455	-0.841890088825331	-1.07343317702497	1.00523658774859	0.37994371713799	MtD	di	root.mass.per.shoot.wlig.mass.std	P2H1	FALSE	2	sqrt	1	0	0.628162089936022	0.133999889744576	0.515348910857158	root/shoot.mas	13533
MtD di trunk.xyl.dens P2H2 TRUE 2	5	-2.30990811541938	-0.736644869586782	-0.318207708573137	-0.461981623083875	-0.37007452315244	0.175808757070699	0.0786240663699661	MtD	di	trunk.xyl.dens	P2H2	TRUE	2	sqrt	1	0	0.759267290249486	0.0750399862072578	0.72460019562568	den.xyl.trnk	13539
MtD di Vcmax.mass P2D FALSE 2	5	-0.563311298910548	-0.550199800343309	0.451187667792461	-0.11266225978211	-0.270017644104773	0.401724141630526	0.179656497777722	MtD	di	Vcmax.mass	P2D	FALSE	2	sqrt	1	0	0.87852817123136	0.162704866543039	0.860197473288281	Vcmax.mass	13541
MtD du height P2H3 TRUE 2	64	-30.7574236366654	-1.41060611433286	0.197033622477746	-0.480584744322897	-0.495786823444098	0.304889171246151	0.0381111464057689	MtD	du	height	P2H3	TRUE	2	sqrt	1	0	10.5385762254428	4.38086664952872	8.4331985467665	height	13553
MtD du root.mass.per.shoot.wlig.mass.std P2H1 FALSE 2	8	-6.25259502081485	-1.80032915687105	0.275364611560901	-0.781574377601856	-0.963853031612074	0.650603257380454	0.230022987577888	MtD	du	root.mass.per.shoot.wlig.mass.std	P2H1	FALSE	2	sqrt	1	0	0.628162089936022	0.133999889744576	0.523431209510363	root/shoot.mas	13603
MtD du trunk.xyl.dens P2H2 TRUE 2	5	3.29893682291299	0.431597310075512	1.03561126597505	0.659787364582598	0.542813396020773	0.250649970594867	0.112094074561689	MtD	du	trunk.xyl.dens	P2H2	TRUE	2	sqrt	1	0	0.759267290249486	0.0750399862072578	0.808777724987885	den.xyl.trnk	13610
MtD du Vcmax.mass P2D FALSE 2	5	-1.24291663426902	-0.885955765363508	0.439302183473097	-0.248583326853804	-0.140043127101878	0.5053938334159	0.226018993385431	MtD	du	Vcmax.mass	P2D	FALSE	2	sqrt	1	0	0.87852817123136	0.162704866543039	0.838082454210235	Vcmax.mass	13612
MtD ma height P2H3 TRUE 2	53	11.2123406764736	-0.961914900002573	1.41401800164475	0.211553597669312	0.295280236593279	0.638536957101131	0.0877097965294912	MtD	ma	height	P2H3	TRUE	2	sqrt	1	0	10.5385762254428	4.38086664952872	11.4653643260601	height	13624
MtD ma root.mass.per.shoot.wlig.mass.std P2H1 FALSE 2	8	1.35166291346582	-0.665272326899892	0.742162503103	0.168957864183227	0.256087590197218	0.495675982194729	0.175247924140598	MtD	ma	root.mass.per.shoot.wlig.mass.std	P2H1	FALSE	2	sqrt	1	0	0.628162089936022	0.133999889744576	0.650802425108395	root/shoot.mas	13674
MtD ma trunk.xyl.dens P2H2 TRUE 2	6	-6.13092820237625	-1.92459418236065	-0.328795914246868	-1.02182136706271	-0.998933020032069	0.618264782637636	0.252405540565827	MtD	ma	trunk.xyl.dens	P2H2	TRUE	2	sqrt	1	0	0.759267290249486	0.0750399862072578	0.682589828958347	den.xyl.trnk	13681
MtD ma Vcmax.mass P2D FALSE 2	5	2.12072926785731	-0.290002003982351	1.05844248652318	0.424145853571463	0.28327677933824	0.588734259687125	0.263289965068685	MtD	ma	Vcmax.mass	P2D	FALSE	2	sqrt	1	0	0.87852817123136	0.162704866543039	0.947538765732315	Vcmax.mass	13683
MtD mi height P2H3 TRUE 2	81	-21.2755166465329	-1.52152380167802	0.822567698716833	-0.262660699339912	-0.204280462302158	0.449530635370609	0.0499478483745121	MtD	mi	height	P2H3	TRUE	2	sqrt	1	0	10.5385762254428	4.38086664952872	9.38789472756266	height	13695
MtD mi root.mass.per.shoot.wlig.mass.std P2H1 FALSE 2	8	-2.38074245613893	-1.07242701616215	1.3287195839621	-0.297592807017367	-0.561643249609217	0.753765301643075	0.266496278107471	MtD	mi	root.mass.per.shoot.wlig.mass.std	P2H1	FALSE	2	sqrt	1	0	0.628162089936022	0.133999889744576	0.58828468660704	root/shoot.mas	13745
MtD mi trunk.xyl.dens P2H2 TRUE 2	5	2.93753487259755	0.187234979670249	1.12689507136252	0.58750697451951	0.489593008520182	0.395090382468454	0.176689790491171	MtD	mi	trunk.xyl.dens	P2H2	TRUE	2	sqrt	1	0	0.759267290249486	0.0750399862072578	0.803353805514053	den.xyl.trnk	13752
MtD mi Vcmax.mass P2D FALSE 2	5	-0.105832555460211	-1.1264401489415	1.58644065470408	-0.0211665110920421	-0.145155490799701	1.04354317930697	0.466686697277326	MtD	mi	Vcmax.mass	P2D	FALSE	2	sqrt	1	0	0.87852817123136	0.162704866543039	0.875084276868438	Vcmax.mass	13754
MtD ni height P2H3 TRUE 2	78	131.54249068506	-0.122938283341887	2.69857644510291	1.68644218827	1.86486176412281	0.581403035063903	0.0658309304184822	MtD	ni	height	P2H3	TRUE	2	sqrt	1	0	10.5385762254428	4.38086664952872	17.9266545643928	height	13766
MtD ni root.mass.per.shoot.wlig.mass.std P2H1 FALSE 2	8	-6.82739532646406	-1.76373347454771	0.202950751776843	-0.853424415808007	-0.962493080741313	0.634722780065409	0.224408390978914	MtD	ni	root.mass.per.shoot.wlig.mass.std	P2H1	FALSE	2	sqrt	1	0	0.628162089936022	0.133999889744576	0.51380331231212	root/shoot.mas	13816
MtD ni trunk.xyl.dens P2H2 TRUE 2	7	-8.89210679499092	-1.66817003180984	-1.02576090452919	-1.27030097071299	-1.28381268324984	0.222957929892376	0.0842701764750002	MtD	ni	trunk.xyl.dens	P2H2	TRUE	2	sqrt	1	0	0.759267290249486	0.0750399862072578	0.663943922926722	den.xyl.trnk	13823
MtD ni Vcmax.mass P2D FALSE 2	5	0.733677267703797	-0.693972475176294	0.89954322631044	0.146735453540759	0.20771921185746	0.643629034577108	0.287839654721395	MtD	ni	Vcmax.mass	P2D	FALSE	2	sqrt	1	0	0.87852817123136	0.162704866543039	0.902402743617131	Vcmax.mass	13825
MtD ob height P2H3 TRUE 2	55	50.0684184993149	-1.03599962941831	1.86486176412281	0.910334881805726	1.13067973888677	0.704063502419194	0.0949359032992818	MtD	ob	height	P2H3	TRUE	2	sqrt	1	0	10.5385762254428	4.38086664952872	14.5266319490482	height	13837
MtD ob root.mass.per.shoot.wlig.mass.std P2H1 FALSE 2	8	-0.125691222334581	-1.29107104247981	1.7610230240989	-0.0157114027918226	-0.124157815810966	1.00014169814565	0.353603488453111	MtD	ob	root.mass.per.shoot.wlig.mass.std	P2H1	FALSE	2	sqrt	1	0	0.628162089936022	0.133999889744576	0.626056763692759	root/shoot.mas	13887
MtD ob trunk.xyl.dens P2H2 TRUE 2	7	-9.33188943961682	-1.7504682031552	-0.731359503249671	-1.3331270628024	-1.40380379035318	0.35415867846619	0.133859398268118	MtD	ob	trunk.xyl.dens	P2H2	TRUE	2	sqrt	1	0	0.759267290249486	0.0750399862072578	0.659229453844351	den.xyl.trnk	13894
MtD ob Vcmax.mass P2D FALSE 2	5	2.36002565185504	0.0897517655808031	1.0950557436917	0.472005130371008	0.422519131000377	0.403437397342603	0.180422689024731	MtD	ob	Vcmax.mass	P2D	FALSE	2	sqrt	1	0	0.87852817123136	0.162704866543039	0.955325702975097	Vcmax.mass	13896
MtD re height P2H3 TRUE 2	78	162.242988920151	0.390076353649554	2.69857644510291	2.08003831948911	2.18807211154138	0.453961258186361	0.0514009907035802	MtD	re	height	P2H3	TRUE	2	sqrt	1	0	10.5385762254428	4.38086664952872	19.650946729035	height	13908
MtD re root.mass.per.shoot.wlig.mass.std P2H1 FALSE 2	8	-4.35339784714643	-1.48433267537023	0.877799929144601	-0.544174730893303	-0.633174890100769	0.85892843347945	0.303677059933629	MtD	re	root.mass.per.shoot.wlig.mass.std	P2H1	FALSE	2	sqrt	1	0	0.628162089936022	0.133999889744576	0.555242735993488	root/shoot.mas	13958
MtD re trunk.xyl.dens P2H2 TRUE 2	7	-9.17089285211568	-1.78047889077228	-0.288166152816575	-1.31012755030224	-1.44907876373365	0.501830650789098	0.189674157465379	MtD	re	trunk.xyl.dens	P2H2	TRUE	2	sqrt	1	0	0.759267290249486	0.0750399862072578	0.660955336944815	den.xyl.trnk	13965
MtD re Vcmax.mass P2D FALSE 2	5	7.37800493878603	0.187127550772597	3.07345150393733	1.47560098775721	1.4765320224138	1.10555685195942	0.494420054794388	MtD	re	Vcmax.mass	P2D	FALSE	2	sqrt	1	0	0.87852817123136	0.162704866543039	1.118615633015	Vcmax.mass	13967
MtD si height P2H3 TRUE 2	68	-5.574559778001	-1.28732444765994	1.34519056870771	-0.0819788202647206	-0.083396369373912	0.622808991199747	0.0755266839794393	MtD	si	height	P2H3	TRUE	2	sqrt	1	0	10.5385762254428	4.38086664952872	10.1794379457775	height	13976
MtD si root.mass.per.shoot.wlig.mass.std P2H1 FALSE 2	8	-3.60122349048606	-2.41394389843102	0.771151417693099	-0.450152936310758	-0.248858336526072	0.941109038412208	0.332732291448612	MtD	si	root.mass.per.shoot.wlig.mass.std	P2H1	FALSE	2	sqrt	1	0	0.628162089936022	0.133999889744576	0.567841646101442	root/shoot.mas	14001
MtD si trunk.xyl.dens P2H2 TRUE 2	7	3.4888681257421	-0.407645773265096	1.07095012995366	0.498409732248872	0.610858815579075	0.512250615021178	0.193612533755132	MtD	si	trunk.xyl.dens	P2H2	TRUE	2	sqrt	1	0	0.759267290249486	0.0750399862072578	0.796667949683199	den.xyl.trnk	14007
MtD si Vcmax.mass P2D FALSE 2	5	2.60762304455648	-0.381234851251149	1.58098315959937	0.521524608911295	0.713471984238343	0.810801689176206	0.36260153865393	MtD	si	Vcmax.mass	P2D	FALSE	2	sqrt	1	0	0.87852817123136	0.162704866543039	0.963382763121626	Vcmax.mass	14009
MtD vi height P2H3 TRUE 2	80	117.912489831983	-0.468696040183077	2.56933602246748	1.47390612289979	1.74105411310857	0.670226934839349	0.0749336493326053	MtD	vi	height	P2H3	TRUE	2	sqrt	1	0	10.5385762254428	4.38086664952872	16.9955624037913	height	14050
MtD vi root.mass.per.shoot.wlig.mass.std P2H1 FALSE 2	8	-2.21754135148603	-1.82710928032566	1.6344006363698	-0.277192668935754	-0.527159746052054	1.22511921586175	0.433145052648896	MtD	vi	root.mass.per.shoot.wlig.mass.std	P2H1	FALSE	2	sqrt	1	0	0.628162089936022	0.133999889744576	0.591018302860903	root/shoot.mas	14100
MtD vi trunk.xyl.dens P2H2 TRUE 2	7	-5.42944808979951	-2.34116102684485	0.463498105904952	-0.77563544139993	-0.653367423272793	0.864809086262062	0.326867110542632	MtD	vi	trunk.xyl.dens	P2H2	TRUE	2	sqrt	1	0	0.759267290249486	0.0750399862072578	0.701063617425721	den.xyl.trnk	14107
MtD vi Vcmax.mass P2D FALSE 2	5	7.30073643337437	0.709249818391592	2.43640815229684	1.46014728667487	1.24550240014256	0.672765495681105	0.300869876251858	MtD	vi	Vcmax.mass	P2D	FALSE	2	sqrt	1	0	0.87852817123136	0.162704866543039	1.11610124064173	Vcmax.mass	14109
StA ar height P2H3 TRUE 2	45	13.9489181077715	-0.579468956380099	1.05622358150484	0.309975957950478	0.371376023355715	0.420415705322337	0.0626718730606176	StA	ar	height	P2H3	TRUE	2	sqrt	1	0	10.5385762254428	4.38086664952872	11.8965395617839	height	14121
StA ar root.mass.per.shoot.wlig.mass.std P2H1 FALSE 2	8	0.295821637788094	-1.04468451330402	1.05649691501605	0.0369777047235118	0.0505508806032963	0.663285331434373	0.234506777859406	StA	ar	root.mass.per.shoot.wlig.mass.std	P2H1	FALSE	2	sqrt	1	0	0.628162089936022	0.133999889744576	0.633117098290313	root/shoot.mas	14171
StA ar trunk.xyl.dens P2H2 TRUE 2	7	-3.64460866838931	-1.14141795703861	0.0261475162484289	-0.520658381198473	-0.534013131488748	0.361654101116118	0.136692401739979	StA	ar	trunk.xyl.dens	P2H2	TRUE	2	sqrt	1	0	0.759267290249486	0.0750399862072578	0.720197092506818	den.xyl.trnk	14178
StA ar Vcmax.mass P2D FALSE 2	5	-0.433994767637842	-0.511617549819874	0.237571311146702	-0.0867989535275683	-0.0839433130243971	0.281296626854012	0.125799675897393	StA	ar	Vcmax.mass	P2D	FALSE	2	sqrt	1	0	0.87852817123136	0.162704866543039	0.864405559081934	Vcmax.mass	14180
StA du height P2H3 TRUE 2	77	-16.8994159433355	-1.2416622433452	0.682324588297491	-0.219472934329032	-0.216147455417118	0.342901213831557	0.0390772199969538	StA	du	height	P2H3	TRUE	2	sqrt	1	0	10.5385762254428	4.38086664952872	9.57709456696702	height	14223
StA du root.mass.per.shoot.wlig.mass.std P2H1 FALSE 2	8	-2.46085104096164	-0.895353318543518	0.536620785530588	-0.307606380120205	-0.303645892503701	0.431304454940347	0.152489152422143	StA	du	root.mass.per.shoot.wlig.mass.std	P2H1	FALSE	2	sqrt	1	0	0.628162089936022	0.133999889744576	0.586942868913866	root/shoot.mas	14273
StA du trunk.xyl.dens P2H2 TRUE 2	7	7.39902096853029	0.716447336369923	1.24083782017695	1.05700299550433	1.06553224947612	0.166609865379138	0.0629726099661641	StA	du	trunk.xyl.dens	P2H2	TRUE	2	sqrt	1	0	0.759267290249486	0.0750399862072578	0.838584780452948	den.xyl.trnk	14280
StA du Vcmax.mass P2D FALSE 2	4	-0.695679634215367	-1.03046622865753	0.402623859911635	-0.173919908553842	-0.0339186327347849	0.632790905195606	0.316395452597803	StA	du	Vcmax.mass	P2D	FALSE	2	sqrt	1	0	0.87852817123136	0.162704866543039	0.850230555721282	Vcmax.mass	14282
StA ma height P2H3 TRUE 2	46	-8.36095728448959	-1.15533090945272	0.740828878458688	-0.181759940967165	-0.0665679836464689	0.460344609017468	0.0678741096588968	StA	ma	height	P2H3	TRUE	2	sqrt	1	0	10.5385762254428	4.38086664952872	9.74231016183931	height	14294
StA ma root.mass.per.shoot.wlig.mass.std P2H1 FALSE 2	8	5.37710259450546	-0.274365034166985	1.32207345682827	0.672137824313182	0.717844451775319	0.485841521564135	0.171770917239995	StA	ma	root.mass.per.shoot.wlig.mass.std	P2H1	FALSE	2	sqrt	1	0	0.628162089936022	0.133999889744576	0.718228484287465	root/shoot.mas	14344
StA ma trunk.xyl.dens P2H2 TRUE 2	7	-2.93778445467865	-0.815779878366608	-0.03494354539732	-0.419683493525521	-0.440985702428406	0.281318813347802	0.106328517034583	StA	ma	trunk.xyl.dens	P2H2	TRUE	2	sqrt	1	0	0.759267290249486	0.0750399862072578	0.727774246684151	den.xyl.trnk	14351
StA ma Vcmax.mass P2D FALSE 2	5	-0.903004819348098	-0.911748892854955	0.966965419719379	-0.18060096386962	-0.394133997762957	0.704628814194738	0.3151195854889	StA	ma	Vcmax.mass	P2D	FALSE	2	sqrt	1	0	0.87852817123136	0.162704866543039	0.849143515506876	Vcmax.mass	14353
StA mi height P2H3 TRUE 2	79	14.3753319209964	-0.874341220442187	0.910153889600839	0.181966226848055	0.197033622477746	0.415604438193608	0.0467591524982786	StA	mi	height	P2H3	TRUE	2	sqrt	1	0	10.5385762254428	4.38086664952872	11.3357459999817	height	14365
StA mi root.mass.per.shoot.wlig.mass.std P2H1 FALSE 2	8	-3.04636590214682	-1.71035820213032	0.857063509654135	-0.380795737768352	-0.370281195808782	0.73834332691413	0.261043786652409	StA	mi	root.mass.per.shoot.wlig.mass.std	P2H1	FALSE	2	sqrt	1	0	0.628162089936022	0.133999889744576	0.577135503059253	root/shoot.mas	14415
StA mi trunk.xyl.dens P2H2 TRUE 2	7	4.53207497428957	0.365872253389367	1.13022992991173	0.647439282041367	0.64541600186078	0.269359148679585	0.101808188680893	StA	mi	trunk.xyl.dens	P2H2	TRUE	2	sqrt	1	0	0.759267290249486	0.0750399862072578	0.807851125043401	den.xyl.trnk	14422
StA mi Vcmax.mass P2D FALSE 2	5	-4.43884642109401	-1.80233896745153	-0.353888339482424	-0.887769284218803	-0.657301981621095	0.600689675024227	0.268636589347286	StA	mi	Vcmax.mass	P2D	FALSE	2	sqrt	1	0	0.87852817123136	0.162704866543039	0.734083788318094	Vcmax.mass	14424
StA ni height P2H3 TRUE 2	33	26.2999295189516	-0.216147455417118	1.48162696099912	0.79696756118035	0.790123062734535	0.354694564904704	0.061744398438837	StA	ni	height	P2H3	TRUE	2	sqrt	1	0	10.5385762254428	4.38086664952872	14.0299848349739	height	14436
StA ni root.mass.per.shoot.wlig.mass.std P2H1 FALSE 2	8	2.61061927265951	-0.576669217985082	1.19261651662819	0.326327409082438	0.201057378820888	0.639810581285091	0.226207200350797	StA	ni	root.mass.per.shoot.wlig.mass.std	P2H1	FALSE	2	sqrt	1	0	0.628162089936022	0.133999889744576	0.671889926772565	root/shoot.mas	14486
StA ni trunk.xyl.dens P2H2 TRUE 2	7	-3.54358865183008	-0.801506457841221	-0.131684151371084	-0.50622695026144	-0.47622228389734	0.219260427603934	0.0828726519710989	StA	ni	trunk.xyl.dens	P2H2	TRUE	2	sqrt	1	0	0.759267290249486	0.0750399862072578	0.721280026881556	den.xyl.trnk	14493
StA ni Vcmax.mass P2D FALSE 2	5	3.65084675057392	-0.172770550696868	2.0608547728087	0.730169350114784	0.588632730155822	0.829835575164927	0.371113751243282	StA	ni	Vcmax.mass	P2D	FALSE	2	sqrt	1	0	0.87852817123136	0.162704866543039	0.997330277899164	Vcmax.mass	14495
StA ob height P2H3 TRUE 2	22	5.68898909599261	-0.728190847223445	1.01838839925364	0.25859041345421	0.265740584714436	0.431702215436506	0.0920392215833671	StA	ob	height	P2H3	TRUE	2	sqrt	1	0	10.5385762254428	4.38086664952872	11.671426343631	height	14507
StA ob root.mass.per.shoot.wlig.mass.std P2H1 FALSE 2	8	2.84749058676493	-0.553592302562943	1.55831142670139	0.355936323345617	0.337496140042669	0.850133261780097	0.300567497158472	StA	ob	root.mass.per.shoot.wlig.mass.std	P2H1	FALSE	2	sqrt	1	0	0.628162089936022	0.133999889744576	0.675857518019257	root/shoot.mas	14557
StA ob trunk.xyl.dens P2H2 TRUE 2	7	-3.3928272333485	-0.824246222297168	-0.19531295482889	-0.484689604764071	-0.524104816743227	0.234075765947971	0.0884723235207562	StA	ob	trunk.xyl.dens	P2H2	TRUE	2	sqrt	1	0	0.759267290249486	0.0750399862072578	0.722896188994387	den.xyl.trnk	14564
StA ob Vcmax.mass P2D FALSE 2	5	-2.26258724938748	-1.22274847666535	0.296980157804426	-0.452517449877496	-0.437136347278247	0.541730376474957	0.242269189454911	StA	ob	Vcmax.mass	P2D	FALSE	2	sqrt	1	0	0.87852817123136	0.162704866543039	0.804901379940566	Vcmax.mass	14566
StA re height P2H3 TRUE 2	8	8.88465989723431	0.561857726215429	1.37976072085747	1.11058248715429	1.1917924236721	0.29588307186118	0.104610463275673	StA	re	height	P2H3	TRUE	2	sqrt	1	0	10.5385762254428	4.38086664952872	15.4038900049654	height	14581
StA re root.mass.per.shoot.wlig.mass.std P2H1 FALSE 2	6	1.1668037362715	-0.692992855757498	1.98548846495663	0.194467289378584	-0.129796212074339	0.949171497732417	0.387497641306284	StA	re	root.mass.per.shoot.wlig.mass.std	P2H1	FALSE	2	sqrt	1	0	0.628162089936022	0.133999889744576	0.654220685270654	root/shoot.mas	14625
StA re trunk.xyl.dens P2H2 TRUE 2	7	-3.81689278581189	-0.755141749242033	-0.269289646989415	-0.545270397973127	-0.532692199575189	0.164065337468159	0.0620108688152338	StA	re	trunk.xyl.dens	P2H2	TRUE	2	sqrt	1	0	0.759267290249486	0.0750399862072578	0.718350207106726	den.xyl.trnk	14632
StA re Vcmax.mass P2D FALSE 2	5	4.91751063030438	0.449228009417587	1.76774182573291	0.983502126060876	0.691570673972079	0.591524775571082	0.264537921710449	StA	re	Vcmax.mass	P2D	FALSE	2	sqrt	1	0	0.87852817123136	0.162704866543039	1.03854875339603	Vcmax.mass	14634
StA si height P2H3 TRUE 2	69	35.1666331839267	-0.807734292899204	1.3102988129699	0.509661350491691	0.588080174373343	0.481540415072083	0.0579706536637281	StA	si	height	P2H3	TRUE	2	sqrt	1	0	10.5385762254428	4.38086664952872	12.7713346383648	height	14643
StA si root.mass.per.shoot.wlig.mass.std P2H1 FALSE 2	8	2.43156233832065	-0.546659845114729	1.51268822293137	0.303945292290081	0.294610876985408	0.691056803087005	0.244325475823959	StA	si	root.mass.per.shoot.wlig.mass.std	P2H1	FALSE	2	sqrt	1	0	0.628162089936022	0.133999889744576	0.668890725590245	root/shoot.mas	14668
StA si trunk.xyl.dens P2H2 TRUE 2	7	3.11161783619832	-0.0853617793815463	1.02113842018061	0.444516833742617	0.455102065486136	0.367945193705533	0.13907021123519	StA	si	trunk.xyl.dens	P2H2	TRUE	2	sqrt	1	0	0.759267290249486	0.0750399862072578	0.792623827323301	den.xyl.trnk	14674
StA si Vcmax.mass P2D FALSE 2	5	-1.98793950204367	-1.54034878939757	0.661363334428474	-0.397587900408735	-0.556306325983029	0.820675780288819	0.367017366442696	StA	si	Vcmax.mass	P2D	FALSE	2	sqrt	1	0	0.87852817123136	0.162704866543039	0.81383868495177	Vcmax.mass	14676
StA vi height P2H3 TRUE 2	73	97.5938111437465	-0.551155288204578	2.15971508184917	1.33690152251708	1.34519056870771	0.496050580977412	0.0580583290649033	StA	vi	height	P2H3	TRUE	2	sqrt	1	0	10.5385762254428	4.38086664952872	16.3953635191424	height	14717
StA vi root.mass.per.shoot.wlig.mass.std P2H1 FALSE 2	8	5.37978280178572	-0.373564769114292	2.03369247160885	0.672472850223215	0.490630743043712	0.699803231879892	0.247417805379267	StA	vi	root.mass.per.shoot.wlig.mass.std	P2H1	FALSE	2	sqrt	1	0	0.628162089936022	0.133999889744576	0.718273377720834	root/shoot.mas	14767
StA vi trunk.xyl.dens P2H2 TRUE 2	7	-1.65638675736454	-0.527977214633871	0.155758987640347	-0.236626679623506	-0.162624750950412	0.252731135901416	0.0955233905940022	StA	vi	trunk.xyl.dens	P2H2	TRUE	2	sqrt	1	0	0.759267290249486	0.0750399862072578	0.741510827476824	den.xyl.trnk	14774
StA vi Vcmax.mass P2D FALSE 2	5	8.19285040030422	1.19089914646933	2.04234493836884	1.63857008006084	1.70626970114236	0.399429260838704	0.178630195887568	StA	vi	Vcmax.mass	P2D	FALSE	2	sqrt	1	0	0.87852817123136	0.162704866543039	1.14513149742561	Vcmax.mass	14776
Toolangi ar height P2H3 TRUE 2	67	60.3148273369081	-1.15533090945272	2.21642914123359	0.900221303535942	1.20360022279298	0.891435726942466	0.10890620743992	Toolangi	ar	height	P2H3	TRUE	2	sqrt	1	0	10.5385762254428	4.38086664952872	14.4823257112984	height	14788
Toolangi ar root.mass.per.shoot.wlig.mass.std P2H1 FALSE 2	8	-0.347970484642019	-1.19700355445753	2.88400424467268	-0.0434963105802524	-0.48041711649349	1.34718359843443	0.476301328978141	Toolangi	ar	root.mass.per.shoot.wlig.mass.std	P2H1	FALSE	2	sqrt	1	0	0.628162089936022	0.133999889744576	0.622333589113623	root/shoot.mas	14840
Toolangi ar trunk.xyl.dens P2H2 TRUE 2	7	-9.07416783811209	-1.78862336399055	-0.8928647597744	-1.29630969115887	-1.26458869762113	0.282453120135745	0.106757244701919	Toolangi	ar	trunk.xyl.dens	P2H2	TRUE	2	sqrt	1	0	0.759267290249486	0.0750399862072578	0.661992228903858	den.xyl.trnk	14847
Toolangi ar Vcmax.mass P2D FALSE 2	5	2.38738646286129	-0.632189801858839	1.55309821240402	0.477477292572257	0.480010182877493	0.77694895903111	0.347462137488252	Toolangi	ar	Vcmax.mass	P2D	FALSE	2	sqrt	1	0	0.87852817123136	0.162704866543039	0.956216050393414	Vcmax.mass	14849
Toolangi di height P2H3 TRUE 2	29	27.7446035092473	-1.26426496593741	1.92543859705817	0.956710465836115	1.13067973888677	0.655584302997846	0.121738948848752	Toolangi	di	height	P2H3	TRUE	2	sqrt	1	0	10.5385762254428	4.38086664952872	14.7297971984798	height	14858
Toolangi di root.mass.per.shoot.wlig.mass.std P2H1 FALSE 2	8	-1.49936012685112	-1.42630661137221	1.82048686840482	-0.187420015856389	-0.424758160275686	1.017632408934	0.359787388556215	Toolangi	di	root.mass.per.shoot.wlig.mass.std	P2H1	FALSE	2	sqrt	1	0	0.628162089936022	0.133999889744576	0.60304782847561	root/shoot.mas	14883
Toolangi di trunk.xyl.dens P2H2 TRUE 2	7	-6.27085812959695	-1.82217604182374	0.273484378304018	-0.895836875656706	-1.10959098428233	0.796015400439954	0.300865541334516	Toolangi	di	trunk.xyl.dens	P2H2	TRUE	2	sqrt	1	0	0.759267290249486	0.0750399862072578	0.692043703456875	den.xyl.trnk	14889
Toolangi di Vcmax.mass P2D FALSE 2	5	-2.43835155103989	-1.00361793456584	0.362677148110375	-0.487670310207977	-0.792153380214263	0.588879478897513	0.263354909073898	Toolangi	di	Vcmax.mass	P2D	FALSE	2	sqrt	1	0	0.87852817123136	0.162704866543039	0.799181838493678	Vcmax.mass	14891
Toolangi du height P2H3 TRUE 2	69	-40.0506329369014	-1.43714384435801	-0.0115246018151917	-0.580443955607266	-0.565257670513808	0.292576808745241	0.0352221087139078	Toolangi	du	height	P2H3	TRUE	2	sqrt	1	0	10.5385762254428	4.38086664952872	7.99572865840257	height	14903
Toolangi du root.mass.per.shoot.wlig.mass.std P2H1 FALSE 2	8	-2.07427344794337	-1.15086961768097	0.773293619906562	-0.259284180992921	-0.273765123618005	0.609860935518698	0.215618401543021	Toolangi	du	root.mass.per.shoot.wlig.mass.std	P2H1	FALSE	2	sqrt	1	0	0.628162089936022	0.133999889744576	0.593418038270102	root/shoot.mas	14955
Toolangi du trunk.xyl.dens P2H2 TRUE 2	7	3.24002873960831	0.0168755585341879	0.701034137956709	0.462861248515472	0.451562221653467	0.243233833151479	0.0919337475651131	Toolangi	du	trunk.xyl.dens	P2H2	TRUE	2	sqrt	1	0	0.759267290249486	0.0750399862072578	0.794000391952328	den.xyl.trnk	14962
Toolangi du Vcmax.mass P2D FALSE 2	4	-2.90220661632748	-1.54667415222702	0.769151964787168	-0.725551654081869	-1.06234221444382	1.03660005917654	0.518300029588268	Toolangi	du	Vcmax.mass	P2D	FALSE	2	sqrt	1	0	0.87852817123136	0.162704866543039	0.760477386182174	Vcmax.mass	14964
Toolangi ma height P2H3 TRUE 2	71	64.808738831025	-1.2416622433452	1.86486176412281	0.912799138465141	1.05622358150484	0.594046017315909	0.0705002917473629	Toolangi	ma	height	P2H3	TRUE	2	sqrt	1	0	10.5385762254428	4.38086664952872	14.537427528864	height	14976
Toolangi ma root.mass.per.shoot.wlig.mass.std P2H1 FALSE 2	8	-0.76222431627798	-0.832625319604922	0.514311549388407	-0.0952780395347474	-0.123384128635981	0.502219580900276	0.177561435649625	Toolangi	ma	root.mass.per.shoot.wlig.mass.std	P2H1	FALSE	2	sqrt	1	0	0.628162089936022	0.133999889744576	0.615394843141985	root/shoot.mas	15028
Toolangi ma trunk.xyl.dens P2H2 TRUE 2	6	-6.40474344834001	-1.68677817993965	0.22009574188071	-1.06745724139	-1.22769993253271	0.682062192607244	0.278450724121941	Toolangi	ma	trunk.xyl.dens	P2H2	TRUE	2	sqrt	1	0	0.759267290249486	0.0750399862072578	0.679165313580597	den.xyl.trnk	15035
Toolangi ma Vcmax.mass P2D FALSE 2	5	-3.84998085626194	-1.11301207778416	-0.102643603816847	-0.769996171252387	-1.00815884932131	0.424909816199138	0.190025446665643	Toolangi	ma	Vcmax.mass	P2D	FALSE	2	sqrt	1	0	0.87852817123136	0.162704866543039	0.753246046949062	Vcmax.mass	15037
Toolangi mi height P2H3 TRUE 2	81	-25.921386825134	-1.38475802980577	0.862670594696171	-0.320017121297951	-0.363924411078602	0.485090971452578	0.0538989968280642	Toolangi	mi	height	P2H3	TRUE	2	sqrt	1	0	10.5385762254428	4.38086664952872	9.13662389147021	height	15049
Toolangi mi root.mass.per.shoot.wlig.mass.std P2H1 FALSE 2	8	0.459596407090658	-0.831540772752916	0.578169569198722	0.0574495508863322	0.0829012625185025	0.43948708686639	0.155382149683573	Toolangi	mi	root.mass.per.shoot.wlig.mass.std	P2H1	FALSE	2	sqrt	1	0	0.628162089936022	0.133999889744576	0.635860323422094	root/shoot.mas	15101
Toolangi mi trunk.xyl.dens P2H2 TRUE 2	4	2.34462125067898	0.137408280102744	0.934917036979473	0.586155312669746	0.636147966798355	0.39740773255197	0.198703866275985	Toolangi	mi	trunk.xyl.dens	P2H2	TRUE	2	sqrt	1	0	0.759267290249486	0.0750399862072578	0.803252376830642	den.xyl.trnk	15108
Toolangi mi Vcmax.mass P2D FALSE 2	5	-5.79844153235672	-1.63707392650059	-0.37232343117156	-1.15968830647134	-1.45721133098348	0.529134144903365	0.23663598344403	Toolangi	mi	Vcmax.mass	P2D	FALSE	2	sqrt	1	0	0.87852817123136	0.162704866543039	0.689841240094393	Vcmax.mass	15110
Toolangi ni height P2H3 TRUE 2	80	192.216125739858	1.27507630750533	3.41405537740577	2.40270157174822	2.43664737234172	0.38349138202032	0.0428756399491388	Toolangi	ni	height	P2H3	TRUE	2	sqrt	1	0	10.5385762254428	4.38086664952872	21.0644914098861	height	15122
Toolangi ni root.mass.per.shoot.wlig.mass.std P2H1 FALSE 2	8	-5.80589015232965	-1.3794522515069	-0.149491965389255	-0.725736269041207	-0.72455836761762	0.407791471173156	0.144176057288288	Toolangi	ni	root.mass.per.shoot.wlig.mass.std	P2H1	FALSE	2	sqrt	1	0	0.628162089936022	0.133999889744576	0.530913509901438	root/shoot.mas	15174
Toolangi ni trunk.xyl.dens P2H2 TRUE 2	7	-11.1337101339906	-1.87212401469115	-1.20506801333868	-1.59053001914151	-1.6449776390665	0.225138326949664	0.0850942890997087	Toolangi	ni	trunk.xyl.dens	P2H2	TRUE	2	sqrt	1	0	0.759267290249486	0.0750399862072578	0.639913939550752	den.xyl.trnk	15181
Toolangi ni Vcmax.mass P2D FALSE 2	5	-0.320895193604088	-0.753111795011588	0.461172312927886	-0.0641790387208175	0.0635962883769515	0.524520581784653	0.234572735293644	Toolangi	ni	Vcmax.mass	P2D	FALSE	2	sqrt	1	0	0.87852817123136	0.162704866543039	0.868085929303197	Vcmax.mass	15183
Toolangi ob height P2H3 TRUE 2	68	103.557920684125	-0.351203619860993	2.43664737234172	1.52291059829596	1.67774282637574	0.622892680970879	0.0755368328549147	Toolangi	ob	height	P2H3	TRUE	2	sqrt	1	0	10.5385762254428	4.38086664952872	17.2102444757314	height	15195
Toolangi ob root.mass.per.shoot.wlig.mass.std P2H1 FALSE 2	8	-4.19250975812156	-0.86741029042425	-0.19960416834488	-0.524063719765195	-0.517439082215911	0.22613631500752	0.0799512609071774	Toolangi	ob	root.mass.per.shoot.wlig.mass.std	P2H1	FALSE	2	sqrt	1	0	0.628162089936022	0.133999889744576	0.557937609268265	root/shoot.mas	15247
Toolangi ob trunk.xyl.dens P2H2 TRUE 2	7	-8.96731163626259	-2.13832484247277	-0.704024812783613	-1.28104451946608	-1.21322212804386	0.481615602810337	0.18203358750923	Toolangi	ob	trunk.xyl.dens	P2H2	TRUE	2	sqrt	1	0	0.759267290249486	0.0750399862072578	0.663137727180063	den.xyl.trnk	15254
Toolangi ob Vcmax.mass P2D FALSE 2	5	-2.2885565722903	-1.16840359232447	0.476845105886567	-0.457711314458061	-0.420887342541097	0.68425046268205	0.30600610963855	Toolangi	ob	Vcmax.mass	P2D	FALSE	2	sqrt	1	0	0.87852817123136	0.162704866543039	0.804056312900502	Vcmax.mass	15256
Toolangi re height P2H3 TRUE 2	80	175.373094462205	-0.288746001908815	3.13895411060247	2.19216368077756	2.21642914123359	0.556469511628118	0.062215182770329	Toolangi	re	height	P2H3	TRUE	2	sqrt	1	0	10.5385762254428	4.38086664952872	20.1421529848696	height	15268
Toolangi re root.mass.per.shoot.wlig.mass.std P2H1 FALSE 2	8	-3.36618504388852	-2.0450571379848	0.801117037055728	-0.420773130486065	-0.458388066507917	0.887645116208808	0.313829940479185	Toolangi	re	root.mass.per.shoot.wlig.mass.std	P2H1	FALSE	2	sqrt	1	0	0.628162089936022	0.133999889744576	0.571778536841521	root/shoot.mas	15320
Toolangi re trunk.xyl.dens P2H2 TRUE 2	7	-9.78483740887006	-1.69783259661105	-1.0852557089725	-1.39783391555287	-1.37831991131965	0.19169853643014	0.0724552362984579	Toolangi	re	trunk.xyl.dens	P2H2	TRUE	2	sqrt	1	0	0.759267290249486	0.0750399862072578	0.6543738525049	den.xyl.trnk	15327
Toolangi re Vcmax.mass P2D FALSE 2	5	1.393173688172	-0.419794559617411	0.636928447193384	0.2786347376344	0.39700767375191	0.406559361516976	0.181818873848174	Toolangi	re	Vcmax.mass	P2D	FALSE	2	sqrt	1	0	0.87852817123136	0.162704866543039	0.923863399031688	Vcmax.mass	15329
Toolangi si height P2H3 TRUE 2	58	7.12263764928053	-1.46442955539751	1.27507630750533	0.122804097401389	0.0897095114659583	0.641344261885622	0.0842126272632528	Toolangi	si	height	P2H3	TRUE	2	sqrt	1	0	10.5385762254428	4.38086664952872	11.0765646001744	height	15338
Toolangi si root.mass.per.shoot.wlig.mass.std P2H1 FALSE 2	8	4.19749276550709	-1.03150294154233	2.6312410836236	0.524686595688387	-0.0417061535681829	1.35362140603989	0.478577437685036	Toolangi	si	root.mass.per.shoot.wlig.mass.std	P2H1	FALSE	2	sqrt	1	0	0.628162089936022	0.133999889744576	0.698470035908031	root/shoot.mas	15363
Toolangi si trunk.xyl.dens P2H2 TRUE 2	7	1.27926790038686	-0.587815913624959	0.728075300476598	0.182752557198122	0.291027627287546	0.450537125413308	0.170287027177933	Toolangi	si	trunk.xyl.dens	P2H2	TRUE	2	sqrt	1	0	0.759267290249486	0.0750399862072578	0.772981039622599	den.xyl.trnk	15369
Toolangi si Vcmax.mass P2D FALSE 2	5	0.435028149629318	-1.65578091510998	0.827710523344869	0.0870056299258636	0.641059439601923	1.05950506020004	0.473825067422458	Toolangi	si	Vcmax.mass	P2D	FALSE	2	sqrt	1	0	0.87852817123136	0.162704866543039	0.892684410631773	Vcmax.mass	15371
Toolangi vi height P2H3 TRUE 2	82	122.743748976786	-0.134380226898693	2.59545130778793	1.49687498752179	1.54807995604604	0.461488229252486	0.0509628494219306	Toolangi	vi	height	P2H3	TRUE	2	sqrt	1	0	10.5385762254428	4.38086664952872	17.0961859367911	height	15414
Toolangi vi root.mass.per.shoot.wlig.mass.std P2H1 FALSE 2	8	5.98035966192549	0.235107211380575	1.29080133920833	0.747544957740686	0.727016374477212	0.423470629844404	0.149719476998158	Toolangi	vi	root.mass.per.shoot.wlig.mass.std	P2H1	FALSE	2	sqrt	1	0	0.628162089936022	0.133999889744576	0.728333031851434	root/shoot.mas	15466
Toolangi vi trunk.xyl.dens P2H2 TRUE 2	7	-6.50847155119166	-1.49289716000342	0.185565742854909	-0.929781650170237	-1.06150029048673	0.581107730539038	0.219638077134775	Toolangi	vi	trunk.xyl.dens	P2H2	TRUE	2	sqrt	1	0	0.759267290249486	0.0750399862072578	0.689496488044305	den.xyl.trnk	15473
Toolangi vi Vcmax.mass P2D FALSE 2	5	-0.433312918056651	-0.868573326517265	0.896187433959044	-0.0866625836113301	-0.169000022160416	0.645612209954036	0.288726557712218	Toolangi	vi	Vcmax.mass	P2D	FALSE	2	sqrt	1	0	0.87852817123136	0.162704866543039	0.86442774713214	Vcmax.mass	15475
Hattah ar cuticle.thick FALSE	5	-6.73058290098656	-2.15877796877013	-0.829171430711438	-1.34611658019731	-1.18021131393088	0.539081762959779	0.241084693481699	Hattah	ar	cuticle.thick	all	FALSE	all	sqrt	1	0	2.53410632440767	0.465837888510589	1.90703421899946	cuticle.thick	15477
Hattah du cuticle.thick FALSE	5	9.72302914190266	0.77070021713686	2.74346119173939	1.94460582838053	2.0826130124284	0.728427185664939	0.325762540761133	Hattah	du	cuticle.thick	all	FALSE	all	sqrt	1	0	2.53410632440767	0.465837888510589	3.43997739748588	cuticle.thick	15495
Hattah mi cuticle.thick FALSE	5	4.44545518584914	0.556703446452996	1.58278692594546	0.889091037169828	0.724312931909212	0.409957913970302	0.183338752710321	Hattah	mi	cuticle.thick	all	FALSE	all	sqrt	1	0	2.53410632440767	0.465837888510589	2.94827861585654	cuticle.thick	15531
Hattah si cuticle.thick FALSE	5	0.810557845214248	-0.726656864761185	0.786268862781477	0.16211156904285	0.270956767277296	0.570767194289126	0.255254849151463	Hattah	si	cuticle.thick	all	FALSE	all	sqrt	1	0	2.53410632440767	0.465837888510589	2.60962403543363	cuticle.thick	15586
Hattah vi cuticle.thick FALSE	6	-4.5828255695908	-1.45482960842395	-0.202741939289838	-0.763804261598466	-0.659389137972984	0.4895614566465	0.199862627752932	Hattah	vi	cuticle.thick	all	FALSE	all	sqrt	1	0	2.53410632440767	0.465837888510589	2.17829735994943	cuticle.thick	15615
MtD ar cuticle.thick FALSE	5	3.23816337476819	0.236209074457357	0.947407502015971	0.647632674953638	0.731757500986927	0.284466867432898	0.127217450585276	MtD	ar	cuticle.thick	all	FALSE	all	sqrt	1	0	2.53410632440767	0.465837888510589	2.83579816223864	cuticle.thick	15633
MtD di cuticle.thick FALSE	5	1.04481716465943	-0.370725374503712	0.978703495789579	0.208963432931887	0.121379322813654	0.501835947484751	0.224427858425783	MtD	di	cuticle.thick	all	FALSE	all	sqrt	1	0	2.53410632440767	0.465837888510589	2.63144940878046	cuticle.thick	15651
MtD du cuticle.thick FALSE	5	-0.230597826855728	-0.991558951581209	1.13014053944699	-0.0461195653711457	-0.238095352479338	0.776822511433267	0.347405588403378	MtD	du	cuticle.thick	all	FALSE	all	sqrt	1	0	2.53410632440767	0.465837888510589	2.51262208345615	cuticle.thick	15668
MtD ma cuticle.thick FALSE	5	4.53704457563072	0.23716883857518	1.54386897026486	0.907408915126143	1.05145491498511	0.502672787578395	0.22480210469292	MtD	ma	cuticle.thick	all	FALSE	all	sqrt	1	0	2.53410632440767	0.465837888510589	2.95681177744591	cuticle.thick	15686
MtD mi cuticle.thick FALSE	5	-2.66260678040203	-1.0915243156776	-0.179349990234455	-0.532521356080406	-0.495399052676017	0.371519679895355	0.166148651844995	MtD	mi	cuticle.thick	all	FALSE	all	sqrt	1	0	2.53410632440767	0.465837888510589	2.28603770030422	cuticle.thick	15704
MtD ni cuticle.thick FALSE	5	-1.34902251424501	-0.582746730611973	0.373511440834508	-0.269804502849001	-0.406761966569721	0.389661962812145	0.17426212741879	MtD	ni	cuticle.thick	all	FALSE	all	sqrt	1	0	2.53410632440767	0.465837888510589	2.40842116448948	cuticle.thick	15722
MtD ob cuticle.thick FALSE	5	-1.65026493018922	-0.531031123553071	-0.124285867690079	-0.330052986037845	-0.353595962452514	0.196228437098539	0.0877560248941748	MtD	ob	cuticle.thick	all	FALSE	all	sqrt	1	0	2.53410632440767	0.465837888510589	2.38035513829527	cuticle.thick	15740
MtD re cuticle.thick FALSE	5	-3.26831308409919	-1.53842097939012	0.00961552550686606	-0.653662616819838	-0.362106116742902	0.659842113806611	0.295090364177747	MtD	re	cuticle.thick	all	FALSE	all	sqrt	1	0	2.53410632440767	0.465837888510589	2.22960551118958	cuticle.thick	15758
MtD si cuticle.thick FALSE	5	-0.880653463470026	-0.554051753843913	0.286035546057365	-0.176130692694005	-0.352253535301464	0.399692017729855	0.178747704341601	MtD	si	cuticle.thick	all	FALSE	all	sqrt	1	0	2.53410632440767	0.465837888510589	2.45205797442104	cuticle.thick	15776
MtD vi cuticle.thick FALSE	5	-1.90271349337809	-0.696236989493662	0.0677790336234606	-0.380542698675617	-0.371943269195351	0.307283550829439	0.137421381604427	MtD	vi	cuticle.thick	all	FALSE	all	sqrt	1	0	2.53410632440767	0.465837888510589	2.35683511716925	cuticle.thick	15803
StA ar cuticle.thick FALSE	5	8.26727504818132	0.528240652715303	2.05911811682124	1.65345500963626	1.8729119260188	0.635514222455156	0.28421060041553	StA	ar	cuticle.thick	all	FALSE	all	sqrt	1	0	2.53410632440767	0.465837888510589	3.30434831484381	cuticle.thick	15821
StA du cuticle.thick FALSE	5	8.14499026834278	0.687321730838075	2.47483277812701	1.62899805366856	1.29014728612126	0.782930389991704	0.350137114734374	StA	du	cuticle.thick	all	FALSE	all	sqrt	1	0	2.53410632440767	0.465837888510589	3.29295533811601	cuticle.thick	15853
StA ma cuticle.thick FALSE	5	5.01338290142576	-0.11985670906448	2.2141309079947	1.00267658028515	0.869134160628077	0.840361973343504	0.375821299620388	StA	ma	cuticle.thick	all	FALSE	all	sqrt	1	0	2.53410632440767	0.465837888510589	3.00119106542625	cuticle.thick	15871
StA mi cuticle.thick FALSE	5	5.53755614712509	0.0904967585423038	1.70890066427328	1.10751122942502	1.262120589065	0.605680407184267	0.270868512620755	StA	mi	cuticle.thick	all	FALSE	all	sqrt	1	0	2.53410632440767	0.465837888510589	3.0500270170247	cuticle.thick	15889
StA ni cuticle.thick FALSE	5	-2.36820040302132	-1.29464694017457	0.0676280319590785	-0.473640080604264	-0.495722827719125	0.561188203716767	0.250970994336338	StA	ni	cuticle.thick	all	FALSE	all	sqrt	1	0	2.53410632440767	0.465837888510589	2.31346682934454	cuticle.thick	15907
StA ob cuticle.thick FALSE	5	3.22008142566892	0.189991881926288	1.41103205784828	0.644016285133785	0.624995216801439	0.484111900832483	0.216501423795614	StA	ob	cuticle.thick	all	FALSE	all	sqrt	1	0	2.53410632440767	0.465837888510589	2.83411351084069	cuticle.thick	15925
StA re cuticle.thick FALSE	5	-2.71904024949754	-1.84489095605336	0.711509659081812	-0.543808049899508	-0.481597686866271	0.945059258404473	0.422643348911588	StA	re	cuticle.thick	all	FALSE	all	sqrt	1	0	2.53410632440767	0.465837888510589	2.28077993068728	cuticle.thick	15943
StA si cuticle.thick FALSE	5	3.66530477968263	0.221869275241375	1.28667644812364	0.733060955936526	0.771766951342291	0.382559604279891	0.171085856123051	StA	si	cuticle.thick	all	FALSE	all	sqrt	1	0	2.53410632440767	0.465837888510589	2.87559389227099	cuticle.thick	15961
StA vi cuticle.thick FALSE	5	-3.58294209053543	-0.990910534857684	-0.468290111300829	-0.716588418107085	-0.716336962086415	0.190476419955939	0.0851836446264553	StA	vi	cuticle.thick	all	FALSE	all	sqrt	1	0	2.53410632440767	0.465837888510589	2.20029228878557	cuticle.thick	15988
Toolangi ar cuticle.thick FALSE	5	4.20419864185624	-0.202342597589054	1.93984616697652	0.840839728371247	1.08321448806133	0.956617178999705	0.427812208137485	Toolangi	ar	cuticle.thick	all	FALSE	all	sqrt	1	0	2.53410632440767	0.465837888510589	2.92580132804724	cuticle.thick	16006
Toolangi di cuticle.thick FALSE	5	-4.50106688636265	-1.11581139866034	-0.604878426110172	-0.90021337727253	-0.950095768319456	0.197178913898059	0.0881810910411274	Toolangi	di	cuticle.thick	all	FALSE	all	sqrt	1	0	2.53410632440767	0.465837888510589	2.11475282553147	cuticle.thick	16024
Toolangi du cuticle.thick FALSE	5	-2.34489189919009	-1.22593955715269	0.154394679668361	-0.468978379838018	-0.40087879039011	0.568674680925571	0.254319048726516	Toolangi	du	cuticle.thick	all	FALSE	all	sqrt	1	0	2.53410632440767	0.465837888510589	2.31563842618634	cuticle.thick	16041
Toolangi ma cuticle.thick FALSE	5	2.60533217634975	0.124909453736079	1.12305654068126	0.52106643526995	0.475622999993231	0.369359739485047	0.165182697128035	Toolangi	ma	cuticle.thick	all	FALSE	all	sqrt	1	0	2.53410632440767	0.465837888510589	2.77683881238772	cuticle.thick	16059
Toolangi mi cuticle.thick FALSE	5	-6.47703378217352	-2.20217445166041	-0.697893438026959	-1.2954067564347	-1.20148027230196	0.57574623883397	0.257481545564517	Toolangi	mi	cuticle.thick	all	FALSE	all	sqrt	1	0	2.53410632440767	0.465837888510589	1.93065677622944	cuticle.thick	16077
Toolangi ni cuticle.thick FALSE	5	0.953799632622577	-0.677045108134304	1.0356497730941	0.190759926524515	0.501676692810763	0.774669898586762	0.346442910672574	Toolangi	ni	cuticle.thick	all	FALSE	all	sqrt	1	0	2.53410632440767	0.465837888510589	2.622969525792	cuticle.thick	16095
Toolangi ob cuticle.thick FALSE	5	-1.20083089837738	-1.3095822397429	0.456474704453967	-0.240166179675475	-0.0745326104241121	0.736304090787543	0.329285199822424	Toolangi	ob	cuticle.thick	all	FALSE	all	sqrt	1	0	2.53410632440767	0.465837888510589	2.42222781837627	cuticle.thick	16113
Toolangi re cuticle.thick FALSE	5	-3.54731374812593	-1.68251076115823	-0.310919548628823	-0.709462749625186	-0.522047653545703	0.558295768157379	0.249677457830072	Toolangi	re	cuticle.thick	all	FALSE	all	sqrt	1	0	2.53410632440767	0.465837888510589	2.20361169514508	cuticle.thick	16131
Toolangi si cuticle.thick FALSE	5	-2.57073903481117	-1.49556363096514	0.407231272532641	-0.514147806962234	-0.369741082546051	0.74560813505183	0.333446094910547	Toolangi	si	cuticle.thick	all	FALSE	all	sqrt	1	0	2.53410632440767	0.465837888510589	2.29459679563006	cuticle.thick	16149
Toolangi vi cuticle.thick FALSE	5	-5.67473796744935	-1.62521694667084	-0.536528456418502	-1.13494759348987	-1.19994942457461	0.428493180753591	0.191627976012027	Toolangi	vi	cuticle.thick	all	FALSE	all	sqrt	1	0	2.53410632440767	0.465837888510589	2.00540473388537	cuticle.thick	16178
Hattah ar leaf.avg.size.area FALSE 2	8	-8.57333906424444	-1.45898594378121	-0.680407959977113	-1.07166738303055	-1.02443854386782	0.284221092957985	0.100487331093422	Hattah	ar	leaf.avg.size.area	2	FALSE	2	sqrt	1	0	3.69980900094494	1.3461647156832	2.25716818296066	leaf.size.area	16200
Hattah ar leaf.gs.area FALSE 2	16	-17.8303970369922	-1.73644782951114	-0.400185693006056	-1.11439981481201	-1.19873997373307	0.360282430290974	0.0900706075727434	Hattah	ar	leaf.gs.area	2	FALSE	2	sqrt	1	0	0.575001742338281	0.215213790448438	0.335167534117549	leaf.gs/area	16205
Hattah ar leaf.photo.mass FALSE 2	16	-18.9560093127424	-2.22245979132517	-0.326886990660912	-1.1847505820464	-1.1769746533365	0.437749454515853	0.109437363628963	Hattah	ar	leaf.photo.mass	2	FALSE	2	sqrt	1	0	0.364923613661879	0.108293617280756	0.236622687556594	leaf.A/mass	16209
Hattah ar lvs.area.per.basal.area.std FALSE 2	19	-16.5272213221987	-1.77158333188355	0.0702612136219775	-0.869853753799931	-0.824044286963963	0.467055566206276	0.107149895479543	Hattah	ar	lvs.area.per.basal.area.std	2	FALSE	2	sqrt	1	0	4.55211258740705	1.14673344549918	3.55462219523165	lvs/basal.area	16213
Hattah ar lvs.area.per.stem.wlig.mass.std FALSE 2	19	-13.4857653353978	-2.04758791512556	0.599120089368832	-0.709777122915673	-0.709956988397294	0.681818538469058	0.156419900369433	Hattah	ar	lvs.area.per.stem.wlig.mass.std	2	FALSE	2	sqrt	1	0	13.2664603502426	2.60446000235826	11.4178742230198	lvs.a/stem.m	16215
Hattah ar N.area FALSE 2	11	9.22035277982059	0.148560401154343	1.50104896070163	0.838213889074599	0.841416187562732	0.520929182225966	0.157066058162746	Hattah	ar	N.area	2	FALSE	2	sqrt	1	0	0.493917352805957	0.0709687266405661	0.553404325165977	N.area	16218
Hattah du leaf.avg.size.area FALSE 2	8	-4.47095110821141	-1.26243580298274	-0.0662106154830511	-0.558868888526426	-0.332301154502261	0.470968331320858	0.166512450400546	Hattah	du	leaf.avg.size.area	2	FALSE	2	sqrt	1	0	3.69980900094494	1.3461647156832	2.9474794225176	leaf.size.area	16229
Hattah du leaf.gs.area FALSE 2	16	-11.3241971335702	-1.83744333858322	0.211333761960569	-0.70776232084814	-0.631580754294091	0.717009734369853	0.179252433592463	Hattah	du	leaf.gs.area	2	FALSE	2	sqrt	1	0	0.575001742338281	0.215213790448438	0.42268153053196	leaf.gs/area	16234
Hattah du leaf.photo.mass FALSE 2	16	-15.7317057111493	-1.90035739069243	-0.24922206563009	-0.98323160694683	-0.96753004698132	0.492252217311888	0.123063054327972	Hattah	du	leaf.photo.mass	2	FALSE	2	sqrt	1	0	0.364923613661879	0.108293617280756	0.258445906320844	leaf.A/mass	16238
Hattah du lvs.area.per.basal.area.std FALSE 2	22	-11.1624570550407	-2.36156606487397	0.394885476223786	-0.507384411592759	-0.373368796653482	0.572511598902544	0.122059883007918	Hattah	du	lvs.area.per.basal.area.std	2	FALSE	2	sqrt	1	0	4.55211258740705	1.14673344549918	3.97027791290868	lvs/basal.area	16242
Hattah du lvs.area.per.stem.wlig.mass.std FALSE 2	23	-17.9365369047829	-2.36686889485144	0.130941952534639	-0.779849430642734	-0.630810530436476	0.571723572600408	0.119212605743391	Hattah	du	lvs.area.per.stem.wlig.mass.std	2	FALSE	2	sqrt	1	0	13.2664603502426	2.60446000235826	11.2353737002718	lvs.a/stem.m	16244
Hattah du N.area FALSE 2	12	14.631274924926	0.091819577022856	2.73402964763799	1.2192729104105	1.25149350457578	0.64781720751453	0.187008719572093	Hattah	du	N.area	2	FALSE	2	sqrt	1	0	0.493917352805957	0.0709687266405661	0.580447598685206	N.area	16247
Hattah mi leaf.avg.size.area FALSE 2	8	-5.07399371283555	-1.56402676949513	0.118773855770008	-0.634249214104443	-0.715111475678861	0.565303550126011	0.199864986861466	Hattah	mi	leaf.avg.size.area	2	FALSE	2	sqrt	1	0	3.69980900094494	1.3461647156832	2.84600508796774	leaf.size.area	16287
Hattah mi leaf.gs.area FALSE 2	16	-13.4319918356994	-1.92977665253785	0.196317494590479	-0.83949948973121	-0.756510142026069	0.637894528488659	0.159473632122165	Hattah	mi	leaf.gs.area	2	FALSE	2	sqrt	1	0	0.575001742338281	0.215213790448438	0.394329875073737	leaf.gs/area	16292
Hattah mi leaf.photo.mass FALSE 2	16	-13.2159786351613	-1.94687739137295	0.795962478947753	-0.825998664697579	-0.997871597340063	0.75641269390622	0.189103173476555	Hattah	mi	leaf.photo.mass	2	FALSE	2	sqrt	1	0	0.364923613661879	0.108293617280756	0.275473230392691	leaf.A/mass	16296
Hattah mi lvs.area.per.basal.area.std FALSE 2	23	-12.2508094380975	-2.33505093239085	0.980278025123764	-0.532643888612933	-0.289890653927911	0.824950701063557	0.172014112058241	Hattah	mi	lvs.area.per.basal.area.std	2	FALSE	2	sqrt	1	0	4.55211258740705	1.14673344549918	3.94131202579399	lvs/basal.area	16300
Hattah mi lvs.area.per.stem.wlig.mass.std FALSE 2	23	-23.7097067393605	-3.67744428118236	0.072409320374818	-1.0308568147548	-0.907104126704327	0.900185043555116	0.187701556899837	Hattah	mi	lvs.area.per.stem.wlig.mass.std	2	FALSE	2	sqrt	1	0	13.2664603502426	2.60446000235826	10.5816350080553	lvs.a/stem.m	16302
Hattah mi N.area FALSE 2	12	13.2508241678835	-0.690552571969668	2.83071139794286	1.10423534732362	0.937400145725805	1.21836746506581	0.351712391963815	Hattah	mi	N.area	2	FALSE	2	sqrt	1	0	0.493917352805957	0.0709687266405661	0.572283529317095	N.area	16305
Hattah si leaf.avg.size.area FALSE 2	8	-12.5496876444049	-1.9800428330896	-1.0686863775932	-1.56871095555061	-1.63109187969255	0.380489154804029	0.134523230764934	Hattah	si	leaf.avg.size.area	2	FALSE	2	sqrt	1	0	3.69980900094494	1.3461647156832	1.58806566347698	leaf.size.area	16364
Hattah si leaf.gs.area FALSE 2	16	-11.5397502830726	-1.60380523041605	-0.143655779000098	-0.72123439269204	-0.654456878535085	0.374775537845914	0.0936938844614786	Hattah	si	leaf.gs.area	2	FALSE	2	sqrt	1	0	0.575001742338281	0.215213790448438	0.419782154885183	leaf.gs/area	16366
Hattah si leaf.photo.mass FALSE 2	16	-11.4221325371127	-1.61631534435092	0.356972351082632	-0.713883283569544	-0.679261018458272	0.495533482907665	0.123883370726916	Hattah	si	leaf.photo.mass	2	FALSE	2	sqrt	1	0	0.364923613661879	0.108293617280756	0.287614610567857	leaf.A/mass	16368
Hattah si lvs.area.per.basal.area.std FALSE 2	23	-19.1317285040107	-2.71448302602848	0.36304999202797	-0.831814282783072	-0.700815975037862	0.765656825538101	0.159650484345877	Hattah	si	lvs.area.per.basal.area.std	2	FALSE	2	sqrt	1	0	4.55211258740705	1.14673344549918	3.59824332889579	lvs/basal.area	16370
Hattah si lvs.area.per.stem.wlig.mass.std FALSE 2	23	-34.561346107987	-3.6272623619761	-0.00419956072000285	-1.50266722208639	-1.24813336958238	0.827186401601276	0.17248028784587	Hattah	si	lvs.area.per.stem.wlig.mass.std	2	FALSE	2	sqrt	1	0	13.2664603502426	2.60446000235826	9.35282367346372	lvs.a/stem.m	16371
Hattah si N.area FALSE 2	12	16.0126400207237	0.168480946438525	2.28658087192496	1.33438666839364	1.23404516708246	0.680238085370047	0.196367820850716	Hattah	si	N.area	2	FALSE	2	sqrt	1	0	0.493917352805957	0.0709687266405661	0.588617075507955	N.area	16373
Hattah vi leaf.avg.size.area FALSE 2	7	-10.881296161697	-1.72459245119492	-1.28561857239754	-1.55447088024243	-1.60248632181734	0.144074889236599	0.0544551895841741	Hattah	vi	leaf.avg.size.area	2	FALSE	2	sqrt	1	0	3.69980900094494	1.3461647156832	1.60723515040575	leaf.size.area	16394
Hattah vi leaf.gs.area FALSE 2	15	-21.1479286474178	-2.077353371983	-0.655746327712722	-1.40986190982785	-1.30683036996723	0.408878185138834	0.105571893444681	Hattah	vi	leaf.gs.area	2	FALSE	2	sqrt	1	0	0.575001742338281	0.215213790448438	0.271580016715234	leaf.gs/area	16399
Hattah vi leaf.photo.mass FALSE 2	15	-14.88281961913	-2.42915006339802	0.42883071634313	-0.992187974608669	-1.05551921603908	0.864805495373344	0.223291818752641	Hattah	vi	leaf.photo.mass	2	FALSE	2	sqrt	1	0	0.364923613661879	0.108293617280756	0.25747598886901	leaf.A/mass	16403
Hattah vi lvs.area.per.basal.area.std FALSE 2	19	-5.23042334957381	-2.30488915130858	0.858387238697282	-0.275285439451253	-0.187161746930311	0.872659428402707	0.200201803186072	Hattah	vi	lvs.area.per.basal.area.std	2	FALSE	2	sqrt	1	0	4.55211258740705	1.14673344549918	4.2364335669293	lvs/basal.area	16407
Hattah vi lvs.area.per.stem.wlig.mass.std FALSE 2	19	-16.4921759914894	-3.369162255251	0.722193548531763	-0.868009262709967	-0.606897022705456	1.00761790185973	0.231163400416265	Hattah	vi	lvs.area.per.stem.wlig.mass.std	2	FALSE	2	sqrt	1	0	13.2664603502426	2.60446000235826	11.0057649438381	lvs.a/stem.m	16409
Hattah vi N.area FALSE 2	12	8.83189742735658	-0.0415882037258041	1.30222416347203	0.735991452279715	0.773547120276154	0.445789737602645	0.12868841250343	Hattah	vi	N.area	2	FALSE	2	sqrt	1	0	0.493917352805957	0.0709687266405661	0.546149728992608	N.area	16412
MtD ar leaf.avg.size.area FALSE 2	8	-0.963461153228764	-1.55207331626104	0.713498961750505	-0.120432644153595	0.0279365052089942	0.642013338144376	0.22698599250705	MtD	ar	leaf.avg.size.area	2	FALSE	2	sqrt	1	0	3.69980900094494	1.3461647156832	3.53768682476857	leaf.size.area	16423
MtD ar leaf.gs.area FALSE 2	15	1.22273291997772	-1.18207677566023	1.22689784724135	0.0815155279985144	0.11615546387446	0.725999480182815	0.187452259740219	MtD	ar	leaf.gs.area	2	FALSE	2	sqrt	1	0	0.575001742338281	0.215213790448438	0.592545008099357	leaf.gs/area	16428
MtD ar leaf.photo.mass FALSE 2	15	-1.31576031019472	-1.16065172577447	0.711295519156933	-0.0877173540129813	0.0679941646061207	0.584253053704658	0.150853489797931	MtD	ar	leaf.photo.mass	2	FALSE	2	sqrt	1	0	0.364923613661879	0.108293617280756	0.35542438409769	leaf.A/mass	16432
MtD ar lvs.area.per.basal.area.std FALSE 2	22	-10.0097266047023	-1.92341710319365	0.645328547697332	-0.454987572941015	-0.311552755240713	0.773310942549876	0.164870446917266	MtD	ar	lvs.area.per.basal.area.std	2	FALSE	2	sqrt	1	0	4.55211258740705	1.14673344549918	4.03036312022902	lvs/basal.area	16436
MtD ar lvs.area.per.stem.wlig.mass.std FALSE 2	22	-3.38325764442448	-1.9977302423962	1.6307506067966	-0.153784438382931	0.172695589224262	1.09973373413554	0.234464019918128	MtD	ar	lvs.area.per.stem.wlig.mass.std	2	FALSE	2	sqrt	1	0	13.2664603502426	2.60446000235826	12.865934931489	lvs.a/stem.m	16438
MtD ar N.area FALSE 2	12	-5.38875418800262	-2.01072674399786	1.45652581318891	-0.449062849000218	-0.431133720931749	0.880038944587398	0.254045360777444	MtD	ar	N.area	2	FALSE	2	sqrt	1	0	0.493917352805957	0.0709687266405661	0.46204793423082	N.area	16441
MtD di leaf.avg.size.area FALSE 2	8	-0.0546057312767516	-1.37730052915409	0.714557215921317	-0.00682571640959395	0.0175310513814713	0.63228589121406	0.223546820663021	MtD	di	leaf.avg.size.area	2	FALSE	2	sqrt	1	0	3.69980900094494	1.3461647156832	3.69062046235513	leaf.size.area	16449
MtD di leaf.gs.area FALSE 2	15	-3.63045438965264	-1.28791138116207	1.04836689712827	-0.242030292643509	-0.371848826884868	0.694378359303379	0.179287721436588	MtD	di	leaf.gs.area	2	FALSE	2	sqrt	1	0	0.575001742338281	0.215213790448438	0.522913485655105	leaf.gs/area	16451
MtD di leaf.photo.mass FALSE 2	15	-4.25058637545499	-1.34615343830415	0.802350516192302	-0.283372425030332	-0.246171820191597	0.609290933303145	0.157318242511884	MtD	di	leaf.photo.mass	2	FALSE	2	sqrt	1	0	0.364923613661879	0.108293617280756	0.33423618871772	leaf.A/mass	16453
MtD di lvs.area.per.basal.area.std FALSE 2	22	3.27600404388136	-2.8003092835202	1.20871168405338	0.14890927472188	0.196418917251803	0.878106157506472	0.187212861816652	MtD	di	lvs.area.per.basal.area.std	2	FALSE	2	sqrt	1	0	4.55211258740705	1.14673344549918	4.72287183307567	lvs/basal.area	16455
MtD di lvs.area.per.stem.wlig.mass.std FALSE 2	22	12.1143033015771	-2.49032546676502	1.69578060729745	0.550650150071688	0.697015152370542	0.940676995059376	0.200553009205902	MtD	di	lvs.area.per.stem.wlig.mass.std	2	FALSE	2	sqrt	1	0	13.2664603502426	2.60446000235826	14.7006066413969	lvs.a/stem.m	16456
MtD di N.area FALSE 2	12	-13.9760784820598	-1.95335120151951	-0.182169676827742	-1.16467320683832	-1.17447896060155	0.518603811373626	0.149708025049664	MtD	di	N.area	2	FALSE	2	sqrt	1	0	0.493917352805957	0.0709687266405661	0.411261978364109	N.area	16458
MtD du leaf.avg.size.area FALSE 2	8	-2.39890601905154	-1.34311831812901	0.420089212698038	-0.299863252381442	-0.215257852598637	0.532226884218532	0.188170619480356	MtD	du	leaf.avg.size.area	2	FALSE	2	sqrt	1	0	3.69980900094494	1.3461647156832	3.29614367105887	leaf.size.area	16467
MtD du leaf.gs.area FALSE 2	15	10.6251548702012	-0.39543838526479	1.71082120224068	0.708343658013412	0.557493418834732	0.515097285109078	0.132997547126941	MtD	du	leaf.gs.area	2	FALSE	2	sqrt	1	0	0.575001742338281	0.215213790448438	0.72744706591972	leaf.gs/area	16472
MtD du leaf.photo.mass FALSE 2	15	1.6310584353223	-0.649710765235909	0.707722993254976	0.108737229021487	0.029366475419952	0.370072649586143	0.0955523472489324	MtD	du	leaf.photo.mass	2	FALSE	2	sqrt	1	0	0.364923613661879	0.108293617280756	0.376699161525782	leaf.A/mass	16476
MtD du lvs.area.per.basal.area.std FALSE 2	22	-9.40969820211717	-1.78283239871096	0.947890852918063	-0.42771355464169	-0.5658205013162	0.691700924171637	0.147471132537231	MtD	du	lvs.area.per.basal.area.std	2	FALSE	2	sqrt	1	0	4.55211258740705	1.14673344549918	4.06163914920613	lvs/basal.area	16480
MtD du lvs.area.per.stem.wlig.mass.std FALSE 2	22	-7.6864586862398	-1.64728120420949	0.539439027878741	-0.349384485738173	-0.385515255498106	0.501727648986606	0.106968694179361	MtD	du	lvs.area.per.stem.wlig.mass.std	2	FALSE	2	sqrt	1	0	13.2664603502426	2.60446000235826	12.356502431693	lvs.a/stem.m	16482
MtD du N.area FALSE 2	12	1.78317972597597	-0.96330282035187	1.41958192092843	0.148598310497997	0.148699972059668	0.668259781386642	0.192909982336089	MtD	du	N.area	2	FALSE	2	sqrt	1	0	0.493917352805957	0.0709687266405661	0.504463185682804	N.area	16485
MtD ma leaf.avg.size.area FALSE 2	8	-4.83839287683872	-1.61241573363938	0.430683986311086	-0.604799109604841	-0.622750148332931	0.749838901415004	0.26510808599401	MtD	ma	leaf.avg.size.area	2	FALSE	2	sqrt	1	0	3.69980900094494	1.3461647156832	2.88564977951796	leaf.size.area	16494
MtD ma leaf.gs.area FALSE 2	15	2.3556673634198	-1.049594913211	1.44769843691046	0.157044490894653	0.288919917330187	0.699598515696905	0.180635560021703	MtD	ma	leaf.gs.area	2	FALSE	2	sqrt	1	0	0.575001742338281	0.215213790448438	0.608799882492895	leaf.gs/area	16499
MtD ma leaf.photo.mass FALSE 2	15	-2.53173079910766	-0.73768111732366	0.650958833768763	-0.168782053273844	-0.209519032877446	0.394804634949751	0.101938118411059	MtD	ma	leaf.photo.mass	2	FALSE	2	sqrt	1	0	0.364923613661879	0.108293617280756	0.346645594580817	leaf.A/mass	16503
MtD ma lvs.area.per.basal.area.std FALSE 2	22	-8.43352413131743	-1.69575938715503	0.554488732353025	-0.383342005968974	-0.437479893605594	0.629311428498314	0.134169647366613	MtD	ma	lvs.area.per.basal.area.std	2	FALSE	2	sqrt	1	0	4.55211258740705	1.14673344549918	4.11252148809771	lvs/basal.area	16507
MtD ma lvs.area.per.stem.wlig.mass.std FALSE 2	22	-5.52463951006439	-2.29684093487561	1.05938794627966	-0.2511199777302	-0.0610110555660128	0.765523498674224	0.163210158304398	MtD	ma	lvs.area.per.stem.wlig.mass.std	2	FALSE	2	sqrt	1	0	13.2664603502426	2.60446000235826	12.6124284124512	lvs.a/stem.m	16509
MtD ma N.area FALSE 2	12	-11.1548960504044	-2.02828211017078	-0.180959921225043	-0.929574670867036	-0.702368641807858	0.616150538853023	0.177867339734063	MtD	ma	N.area	2	FALSE	2	sqrt	1	0	0.493917352805957	0.0709687266405661	0.427946622097049	N.area	16512
MtD mi leaf.avg.size.area FALSE 2	8	0.895396096119157	-1.45396498553453	0.77604910207932	0.111924512014895	0.348486982415304	0.707598587484537	0.250173879784169	MtD	mi	leaf.avg.size.area	2	FALSE	2	sqrt	1	0	3.69980900094494	1.3461647156832	3.85047782983929	leaf.size.area	16521
MtD mi leaf.gs.area FALSE 2	14	3.55366468105649	-0.507259103409322	0.827048681088266	0.253833191504035	0.348329758942585	0.42115744911665	0.112559062891585	MtD	mi	leaf.gs.area	2	FALSE	2	sqrt	1	0	0.575001742338281	0.215213790448438	0.629630145623326	leaf.gs/area	16526
MtD mi leaf.photo.mass FALSE 2	14	-4.40555596827198	-0.961788146606513	0.0262835173418229	-0.314682569162284	-0.245673282748587	0.252334129629521	0.0674391328616764	MtD	mi	leaf.photo.mass	2	FALSE	2	sqrt	1	0	0.364923613661879	0.108293617280756	0.330845499951985	leaf.A/mass	16530
MtD mi lvs.area.per.basal.area.std FALSE 2	22	-5.33977801108631	-1.28995077595033	0.879327762168387	-0.242717182322105	-0.233288669517085	0.579664501156101	0.123584886892398	MtD	mi	lvs.area.per.basal.area.std	2	FALSE	2	sqrt	1	0	4.55211258740705	1.14673344549918	4.27378067664102	lvs/basal.area	16534
MtD mi lvs.area.per.stem.wlig.mass.std FALSE 2	22	-6.55537135683267	-1.20055556234458	0.700074513746138	-0.297971425310576	-0.330867553164876	0.524740451987712	0.111875040264547	MtD	mi	lvs.area.per.stem.wlig.mass.std	2	FALSE	2	sqrt	1	0	13.2664603502426	2.60446000235826	12.4904056911754	lvs.a/stem.m	16536
MtD mi N.area FALSE 2	12	-4.19232763461036	-1.50824405854152	0.715647169195562	-0.34936063621753	-0.325439249660018	0.725056937593431	0.209305909048686	MtD	mi	N.area	2	FALSE	2	sqrt	1	0	0.493917352805957	0.0709687266405661	0.469123673315153	N.area	16539
MtD ni leaf.avg.size.area FALSE 2	8	5.58082838089899	-0.800453906496804	1.44156615174688	0.697603547612374	0.749488960002413	0.685948108813059	0.242519279641901	MtD	ni	leaf.avg.size.area	2	FALSE	2	sqrt	1	0	3.69980900094494	1.3461647156832	4.63889828227639	leaf.size.area	16548
MtD ni leaf.gs.area FALSE 2	15	0.559762080077235	-0.990004034951702	0.885187820097183	0.037317472005149	-0.101429721837168	0.612276850720925	0.158089203074031	MtD	ni	leaf.gs.area	2	FALSE	2	sqrt	1	0	0.575001742338281	0.215213790448438	0.583032976938315	leaf.gs/area	16553
MtD ni leaf.photo.mass FALSE 2	15	6.01791895267274	-0.475868746191276	1.42927116921429	0.40119459684485	0.283244616303797	0.58425825046355	0.150854831595307	MtD	ni	leaf.photo.mass	2	FALSE	2	sqrt	1	0	0.364923613661879	0.108293617280756	0.408370427787789	leaf.A/mass	16557
MtD ni lvs.area.per.basal.area.std FALSE 2	22	28.4789007012198	-0.240556621583127	2.77524556688634	1.29449548641908	1.31376717821469	0.69261429278907	0.147665863380764	MtD	ni	lvs.area.per.basal.area.std	2	FALSE	2	sqrt	1	0	4.55211258740705	1.14673344549918	6.03655385673127	lvs/basal.area	16561
MtD ni lvs.area.per.stem.wlig.mass.std FALSE 2	22	22.9735348596446	-0.255274557034766	1.91853758007617	1.0442515845293	1.15215687053242	0.548472514116647	0.116934732911032	MtD	ni	lvs.area.per.stem.wlig.mass.std	2	FALSE	2	sqrt	1	0	13.2664603502426	2.60446000235826	15.9861718345486	lvs.a/stem.m	16563
MtD ni N.area FALSE 2	12	-7.81974970427154	-2.49215255402087	0.701650908297327	-0.651645808689295	-0.599751139834883	0.952650070241213	0.27500638724864	MtD	ni	N.area	2	FALSE	2	sqrt	1	0	0.493917352805957	0.0709687266405661	0.447670879542481	N.area	16566
MtD ob leaf.avg.size.area FALSE 2	8	2.49610712822619	-0.757699336139617	1.07452578465988	0.312013391028273	0.364775737558988	0.62109124798715	0.219588916593665	MtD	ob	leaf.avg.size.area	2	FALSE	2	sqrt	1	0	3.69980900094494	1.3461647156832	4.11983041876783	leaf.size.area	16575
MtD ob leaf.gs.area FALSE 2	15	4.12524066422998	-1.00937242676537	1.61716736494286	0.275016044281998	0.382249327501288	0.754427079219773	0.194792234249739	MtD	ob	leaf.gs.area	2	FALSE	2	sqrt	1	0	0.575001742338281	0.215213790448438	0.634188987662734	leaf.gs/area	16580
MtD ob leaf.photo.mass FALSE 2	15	4.79660435812184	-0.935709217748316	0.973985107186522	0.319773623874789	0.246654765825445	0.456291977613273	0.117814082020284	MtD	ob	leaf.photo.mass	2	FALSE	2	sqrt	1	0	0.364923613661879	0.108293617280756	0.399553056102013	leaf.A/mass	16584
MtD ob lvs.area.per.basal.area.std FALSE 2	22	-8.61538906459327	-1.7328034276023	0.69457384835625	-0.391608593845149	-0.290262212690469	0.606560658069627	0.129319166813575	MtD	ob	lvs.area.per.basal.area.std	2	FALSE	2	sqrt	1	0	4.55211258740705	1.14673344549918	4.1030419152999	lvs/basal.area	16588
MtD ob lvs.area.per.stem.wlig.mass.std FALSE 2	22	-0.67012577566652	-2.57204313308769	1.28113589647401	-0.0304602625302964	0.0771267933795222	0.83514188092129	0.178052847270991	MtD	ob	lvs.area.per.stem.wlig.mass.std	2	FALSE	2	sqrt	1	0	13.2664603502426	2.60446000235826	13.187127814821	lvs.a/stem.m	16590
MtD ob N.area FALSE 2	12	-8.41118790467681	-2.11983087344499	0.843560396687564	-0.700932325389734	-0.626531478140833	0.825452747523474	0.238287682992997	MtD	ob	N.area	2	FALSE	2	sqrt	1	0	0.493917352805957	0.0709687266405661	0.444173078211558	N.area	16593
MtD re leaf.avg.size.area FALSE 2	8	3.35312855900315	-1.60625106887083	1.1251500360523	0.419141069875394	0.697453782303325	0.863922605888693	0.305442766522124	MtD	re	leaf.avg.size.area	2	FALSE	2	sqrt	1	0	3.69980900094494	1.3461647156832	4.26404192010568	leaf.size.area	16602
MtD re leaf.gs.area FALSE 2	14	-1.29832802227338	-1.3966243339268	1.07727282408995	-0.0927377158766701	-0.328770706672233	0.912435084288924	0.243858533791526	MtD	re	leaf.gs.area	2	FALSE	2	sqrt	1	0	0.575001742338281	0.215213790448438	0.55504330698724	leaf.gs/area	16607
MtD re leaf.photo.mass FALSE 2	14	11.7205499358761	-0.22589325163891	1.84937869525301	0.837182138276863	0.859824845053043	0.647604267135064	0.173079520702303	MtD	re	leaf.photo.mass	2	FALSE	2	sqrt	1	0	0.364923613661879	0.108293617280756	0.45558509573883	leaf.A/mass	16611
MtD re lvs.area.per.basal.area.std FALSE 2	22	10.3405768705322	-1.25778630256881	1.56788192654632	0.470026221387829	0.597117390353996	0.712500185423434	0.151905549935781	MtD	re	lvs.area.per.basal.area.std	2	FALSE	2	sqrt	1	0	4.55211258740705	1.14673344549918	5.09110737573412	lvs/basal.area	16615
MtD re lvs.area.per.stem.wlig.mass.std FALSE 2	22	10.9286219303606	-2.0011941513487	1.97027529970073	0.496755542289117	0.575775309189309	0.826945976096868	0.176305474491242	MtD	re	lvs.area.per.stem.wlig.mass.std	2	FALSE	2	sqrt	1	0	13.2664603502426	2.60446000235826	14.5602402910846	lvs.a/stem.m	16617
MtD re N.area FALSE 2	12	-13.9131690008655	-2.15931234427766	0.232163404199159	-1.15943075007213	-1.28803857020104	0.777626823291834	0.224481527878307	MtD	re	N.area	2	FALSE	2	sqrt	1	0	0.493917352805957	0.0709687266405661	0.41163402884528	N.area	16620
MtD si leaf.avg.size.area FALSE 2	8	-8.91143118996024	-2.01888743574887	-0.30382163105771	-1.11392889874503	-1.29678815312765	0.617766809401711	0.218413550059964	MtD	si	leaf.avg.size.area	2	FALSE	2	sqrt	1	0	3.69980900094494	1.3461647156832	2.2002772216747	leaf.size.area	16628
MtD si leaf.gs.area FALSE 2	15	8.99129212793491	-0.199914230021303	1.37154746889259	0.599419475195661	0.613539734741066	0.352323625081627	0.0909695688277711	MtD	si	leaf.gs.area	2	FALSE	2	sqrt	1	0	0.575001742338281	0.215213790448438	0.704005079663572	leaf.gs/area	16630
MtD si leaf.photo.mass FALSE 2	15	2.21806709534985	-0.505001242007634	1.22229165922341	0.14787113968999	0.061819964110836	0.482175466675679	0.124497170158979	MtD	si	leaf.photo.mass	2	FALSE	2	sqrt	1	0	0.364923613661879	0.108293617280756	0.380937114269909	leaf.A/mass	16632
MtD si lvs.area.per.basal.area.std FALSE 2	22	-13.6053393869336	-1.20103743999645	0.0750049845443449	-0.618424517587889	-0.635177770923976	0.356964677147657	0.0761051248815296	MtD	si	lvs.area.per.basal.area.std	2	FALSE	2	sqrt	1	0	4.55211258740705	1.14673344549918	3.84294450957234	lvs/basal.area	16634
MtD si lvs.area.per.stem.wlig.mass.std FALSE 2	22	-23.74513206602	-1.86054541870458	-0.285840775924761	-1.07932418481909	-1.10426146382418	0.480557881655388	0.102455284619263	MtD	si	lvs.area.per.stem.wlig.mass.std	2	FALSE	2	sqrt	1	0	13.2664603502426	2.60446000235826	10.4554036813029	lvs.a/stem.m	16635
MtD si N.area FALSE 2	12	-0.869655587193847	-1.05106078863536	0.783439748064264	-0.0724712989328206	-0.110360068878308	0.608329178274048	0.175609507416213	MtD	si	N.area	2	FALSE	2	sqrt	1	0	0.493917352805957	0.0709687266405661	0.488774157002505	N.area	16637
MtD vi leaf.avg.size.area FALSE 2	8	-7.47302083096906	-1.4979812205428	-0.620769625880355	-0.934127603871133	-0.855745102014508	0.284460078658988	0.100571825298314	MtD	vi	leaf.avg.size.area	2	FALSE	2	sqrt	1	0	3.69980900094494	1.3461647156832	2.44231938066741	leaf.size.area	16656
MtD vi leaf.gs.area FALSE 2	15	6.01476925767156	-0.54582149227462	1.71807975337417	0.400984617178104	0.129871189988744	0.755023928396357	0.19494634004448	MtD	vi	leaf.gs.area	2	FALSE	2	sqrt	1	0	0.575001742338281	0.215213790448438	0.661299161713153	leaf.gs/area	16661
MtD vi leaf.photo.mass FALSE 2	15	11.3686034877871	-0.0367311805581683	1.72858885176603	0.757906899185809	0.798269274633471	0.574534362270059	0.148344134459723	MtD	vi	leaf.photo.mass	2	FALSE	2	sqrt	1	0	0.364923613661879	0.108293617280756	0.447000093336828	leaf.A/mass	16665
MtD vi lvs.area.per.basal.area.std FALSE 2	22	11.5111759548151	-0.803946673088529	1.54469210122298	0.523235270673416	0.651899855985582	0.636093970141625	0.135615690103679	MtD	vi	lvs.area.per.basal.area.std	2	FALSE	2	sqrt	1	0	4.55211258740705	1.14673344549918	5.15212397215328	lvs/basal.area	16669
MtD vi lvs.area.per.stem.wlig.mass.std FALSE 2	22	7.18375792038591	-0.54720339593428	1.08751906837327	0.326534450926633	0.409639162397007	0.450659775801514	0.0960809870335415	MtD	vi	lvs.area.per.stem.wlig.mass.std	2	FALSE	2	sqrt	1	0	13.2664603502426	2.60446000235826	14.1169062670729	lvs.a/stem.m	16671
MtD vi N.area FALSE 2	12	-5.90414157025953	-1.89062439474589	0.714994404239712	-0.492011797521627	-0.278014867914144	0.778863169740033	0.224838430355647	MtD	vi	N.area	2	FALSE	2	sqrt	1	0	0.493917352805957	0.0709687266405661	0.458999902043615	N.area	16674
StA ar leaf.avg.size.area FALSE 2	8	-2.957715969319	-1.31769263186971	0.257636894113793	-0.369714496164875	-0.357632279837682	0.493673940207874	0.174540095408035	StA	ar	leaf.avg.size.area	2	FALSE	2	sqrt	1	0	3.69980900094494	1.3461647156832	3.20211239133096	leaf.size.area	16683
StA ar leaf.gs.area FALSE 2	15	-15.9252441861538	-2.13389380091982	0.894281037635578	-1.06168294574359	-1.09605078136725	0.824406383758332	0.212860812986873	StA	ar	leaf.gs.area	2	FALSE	2	sqrt	1	0	0.575001742338281	0.215213790448438	0.346512931330411	leaf.gs/area	16688
StA ar leaf.photo.mass FALSE 2	15	-17.1857224134628	-2.95969804211626	0.0681996675035434	-1.14571482756419	-1.15963249488343	0.865263891339271	0.223410176082108	StA	ar	leaf.photo.mass	2	FALSE	2	sqrt	1	0	0.364923613661879	0.108293617280756	0.240850010613212	leaf.A/mass	16692
StA ar lvs.area.per.basal.area.std FALSE 2	22	-15.3365323041244	-2.56615385877337	0.242812938434129	-0.697115104732926	-0.740686664764835	0.66810101124826	0.142439614196037	StA	ar	lvs.area.per.basal.area.std	2	FALSE	2	sqrt	1	0	4.55211258740705	1.14673344549918	3.75270738144702	lvs/basal.area	16696
StA ar lvs.area.per.stem.wlig.mass.std FALSE 2	22	-9.53043351961014	-2.62372476118596	0.487055201324412	-0.433201523618643	-0.253855301927424	0.689114653094158	0.146919737690823	StA	ar	lvs.area.per.stem.wlig.mass.std	2	FALSE	2	sqrt	1	0	13.2664603502426	2.60446000235826	12.1382043090168	lvs.a/stem.m	16698
StA ar N.area FALSE 2	12	11.2878008665939	-0.277767748755463	3.47002505279647	0.940650072216158	0.77889378006143	1.04735506476393	0.302345364289286	StA	ar	N.area	2	FALSE	2	sqrt	1	0	0.493917352805957	0.0709687266405661	0.560674090645383	N.area	16701
StA du leaf.avg.size.area FALSE 2	8	0.169459004258442	-0.264359330128316	0.500156381434822	0.0211823755323053	-0.0646426280587254	0.263444197440873	0.0931415892373446	StA	du	leaf.avg.size.area	2	FALSE	2	sqrt	1	0	3.69980900094494	1.3461647156832	3.72832396748117	leaf.size.area	16724
StA du leaf.gs.area FALSE 2	15	-9.98090162439053	-1.38828090605653	0.445225423110667	-0.665393441626035	-0.80157273392594	0.537430517748052	0.138763962998789	StA	du	leaf.gs.area	2	FALSE	2	sqrt	1	0	0.575001742338281	0.215213790448438	0.431799897626236	leaf.gs/area	16729
StA du leaf.photo.mass FALSE 2	15	-14.2062333247902	-1.53253526304239	-0.30254770092312	-0.947082221652681	-1.00132904510214	0.338860337420712	0.0874933629013763	StA	du	leaf.photo.mass	2	FALSE	2	sqrt	1	0	0.364923613661879	0.108293617280756	0.262360654017054	leaf.A/mass	16733
StA du lvs.area.per.basal.area.std FALSE 2	22	-5.18259890530408	-0.914404460462336	0.395500946460521	-0.235572677513822	-0.212392836192488	0.353342666180766	0.0753329095487406	StA	du	lvs.area.per.basal.area.std	2	FALSE	2	sqrt	1	0	4.55211258740705	1.14673344549918	4.28197351925602	lvs/basal.area	16737
StA du lvs.area.per.stem.wlig.mass.std FALSE 2	22	-2.4649164607722	-0.614664487406731	0.721461504838427	-0.112041657307827	-0.25271567942347	0.355368735114202	0.0757648688967349	StA	du	lvs.area.per.stem.wlig.mass.std	2	FALSE	2	sqrt	1	0	13.2664603502426	2.60446000235826	12.9746523351863	lvs.a/stem.m	16739
StA du N.area FALSE 2	12	9.85215572096877	-0.128191715523518	2.17913116832739	0.821012976747397	0.662318379754928	0.758809709661652	0.219049495068428	StA	du	N.area	2	FALSE	2	sqrt	1	0	0.493917352805957	0.0709687266405661	0.552183598321183	N.area	16742
StA ma leaf.avg.size.area FALSE 2	8	-3.68047378750271	-1.087378238657	0.22243167802211	-0.460059223437838	-0.542762247526649	0.447325938761531	0.158153602349459	StA	ma	leaf.avg.size.area	2	FALSE	2	sqrt	1	0	3.69980900094494	1.3461647156832	3.08049350722877	leaf.size.area	16751
StA ma leaf.gs.area FALSE 2	15	-16.7460331183656	-1.99240013180622	-0.199914230021303	-1.11640220789104	-1.34201428872837	0.563546728326371	0.145507139574514	StA	ma	leaf.gs.area	2	FALSE	2	sqrt	1	0	0.575001742338281	0.215213790448438	0.334736591512774	leaf.gs/area	16756
StA ma leaf.photo.mass FALSE 2	15	-18.7400117986008	-2.36189436260094	-0.537941428161343	-1.24933411990672	-1.25051607108816	0.539009148672577	0.139171563750822	StA	ma	leaf.photo.mass	2	FALSE	2	sqrt	1	0	0.364923613661879	0.108293617280756	0.229628702624662	leaf.A/mass	16760
StA ma lvs.area.per.basal.area.std FALSE 2	22	-12.8109620576811	-2.35171564191021	0.246492978514562	-0.582316457167322	-0.510900482630959	0.631431995253528	0.134621753717905	StA	ma	lvs.area.per.basal.area.std	2	FALSE	2	sqrt	1	0	4.55211258740705	1.14673344549918	3.88435083010848	lvs/basal.area	16764
StA ma lvs.area.per.stem.wlig.mass.std FALSE 2	22	-15.8600773577325	-2.78527732255999	0.205304160350009	-0.720912607169659	-0.571087641958601	0.653803156228208	0.139391301263413	StA	ma	lvs.area.per.stem.wlig.mass.std	2	FALSE	2	sqrt	1	0	13.2664603502426	2.60446000235826	11.3888722996737	lvs.a/stem.m	16766
StA ma N.area FALSE 2	12	0.906843518637288	-1.36789005890919	1.12351308095472	0.075570293219774	0.259532008316066	0.824328512328675	0.237963144246822	StA	ma	N.area	2	FALSE	2	sqrt	1	0	0.493917352805957	0.0709687266405661	0.499280480287477	N.area	16769
StA mi leaf.avg.size.area FALSE 2	8	1.26301228196871	-1.07309767028734	0.943033686425214	0.157876535246089	0.257909890021895	0.584905945914318	0.206795480356173	StA	mi	leaf.avg.size.area	2	FALSE	2	sqrt	1	0	3.69980900094494	1.3461647156832	3.9123368221276	leaf.size.area	16778
StA mi leaf.gs.area FALSE 2	15	-4.10676558145542	-1.40180949527132	0.758498841237123	-0.273784372097028	-0.239536923255556	0.715756307240619	0.184807483859056	StA	mi	leaf.gs.area	2	FALSE	2	sqrt	1	0	0.575001742338281	0.215213790448438	0.516079569853658	leaf.gs/area	16783
StA mi leaf.photo.mass FALSE 2	15	-6.68887606858925	-1.33166647861073	0.174304281083688	-0.445925071239283	-0.330780461084877	0.395951537415153	0.102234247354274	StA	mi	leaf.photo.mass	2	FALSE	2	sqrt	1	0	0.364923613661879	0.108293617280756	0.316632774660926	leaf.A/mass	16787
StA mi lvs.area.per.basal.area.std FALSE 2	22	-2.45016062359764	-0.758525459522162	0.687194970667629	-0.111370937436256	-0.0348557837018934	0.371128431046043	0.0791248473589502	StA	mi	lvs.area.per.basal.area.std	2	FALSE	2	sqrt	1	0	4.55211258740705	1.14673344549918	4.42439980859225	lvs/basal.area	16791
StA mi lvs.area.per.stem.wlig.mass.std FALSE 2	22	-3.68511426003829	-0.809019358766435	0.488406189175776	-0.167505193638104	-0.225299212156218	0.352081647662348	0.0750640594972762	StA	mi	lvs.area.per.stem.wlig.mass.std	2	FALSE	2	sqrt	1	0	13.2664603502426	2.60446000235826	12.8301997732248	lvs.a/stem.m	16793
StA mi N.area FALSE 2	12	4.20932053211664	-2.13170148997975	1.57945245404638	0.35077671100972	0.552791367490148	0.972333326890954	0.280688454011268	StA	mi	N.area	2	FALSE	2	sqrt	1	0	0.493917352805957	0.0709687266405661	0.518811529321586	N.area	16796
StA ni leaf.avg.size.area FALSE 2	8	2.63909893330947	-0.456481020952089	1.17069956785858	0.329887366663684	0.352136813622997	0.57210565239287	0.202269893181076	StA	ni	leaf.avg.size.area	2	FALSE	2	sqrt	1	0	3.69980900094494	1.3461647156832	4.143891734097	leaf.size.area	16805
StA ni leaf.gs.area FALSE 2	15	-16.1613177056176	-2.17132203852684	-0.0432886636568713	-1.07742118037451	-1.06216047005256	0.642447325076669	0.165879186055829	StA	ni	leaf.gs.area	2	FALSE	2	sqrt	1	0	0.575001742338281	0.215213790448438	0.343125846200564	leaf.gs/area	16810
StA ni leaf.photo.mass FALSE 2	15	-7.50441866062988	-2.0808189378354	0.871413104986401	-0.500294577375325	-0.487353054869942	0.823330786199295	0.212583094891315	StA	ni	leaf.photo.mass	2	FALSE	2	sqrt	1	0	0.364923613661879	0.108293617280756	0.310744904171346	leaf.A/mass	16814
StA ni lvs.area.per.basal.area.std FALSE 2	22	14.5677162812055	-1.53877301919432	1.95006699244413	0.66216892187298	0.829867491580969	0.947835375299256	0.20207918100099	StA	ni	lvs.area.per.basal.area.std	2	FALSE	2	sqrt	1	0	4.55211258740705	1.14673344549918	5.31144383668851	lvs/basal.area	16818
StA ni lvs.area.per.stem.wlig.mass.std FALSE 2	22	7.63094291913717	-1.99402903792476	1.6638995273221	0.346861041778962	0.307464845756334	0.912146475670064	0.194470282034103	StA	ni	lvs.area.per.stem.wlig.mass.std	2	FALSE	2	sqrt	1	0	13.2664603502426	2.60446000235826	14.1698460599326	lvs.a/stem.m	16820
StA ni N.area FALSE 2	12	4.78987008640388	-0.843114666490529	1.57829623089325	0.399155840533657	0.370649464126596	0.678618744874007	0.195900357515067	StA	ni	N.area	2	FALSE	2	sqrt	1	0	0.493917352805957	0.0709687266405661	0.522244934539534	N.area	16823
StA ob leaf.avg.size.area FALSE 2	8	0.886320752932079	-0.602238527604226	0.752218273753441	0.11079009411651	0.0699728291955871	0.395645282897285	0.13988173124057	StA	ob	leaf.avg.size.area	2	FALSE	2	sqrt	1	0	3.69980900094494	1.3461647156832	3.8489507164918	leaf.size.area	16832
StA ob leaf.gs.area FALSE 2	15	-15.1327038477393	-1.84447661724418	0.033619234004608	-1.00884692318262	-0.920818634795732	0.626712518178412	0.161816476384313	StA	ob	leaf.gs.area	2	FALSE	2	sqrt	1	0	0.575001742338281	0.215213790448438	0.357883972018317	leaf.gs/area	16837
StA ob leaf.photo.mass FALSE 2	15	-12.587633948461	-2.25678427033472	-0.0490449751448981	-0.839175596564064	-0.722745502009248	0.713162153201539	0.184137676166332	StA	ob	leaf.photo.mass	2	FALSE	2	sqrt	1	0	0.364923613661879	0.108293617280756	0.274046252776073	leaf.A/mass	16841
StA ob lvs.area.per.basal.area.std FALSE 2	22	-7.35007205224429	-1.50978005040428	1.88496115658861	-0.334094184192922	-0.336524805872755	0.645229959641049	0.137563489609573	StA	ob	lvs.area.per.basal.area.std	2	FALSE	2	sqrt	1	0	4.55211258740705	1.14673344549918	4.16899561244629	lvs/basal.area	16845
StA ob lvs.area.per.stem.wlig.mass.std FALSE 2	22	-5.96026954749232	-1.48602724375708	0.543520936139108	-0.270921343067833	-0.207599611232801	0.473301976860683	0.100908320519224	StA	ob	lvs.area.per.stem.wlig.mass.std	2	FALSE	2	sqrt	1	0	13.2664603502426	2.60446000235826	12.5608565484378	lvs.a/stem.m	16847
StA ob N.area FALSE 2	12	3.08814431031874	-0.583554631302241	1.25355869065537	0.257345359193228	0.110593417689925	0.580876334951039	0.167684554174933	StA	ob	N.area	2	FALSE	2	sqrt	1	0	0.493917352805957	0.0709687266405661	0.512180825254897	N.area	16850
StA re leaf.avg.size.area FALSE 2	6	-2.22890020588102	-0.772053312025649	0.285734479991425	-0.371483367646836	-0.439429656535851	0.411850706896792	0.168137347016949	StA	re	leaf.avg.size.area	2	FALSE	2	sqrt	1	0	3.69980900094494	1.3461647156832	3.19973119895621	leaf.size.area	16859
StA re leaf.gs.area FALSE 2	13	-14.9321235030375	-2.03297600296869	-0.126753888662402	-1.14862488484904	-1.102916692843	0.527300418979768	0.146246822938861	StA	re	leaf.gs.area	2	FALSE	2	sqrt	1	0	0.575001742338281	0.215213790448438	0.327801827066231	leaf.gs/area	16864
StA re leaf.photo.mass FALSE 2	13	-7.63849185007666	-2.0526464133232	0.472387281259477	-0.587576296159743	-0.365935330015678	0.753134388978632	0.208881896675208	StA	re	leaf.photo.mass	2	FALSE	2	sqrt	1	0	0.364923613661879	0.108293617280756	0.301292851122595	leaf.A/mass	16868
StA re lvs.area.per.basal.area.std FALSE 2	20	-4.44855779096656	-1.67704446580822	0.917718515042057	-0.222427889548328	-0.28343804976522	0.662524239049516	0.148144923525604	StA	re	lvs.area.per.basal.area.std	2	FALSE	2	sqrt	1	0	4.55211258740705	1.14673344549918	4.29704708725003	lvs/basal.area	16872
StA re lvs.area.per.stem.wlig.mass.std FALSE 2	20	-8.42651379010726	-2.67719718490091	0.584956197333373	-0.421325689505363	-0.521956591260812	0.77907095698823	0.17420556191215	StA	re	lvs.area.per.stem.wlig.mass.std	2	FALSE	2	sqrt	1	0	13.2664603502426	2.60446000235826	12.1691344439594	lvs.a/stem.m	16874
StA re N.area FALSE 2	12	4.35100615930673	-0.543777322129334	1.52625240466785	0.362583846608895	0.317681700754955	0.64489311432763	0.186164606577797	StA	re	N.area	2	FALSE	2	sqrt	1	0	0.493917352805957	0.0709687266405661	0.519649466700078	N.area	16877
StA si leaf.avg.size.area FALSE 2	8	-9.75031849817265	-1.77299259802639	-0.71202350489366	-1.21878981227158	-1.16148776010456	0.418668782783806	0.148021767688774	StA	si	leaf.avg.size.area	2	FALSE	2	sqrt	1	0	3.69980900094494	1.3461647156832	2.05911715983075	leaf.size.area	16885
StA si leaf.gs.area FALSE 2	15	-8.46028366662063	-1.65742257908203	0.752223548547855	-0.564018911108042	-0.632661836377366	0.723227286523383	0.186736482415189	StA	si	leaf.gs.area	2	FALSE	2	sqrt	1	0	0.575001742338281	0.215213790448438	0.453617094593695	leaf.gs/area	16887
StA si leaf.photo.mass FALSE 2	15	-6.8620964055192	-1.97926132896313	0.487127252073479	-0.45747309370128	-0.363458001096632	0.636792940978237	0.16441923035941	StA	si	leaf.photo.mass	2	FALSE	2	sqrt	1	0	0.364923613661879	0.108293617280756	0.315382197535898	leaf.A/mass	16889
StA si lvs.area.per.basal.area.std FALSE 2	22	-8.61446583805991	-1.90656410776498	0.468300947040039	-0.391566629002723	-0.381080142580637	0.574679408899933	0.122522061652284	StA	si	lvs.area.per.basal.area.std	2	FALSE	2	sqrt	1	0	4.55211258740705	1.14673344549918	4.10309003778854	lvs/basal.area	16891
StA si lvs.area.per.stem.wlig.mass.std FALSE 2	22	-15.5084751545278	-2.40626310867329	0.498986025720851	-0.704930688842172	-0.664479655932799	0.576201975114082	0.12284667385984	StA	si	lvs.area.per.stem.wlig.mass.std	2	FALSE	2	sqrt	1	0	13.2664603502426	2.60446000235826	11.4304965667176	lvs.a/stem.m	16892
StA si N.area FALSE 2	12	4.66914913269648	-0.727931250192893	1.60392931110067	0.38909576105804	0.380806525642198	0.661116404577712	0.19084786707431	StA	si	N.area	2	FALSE	2	sqrt	1	0	0.493917352805957	0.0709687266405661	0.521530983509365	N.area	16894
StA vi leaf.avg.size.area FALSE 2	8	-7.7633008275177	-1.17778742470223	-0.704298847535733	-0.970412603439712	-0.962670382907187	0.175856924089825	0.0621748117712616	StA	vi	leaf.avg.size.area	2	FALSE	2	sqrt	1	0	3.69980900094494	1.3461647156832	2.39347379454011	leaf.size.area	16913
StA vi leaf.gs.area FALSE 2	14	-14.7906276386368	-2.15745461149037	-0.531342089073496	-1.05647340275977	-1.0023133444358	0.467448910498942	0.124930976350557	StA	vi	leaf.gs.area	2	FALSE	2	sqrt	1	0	0.575001742338281	0.215213790448438	0.34763409682273	leaf.gs/area	16918
StA vi leaf.photo.mass FALSE 2	14	-0.844767442825287	-1.86375208272399	0.496501491882181	-0.0603405316303776	0.042609744545581	0.610566121533531	0.163180659910704	StA	vi	leaf.photo.mass	2	FALSE	2	sqrt	1	0	0.364923613661879	0.108293617280756	0.35838911922266	leaf.A/mass	16922
StA vi lvs.area.per.basal.area.std FALSE 2	22	9.00214744268669	-1.71902018946587	2.29183722301592	0.409188520122122	0.399654842829549	0.947826528835122	0.2020772949285	StA	vi	lvs.area.per.basal.area.std	2	FALSE	2	sqrt	1	0	4.55211258740705	1.14673344549918	5.02134274894475	lvs/basal.area	16926
StA vi lvs.area.per.stem.wlig.mass.std FALSE 2	22	1.82552984284484	-1.09095610033735	1.2696611715998	0.0829786292202202	-0.085603422061038	0.681950352711156	0.14539230371698	StA	vi	lvs.area.per.stem.wlig.mass.std	2	FALSE	2	sqrt	1	0	13.2664603502426	2.60446000235826	13.482574871098	lvs.a/stem.m	16928
StA vi N.area FALSE 2	12	1.46473701603463	-1.21324758877621	2.19135183206958	0.122061418002886	-0.0393089447508885	0.872349543252591	0.251825621812165	StA	vi	N.area	2	FALSE	2	sqrt	1	0	0.493917352805957	0.0709687266405661	0.502579896213623	N.area	16931
Toolangi ar leaf.avg.size.area FALSE 2	8	0.49490956031741	-1.01291724108418	0.712457126065506	0.0618636950396763	0.194898702898154	0.587831409485118	0.207829787920687	Toolangi	ar	leaf.avg.size.area	2	FALSE	2	sqrt	1	0	3.69980900094494	1.3461647156832	3.78308772438959	leaf.size.area	16940
Toolangi ar leaf.gs.area FALSE 2	15	5.86874888031389	-0.698533524220016	1.67963697114371	0.391249925354259	0.427860411157515	0.668183551202668	0.172524251067844	Toolangi	ar	leaf.gs.area	2	FALSE	2	sqrt	1	0	0.575001742338281	0.215213790448438	0.659204121786752	leaf.gs/area	16945
Toolangi ar leaf.photo.mass FALSE 2	15	3.18786749442029	-0.445055132816028	1.13078926008531	0.212524499628019	0.135213682308447	0.525194047216221	0.135604519893046	Toolangi	ar	leaf.photo.mass	2	FALSE	2	sqrt	1	0	0.364923613661879	0.108293617280756	0.387938660487028	leaf.A/mass	16949
Toolangi ar lvs.area.per.basal.area.std FALSE 2	22	-0.939274106116045	-2.17496668627925	1.33149740705158	-0.0426942775507293	-0.0762830742924834	0.812164426061634	0.173154037434884	Toolangi	ar	lvs.area.per.basal.area.std	2	FALSE	2	sqrt	1	0	4.55211258740705	1.14673344549918	4.50315363140875	lvs/basal.area	16953
Toolangi ar lvs.area.per.stem.wlig.mass.std FALSE 2	22	4.22136369751388	-1.03318127887302	1.60047045272389	0.191880168068813	-0.07035865598224	0.859081344388149	0.183156758031294	Toolangi	ar	lvs.area.per.stem.wlig.mass.std	2	FALSE	2	sqrt	1	0	13.2664603502426	2.60446000235826	13.7662045732233	lvs.a/stem.m	16955
Toolangi ar N.area FALSE 2	11	-7.56583224475321	-1.50921320323293	1.01573268357345	-0.687802931341201	-0.840632413967523	0.742307201308583	0.223814042356308	Toolangi	ar	N.area	2	FALSE	2	sqrt	1	0	0.493917352805957	0.0709687266405661	0.445104854588863	N.area	16958
Toolangi di leaf.avg.size.area FALSE 2	8	1.42202282156086	-0.230046651187242	0.929230275269645	0.177752852695107	0.181091798705028	0.385991841599209	0.136468724338742	Toolangi	di	leaf.avg.size.area	2	FALSE	2	sqrt	1	0	3.69980900094494	1.3461647156832	3.93909361935403	leaf.size.area	16968
Toolangi di leaf.gs.area FALSE 2	15	1.17826133389963	-1.39756638129702	1.7485549434338	0.0785507555933085	-0.118284593770102	0.879236615272339	0.22701791788837	Toolangi	di	leaf.gs.area	2	FALSE	2	sqrt	1	0	0.575001742338281	0.215213790448438	0.591906948192142	leaf.gs/area	16970
Toolangi di leaf.photo.mass FALSE 2	15	-3.56963658766404	-1.72455060786888	1.44909196315229	-0.237975772510936	-0.223711687856547	0.910247130500891	0.235024798490869	Toolangi	di	leaf.photo.mass	2	FALSE	2	sqrt	1	0	0.364923613661879	0.108293617280756	0.339152356430714	leaf.A/mass	16972
Toolangi di lvs.area.per.basal.area.std FALSE 2	22	1.62118893050092	-1.13502876714458	1.42554205995658	0.07369040593186	0.0922404009739497	0.666532621293969	0.142105232334257	Toolangi	di	lvs.area.per.basal.area.std	2	FALSE	2	sqrt	1	0	4.55211258740705	1.14673344549918	4.63661584050153	lvs/basal.area	16974
Toolangi di lvs.area.per.stem.wlig.mass.std FALSE 2	22	8.93274864005298	-1.08366143533048	1.48844468885488	0.406034029093317	0.557414129886453	0.713256008605235	0.15206669197958	Toolangi	di	lvs.area.per.stem.wlig.mass.std	2	FALSE	2	sqrt	1	0	13.2664603502426	2.60446000235826	14.3239597386128	lvs.a/stem.m	16975
Toolangi di N.area FALSE 2	12	-10.0280198311518	-2.50328363444227	0.616155104799726	-0.835668319262652	-0.913241883024725	0.898585646736301	0.259399332516569	Toolangi	di	N.area	2	FALSE	2	sqrt	1	0	0.493917352805957	0.0709687266405661	0.434611036294276	N.area	16977
Toolangi du leaf.avg.size.area FALSE 2	7	-2.01449817313869	-1.03146798559523	0.564918610968669	-0.287785453305527	-0.372417967802874	0.537356956638655	0.203101838933771	Toolangi	du	leaf.avg.size.area	2	FALSE	2	sqrt	1	0	3.69980900094494	1.3461647156832	3.3124023780183	leaf.size.area	16986
Toolangi du leaf.gs.area FALSE 2	15	11.7920585706604	-0.0350874540060931	1.58387585505428	0.786137238044027	0.783583407984493	0.423069489909836	0.109236072580617	Toolangi	du	leaf.gs.area	2	FALSE	2	sqrt	1	0	0.575001742338281	0.215213790448438	0.744189317149964	leaf.gs/area	16991
Toolangi du leaf.photo.mass FALSE 2	15	-0.363666516438798	-0.476414742960429	0.543172166013934	-0.0242444344292532	-0.037615822139666	0.313199851364401	0.0808678538912641	Toolangi	du	leaf.photo.mass	2	FALSE	2	sqrt	1	0	0.364923613661879	0.108293617280756	0.362298096158095	leaf.A/mass	16995
Toolangi du lvs.area.per.basal.area.std FALSE 2	21	-10.3565202801981	-1.62222873453807	0.747307813879538	-0.493167632390385	-0.51322822596352	0.623492608147677	0.136057241527722	Toolangi	du	lvs.area.per.basal.area.std	2	FALSE	2	sqrt	1	0	4.55211258740705	1.14673344549918	3.98658076910769	lvs/basal.area	16999
Toolangi du lvs.area.per.stem.wlig.mass.std FALSE 2	21	-12.593950957639	-2.03355414476843	0.780431740429061	-0.599711950363761	-0.563800248196881	0.849803090032954	0.185442237423018	Toolangi	du	lvs.area.per.stem.wlig.mass.std	2	FALSE	2	sqrt	1	0	13.2664603502426	2.60446000235826	11.7045345625828	lvs.a/stem.m	17001
Toolangi du N.area FALSE 2	12	3.06741543752491	-1.37725652966805	1.31095744223493	0.255617953127076	0.402397337434342	0.793453311162976	0.229050241394672	Toolangi	du	N.area	2	FALSE	2	sqrt	1	0	0.493917352805957	0.0709687266405661	0.512058233445714	N.area	17004
Toolangi ma leaf.avg.size.area FALSE 2	8	0.525670425631233	-0.86717294382925	0.73871594143214	0.0657088032039042	0.240317269402814	0.521144868497014	0.184252535247405	Toolangi	ma	leaf.avg.size.area	2	FALSE	2	sqrt	1	0	3.69980900094494	1.3461647156832	3.78826387332629	leaf.size.area	17015
Toolangi ma leaf.gs.area FALSE 2	15	9.98295660561826	-0.268079525331512	1.79229754197452	0.66553044037455	0.866931286602708	0.676462107244861	0.174661765046648	Toolangi	ma	leaf.gs.area	2	FALSE	2	sqrt	1	0	0.575001742338281	0.215213790448438	0.718233071069699	leaf.gs/area	17020
Toolangi ma leaf.photo.mass FALSE 2	15	-0.142598636229877	-1.04249428118985	1.31094252711738	-0.00950657574865848	-0.0925656031850874	0.766663063215958	0.197951551732518	Toolangi	ma	leaf.photo.mass	2	FALSE	2	sqrt	1	0	0.364923613661879	0.108293617280756	0.363894112186487	leaf.A/mass	17024
Toolangi ma lvs.area.per.basal.area.std FALSE 2	22	3.71320100656112	-1.26192034081396	1.47038612762011	0.168781863934596	0.167354634511388	0.746158176931841	0.159081457836465	Toolangi	ma	lvs.area.per.basal.area.std	2	FALSE	2	sqrt	1	0	4.55211258740705	1.14673344549918	4.74566039577489	lvs/basal.area	17028
Toolangi ma lvs.area.per.stem.wlig.mass.std FALSE 2	22	7.64954966410414	-1.04625308469587	1.70112437124047	0.347706802913825	0.131819973120793	0.91764997834913	0.195643632747745	Toolangi	ma	lvs.area.per.stem.wlig.mass.std	2	FALSE	2	sqrt	1	0	13.2664603502426	2.60446000235826	14.1720488109793	lvs.a/stem.m	17030
Toolangi ma N.area FALSE 2	12	-5.0039895256391	-1.43644025078633	0.844575910716936	-0.416999127136592	-0.433895265754675	0.605060909940036	0.174666039615	Toolangi	ma	N.area	2	FALSE	2	sqrt	1	0	0.493917352805957	0.0709687266405661	0.4643234557437	N.area	17033
Toolangi mi leaf.avg.size.area FALSE 2	8	4.39058238105258	-0.086802695567757	1.37275713340443	0.548822797631573	0.609366013105305	0.538093945262582	0.190244938805297	Toolangi	mi	leaf.avg.size.area	2	FALSE	2	sqrt	1	0	3.69980900094494	1.3461647156832	4.43861488627954	leaf.size.area	17044
Toolangi mi leaf.gs.area FALSE 2	15	4.38184313328588	-0.705892619592863	1.06573728045684	0.292122875552392	0.465936583794843	0.46600674319838	0.120322423708512	Toolangi	mi	leaf.gs.area	2	FALSE	2	sqrt	1	0	0.575001742338281	0.215213790448438	0.637870613662138	leaf.gs/area	17049
Toolangi mi leaf.photo.mass FALSE 2	15	-1.20155781947938	-0.540456028752223	0.856754283441131	-0.0801038546319584	-0.226173227808111	0.401479344072575	0.103661520895957	Toolangi	mi	leaf.photo.mass	2	FALSE	2	sqrt	1	0	0.364923613661879	0.108293617280756	0.356248877485632	leaf.A/mass	17053
Toolangi mi lvs.area.per.basal.area.std FALSE 2	22	2.73781108037701	-1.56659942727753	2.93384447422818	0.124445958198955	-0.0632947990868733	0.963193567866446	0.205353558658242	Toolangi	mi	lvs.area.per.basal.area.std	2	FALSE	2	sqrt	1	0	4.55211258740705	1.14673344549918	4.69481892983094	lvs/basal.area	17057
Toolangi mi lvs.area.per.stem.wlig.mass.std FALSE 2	22	-2.0713732073059	-1.17681389805863	1.27109891375683	-0.0941533276048135	-0.0607830690974451	0.535025451012029	0.114067809424248	Toolangi	mi	lvs.area.per.stem.wlig.mass.std	2	FALSE	2	sqrt	1	0	13.2664603502426	2.60446000235826	13.0212417744075	lvs.a/stem.m	17059
Toolangi mi N.area FALSE 2	12	-4.466443896594	-1.74315337874209	0.492422416709171	-0.3722036580495	-0.462007089260109	0.722044944862909	0.208436421641805	Toolangi	mi	N.area	2	FALSE	2	sqrt	1	0	0.493917352805957	0.0709687266405661	0.467502533143488	N.area	17062
Toolangi ni leaf.avg.size.area FALSE 2	8	9.37041540715427	-0.410215668310251	2.07222325858512	1.17130192589428	1.10780377472791	0.749967380511178	0.265153510214083	Toolangi	ni	leaf.avg.size.area	2	FALSE	2	sqrt	1	0	3.69980900094494	1.3461647156832	5.27657432499564	leaf.size.area	17073
Toolangi ni leaf.gs.area FALSE 2	15	3.41231928135721	-0.657077198770797	1.12874950542289	0.227487952090481	0.154611424399001	0.484323294194607	0.125051736839735	Toolangi	ni	leaf.gs.area	2	FALSE	2	sqrt	1	0	0.575001742338281	0.215213790448438	0.623960286789224	leaf.gs/area	17078
Toolangi ni leaf.photo.mass FALSE 2	15	9.83798668861004	-0.108210520792647	2.08051784025826	0.65586577924067	0.286026446127945	0.69173632532606	0.17860555119697	Toolangi	ni	leaf.photo.mass	2	FALSE	2	sqrt	1	0	0.364923613661879	0.108293617280756	0.435949691346226	leaf.A/mass	17082
Toolangi ni lvs.area.per.basal.area.std FALSE 2	22	23.8055738623016	0.161800886423352	2.26606240084467	1.08207153919553	1.09899157181719	0.516278759732335	0.11007100141412	Toolangi	ni	lvs.area.per.basal.area.std	2	FALSE	2	sqrt	1	0	4.55211258740705	1.14673344549918	5.7929602118248	lvs/basal.area	17086
Toolangi ni lvs.area.per.stem.wlig.mass.std FALSE 2	22	15.4139695595326	-0.0881665912365943	1.3030286861014	0.700634979978753	0.734552787925246	0.384602523391003	0.0819975334991373	Toolangi	ni	lvs.area.per.stem.wlig.mass.std	2	FALSE	2	sqrt	1	0	13.2664603502426	2.60446000235826	15.0912361318505	lvs.a/stem.m	17088
Toolangi ni N.area FALSE 2	12	-5.52154814757432	-1.70010197297537	0.883726568507355	-0.46012901229786	-0.842416739040814	0.96380621518918	0.278226888893054	Toolangi	ni	N.area	2	FALSE	2	sqrt	1	0	0.493917352805957	0.0709687266405661	0.461262582712758	N.area	17091
Toolangi ob leaf.avg.size.area FALSE 2	8	5.10089437687691	-0.938618574745821	1.81749202457528	0.637611797109614	0.663323622497461	0.771420170538497	0.272738216865927	Toolangi	ob	leaf.avg.size.area	2	FALSE	2	sqrt	1	0	3.69980900094494	1.3461647156832	4.55813950451557	leaf.size.area	17102
Toolangi ob leaf.gs.area FALSE 2	15	8.20440468236927	-1.25172093283725	2.26757234245221	0.546960312157951	0.69817474023101	0.9456909796185	0.244176360981402	Toolangi	ob	leaf.gs.area	2	FALSE	2	sqrt	1	0	0.575001742338281	0.215213790448438	0.692715144343189	leaf.gs/area	17107
Toolangi ob leaf.photo.mass FALSE 2	15	9.40825379015359	-0.419933719049166	2.15249482172087	0.627216919343573	0.420928157984777	0.758485091261014	0.195840008453368	Toolangi	ob	leaf.photo.mass	2	FALSE	2	sqrt	1	0	0.364923613661879	0.108293617280756	0.432847202677416	leaf.A/mass	17111
Toolangi ob lvs.area.per.basal.area.std FALSE 2	21	3.68855585571555	-0.913729677092312	1.85228348818167	0.175645516938836	0.0297056270187287	0.732561971513084	0.159858127890704	Toolangi	ob	lvs.area.per.basal.area.std	2	FALSE	2	sqrt	1	0	4.55211258740705	1.14673344549918	4.75353117623308	lvs/basal.area	17115
Toolangi ob lvs.area.per.stem.wlig.mass.std FALSE 2	22	8.31728257590044	-0.865258649338063	1.53372238332665	0.378058298904565	0.475424847131577	0.772640624729954	0.164727534677873	Toolangi	ob	lvs.area.per.stem.wlig.mass.std	2	FALSE	2	sqrt	1	0	13.2664603502426	2.60446000235826	14.2510980682994	lvs.a/stem.m	17117
Toolangi ob N.area FALSE 2	12	-6.16361068654487	-1.98731139813123	0.251221651834608	-0.513634223878739	-0.197502635756773	0.740351497784325	0.213721068270361	Toolangi	ob	N.area	2	FALSE	2	sqrt	1	0	0.493917352805957	0.0709687266405661	0.457465385978139	N.area	17120
Toolangi re leaf.avg.size.area FALSE 2	8	6.86265597533878	-0.259275108460562	1.71882360333508	0.857831996917348	0.840213035872518	0.582938992818836	0.206100057420128	Toolangi	re	leaf.avg.size.area	2	FALSE	2	sqrt	1	0	3.69980900094494	1.3461647156832	4.85459216717936	leaf.size.area	17131
Toolangi re leaf.gs.area FALSE 2	15	2.74058906012579	-0.761594534322655	1.00751709731554	0.182705937341719	-0.0680472810914668	0.555529797651885	0.143437176975182	Toolangi	re	leaf.gs.area	2	FALSE	2	sqrt	1	0	0.575001742338281	0.215213790448438	0.614322579650131	leaf.gs/area	17136
Toolangi re leaf.photo.mass FALSE 2	15	7.53785157583096	-0.453171203937659	2.3965198880201	0.50252343838873	0.405915701772315	0.66376161223724	0.171382511336441	Toolangi	re	leaf.photo.mass	2	FALSE	2	sqrt	1	0	0.364923613661879	0.108293617280756	0.419343694573035	leaf.A/mass	17140
Toolangi re lvs.area.per.basal.area.std FALSE 2	22	8.85301826749347	-0.828065996445228	3.36016007680462	0.402409921249703	0.19944256405589	0.961999794017217	0.20509904521842	Toolangi	re	lvs.area.per.basal.area.std	2	FALSE	2	sqrt	1	0	4.55211258740705	1.14673344549918	5.01356950290475	lvs/basal.area	17144
Toolangi re lvs.area.per.stem.wlig.mass.std FALSE 2	22	8.06811189626541	-0.785020048012851	3.51803938314017	0.366732358921155	0.097375038153261	1.00335267497518	0.213915509062027	Toolangi	re	lvs.area.per.stem.wlig.mass.std	2	FALSE	2	sqrt	1	0	13.2664603502426	2.60446000235826	14.2216001106234	lvs.a/stem.m	17146
Toolangi re N.area FALSE 2	12	-6.99563896543998	-1.31970332905608	0.424937517930256	-0.582969913786665	-0.802070813522913	0.623452172036115	0.179975139675954	Toolangi	re	N.area	2	FALSE	2	sqrt	1	0	0.493917352805957	0.0709687266405661	0.452544720354733	N.area	17149
Toolangi si leaf.avg.size.area FALSE 2	8	-7.83056002052854	-2.05595213122425	-0.253667003771914	-0.978820002566067	-0.884802890221543	0.6120274547133	0.216384381750059	Toolangi	si	leaf.avg.size.area	2	FALSE	2	sqrt	1	0	3.69980900094494	1.3461647156832	2.38215605048754	leaf.size.area	17159
Toolangi si leaf.gs.area FALSE 2	15	5.83480290752152	-0.771833540679181	1.41246022250296	0.388986860501435	0.620396307970061	0.735758880528973	0.189972126074195	Toolangi	si	leaf.gs.area	2	FALSE	2	sqrt	1	0	0.575001742338281	0.215213790448438	0.658717079022123	leaf.gs/area	17161
Toolangi si leaf.photo.mass FALSE 2	15	-1.88550319870927	-1.67034506667456	0.955794245250957	-0.125700213247285	-0.24897706930066	0.658039005903559	0.169904940734624	Toolangi	si	leaf.photo.mass	2	FALSE	2	sqrt	1	0	0.364923613661879	0.108293617280756	0.351311082877025	leaf.A/mass	17163
Toolangi si lvs.area.per.basal.area.std FALSE 2	22	-6.04158947382456	-1.69289115958936	0.434435190679758	-0.274617703355662	-0.206622294062063	0.488299753879407	0.104105857323358	Toolangi	si	lvs.area.per.basal.area.std	2	FALSE	2	sqrt	1	0	4.55211258740705	1.14673344549918	4.23719928224322	lvs/basal.area	17165
Toolangi si lvs.area.per.stem.wlig.mass.std FALSE 2	22	-12.8060993789782	-1.42157937555224	0.36393123999011	-0.582095426317192	-0.636536479805012	0.536702510090286	0.114425359621103	Toolangi	si	lvs.area.per.stem.wlig.mass.std	2	FALSE	2	sqrt	1	0	13.2664603502426	2.60446000235826	11.750416094844	lvs.a/stem.m	17166
Toolangi si N.area FALSE 2	12	2.65986442539463	-1.78309242996482	1.67758820384057	0.221655368782886	0.44809082541336	0.961233467471604	0.277484200599404	Toolangi	si	N.area	2	FALSE	2	sqrt	1	0	0.493917352805957	0.0709687266405661	0.50964795208165	N.area	17168
Toolangi vi leaf.avg.size.area FALSE 2	8	-6.63223708244928	-1.39319356850929	-0.380910335588565	-0.82902963530616	-0.867097444645254	0.304826413522317	0.107772412043203	Toolangi	vi	leaf.avg.size.area	2	FALSE	2	sqrt	1	0	3.69980900094494	1.3461647156832	2.58379855763906	leaf.size.area	17189
Toolangi vi leaf.gs.area FALSE 2	15	0.381108775460575	-1.52579568292102	1.4631897274428	0.0254072516973717	-0.0187610904722219	0.792895801335437	0.204724815589996	Toolangi	vi	leaf.gs.area	2	FALSE	2	sqrt	1	0	0.575001742338281	0.215213790448438	0.580469733280673	leaf.gs/area	17194
Toolangi vi leaf.photo.mass FALSE 2	14	8.12853906306815	-0.827559619681483	1.83083817574282	0.580609933076296	0.684056176939113	0.689871715185825	0.184375971360818	Toolangi	vi	leaf.photo.mass	2	FALSE	2	sqrt	1	0	0.364923613661879	0.108293617280756	0.427799963544073	leaf.A/mass	17198
Toolangi vi lvs.area.per.basal.area.std FALSE 2	22	8.23474912137566	-1.5256993926431	1.61171419478334	0.374306778244348	0.388148696925204	0.673953334784155	0.143687333766234	Toolangi	vi	lvs.area.per.basal.area.std	2	FALSE	2	sqrt	1	0	4.55211258740705	1.14673344549918	4.98134268889672	lvs/basal.area	17202
Toolangi vi lvs.area.per.stem.wlig.mass.std FALSE 2	22	0.805276400928424	-2.48476192007823	1.33931774726129	0.0366034727694738	0.148789685000723	0.802613256000445	0.171117721135804	Toolangi	vi	lvs.area.per.stem.wlig.mass.std	2	FALSE	2	sqrt	1	0	13.2664603502426	2.60446000235826	13.3617926310184	lvs.a/stem.m	17204
Toolangi vi N.area FALSE 2	12	-5.70030883802724	-1.34542513794635	0.42932144404594	-0.47502573650227	-0.529156594198875	0.6394539759351	0.184594462570253	Toolangi	vi	N.area	2	FALSE	2	sqrt	1	0	0.493917352805957	0.0709687266405661	0.460205381165603	N.area	17207
Hattah ar lvs.mass.per.shoot.mass.std FALSE 2	19	-0.165972974361409	-1.56303777074454	1.24020395786007	-0.00873541970323207	-0.0159300159698912	0.726736574757563	0.166724804628585	Hattah	ar	lvs.mass.per.shoot.mass.std	2	FALSE	2	exp	1	0	2.2095199645898	0.299523962347307	2.20690349706752	lvs/shoot.mass	18763
Hattah ar spec.ci.ad FALSE 2	14	-1.54075537176112	-2.11757195888066	1.44523595838364	-0.110053955125794	-0.216987421531774	1.06445873384027	0.284488563170679	Hattah	ar	spec.ci.ad	2	FALSE	2	exp	1	0	1.61666662253817	0.112553062681203	1.60427971282858	ci.adax	18765
Hattah ar spec.ndvi.ad FALSE 2	14	8.79872951235333	-0.459998488937086	1.25923141898261	0.62848067945381	0.76221773103579	0.469745552180616	0.125544779658629	Hattah	ar	spec.ndvi.ad	2	FALSE	2	exp	1	0	2.1829151116618	0.170601130490102	2.2901346260678	ndvi.adax	18769
Hattah ar spec.spri.ad FALSE 2	14	-14.4934687212192	-3.83754677537734	0.746818062000922	-1.03524776580137	-0.936175460472042	1.15501999082505	0.308692077181579	Hattah	ar	spec.spri.ad	2	FALSE	2	exp	1	0	1.63936659912663	0.0292029489524804	1.60913431146876	spri.adax	18773
Hattah du lvs.mass.per.shoot.mass.std FALSE 2	23	15.5772526810889	-1.1289591539624	1.82910406574888	0.677271855699519	0.906951136217469	0.695643493932278	0.145051695529905	Hattah	du	lvs.mass.per.shoot.mass.std	2	FALSE	2	exp	1	0	2.2095199645898	0.299523962347307	2.41237911439523	lvs/shoot.mass	18779
Hattah du spec.ci.ad FALSE 2	20	-12.4386127854415	-3.18353808953519	0.765993127357073	-0.621930639272074	-0.508281602480972	0.921290167046489	0.206006744051809	Hattah	du	spec.ci.ad	2	FALSE	2	exp	1	0	1.61666662253817	0.112553062681203	1.54666642431281	ci.adax	18781
Hattah du spec.ndvi.ad FALSE 2	20	-26.1664797408447	-2.27863110597855	-0.192334689377765	-1.30832398704223	-1.43340161002574	0.615611978941811	0.137655023267706	Hattah	du	spec.ndvi.ad	2	FALSE	2	exp	1	0	2.1829151116618	0.170601130490102	1.95971356042508	ndvi.adax	18785
Hattah du spec.spri.ad FALSE 2	20	4.29667621539492	-2.90797537699923	1.3439351770624	0.214833810769746	0.341493783545851	0.841542544527395	0.18817463355214	Hattah	du	spec.spri.ad	2	FALSE	2	exp	1	0	1.63936659912663	0.0292029489524804	1.6456403799358	spri.adax	18789
Hattah mi lvs.mass.per.shoot.mass.std FALSE 2	23	0.240096075758327	-3.0484305670472	1.24022481096459	0.0104389598155794	0.359519719906091	1.08393513073403	0.226016098660885	Hattah	mi	lvs.mass.per.shoot.mass.std	2	FALSE	2	exp	1	0	2.2095199645898	0.299523962347307	2.21264668319652	lvs/shoot.mass	18811
Hattah mi spec.ci.ad FALSE 2	19	-14.8965723056975	-2.72063900593385	0.76064260874278	-0.784030121352501	-0.721825416975414	0.992538700340662	0.227703994333586	Hattah	mi	spec.ci.ad	2	FALSE	2	exp	1	0	1.61666662253817	0.112553062681203	1.5284216311456	ci.adax	18813
Hattah mi spec.ndvi.ad FALSE 2	19	-24.0896027889312	-2.27836797128441	-0.421284469736788	-1.26787383099638	-1.33337283760567	0.541410282162271	0.124208037207325	Hattah	mi	spec.ndvi.ad	2	FALSE	2	exp	1	0	2.1829151116618	0.170601130490102	1.96661440277501	ndvi.adax	18817
Hattah mi spec.spri.ad FALSE 2	19	1.05168660928953	-1.01780479500356	0.886933561753011	0.0553519268047123	-0.0328374207698444	0.638621790550639	0.146509886744907	Hattah	mi	spec.spri.ad	2	FALSE	2	exp	1	0	1.63936659912663	0.0292029489524804	1.64098303861954	spri.adax	18821
Hattah si lvs.mass.per.shoot.mass.std FALSE 2	23	-16.062182500232	-2.99962313723888	1.26018598033397	-0.698355760879653	-0.490372441118274	0.954879844638678	0.199106211299745	Hattah	si	lvs.mass.per.shoot.mass.std	2	FALSE	2	exp	1	0	2.2095199645898	0.299523962347307	2.00034567996308	lvs/shoot.mass	18849
Hattah si spec.ci.ad FALSE 2	20	-23.3133010840954	-2.67848398973437	0.0605126425975448	-1.16566505420477	-1.12158929752374	0.805536449603319	0.180123425966685	Hattah	si	spec.ci.ad	2	FALSE	2	exp	1	0	1.61666662253817	0.112553062681203	1.48546745062698	ci.adax	18850
Hattah si spec.ndvi.ad FALSE 2	20	-31.3919687445476	-2.82861687981253	0.220144490787009	-1.56959843722738	-1.65734048886854	0.667578509630088	0.149275092785087	Hattah	si	spec.ndvi.ad	2	FALSE	2	exp	1	0	2.1829151116618	0.170601130490102	1.91513984385531	ndvi.adax	18852
Hattah si spec.spri.ad FALSE 2	20	-0.0123591844618716	-1.07748416446163	0.944783466264376	-0.000617959223093578	0.0357564472037076	0.628357531552016	0.140505015472428	Hattah	si	spec.spri.ad	2	FALSE	2	exp	1	0	1.63936659912663	0.0292029489524804	1.63934855289497	spri.adax	18854
Hattah vi lvs.mass.per.shoot.mass.std FALSE 2	19	-22.1208561159731	-3.46805317884874	0.388311164988683	-1.16425558505122	-0.931171281581832	1.0432890764711	0.239346929117759	Hattah	vi	lvs.mass.per.shoot.mass.std	2	FALSE	2	exp	1	0	2.2095199645898	0.299523962347307	1.86079751857027	lvs/shoot.mass	18868
Hattah vi spec.ci.ad FALSE 2	16	-6.1166840932085	-1.53376871937799	0.957521562562786	-0.382292755825532	-0.446457235488726	0.927475856981712	0.231868964245428	Hattah	vi	spec.ci.ad	2	FALSE	2	exp	1	0	1.61666662253817	0.112553062681203	1.57363840202919	ci.adax	18870
Hattah vi spec.ndvi.ad FALSE 2	16	1.93889286209344	-0.564912452138872	0.54939104005074	0.12118080388084	0.181538823125775	0.297243988222494	0.0743109970556234	Hattah	vi	spec.ndvi.ad	2	FALSE	2	exp	1	0	2.1829151116618	0.170601130490102	2.20358869379754	ndvi.adax	18874
Hattah vi spec.spri.ad FALSE 2	16	-10.980425299243	-3.13556990092047	0.945053885498998	-0.686276581202687	-0.237146099512586	1.2557693681124	0.3139423420281	Hattah	vi	spec.spri.ad	2	FALSE	2	exp	1	0	1.63936659912663	0.0292029489524804	1.61932529915853	spri.adax	18878
MtD ar lvs.mass.per.shoot.mass.std FALSE 2	22	-3.6571861539058	-2.36448595356344	1.88490619574921	-0.166235734268445	0.0468262595553365	1.16977670780412	0.249397232079947	MtD	ar	lvs.mass.per.shoot.mass.std	2	FALSE	2	exp	1	0	2.2095199645898	0.299523962347307	2.15972837877805	lvs/shoot.mass	18883
MtD ar spec.ci.ad FALSE 2	13	6.11180611749774	-1.5819821883657	1.75496628277165	0.47013893211521	0.664449727426277	0.981829709460606	0.272310566248779	MtD	ar	spec.ci.ad	2	FALSE	2	exp	1	0	1.61666662253817	0.112553062681203	1.66958219923338	ci.adax	18885
MtD ar spec.ndvi.ad FALSE 2	13	5.04740438268675	-1.63807403038763	1.24317628851893	0.388261875591288	0.646218421183916	0.71340185886137	0.197862075548923	MtD	ar	spec.ndvi.ad	2	FALSE	2	exp	1	0	2.1829151116618	0.170601130490102	2.24915302656389	ndvi.adax	18889
MtD ar spec.spri.ad FALSE 2	13	2.55063920549708	-0.810213717975951	1.96069308730607	0.196203015807467	0.0896817415182591	0.657595819180634	0.182384264968194	MtD	ar	spec.spri.ad	2	FALSE	2	exp	1	0	1.63936659912663	0.0292029489524804	1.64509630578158	spri.adax	18893
MtD di lvs.mass.per.shoot.mass.std FALSE 2	22	13.4080656567175	-2.06036027942447	1.86519806012601	0.609457529850795	0.8642024976795	0.80539825615318	0.171711485163417	MtD	di	lvs.mass.per.shoot.mass.std	2	FALSE	2	exp	1	0	2.2095199645898	0.299523962347307	2.39206709881312	lvs/shoot.mass	18896
MtD di spec.ci.ad FALSE 2	13	-7.8333022345883	-1.74738552071947	0.988855080725179	-0.602561710352946	-0.608846668318471	0.709160488591585	0.196685731088466	MtD	di	spec.ci.ad	2	FALSE	2	exp	1	0	1.61666662253817	0.112553062681203	1.54884645658352	ci.adax	18897
MtD di spec.ndvi.ad FALSE 2	13	-10.12323241634	-1.82787247404118	1.50093919188917	-0.778710185872311	-0.870825627051911	0.844719374377586	0.23428300136125	MtD	di	spec.ndvi.ad	2	FALSE	2	exp	1	0	2.1829151116618	0.170601130490102	2.05006627362785	ndvi.adax	18899
MtD di spec.spri.ad FALSE 2	13	-4.0344244845981	-4.84386143017587	1.49445252131371	-0.310340344969085	0.0970198389457633	1.64719568933818	0.456849886048621	MtD	di	spec.spri.ad	2	FALSE	2	exp	1	0	1.63936659912663	0.0292029489524804	1.63030374587459	spri.adax	18901
MtD du lvs.mass.per.shoot.mass.std FALSE 2	22	6.75337950028569	-1.43398626076832	1.35228611081203	0.306971795467531	0.330857779209977	0.605444053348658	0.129081105887178	MtD	du	lvs.mass.per.shoot.mass.std	2	FALSE	2	exp	1	0	2.2095199645898	0.299523962347307	2.30146537309714	lvs/shoot.mass	18906
MtD du spec.ci.ad FALSE 2	13	-9.54002904785787	-2.24187975948877	0.700215558512229	-0.733848388296759	-0.768993873913592	0.796465770095102	0.220899859479216	MtD	du	spec.ci.ad	2	FALSE	2	exp	1	0	1.61666662253817	0.112553062681203	1.53406973889168	ci.adax	18908
MtD du spec.ndvi.ad FALSE 2	13	-11.8334215242151	-1.88249642317808	-0.000607747311131536	-0.910263194170393	-0.74973597783983	0.63775050137419	0.176880164127501	MtD	du	spec.ndvi.ad	2	FALSE	2	exp	1	0	2.1829151116618	0.170601130490102	2.02762318169278	ndvi.adax	18912
MtD du spec.spri.ad FALSE 2	13	8.41828643405228	-0.0561703125404966	1.18875130686533	0.647560494927098	0.699816532006128	0.358285217911787	0.0993704403401335	MtD	du	spec.spri.ad	2	FALSE	2	exp	1	0	1.63936659912663	0.0292029489524804	1.65827727520365	spri.adax	18916
[truncated: 376 more rows]
